# Supplementary material for: Criterion Validity of Catapult ClearSky T6 Local Positioning System for Measuring Inter-Unit Distance
Source: Sensors (Basel). 2020 Jul 1;20(13):3693. doi: 10.3390/s20133693 (PMC7374308; doi:10.3390/s20133693)
Supplement: Supplementary file 1 [file sensors-20-03693-s001.zip]

Archive with 14 entries (14 files):
- catapult_data/participant2.csv
- catapult_data/participant3.csv
- catapult_data/participant4.csv
- catapult_data/participant5.csv
- catapult_data/participant6.csv
- catapult_data/participant7.csv
- catapult_data/participant8.csv
- vicon_data/ma_circuit_p2.csv
- vicon_data/ma_circuit_p3.csv
- vicon_data/ma_circuit_p4.csv
- vicon_data/ma_circuit_p5.csv
- vicon_data/ma_circuit_p6.csv
- vicon_data/ma_circuit_p7.csv
- vicon_data/ma_circuit_p8.csv
