# Supplementary material for: Criterion Validity of Catapult ClearSky T6 Local Positioning System for Measuring Inter-Unit Distance
Source: Sensors (Basel). 2020 Jul 1;20(13):3693. doi: 10.3390/s20133693 (PMC7374308; doi:10.3390/s20133693)
Supplement: Supplementary file 1 [file sensors-20-03693-s001.zip › catapult_data/participant2.csv]

	Period: Start Time	5/16/2019 11:51:30 AM	End Time	5/16/2019 12:03:03 PM
Name	Centisec	Time	X	Y	Velocity	Acceleration	PlayerLoad	TotalDistance	StepCount
P2	1.55797E+11	51:31.0	3.64016119	-15.61537519	0.073500007	-0.036320653	10.64225578	14.55326748	0
P2	1.55797E+11	51:31.1	3.642679906	-15.61384827	0.031500001	-0.065374047	10.64441395	14.55326748	0
P2	1.55797E+11	51:31.2	3.656045547	-15.61420143	0.067500003	-0.088790543	10.64809608	14.55326748	0
P2	1.55797E+11	51:31.3	3.678798872	-15.61483286	0.1435	-0.090574943	10.65221214	14.55326748	0
P2	1.55797E+11	51:31.4	3.705873204	-15.61589276	0.195500001	-0.054136563	10.65570831	14.55326748	0
P2	1.55797E+11	51:31.5	3.732779779	-15.61729751	0.221500009	0.024252141	10.65937996	14.55326748	0
P2	1.55797E+11	51:31.6	3.756698939	-15.61598163	0.2245	0.128561646	10.66240215	14.55326748	0
P2	1.55797E+11	51:31.7	3.77472679	-15.61309666	0.201499999	0.221738636	10.6663084	14.55326748	0
P2	1.55797E+11	51:31.8	3.784959994	-15.61337608	0.155499995	0.260150313	10.67186546	14.55326748	0
P2	1.55797E+11	51:31.9	3.78868261	-15.61723318	0.108500004	0.220062435	10.67443371	14.55326748	0
P2	1.55797E+11	51:32.0	3.788129732	-15.62047763	0.067500003	0.1074728	10.67782688	14.55326748	0
P2	1.55797E+11	51:32.1	3.784650872	-15.62087131	0.0275	-0.044813056	10.67941856	14.55326748	0
P2	1.55797E+11	51:32.2	3.780195314	-15.61883813	0.0055	-0.192474052	10.68153763	14.55326748	0
P2	1.55797E+11	51:32.3	3.77726234	-15.61442141	0.024499999	-0.289538175	10.6838131	14.55326748	0
P2	1.55797E+11	51:32.4	3.777395932	-15.61083609	0.024499999	-0.319813699	10.68576145	14.55326748	0
P2	1.55797E+11	51:32.5	3.780403545	-15.60941958	0.0185	-0.290765435	10.68746567	14.55326748	0
P2	1.55797E+11	51:32.6	3.784405811	-15.60695715	0.0285	-0.221684918	10.6899662	14.55326748	0
P2	1.55797E+11	51:32.7	3.788298398	-15.60348552	0.036500003	-0.137345731	10.69128418	14.55326748	0
P2	1.55797E+11	51:32.8	3.793614442	-15.60094408	0.042500004	-0.060637861	10.693223	14.55326748	0
P2	1.55797E+11	51:32.9	3.800750802	-15.59784581	0.058500003	-0.002881531	10.69501019	14.55326748	0
P2	1.55797E+11	51:33.0	3.806681898	-15.59445195	0.059500005	0.034602031	10.69665051	14.55326748	0
P2	1.55797E+11	51:33.1	3.808436714	-15.59401161	0.032500003	0.050551478	10.69966793	14.55326748	0
P2	1.55797E+11	51:33.2	3.806985518	-15.59625438	0.0085	0.044998579	10.7023735	14.55326748	0
P2	1.55797E+11	51:33.3	3.805231038	-15.59957116	0.014500001	0.022554185	10.70484352	14.55326748	0
P2	1.55797E+11	51:33.4	3.80461869	-15.60282083	0.020500001	-0.008525908	10.70668411	14.55326748	0
P2	1.55797E+11	51:33.5	3.805520703	-15.60573033	0.024499999	-0.038420197	10.70835495	14.55326748	0
P2	1.55797E+11	51:33.6	3.805954052	-15.61144589	0.043500002	-0.05148467	10.70982933	14.55326748	0
P2	1.55797E+11	51:33.7	3.803787535	-15.62035084	0.068500005	-0.036823712	10.71140671	14.55326748	0
P2	1.55797E+11	51:33.8	3.798604452	-15.62719247	0.070500001	-0.00012024	10.71278763	14.55326748	0
P2	1.55797E+11	51:33.9	3.791053342	-15.62812837	0.061500005	0.042738732	10.71382332	14.55326748	0
P2	1.55797E+11	51:34.0	3.783667619	-15.62355995	0.059500005	0.075088263	10.7162056	14.55326748	0
P2	1.55797E+11	51:34.1	3.77938929	-15.61668111	0.055500004	0.083848365	10.71891594	14.55326748	0
P2	1.55797E+11	51:34.2	3.778716804	-15.61179251	0.038500004	0.065815449	10.7218504	14.55326748	0
P2	1.55797E+11	51:34.3	3.779399244	-15.61192528	0.015500001	0.027706517	10.73005867	14.55326748	0
P2	1.55797E+11	51:34.4	3.780975246	-15.61647449	0.0195	-0.015266895	10.7422266	14.55326748	0
P2	1.55797E+11	51:34.5	3.784575031	-15.62187764	0.032500003	-0.050560858	10.75152302	14.55326748	0
P2	1.55797E+11	51:34.6	3.788955043	-15.62629921	0.039500002	-0.067599557	10.75708961	14.55326748	0
P2	1.55797E+11	51:34.7	3.793250067	-15.63033369	0.045500003	-0.061594985	10.76310062	14.55326748	0
P2	1.55797E+11	51:34.8	3.798867361	-15.6321885	0.050500002	-0.036396153	10.76923847	14.55326748	0
P2	1.55797E+11	51:34.9	3.80560826	-15.62851344	0.057500005	-0.002658055	10.77185535	14.55326748	0
P2	1.55797E+11	51:35.0	3.811051068	-15.62169423	0.064500004	0.028725127	10.77388668	14.55326748	0
P2	1.55797E+11	51:35.1	3.813988116	-15.61598935	0.055500004	0.048987325	10.77629375	14.55326748	0
P2	1.55797E+11	51:35.2	3.813665208	-15.61137299	0.042500004	0.052190635	10.7777977	14.55326748	0
P2	1.55797E+11	51:35.3	3.808472415	-15.60798253	0.037500001	0.039148524	10.77965355	14.55326748	0
P2	1.55797E+11	51:35.4	3.797385052	-15.60433109	0.071500003	0.02161162	10.78278351	14.55326748	0
P2	1.55797E+11	51:35.5	3.779578894	-15.59820269	0.1285	0.018302435	10.78654289	14.55326748	0
P2	1.55797E+11	51:35.6	3.754695142	-15.59241639	0.186499998	0.045702372	10.79080105	14.55326748	0
P2	1.55797E+11	51:35.7	3.724834669	-15.58830358	0.23650001	0.110356703	10.79424763	14.55326748	0
P2	1.55797E+11	51:35.8	3.694515666	-15.58346602	0.263500005	0.202264979	10.79820824	14.55326748	0
P2	1.55797E+11	51:35.9	3.667897564	-15.57748641	0.261500001	0.292912185	10.80410194	14.55326748	0
P2	1.55797E+11	51:36.0	3.646777042	-15.57209028	0.239500001	0.345838815	10.81004906	14.55326748	0
P2	1.55797E+11	51:36.1	3.631464005	-15.56730509	0.204500005	0.334239244	10.8192625	14.55326748	0
P2	1.55797E+11	51:36.2	3.621731787	-15.56020481	0.169500008	0.252806008	10.83200169	14.55326748	0
P2	1.55797E+11	51:36.3	3.616235933	-15.55087021	0.140499994	0.122651756	10.83659172	14.55326748	0
P2	1.55797E+11	51:36.4	3.613534739	-15.54268548	0.11150001	-0.021699492	10.84062004	14.55326748	0
P2	1.55797E+11	51:36.5	3.614023672	-15.5367996	0.078500003	-0.147052407	10.84289551	14.55326748	0
P2	1.55797E+11	51:36.6	3.616585835	-15.53295963	0.053500004	-0.234303221	10.8448391	14.55326748	0
P2	1.55797E+11	51:36.7	3.616561969	-15.53107074	0.039500002	-0.27933383	10.84989262	14.55326748	0
P2	1.55797E+11	51:36.8	3.61242866	-15.5309879	0.035500001	-0.287157863	10.85811996	14.55326748	0
P2	1.55797E+11	51:36.9	3.606849532	-15.53563819	0.038500004	-0.266499668	10.86650372	14.55326748	0
P2	1.55797E+11	51:37.0	3.602208744	-15.54716928	0.072500005	-0.220340103	10.87296391	14.55326748	0
P2	1.55797E+11	51:37.1	3.601369557	-15.56016269	0.090500005	-0.153820738	10.88109398	14.55326748	0
P2	1.55797E+11	51:37.2	3.604874975	-15.57002826	0.086500004	-0.076336138	10.89470196	14.55326748	0
P2	1.55797E+11	51:37.3	3.608769315	-15.57685088	0.078500003	-0.003665505	10.90054703	14.55326748	0
P2	1.55797E+11	51:37.4	3.611139777	-15.58109726	0.064500004	0.046563085	10.90421391	14.55326748	0
P2	1.55797E+11	51:37.5	3.612594339	-15.58473347	0.058500003	0.062766321	10.90850544	14.55326748	0
P2	1.55797E+11	51:37.6	3.612179894	-15.58850249	0.052500002	0.045437545	10.91187	14.55326748	0
P2	1.55797E+11	51:37.7	3.610344354	-15.5916786	0.045500003	0.00875855	10.91466331	14.55326748	0
P2	1.55797E+11	51:37.8	3.609137521	-15.59394844	0.035500001	-0.030847821	10.9164896	14.55326748	0
P2	1.55797E+11	51:37.9	3.60773607	-15.59415626	0.020500001	-0.061275642	10.92130375	14.55326748	0
P2	1.55797E+11	51:38.0	3.60343805	-15.59371007	0.0295	-0.076322362	10.92475128	14.55326748	0
P2	1.55797E+11	51:38.1	3.597157475	-15.59530147	0.047500003	-0.073984876	10.93185043	14.55326748	0
P2	1.55797E+11	51:38.2	3.591850585	-15.5980711	0.049500003	-0.058969919	10.93571281	14.55326748	0
P2	1.55797E+11	51:38.3	3.588201391	-15.59980819	0.041500002	-0.037051745	10.93794918	14.55326748	0
P2	1.55797E+11	51:38.4	3.586088573	-15.5997429	0.0305	-0.014496225	10.94008827	14.55326748	0
P2	1.55797E+11	51:38.5	3.585468857	-15.59798425	0.021500001	-1.05E-05	10.94280243	14.55326748	0
P2	1.55797E+11	51:38.6	3.584887922	-15.59565853	0.021500001	0.001316981	10.94498539	14.55326748	0
P2	1.55797E+11	51:38.7	3.581137214	-15.59403556	0.035500001	-0.007135234	10.94634724	14.55326748	0
P2	1.55797E+11	51:38.8	3.573975392	-15.59415339	0.054500002	-0.014831709	10.94928741	14.55326748	0
P2	1.55797E+11	51:38.9	3.566543057	-15.59614411	0.060500003	-0.011401657	10.9521389	14.55326748	0
P2	1.55797E+11	51:39.0	3.559344341	-15.5969022	0.0625	0.006414348	10.95623016	14.55326748	0
P2	1.55797E+11	51:39.1	3.552305158	-15.59684321	0.065500006	0.033365261	10.96056652	14.55326748	0
P2	1.55797E+11	51:39.2	3.546037911	-15.59747205	0.063500002	0.056588922	10.96385765	14.55326748	0
P2	1.55797E+11	51:39.3	3.539346343	-15.59552046	0.067500003	0.06594108	10.96709919	14.55326748	0
P2	1.55797E+11	51:39.4	3.532235243	-15.58913763	0.080500007	0.062161334	10.97045898	14.55326748	0
P2	1.55797E+11	51:39.5	3.525556278	-15.58082521	0.089500003	0.053055312	10.9755373	14.55326748	0
P2	1.55797E+11	51:39.6	3.518742124	-15.57520417	0.084500007	0.045313977	10.97896481	14.55326748	0
P2	1.55797E+11	51:39.7	3.511521277	-15.5727892	0.079500005	0.041568916	10.98124981	14.55326748	0
P2	1.55797E+11	51:39.8	3.504362413	-15.57254323	0.074500002	0.038426407	10.98267078	14.55326748	0
P2	1.55797E+11	51:39.9	3.497923851	-15.57471639	0.067500003	0.03009164	10.98536587	14.55326748	0
P2	1.55797E+11	51:40.0	3.492838007	-15.57713329	0.058500003	0.012990396	10.98769569	14.55326748	0
P2	1.55797E+11	51:40.1	3.489044605	-15.58041203	0.051500004	-0.010091578	10.98869133	14.55326748	0
P2	1.55797E+11	51:40.2	3.487335083	-15.58568251	0.047500003	-0.032946523	10.98952103	14.55326748	0
P2	1.55797E+11	51:40.3	3.488853741	-15.58883361	0.0295	-0.052762117	10.99046421	14.55326748	0
P2	1.55797E+11	51:40.4	3.493717687	-15.58849109	0.021500001	-0.067003861	10.9912796	14.55326748	0
P2	1.55797E+11	51:40.5	3.50312876	-15.58768798	0.056500003	-0.069836438	10.99364758	14.55326748	0
P2	1.55797E+11	51:40.6	3.517699484	-15.59083836	0.102500007	-0.053611245	10.99584007	14.55326748	0
P2	1.55797E+11	51:40.7	3.534399552	-15.60151798	0.147499993	-0.010759414	10.99784184	14.55326748	0
P2	1.55797E+11	51:40.8	3.551385697	-15.61575423	0.177499995	0.059340097	10.99994183	14.55326748	0
P2	1.55797E+11	51:40.9	3.568815845	-15.62468392	0.178499997	0.142376155	11.00851536	14.55326748	0
P2	1.55797E+11	51:41.0	3.583883613	-15.62396873	0.155499995	0.209442481	11.0176363	14.55326748	0
P2	1.55797E+11	51:41.1	3.594560752	-15.61705383	0.131500006	0.232291088	11.02165508	14.55326748	0
P2	1.55797E+11	51:41.2	3.599754395	-15.60973829	0.099500008	0.195759252	11.02447796	14.55326748	0
P2	1.55797E+11	51:41.3	3.599135079	-15.60500839	0.056500003	0.104859531	11.03060532	14.55326748	0
P2	1.55797E+11	51:41.4	3.596484345	-15.60228959	0.032500003	-0.015064414	11.03415012	14.55326748	0
P2	1.55797E+11	51:41.5	3.59433557	-15.59861529	0.035500001	-0.127008051	11.03560066	14.55326748	0
P2	1.55797E+11	51:41.6	3.591500483	-15.59397111	0.043500002	-0.199117377	11.03758335	14.55326748	0
P2	1.55797E+11	51:41.7	3.587259725	-15.59337488	0.033500001	-0.221179724	11.0390234	14.55326748	0
P2	1.55797E+11	51:41.8	3.582218116	-15.59678557	0.039500002	-0.19721292	11.04013634	14.55326748	0
P2	1.55797E+11	51:41.9	3.576310765	-15.59630429	0.052500002	-0.14355427	11.04088402	14.55326748	0
P2	1.55797E+11	51:42.0	3.570476483	-15.59243528	0.0625	-0.079943694	11.04157734	14.55326748	0
P2	1.55797E+11	51:42.1	3.566782856	-15.58975023	0.051500004	-0.025378734	11.04213333	14.55326748	0
P2	1.55797E+11	51:42.2	3.567076182	-15.58624285	0.036500003	0.009474092	11.04289532	14.55326748	0
P2	1.55797E+11	51:42.3	3.572127134	-15.58330495	0.0295	0.020504348	11.04359818	14.55326748	0
P2	1.55797E+11	51:42.4	3.578281562	-15.58608063	0.0295	0.010940171	11.0445261	14.55326748	0
P2	1.55797E+11	51:42.5	3.583229396	-15.5941455	0.054500002	-0.004947076	11.04563522	14.55326748	0
P2	1.55797E+11	51:42.6	3.58894259	-15.60301806	0.073500007	-0.013047716	11.04775906	14.55326748	0
P2	1.55797E+11	51:42.7	3.59443745	-15.61103008	0.079500005	-0.004043276	11.04907227	14.55326748	0
P2	1.55797E+11	51:42.8	3.597267238	-15.61614207	0.064500004	0.017330615	11.05009747	14.55326748	0
P2	1.55797E+11	51:42.9	3.597520539	-15.61525994	0.0285	0.036983356	11.05071259	14.55326748	0
P2	1.55797E+11	51:43.0	3.596966398	-15.6085494	0.024499999	0.03942484	11.05151367	14.55326748	0
P2	1.55797E+11	51:43.1	3.596832015	-15.5988737	0.051500004	0.021536263	11.05277824	14.55326748	0
P2	1.55797E+11	51:43.2	3.596791347	-15.59121791	0.052500002	-0.007982044	11.05407715	14.55326748	0
P2	1.55797E+11	51:43.3	3.59624599	-15.58894048	0.0295	-0.034776762	11.05759811	14.55326748	0
P2	1.55797E+11	51:43.4	3.595646047	-15.58941542	0.014500001	-0.048250474	11.06087875	14.55326748	0
P2	1.55797E+11	51:43.5	3.595937512	-15.58946991	0.014500001	-0.049601283	11.06199265	14.55326748	0
P2	1.55797E+11	51:43.6	3.596179379	-15.58999029	0.0085	-0.047962304	11.06312466	14.55326748	0
P2	1.55797E+11	51:43.7	3.594727961	-15.59265885	0.0125	-0.049636759	11.06481934	14.55326748	0
P2	1.55797E+11	51:43.8	3.590897501	-15.5977732	0.038500004	-0.049279053	11.06769085	14.55326748	0
P2	1.55797E+11	51:43.9	3.584781991	-15.6024479	0.054500002	-0.03783666	11.06880856	14.55326748	0
P2	1.55797E+11	51:44.0	3.578095241	-15.60525029	0.058500003	-0.010979895	11.06975079	14.55326748	0
P2	1.55797E+11	51:44.1	3.572342708	-15.60891768	0.0625	0.02763072	11.07111835	14.55326748	0
P2	1.55797E+11	51:44.2	3.568436493	-15.61253024	0.056500003	0.063684151	11.07194328	14.55326748	0
P2	1.55797E+11	51:44.3	3.568224377	-15.61248005	0.0265	0.076515652	11.07289505	14.55326748	0
P2	1.55797E+11	51:44.4	3.571542866	-15.60824649	0.0135	0.05959909	11.07419395	14.55326748	0
P2	1.55797E+11	51:44.5	3.577091887	-15.6012588	0.044500005	0.025615482	11.07542038	14.55326748	0
P2	1.55797E+11	51:44.6	3.58607374	-15.59304345	0.077500008	-0.004581855	11.0759964	14.55326748	0
P2	1.55797E+11	51:44.7	3.597498596	-15.58415154	0.105500005	-0.010510615	11.07693386	14.55326748	0
P2	1.55797E+11	51:44.8	3.607119065	-15.57467745	0.114500009	0.016168056	11.07830524	14.55326748	0
P2	1.55797E+11	51:44.9	3.613394373	-15.56747385	0.100500003	0.064384535	11.08003902	14.55326748	0
P2	1.55797E+11	51:45.0	3.617553788	-15.56368995	0.079500005	0.105772004	11.08128452	14.55326748	0
P2	1.55797E+11	51:45.1	3.621133246	-15.55981687	0.074500002	0.11719241	11.08207035	14.55326748	0
P2	1.55797E+11	51:45.2	3.623986679	-15.5553372	0.069500007	0.091313183	11.08336926	14.55326748	0
P2	1.55797E+11	51:45.3	3.625874945	-15.55516351	0.043500002	0.035852421	11.08409691	14.55326748	0
P2	1.55797E+11	51:45.4	3.627112791	-15.56183758	0.034500003	-0.027832776	11.0851469	14.55326748	0
P2	1.55797E+11	51:45.5	3.626514587	-15.56990987	0.044500005	-0.076361626	11.0858345	14.55326748	0
P2	1.55797E+11	51:45.6	3.625765273	-15.57588298	0.043500002	-0.097851738	11.08651352	14.55326748	0
P2	1.55797E+11	51:45.7	3.626650479	-15.58310618	0.059500005	-0.092425026	11.08753872	14.55326748	0
P2	1.55797E+11	51:45.8	3.628565216	-15.59224906	0.078500003	-0.064701073	11.08823776	14.55326748	0
P2	1.55797E+11	51:45.9	3.631224962	-15.59764451	0.063500002	-0.026943659	11.08866215	14.55326748	0
P2	1.55797E+11	51:46.0	3.632749013	-15.59658706	0.0265	0.002888639	11.09082031	14.55326748	0
P2	1.55797E+11	51:46.1	3.633263111	-15.59320776	0.0075	0.011607903	11.09335423	14.55326748	0
P2	1.55797E+11	51:46.2	3.634370901	-15.59067803	0.010500001	-0.004499222	11.09388638	14.55326748	0
P2	1.55797E+11	51:46.3	3.633397273	-15.5903904	0.0045	-0.039991718	11.09471226	14.55326748	0
P2	1.55797E+11	51:46.4	3.626351309	-15.58981229	0.040500004	-0.072049044	11.09540558	14.55326748	0
P2	1.55797E+11	51:46.5	3.611107388	-15.58860658	0.098500006	-0.072036624	11.09682083	14.55326748	0
P2	1.55797E+11	51:46.6	3.58815577	-15.59003265	0.160500005	-0.021160323	11.10006809	14.55326748	0
P2	1.55797E+11	51:46.7	3.56243428	-15.59002083	0.198500007	0.074100211	11.10131836	14.55326748	0
P2	1.55797E+11	51:46.8	3.539221287	-15.58613377	0.205500007	0.18861784	11.10285664	14.55326748	0
P2	1.55797E+11	51:46.9	3.520964731	-15.58228637	0.189500004	0.282275379	11.10433102	14.55326748	0
P2	1.55797E+11	51:47.0	3.509027325	-15.58089329	0.155499995	0.316263616	11.10510254	14.55326748	0
P2	1.55797E+11	51:47.1	3.503957909	-15.58086784	0.108500004	0.272999287	11.10602093	14.55326748	0
P2	1.55797E+11	51:47.2	3.503579998	-15.58127159	0.066500001	0.161575407	11.10702133	14.55326748	0
P2	1.55797E+11	51:47.3	3.505373111	-15.58292049	0.036500003	0.013251976	11.10880375	14.55326748	0
P2	1.55797E+11	51:47.4	3.508673052	-15.58471587	0.0135	-0.133943379	11.10988235	14.55326748	0
P2	1.55797E+11	51:47.5	3.512847754	-15.58454628	0.011500001	-0.240987301	11.11132813	14.55326748	0
P2	1.55797E+11	51:47.6	3.51731724	-15.58409645	0.0265	-0.286740571	11.11540031	14.55326748	0
P2	1.55797E+11	51:47.7	3.521117585	-15.5846745	0.032500003	-0.271117002	11.1193161	14.55326748	0
P2	1.55797E+11	51:47.8	3.523656184	-15.5851288	0.031500001	-0.211666077	11.12157249	14.55326748	0
P2	1.55797E+11	51:47.9	3.524661077	-15.58641945	0.0255	-0.134513408	11.12334919	14.55326748	0
P2	1.55797E+11	51:48.0	3.524185442	-15.58752132	0.0165	-0.065418035	11.12519073	14.55326748	0
P2	1.55797E+11	51:48.1	3.522940143	-15.58774039	0.0075	-0.022489427	11.12631321	14.55326748	0
P2	1.55797E+11	51:48.2	3.521375227	-15.58736507	0.0015	-0.009992315	11.12830544	14.55326748	0
P2	1.55797E+11	51:48.3	3.519163548	-15.5850871	0.014500001	-0.016802797	11.13252449	14.55326748	0
P2	1.55797E+11	51:48.4	3.515730416	-15.58235993	0.0275	-0.026658619	11.13522911	14.55326748	0
P2	1.55797E+11	51:48.5	3.512208648	-15.57932137	0.034500003	-0.0259449	11.13740253	14.55326748	0
P2	1.55797E+11	51:48.6	3.509140325	-15.57624994	0.037500001	-0.01013033	11.13900375	14.55326748	0
P2	1.55797E+11	51:48.7	3.506664027	-15.57548672	0.0295	0.013741296	11.14114285	14.55326748	0
P2	1.55797E+11	51:48.8	3.506015281	-15.57412217	0.023500001	0.032588884	11.14257336	14.55326748	0
P2	1.55797E+11	51:48.9	3.505891704	-15.56800479	0.046500005	0.041398399	11.1441946	14.55326748	0
P2	1.55797E+11	51:49.0	3.50492165	-15.55501229	0.092500009	0.047305327	11.14599609	14.55326748	0
P2	1.55797E+11	51:49.1	3.502672124	-15.53096086	0.169500008	0.069379918	11.14721203	14.55326748	0
P2	1.55797E+11	51:49.2	3.498318224	-15.4936563	0.271500021	0.130102709	11.1508007	15.06922436	0
P2	1.55797E+11	51:49.3	3.492870372	-15.44357763	0.380500019	0.242555976	11.16119099	15.06922436	0
P2	1.55797E+11	51:49.4	3.48846355	-15.38199036	0.488500029	0.401778847	11.16498089	15.06922436	0
P2	1.55797E+11	51:49.5	3.488040758	-15.31129612	0.586500049	0.582439482	11.16688919	15.06922436	0
P2	1.55797E+11	51:49.6	3.492037298	-15.23341751	0.673500061	0.750594735	11.16927242	15.06922436	0
P2	1.55797E+11	51:49.7	3.496321531	-15.15067164	0.745500088	0.874253988	11.17398453	15.06922436	0
P2	1.55797E+11	51:49.8	3.497607193	-15.06434103	0.803500056	0.93455416	11.18028355	15.06922436	0
P2	1.55797E+11	51:49.9	3.49445574	-14.97505285	0.851500034	0.929306805	11.18561554	15.58784199	0
P2	1.55797E+11	51:50.0	3.485505599	-14.88445307	0.885500073	0.870282829	11.18869114	15.58784199	0
P2	1.55797E+11	51:50.1	3.470648332	-14.79425491	0.90350008	0.773555517	11.19282722	15.58784199	0
P2	1.55797E+11	51:50.2	3.453526797	-14.70380651	0.918500066	0.656915963	11.20038128	15.58784199	0
P2	1.55797E+11	51:50.3	3.442099192	-14.61022379	0.940500081	0.53677392	11.20699692	15.58784199	0
P2	1.55797E+11	51:50.4	3.440744807	-14.51600033	0.945500076	0.423137039	11.21182632	15.58784199	0
P2	1.55797E+11	51:50.5	3.447608831	-14.42536658	0.925500095	0.319613278	11.21631336	16.13952065	0
P2	1.55797E+11	51:50.6	3.458571615	-14.3407519	0.887500048	0.222260386	11.22474575	16.13952065	0
P2	1.55797E+11	51:50.7	3.468335201	-14.26738039	0.811500072	0.118373148	11.2476511	16.13952065	0
P2	1.55797E+11	51:50.8	3.473830664	-14.20922866	0.698500037	-0.009882929	11.26230431	16.13952065	0
P2	1.55797E+11	51:50.9	3.475294152	-14.16609691	0.573500037	-0.175266534	11.26670933	16.13952065	0
P2	1.55797E+11	51:51.0	3.474732142	-14.13439052	0.460500002	-0.374786913	11.26989269	16.13952065	0
P2	1.55797E+11	51:51.1	3.474791751	-14.11118401	0.360500008	-0.588355184	11.28434563	16.13952065	0
P2	1.55797E+11	51:51.2	3.474697853	-14.09463149	0.272500008	-0.782713294	11.28869629	16.13952065	0
P2	1.55797E+11	51:51.3	3.472247742	-14.08289101	0.199500009	-0.923373282	11.29008293	16.13952065	0
P2	1.55797E+11	51:51.4	3.470105434	-14.07606	0.132499993	-0.989959061	11.29221153	16.13952065	0
P2	1.55797E+11	51:51.5	3.469852402	-14.07418974	0.070500001	-0.984116018	11.29597187	16.13952065	0
P2	1.55797E+11	51:51.6	3.469396067	-14.07458398	0.0295	-0.922359645	11.2990818	16.13952065	0
P2	1.55797E+11	51:51.7	3.469443446	-14.07378021	0.015500001	-0.824331343	11.30184078	16.13952065	0
P2	1.55797E+11	51:51.8	3.471037315	-14.07296186	0.0075	-0.707898319	11.30422878	16.13952065	0
P2	1.55797E+11	51:51.9	3.472672991	-14.07338731	0.014500001	-0.581006348	11.30605984	16.13952065	0
P2	1.55797E+11	51:52.0	3.473545138	-14.07524847	0.024499999	-0.447028518	11.30794907	16.13952065	0
P2	1.55797E+11	51:52.1	3.47380977	-14.0797115	0.042500004	-0.309571356	11.31011677	16.13952065	0
P2	1.55797E+11	51:52.2	3.473169849	-14.08373659	0.042500004	-0.180698723	11.31196785	16.13952065	0
P2	1.55797E+11	51:52.3	3.471474775	-14.08357088	0.020500001	-0.077224158	11.31335449	16.13952065	0
P2	1.55797E+11	51:52.4	3.468943656	-14.07905199	0.0195	-0.010014242	11.31542015	16.13952065	0
P2	1.55797E+11	51:52.5	3.465399196	-14.07250226	0.040500004	0.021264151	11.31800747	16.13952065	0
P2	1.55797E+11	51:52.6	3.461955952	-14.0683531	0.039500002	0.02550029	11.31991673	16.13952065	0
P2	1.55797E+11	51:52.7	3.461099615	-14.06860384	0.0165	0.014460265	11.3216362	16.13952065	0
P2	1.55797E+11	51:52.8	3.462728173	-14.07160896	0.009500001	5.78E-06	11.32329082	16.13952065	0
P2	1.55797E+11	51:52.9	3.464564562	-14.07633334	0.024499999	-0.011327256	11.32606888	16.13952065	0
P2	1.55797E+11	51:53.0	3.466436241	-14.07934785	0.021500001	-0.018630141	11.32845688	16.13952065	0
P2	1.55797E+11	51:53.1	3.469715252	-14.07671987	0.023500001	-0.021303002	11.33069324	16.13952065	0
P2	1.55797E+11	51:53.2	3.472154766	-14.07039925	0.041500002	-0.016099675	11.33346176	16.13952065	0
P2	1.55797E+11	51:53.3	3.471887539	-14.06155872	0.058500003	-0.000969887	11.33598137	16.13952065	0
P2	1.55797E+11	51:53.4	3.470979859	-14.0521946	0.070500001	0.023035021	11.34123993	16.13952065	0
P2	1.55797E+11	51:53.5	3.471484344	-14.04980715	0.036500003	0.046097055	11.34967804	16.13952065	0
P2	1.55797E+11	51:53.6	3.474721096	-14.05531725	0.0265	0.05813257	11.35327625	16.13952065	0
P2	1.55797E+11	51:53.7	3.480251395	-14.06168598	0.047500003	0.052416775	11.35730934	16.13952065	0
P2	1.55797E+11	51:53.8	3.485862439	-14.06543458	0.049500003	0.032531321	11.36240768	16.13952065	0
P2	1.55797E+11	51:53.9	3.488858732	-14.06968823	0.044500005	0.009655525	11.36481476	16.13952065	0
P2	1.55797E+11	51:54.0	3.487598068	-14.07430914	0.039500002	-0.006223681	11.36686993	16.13952065	0
P2	1.55797E+11	51:54.1	3.482715731	-14.07736847	0.038500004	-0.012056289	11.36798859	16.13952065	0
P2	1.55797E+11	51:54.2	3.476113016	-14.07886851	0.044500005	-0.010041008	11.37093735	16.13952065	0
P2	1.55797E+11	51:54.3	3.471109221	-14.07641735	0.036500003	-0.005842645	11.37332535	16.13952065	0
P2	1.55797E+11	51:54.4	3.469702704	-14.07321326	0.023500001	-0.00654453	11.37623501	16.13952065	0
P2	1.55797E+11	51:54.5	3.46986192	-14.07427151	0.014500001	-0.014384584	11.37807083	16.13952065	0
P2	1.55797E+11	51:54.6	3.46829533	-14.07518764	0.021500001	-0.0267436	11.37929726	16.13952065	0
P2	1.55797E+11	51:54.7	3.462371028	-14.07058119	0.052500002	-0.031735379	11.38241196	16.13952065	0
P2	1.55797E+11	51:54.8	3.44998233	-14.06344186	0.100500003	-0.016479908	11.38475609	16.13952065	0
P2	1.55797E+11	51:54.9	3.429741842	-14.05704435	0.154500008	0.026990961	11.38781738	16.13952065	0
P2	1.55797E+11	51:55.0	3.403925055	-14.05033368	0.204500005	0.101420119	11.39173317	16.13952065	0
P2	1.55797E+11	51:55.1	3.376744972	-14.04503602	0.230499998	0.195126802	11.39414597	16.13952065	0
P2	1.55797E+11	51:55.2	3.352947143	-14.04161122	0.225500003	0.28114292	11.39592266	16.13952065	0
P2	1.55797E+11	51:55.3	3.336534718	-14.03810252	0.192499995	0.326254368	11.39773941	16.13952065	0
P2	1.55797E+11	51:55.4	3.327680884	-14.03574233	0.144500002	0.304801613	11.39991188	16.13952065	0
P2	1.55797E+11	51:55.5	3.325499622	-14.03487768	0.092500009	0.211792991	11.40113258	16.13952065	0
P2	1.55797E+11	51:55.6	3.328575595	-14.03435319	0.043500002	0.065462239	11.40216827	16.13952065	0
P2	1.55797E+11	51:55.7	3.334775572	-14.03409525	0.011500001	-0.098801374	11.40309048	16.13952065	0
P2	1.55797E+11	51:55.8	3.344302522	-14.03537666	0.041500002	-0.233314201	11.40432167	16.13952065	0
P2	1.55797E+11	51:55.9	3.359315699	-14.03682124	0.094500005	-0.297738701	11.40923309	16.13952065	0
P2	1.55797E+11	51:56.0	3.377421292	-14.03550321	0.134499997	-0.273076802	11.41477585	16.13952065	0
P2	1.55797E+11	51:56.1	3.394836704	-14.03228797	0.151500002	-0.171184957	11.41809559	16.13952065	0
P2	1.55797E+11	51:56.2	3.411947729	-14.03154624	0.161500007	-0.029255128	11.42128372	16.13952065	0
P2	1.55797E+11	51:56.3	3.42975292	-14.0341552	0.175500005	0.105341226	11.42395973	16.13952065	0
P2	1.55797E+11	51:56.4	3.44793567	-14.03403117	0.183500007	0.19406949	11.42594719	16.13952065	0
P2	1.55797E+11	51:56.5	3.464617607	-14.03097184	0.178499997	0.221969932	11.42794418	16.13952065	0
P2	1.55797E+11	51:56.6	3.478707651	-14.03001005	0.162499994	0.195894346	11.43082047	16.13952065	0
P2	1.55797E+11	51:56.7	3.491112599	-14.03094881	0.148499995	0.137399718	11.43271446	16.13952065	0
P2	1.55797E+11	51:56.8	3.50241437	-14.03137826	0.135499999	0.068095617	11.43397427	16.13952065	0
P2	1.55797E+11	51:56.9	3.512470339	-14.03100161	0.121500008	0.004426789	11.43709946	16.13952065	0
P2	1.55797E+11	51:57.0	3.521296084	-14.03193861	0.107500009	-0.048312541	11.43972683	16.13952065	0
P2	1.55797E+11	51:57.1	3.528508119	-14.0345147	0.091500007	-0.089100353	11.44131851	16.13952065	0
P2	1.55797E+11	51:57.2	3.53349883	-14.03850165	0.075500004	-0.117795326	11.44237328	16.13952065	0
P2	1.55797E+11	51:57.3	3.536277935	-14.04516597	0.068500005	-0.133654848	11.44325161	16.13952065	0
P2	1.55797E+11	51:57.4	3.536949817	-14.05330146	0.068500005	-0.1370534	11.44463348	16.13952065	0
P2	1.55797E+11	51:57.5	3.536484744	-14.05945167	0.058500003	-0.131403357	11.44623566	16.13952065	0
P2	1.55797E+11	51:57.6	3.535281737	-14.06084102	0.031500001	-0.122800738	11.4474411	16.13952065	0
P2	1.55797E+11	51:57.7	3.533574153	-14.05777756	0.0085	-0.117124565	11.4498539	16.13952065	0
P2	1.55797E+11	51:57.8	3.533302285	-14.0506286	0.031500001	-0.112264946	11.45136261	16.13952065	0
P2	1.55797E+11	51:57.9	3.534268185	-14.04069555	0.059500005	-0.102738865	11.45228958	16.13952065	0
P2	1.55797E+11	51:58.0	3.534216017	-14.03439049	0.050500002	-0.08448115	11.4533987	16.13952065	0
P2	1.55797E+11	51:58.1	3.532685604	-14.03344236	0.0275	-0.058355335	11.45450687	16.13952065	0
P2	1.55797E+11	51:58.2	3.530647662	-14.03645936	0.0175	-0.031307224	11.45538044	16.13952065	0
P2	1.55797E+11	51:58.3	3.528827321	-14.0455799	0.046500005	-0.009108236	11.45610809	16.13952065	0
P2	1.55797E+11	51:58.4	3.528114624	-14.05818701	0.077500008	0.00679367	11.45734882	16.13952065	0
P2	1.55797E+11	51:58.5	3.527278802	-14.06941021	0.083500005	0.021176355	11.46012211	16.13952065	0
P2	1.55797E+11	51:58.6	3.523866158	-14.07584885	0.070500001	0.037147302	11.46354008	16.13952065	0
P2	1.55797E+11	51:58.7	3.518034845	-14.07494452	0.049500003	0.051653083	11.46527386	16.13952065	0
P2	1.55797E+11	51:58.8	3.509206867	-14.06783627	0.067500003	0.060629111	11.4665575	16.13952065	0
P2	1.55797E+11	51:58.9	3.497905761	-14.0588923	0.096500002	0.061692946	11.46786594	16.13952065	0
P2	1.55797E+11	51:59.0	3.486985601	-14.05270594	0.101500005	0.055745419	11.46943855	16.13952065	0
P2	1.55797E+11	51:59.1	3.47782046	-14.05100957	0.091500007	0.047421068	11.47210407	16.13952065	0
P2	1.55797E+11	51:59.2	3.471708046	-14.05273644	0.073500007	0.041899338	11.47397995	16.13952065	0
P2	1.55797E+11	51:59.3	3.468064539	-14.05662833	0.058500003	0.035808172	11.47518063	16.13952065	0
P2	1.55797E+11	51:59.4	3.466085552	-14.06157894	0.049500003	0.020796444	11.47590351	16.13952065	0
P2	1.55797E+11	51:59.5	3.464903618	-14.06525494	0.039500002	-0.008375079	11.47668457	16.13952065	0
P2	1.55797E+11	51:59.6	3.461898731	-14.06627604	0.038500004	-0.045628697	11.4775095	16.13952065	0
P2	1.55797E+11	51:59.7	3.459118606	-14.06407145	0.032500003	-0.077521034	11.47852516	16.13952065	0
P2	1.55797E+11	51:59.8	3.459201823	-14.06051583	0.020500001	-0.094190255	11.47972202	16.13952065	0
P2	1.55797E+11	51:59.9	3.459623599	-14.05966622	0.0075	-0.094868727	11.48188972	16.13952065	0
P2	1.55797E+11	52:00.0	3.457579358	-14.06251008	0.022500001	-0.084313326	11.4836235	16.13952065	0
P2	1.55797E+11	52:00.1	3.452683526	-14.06813968	0.048500001	-0.066841371	11.4846487	16.13952065	0
P2	1.55797E+11	52:00.2	3.44531574	-14.07401997	0.066500001	-0.040563803	11.4855175	16.13952065	0
P2	1.55797E+11	52:00.3	3.436236581	-14.07598652	0.071500003	-0.004714179	11.48685074	16.13952065	0
P2	1.55797E+11	52:00.4	3.426457489	-14.07289397	0.078500003	0.037486587	11.48881817	16.13952065	0
P2	1.55797E+11	52:00.5	3.415564804	-14.06786815	0.094500005	0.078225881	11.49035645	16.13952065	0
P2	1.55797E+11	52:00.6	3.403455883	-14.06259613	0.110500008	0.108294576	11.49106979	16.13952065	0
P2	1.55797E+11	52:00.7	3.392613829	-14.05710895	0.11150001	0.122743137	11.49165535	16.13952065	0
P2	1.55797E+11	52:00.8	3.385225831	-14.05265167	0.095500007	0.118829027	11.49219704	16.13952065	0
P2	1.55797E+11	52:00.9	3.380879467	-14.0508157	0.072500005	0.096991152	11.49292469	16.13952065	0
P2	1.55797E+11	52:01.0	3.379348592	-14.05134906	0.046500005	0.057488207	11.49407196	16.13952065	0
P2	1.55797E+11	52:01.1	3.379879375	-14.05078371	0.0285	0.004607011	11.4954195	16.13952065	0
P2	1.55797E+11	52:01.2	3.379654878	-14.0474144	0.035500001	-0.051819816	11.49624062	16.13952065	0
P2	1.55797E+11	52:01.3	3.378261838	-14.04220725	0.045500003	-0.096938252	11.49661636	16.13952065	0
P2	1.55797E+11	52:01.4	3.377943303	-14.03651388	0.047500003	-0.11683809	11.49693871	16.13952065	0
P2	1.55797E+11	52:01.5	3.379003698	-14.03365422	0.032500003	-0.108677939	11.49730968	16.13952065	0
P2	1.55797E+11	52:01.6	3.380640951	-14.03405695	0.0165	-0.082768001	11.50021935	16.13952065	0
P2	1.55797E+11	52:01.7	3.382818629	-14.03606261	0.0165	-0.055755313	11.50254917	16.13952065	0
P2	1.55797E+11	52:01.8	3.384781963	-14.04191305	0.034500003	-0.037853319	11.50424767	16.13952065	0
P2	1.55797E+11	52:01.9	3.385863162	-14.04927733	0.049500003	-0.027942851	11.5053463	16.13952065	0
P2	1.55797E+11	52:02.0	3.386050992	-14.05295012	0.035500001	-0.020606766	11.50586414	16.13952065	0
P2	1.55797E+11	52:02.1	3.386059728	-14.05323963	0.0185	-0.011978804	11.5065279	16.13952065	0
P2	1.55797E+11	52:02.2	3.387146222	-14.05181949	0.0125	-0.004716271	11.50696754	16.13952065	0
P2	1.55797E+11	52:02.3	3.389415146	-14.05134877	0.0195	-0.002782737	11.50739765	16.13952065	0
P2	1.55797E+11	52:02.4	3.392122482	-14.05417303	0.032500003	-0.007656999	11.5080862	16.13952065	0
P2	1.55797E+11	52:02.5	3.395062184	-14.05731561	0.035500001	-0.013958103	11.5101223	16.13952065	0
P2	1.55797E+11	52:02.6	3.398916448	-14.05853639	0.035500001	-0.013942873	11.51181602	16.13952065	0
P2	1.55797E+11	52:02.7	3.403470518	-14.05941617	0.040500004	-0.003565157	11.51265621	16.13952065	0
P2	1.55797E+11	52:02.8	3.406872839	-14.05850039	0.033500001	0.012238366	11.51512718	16.13952065	0
P2	1.55797E+11	52:02.9	3.407468609	-14.05570203	0.022500001	0.022697294	11.51754856	16.13952065	0
P2	1.55797E+11	52:03.0	3.404435206	-14.05326283	0.0165	0.020044586	11.51969719	16.13952065	0
P2	1.55797E+11	52:03.1	3.397877451	-14.04940576	0.043500002	0.009027487	11.52195835	16.13952065	0
P2	1.55797E+11	52:03.2	3.389329261	-14.04312601	0.072500005	0.002828459	11.52364731	16.13952065	0
P2	1.55797E+11	52:03.3	3.380542687	-14.03648746	0.085500002	0.01302871	11.52639675	16.13952065	0
P2	1.55797E+11	52:03.4	3.37229806	-14.02997966	0.092500009	0.041224636	11.52853012	16.13952065	0
P2	1.55797E+11	52:03.5	3.364149567	-14.0254783	0.091500007	0.077413984	11.53172398	16.13952065	0
P2	1.55797E+11	52:03.6	3.355973077	-14.02437179	0.086500004	0.104941919	11.53543949	16.13952065	0
P2	1.55797E+11	52:03.7	3.350133463	-14.0225441	0.075500004	0.109499745	11.53831577	16.13952065	0
P2	1.55797E+11	52:03.8	3.347906294	-14.01912085	0.058500003	0.086931825	11.54071331	16.13952065	0
P2	1.55797E+11	52:03.9	3.348348789	-14.01462688	0.048500001	0.042999506	11.54407215	16.13952065	0
P2	1.55797E+11	52:04.0	3.349872081	-14.0083893	0.053500004	-0.006110027	11.54629421	16.13952065	0
P2	1.55797E+11	52:04.1	3.350329507	-14.0041315	0.043500002	-0.046649665	11.55069351	16.13952065	0
P2	1.55797E+11	52:04.2	3.348788046	-14.00489616	0.0195	-0.072345972	11.55842781	16.13952065	0
P2	1.55797E+11	52:04.3	3.344655769	-14.00977218	0.033500001	-0.081750363	11.5624218	16.13952065	0
P2	1.55797E+11	52:04.4	3.338891962	-14.01496434	0.048500001	-0.077255279	11.56441402	16.13952065	0
P2	1.55797E+11	52:04.5	3.333522203	-14.01864413	0.049500003	-0.061618254	11.56656265	16.13952065	0
P2	1.55797E+11	52:04.6	3.329272873	-14.02237253	0.049500003	-0.038679138	11.56862831	16.13952065	0
P2	1.55797E+11	52:04.7	3.327046024	-14.0259091	0.044500005	-0.013679721	11.57072735	16.13952065	0
P2	1.55797E+11	52:04.8	3.32759187	-14.02827606	0.031500001	0.004616641	11.57247543	16.13952065	0
P2	1.55797E+11	52:04.9	3.33064722	-14.02869232	0.0195	0.008444522	11.57582474	16.13952065	0
P2	1.55797E+11	52:05.0	3.334197436	-14.02703068	0.0175	-0.002396285	11.57824707	16.13952065	0
P2	1.55797E+11	52:05.1	3.33583322	-14.02534958	0.0125	-0.023248425	11.58119583	16.13952065	0
P2	1.55797E+11	52:05.2	3.335769961	-14.0257653	0.0075	-0.045778126	11.58458519	16.13952065	0
P2	1.55797E+11	52:05.3	3.334487737	-14.03074685	0.031500001	-0.057063527	11.58874035	16.13952065	0
P2	1.55797E+11	52:05.4	3.331305011	-14.04131004	0.070500001	-0.044138663	11.59184551	16.13952065	0
P2	1.55797E+11	52:05.5	3.326504134	-14.05220172	0.085500002	-0.007754113	11.59457016	16.13952065	0
P2	1.55797E+11	52:05.6	3.32128786	-14.05949912	0.077500008	0.040719438	11.5968895	16.13952065	0
P2	1.55797E+11	52:05.7	3.316967146	-14.06533222	0.072500005	0.086215839	11.59937954	16.13952065	0
P2	1.55797E+11	52:05.8	3.31412011	-14.06934582	0.061500005	0.11045412	11.60121059	16.13952065	0
P2	1.55797E+11	52:05.9	3.313280341	-14.07109378	0.041500002	0.101494387	11.60252476	16.13952065	0
P2	1.55797E+11	52:06.0	3.315272294	-14.07286062	0.032500003	0.061949663	11.60384274	16.13952065	0
P2	1.55797E+11	52:06.1	3.320052724	-14.07364019	0.0305	0.007371698	11.60560513	16.13952065	0
P2	1.55797E+11	52:06.2	3.32682039	-14.07192058	0.040500004	-0.041237611	11.60682583	16.13952065	0
P2	1.55797E+11	52:06.3	3.33458389	-14.06990328	0.055500004	-0.066166192	11.60814476	16.13952065	0
P2	1.55797E+11	52:06.4	3.343312084	-14.06679814	0.071500003	-0.058565442	11.60976028	16.13952065	0
P2	1.55797E+11	52:06.5	3.354487303	-14.05859762	0.106500007	-0.020730915	11.61187458	16.13952065	0
P2	1.55797E+11	52:06.6	3.368203165	-14.04734174	0.140499994	0.036784474	11.61532688	16.13952065	0
P2	1.55797E+11	52:06.7	3.381587067	-14.03973435	0.140499994	0.097874366	11.61740685	16.13952065	0
P2	1.55797E+11	52:06.8	3.393083747	-14.03518172	0.129500002	0.146199718	11.6208353	16.13952065	0
P2	1.55797E+11	52:06.9	3.404108291	-14.02814427	0.136500001	0.169345975	11.62498569	16.13952065	0
P2	1.55797E+11	52:07.0	3.415077007	-14.01876501	0.144500002	0.163184002	11.62898445	16.13952065	0
P2	1.55797E+11	52:07.1	3.423788366	-14.01111125	0.129500002	0.131255552	11.63378429	16.13952065	0
P2	1.55797E+11	52:07.2	3.428214206	-14.00804347	0.089500003	0.080185466	11.64002419	16.13952065	0
P2	1.55797E+11	52:07.3	3.42840051	-14.00887891	0.046500005	0.016437605	11.64315891	16.13952065	0
P2	1.55797E+11	52:07.4	3.42568058	-14.01216802	0.011500001	-0.05608093	11.64936066	16.13952065	0
P2	1.55797E+11	52:07.5	3.422765618	-14.016199	0.014500001	-0.127637729	11.6527977	16.13952065	0
P2	1.55797E+11	52:07.6	3.422758202	-14.02081163	0.0275	-0.183072701	11.6560154	16.13952065	0
P2	1.55797E+11	52:07.7	3.425694989	-14.02555891	0.039500002	-0.205657855	11.6597414	16.13952065	0
P2	1.55797E+11	52:07.8	3.428383037	-14.02943451	0.040500004	-0.188722864	11.66122055	16.13952065	0
P2	1.55797E+11	52:07.9	3.429038984	-14.03409982	0.044500005	-0.136023536	11.6629982	16.13952065	0
P2	1.55797E+11	52:08.0	3.428576651	-14.03823149	0.044500005	-0.067127414	11.66577148	16.13952065	0
P2	1.55797E+11	52:08.1	3.426553458	-14.04137509	0.040500004	-0.007560373	11.6694479	16.13952065	0
P2	1.55797E+11	52:08.2	3.42341788	-14.04714768	0.058500003	0.028747946	11.67456532	16.13952065	0
P2	1.55797E+11	52:08.3	3.421757714	-14.05574048	0.074500002	0.043317355	11.67891598	16.13952065	0
P2	1.55797E+11	52:08.4	3.421469729	-14.06356857	0.072500005	0.047094006	11.68289566	16.13952065	0
P2	1.55797E+11	52:08.5	3.420678529	-14.06775811	0.053500004	0.046170656	11.69244671	16.13952065	0
P2	1.55797E+11	52:08.6	3.418918126	-14.0672407	0.0275	0.039925635	11.69735336	16.13952065	0
P2	1.55797E+11	52:08.7	3.41731719	-14.06452173	0.015500001	0.021272756	11.69982433	16.13952065	0
P2	1.55797E+11	52:08.8	3.416014492	-14.0628678	0.014500001	-0.011308741	11.70275402	16.13952065	0
P2	1.55797E+11	52:08.9	3.414205419	-14.06304396	0.0175	-0.049301539	11.70511246	16.13952065	0
P2	1.55797E+11	52:09.0	3.4129849	-14.06388525	0.014500001	-0.078746967	11.70701218	16.13952065	0
P2	1.55797E+11	52:09.1	3.412397733	-14.06358633	0.009500001	-0.089531861	11.70856953	16.13952065	0
P2	1.55797E+11	52:09.2	3.411114769	-14.06238782	0.015500001	-0.079673275	11.70985794	16.13952065	0
P2	1.55797E+11	52:09.3	3.411785779	-14.06236738	0.0035	-0.05827415	11.71113777	16.13952065	0
P2	1.55797E+11	52:09.4	3.415841999	-14.06614013	0.0295	-0.03261251	11.71271038	16.13952065	0
P2	1.55797E+11	52:09.5	3.421891362	-14.07305413	0.057500005	-0.006797754	11.71506882	16.13952065	0
P2	1.55797E+11	52:09.6	3.431616263	-14.07929582	0.081500001	0.023741195	11.71743202	16.13952065	0
P2	1.55797E+11	52:09.7	3.446043653	-14.08154735	0.109500006	0.06326367	11.72085953	16.13952065	0
P2	1.55797E+11	52:09.8	3.464843511	-14.08014449	0.144500002	0.114241883	11.72817421	16.13952065	0
P2	1.55797E+11	52:09.9	3.487658689	-14.079354	0.183500007	0.171701208	11.73666	16.13952065	0
P2	1.55797E+11	52:10.0	3.510149071	-14.07978006	0.197500005	0.223080337	11.74031258	16.13952065	0
P2	1.55797E+11	52:10.1	3.527455119	-14.07707619	0.178499997	0.253427386	11.74356937	16.13952065	0
P2	1.55797E+11	52:10.2	3.539410205	-14.06997111	0.155499995	0.249476537	11.74529743	16.13952065	0
P2	1.55797E+11	52:10.3	3.546679726	-14.06329742	0.126499996	0.205589414	11.74669456	16.13952065	0
P2	1.55797E+11	52:10.4	3.548867901	-14.06176577	0.079500005	0.120635055	11.74755383	16.13952065	0
P2	1.55797E+11	52:10.5	3.547637847	-14.06566487	0.041500002	0.009307533	11.74870586	16.13952065	0
P2	1.55797E+11	52:10.6	3.544336008	-14.0725412	0.035500001	-0.10501606	11.7501173	16.13952065	0
P2	1.55797E+11	52:10.7	3.539289505	-14.07811686	0.037500001	-0.195445463	11.75142574	16.13952065	0
P2	1.55797E+11	52:10.8	3.536158861	-14.07787651	0.0185	-0.24444668	11.75286579	16.13952065	0
P2	1.55797E+11	52:10.9	3.538129909	-14.07289702	0.022500001	-0.245343953	11.75420856	16.13952065	0
P2	1.55797E+11	52:11.0	3.543791321	-14.06922564	0.032500003	-0.207112119	11.75545406	16.13952065	0
P2	1.55797E+11	52:11.1	3.551554812	-14.0682624	0.044500005	-0.146950051	11.75693321	16.13952065	0
P2	1.55797E+11	52:11.2	3.560349807	-14.06912846	0.058500003	-0.081864953	11.75847626	16.13952065	0
P2	1.55797E+11	52:11.3	3.5679845	-14.07217214	0.061500005	-0.022541933	11.75987339	16.13952065	0
P2	1.55797E+11	52:11.4	3.573598401	-14.0758402	0.058500003	0.023004364	11.76128864	16.13952065	0
P2	1.55797E+11	52:11.5	3.576939522	-14.07777296	0.045500003	0.047754508	11.76195812	16.13952065	0
P2	1.55797E+11	52:11.6	3.577824146	-14.07639332	0.0275	0.049464762	11.76277828	16.13952065	0
P2	1.55797E+11	52:11.7	3.577896967	-14.07443116	0.020500001	0.030179948	11.7644968	16.13952065	0
P2	1.55797E+11	52:11.8	3.577434374	-14.07582717	0.014500001	-0.003626754	11.76543427	16.13952065	0
P2	1.55797E+11	52:11.9	3.574703267	-14.07789463	0.0165	-0.04034112	11.76701641	16.13952065	0
P2	1.55797E+11	52:12.0	3.569423869	-14.07509178	0.032500003	-0.062852494	11.76839352	16.13952065	0
P2	1.55797E+11	52:12.1	3.562952516	-14.07067697	0.052500002	-0.060912509	11.77064896	16.13952065	0
P2	1.55797E+11	52:12.2	3.558540909	-14.07212037	0.039500002	-0.038535368	11.77412128	16.13952065	0
P2	1.55797E+11	52:12.3	3.559212985	-14.07795788	0.034500003	-0.006475233	11.77659225	16.13952065	0
P2	1.55797E+11	52:12.4	3.5633409	-14.08247732	0.032500003	0.019981178	11.78125	16.13952065	0
P2	1.55797E+11	52:12.5	3.56772888	-14.0835215	0.024499999	0.02971912	11.7844677	16.13952065	0
P2	1.55797E+11	52:12.6	3.572112524	-14.08248389	0.0265	0.021616101	11.78630352	16.13952065	0
P2	1.55797E+11	52:12.7	3.576575312	-14.08225085	0.033500001	0.004273798	11.78914547	16.13952065	0
P2	1.55797E+11	52:12.8	3.580316057	-14.08312941	0.034500003	-0.01009402	11.79394054	16.13952065	0
P2	1.55797E+11	52:12.9	3.582660576	-14.08323866	0.0285	-0.016234584	11.79978561	16.13952065	0
P2	1.55797E+11	52:13.0	3.582256829	-14.08126796	0.015500001	-0.015354245	11.81214333	16.13952065	0
P2	1.55797E+11	52:13.1	3.578858143	-14.07902828	0.0165	-0.012591203	11.81946278	16.13952065	0
P2	1.55797E+11	52:13.2	3.575856161	-14.07906449	0.0135	-0.014007051	11.82468224	16.13952065	0
P2	1.55797E+11	52:13.3	3.57543891	-14.07958439	0.0035	-0.022759136	11.82965851	16.13952065	0
P2	1.55797E+11	52:13.4	3.574247329	-14.07718006	0.0195	-0.030849768	11.83640671	16.13952065	0
P2	1.55797E+11	52:13.5	3.569477919	-14.07021598	0.056500003	-0.026860189	11.84171391	16.13952065	0
P2	1.55797E+11	52:13.6	3.563672368	-14.06233592	0.072500005	-0.00552578	11.84580612	16.13952065	0
P2	1.55797E+11	52:13.7	3.560023494	-14.05996164	0.047500003	0.026787292	11.84847164	16.13952065	0
P2	1.55797E+11	52:13.8	3.557988656	-14.06229198	0.0275	0.056128923	11.85190964	16.13952065	0
P2	1.55797E+11	52:13.9	3.554454206	-14.06362357	0.036500003	0.068660997	11.85669422	16.13952065	0
P2	1.55797E+11	52:14.0	3.548421882	-14.06100188	0.056500003	0.060736652	11.86230946	16.13952065	0
P2	1.55797E+11	52:14.1	3.542351454	-14.05625098	0.064500004	0.040121131	11.86604023	16.13952065	0
P2	1.55797E+11	52:14.2	3.537340171	-14.05316159	0.057500005	0.021116506	11.87002468	16.13952065	0
P2	1.55797E+11	52:14.3	3.532301945	-14.05258522	0.052500002	0.012900058	11.87398911	16.13952065	0
P2	1.55797E+11	52:14.4	3.527432357	-14.05448339	0.050500002	0.014180685	11.87669945	16.13952065	0
P2	1.55797E+11	52:14.5	3.52434955	-14.0569296	0.040500004	0.016790785	11.87979984	16.13952065	0
P2	1.55797E+11	52:14.6	3.523125317	-14.055931	0.0265	0.010120605	11.88454628	16.13952065	0
P2	1.55797E+11	52:14.7	3.522435353	-14.05219857	0.0295	-0.007867133	11.88882828	16.13952065	0
P2	1.55797E+11	52:14.8	3.521657537	-14.0479328	0.032500003	-0.030406414	11.8950491	16.13952065	0
P2	1.55797E+11	52:14.9	3.521488194	-14.04479815	0.0275	-0.046373613	11.89744663	16.13952065	0
P2	1.55797E+11	52:15.0	3.522386287	-14.04414465	0.0125	-0.051883746	11.90253448	16.13952065	0
P2	1.55797E+11	52:15.1	3.521499257	-14.04375448	0.0125	-0.049367581	11.91164017	16.13952065	0
P2	1.55797E+11	52:15.2	3.514960139	-14.04294012	0.042500004	-0.039997298	11.92173386	16.13952065	0
P2	1.55797E+11	52:15.3	3.501354345	-14.04375993	0.088500008	-0.018992115	11.92565441	16.13952065	0
P2	1.55797E+11	52:15.4	3.481335124	-14.0478708	0.141499996	0.023552245	11.93020535	16.13952065	0
P2	1.55797E+11	52:15.5	3.455467788	-14.0554555	0.199500009	0.09407828	11.93277359	16.13952065	0
P2	1.55797E+11	52:15.6	3.425069606	-14.06508942	0.25150001	0.189039156	11.93525887	16.13952065	0
P2	1.55797E+11	52:15.7	3.396177442	-14.07230397	0.262500018	0.287554234	11.93842793	16.13952065	0
P2	1.55797E+11	52:15.8	3.374555904	-14.07247048	0.227500007	0.356698662	11.9406929	16.13952065	0
P2	1.55797E+11	52:15.9	3.36127231	-14.0689912	0.180500001	0.363497496	11.94373035	16.13952065	0
P2	1.55797E+11	52:16.0	3.355905085	-14.06674476	0.124500006	0.290709764	11.94674778	16.13952065	0
P2	1.55797E+11	52:16.1	3.357036596	-14.06515885	0.068500005	0.146655455	11.94890118	16.13952065	0
P2	1.55797E+11	52:16.2	3.36123565	-14.06337197	0.0285	-0.034838077	11.95029259	16.13952065	0
P2	1.55797E+11	52:16.3	3.36484827	-14.06118918	0.0175	-0.20554094	11.95114708	16.13952065	0
P2	1.55797E+11	52:16.4	3.368271194	-14.05911156	0.020500001	-0.323278964	11.95264149	16.13952065	0
P2	1.55797E+11	52:16.5	3.374203239	-14.06127648	0.037500001	-0.362950206	11.95400906	16.13952065	0
P2	1.55797E+11	52:16.6	3.381908375	-14.06872967	0.071500003	-0.321718812	11.95492649	16.13952065	0
P2	1.55797E+11	52:16.7	3.390403464	-14.07583452	0.087500006	-0.221435875	11.95932579	16.13952065	0
P2	1.55797E+11	52:16.8	3.402084491	-14.07721508	0.102500007	-0.096309699	11.97698212	16.13952065	0
P2	1.55797E+11	52:16.9	3.416521663	-14.0723137	0.126499996	0.021580342	11.99569321	16.13952065	0
P2	1.55797E+11	52:17.0	3.429751922	-14.06318331	0.136500001	0.110479847	12.01614761	16.13952065	0
P2	1.55797E+11	52:17.1	3.436372125	-14.04969889	0.126499996	0.157867372	12.07190418	16.13952065	0
P2	1.55797E+11	52:17.2	3.433799278	-14.03239721	0.1285	0.16568698	12.12484837	16.13952065	0
P2	1.55797E+11	52:17.3	3.424925561	-14.01447814	0.145500004	0.147084534	12.16176224	16.13952065	0
P2	1.55797E+11	52:17.4	3.411047205	-14.00052187	0.1505	0.116812281	12.22730446	16.13952065	0
P2	1.55797E+11	52:17.5	3.395178946	-13.9919635	0.149499997	0.08699742	12.29127407	16.13952065	0
P2	1.55797E+11	52:17.6	3.383672833	-13.98813738	0.124500006	0.060556721	12.38651848	16.13952065	0
P2	1.55797E+11	52:17.7	3.381786686	-13.99037159	0.060500003	0.027903322	12.48055172	16.13952065	0
P2	1.55797E+11	52:17.8	3.392793617	-13.99799167	0.032500003	-0.020725295	12.53847122	16.13952065	0
P2	1.55797E+11	52:17.9	3.41416385	-14.00862481	0.121500008	-0.069341108	12.57487297	16.13952065	0
P2	1.55797E+11	52:18.0	3.438224745	-14.01903817	0.168500006	-0.095814675	12.58636189	16.13952065	0
P2	1.55797E+11	52:18.1	3.458758471	-14.02481146	0.169500008	-0.080463022	12.59097195	16.13952065	0
P2	1.55797E+11	52:18.2	3.473937311	-14.02580288	0.1505	-0.024019888	12.59526825	16.13952065	0
P2	1.55797E+11	52:18.3	3.48383708	-14.02722553	0.1285	0.049760628	12.59777832	16.13952065	0
P2	1.55797E+11	52:18.4	3.489371203	-14.03081133	0.106500007	0.09888801	12.60129929	16.13952065	0
P2	1.55797E+11	52:18.5	3.491443916	-14.03347654	0.077500008	0.091416061	12.60263157	16.13952065	0
P2	1.55797E+11	52:18.6	3.490240888	-14.03290395	0.039500002	0.026300682	12.60366726	16.13952065	0
P2	1.55797E+11	52:18.7	3.487018263	-14.02871094	0.0165	-0.071512103	12.60558128	16.13952065	0
P2	1.55797E+11	52:18.8	3.483674177	-14.02232327	0.034500003	-0.159818232	12.60732937	16.13952065	0
P2	1.55797E+11	52:18.9	3.480827292	-14.01532676	0.049500003	-0.205737188	12.60801792	16.13952065	0
P2	1.55797E+11	52:19.0	3.478742972	-14.01109497	0.042500004	-0.197473437	12.61151409	16.13952065	0
P2	1.55797E+11	52:19.1	3.477772527	-14.01207269	0.0195	-0.157072008	12.61478043	16.13952065	0
P2	1.55797E+11	52:19.2	3.477116007	-14.01563557	0.0165	-0.106652379	12.61707497	16.13952065	0
P2	1.55797E+11	52:19.3	3.475710387	-14.02009247	0.0265	-0.063829087	12.61819839	16.13952065	0
P2	1.55797E+11	52:19.4	3.47370094	-14.02408333	0.032500003	-0.036957789	12.61903763	16.13952065	0
P2	1.55797E+11	52:19.5	3.472240065	-14.02594257	0.0255	-0.025217248	12.61998558	16.13952065	0
P2	1.55797E+11	52:19.6	3.471022915	-14.02673268	0.020500001	-0.021387978	12.62068844	16.13952065	0
P2	1.55797E+11	52:19.7	3.468995146	-14.02771452	0.024499999	-0.017867314	12.62236786	16.13952065	0
P2	1.55797E+11	52:19.8	3.466049034	-14.03012753	0.034500003	-0.010849256	12.62595749	16.13952065	0
P2	1.55797E+11	52:19.9	3.462108233	-14.03419404	0.046500005	0.001162067	12.63179207	16.13952065	0
P2	1.55797E+11	52:20.0	3.456658777	-14.0383997	0.056500003	0.015432804	12.63551712	16.13952065	0
P2	1.55797E+11	52:20.1	3.449855957	-14.04241222	0.066500001	0.031850025	12.63777828	16.13952065	0
P2	1.55797E+11	52:20.2	3.443600857	-14.04509509	0.063500002	0.048232213	12.63894081	16.13952065	0
P2	1.55797E+11	52:20.3	3.439588972	-14.0437752	0.045500003	0.059185665	12.64063454	16.13952065	0
P2	1.55797E+11	52:20.4	3.438251215	-14.03929163	0.033500001	0.056548167	12.64337921	16.13952065	0
P2	1.55797E+11	52:20.5	3.440160873	-14.03568255	0.020500001	0.035063304	12.64500999	16.13952065	0
P2	1.55797E+11	52:20.6	3.443679035	-14.03324713	0.021500001	0.000105972	12.64890671	16.13952065	0
P2	1.55797E+11	52:20.7	3.44293793	-14.03110604	0.021500001	-0.03629721	12.65379906	16.13952065	0
P2	1.55797E+11	52:20.8	3.436602845	-14.03184909	0.039500002	-0.057902399	12.66026402	16.13952065	0
P2	1.55797E+11	52:20.9	3.432126685	-14.03025915	0.036500003	-0.058991101	12.66625977	16.13952065	0
P2	1.55797E+11	52:21.0	3.434176807	-14.02245524	0.054500002	-0.038063295	12.67123985	16.13952065	0
P2	1.55797E+11	52:21.1	3.436487074	-14.01502179	0.059500005	-0.005037968	12.68717289	16.13952065	0
P2	1.55797E+11	52:21.2	3.427689131	-14.0090767	0.077500008	0.031620793	12.72859859	16.13952065	0
P2	1.55797E+11	52:21.3	3.404061903	-14.00173588	0.1655	0.075500473	12.7701807	16.13952065	0
P2	1.55797E+11	52:21.4	3.373614087	-13.99075316	0.233500004	0.133209959	12.78276825	16.13952065	0
P2	1.55797E+11	52:21.5	3.345840882	-13.97643632	0.254500002	0.207771063	12.80503464	16.13952065	0
P2	1.55797E+11	52:21.6	3.327310507	-13.96275413	0.226500005	0.280526191	12.83415508	16.13952065	0
P2	1.55797E+11	52:21.7	3.321731886	-13.95304158	0.157499999	0.318623066	12.87634754	16.13952065	0
P2	1.55797E+11	52:21.8	3.32524555	-13.95149064	0.076500006	0.282036692	12.89347649	16.13952065	0
P2	1.55797E+11	52:21.9	3.327710107	-13.95816033	0.037500001	0.160803229	12.9129591	16.13952065	0
P2	1.55797E+11	52:22.0	3.32224374	-13.96612725	0.071500003	-0.011205988	12.94329548	16.13952065	0
P2	1.55797E+11	52:22.1	3.310666225	-13.97020981	0.097500004	-0.170399457	12.96180153	16.13952065	0
P2	1.55797E+11	52:22.2	3.30014669	-13.97172788	0.091500007	-0.259676844	12.97866726	16.13952065	0
P2	1.55797E+11	52:22.3	3.298721656	-13.97513478	0.048500001	-0.262623161	13.00751019	16.13952065	0
P2	1.55797E+11	52:22.4	3.309022999	-13.98126354	0.065500006	-0.195652723	13.03770065	16.13952065	0
P2	1.55797E+11	52:22.5	3.326859498	-13.98906143	0.12250001	-0.102610275	13.05690384	16.13952065	0
P2	1.55797E+11	52:22.6	3.347449531	-14.00136984	0.173500001	-0.013898605	13.06686497	16.13952065	0
P2	1.55797E+11	52:22.7	3.366450346	-14.01762993	0.203500003	0.063053474	13.07520008	16.13952065	0
P2	1.55797E+11	52:22.8	3.381379552	-14.03266448	0.199500009	0.130634233	13.08428669	16.13952065	0
P2	1.55797E+11	52:22.9	3.392944102	-14.04482927	0.182500005	0.185598686	13.09420395	16.13952065	0
P2	1.55797E+11	52:23.0	3.399432953	-14.05445035	0.152500004	0.209360808	13.10107422	16.13952065	0
P2	1.55797E+11	52:23.1	3.396507565	-14.05946758	0.090500005	0.180084988	13.11288548	16.13952065	0
P2	1.55797E+11	52:23.2	3.383161741	-14.05689806	0.049500003	0.088942535	13.12186527	16.13952065	0
P2	1.55797E+11	52:23.3	3.364259758	-14.04613285	0.106500007	-0.029336922	13.12883282	16.13952065	0
P2	1.55797E+11	52:23.4	3.347391199	-14.0276851	0.155499995	-0.124428317	13.13580608	16.13952065	0
P2	1.55797E+11	52:23.5	3.340653381	-14.00309772	0.183500007	-0.149695262	13.14220715	16.13952065	0
P2	1.55797E+11	52:23.6	3.348806132	-13.97707679	0.202500001	-0.095702603	13.14700699	16.13952065	0
P2	1.55797E+11	52:23.7	3.370533474	-13.9556371	0.223499998	0.011964396	13.15139198	16.13952065	0
P2	1.55797E+11	52:23.8	3.402241359	-13.9429332	0.248500004	0.128726199	13.16345692	16.13952065	0
P2	1.55797E+11	52:23.9	3.439154084	-13.93738308	0.283500016	0.217302158	13.16768551	16.13952065	0
P2	1.55797E+11	52:24.0	3.476031372	-13.93580236	0.306500018	0.263380915	13.17055702	16.13952065	0
P2	1.55797E+11	52:24.1	3.508583632	-13.94041268	0.300500005	0.268652171	13.1721487	16.13952065	0
P2	1.55797E+11	52:24.2	3.533358265	-13.95078617	0.271500021	0.242239282	13.17493629	16.13952065	0
P2	1.55797E+11	52:24.3	3.5493112	-13.9602738	0.225500003	0.188849851	13.17789078	16.13952065	0
P2	1.55797E+11	52:24.4	3.556817621	-13.96387287	0.162499994	0.107475869	13.18130398	16.13952065	0
P2	1.55797E+11	52:24.5	3.557062139	-13.96286639	0.096500002	-0.009542926	13.18426228	16.13952065	0
P2	1.55797E+11	52:24.6	3.55298694	-13.96348755	0.048500001	-0.151539192	13.18720722	16.13952065	0
P2	1.55797E+11	52:24.7	3.547537289	-13.96735188	0.040500004	-0.287572742	13.19037628	16.13952065	0
P2	1.55797E+11	52:24.8	3.54221959	-13.97080203	0.041500002	-0.38288939	13.19347191	16.13952065	0
P2	1.55797E+11	52:24.9	3.537732807	-13.97425843	0.047500003	-0.412266344	13.19823742	16.13952065	0
P2	1.55797E+11	52:25.0	3.533777522	-13.97911459	0.059500005	-0.371063441	13.20430183	16.13952065	0
P2	1.55797E+11	52:25.1	3.530209929	-13.98365397	0.061500005	-0.27854234	13.20802212	16.13952065	0
P2	1.55797E+11	52:25.2	3.528090366	-13.98701804	0.052500002	-0.169124305	13.21094227	16.13952065	0
P2	1.55797E+11	52:25.3	3.526688021	-13.98769111	0.037500001	-0.077081539	13.2121973	16.13952065	0
P2	1.55797E+11	52:25.4	3.525637541	-13.98350625	0.0285	-0.022828011	13.21410179	16.13952065	0
P2	1.55797E+11	52:25.5	3.526140388	-13.97709735	0.036500003	-0.007454306	13.21584988	16.13952065	0
P2	1.55797E+11	52:25.6	3.527948703	-13.97247483	0.032500003	-0.017533371	13.21905804	16.13952065	0
P2	1.55797E+11	52:25.7	3.529523335	-13.97030709	0.024499999	-0.034811791	13.22314453	16.13952065	0
P2	1.55797E+11	52:25.8	3.528950029	-13.96982002	0.0165	-0.046407502	13.22886276	16.13952065	0
P2	1.55797E+11	52:25.9	3.525624638	-13.96944268	0.024499999	-0.047976941	13.23233891	16.13952065	0
P2	1.55797E+11	52:26.0	3.519537434	-13.96910033	0.040500004	-0.039734997	13.23509312	16.13952065	0
P2	1.55797E+11	52:26.1	3.50896002	-13.97131082	0.071500003	-0.019709043	13.23772907	16.13952065	0
P2	1.55797E+11	52:26.2	3.490372273	-13.97817359	0.134499997	0.019282088	13.2421484	16.13952065	0
P2	1.55797E+11	52:26.3	3.461997479	-13.98594141	0.211500004	0.086007491	13.2456007	16.13952065	0
P2	1.55797E+11	52:26.4	3.427322641	-13.989482	0.269500017	0.181537047	13.24848652	16.13952065	0
P2	1.55797E+11	52:26.5	3.390140118	-13.98853609	0.309500009	0.293233126	13.2523241	16.13952065	0
P2	1.55797E+11	52:26.6	3.352590662	-13.98382455	0.335500002	0.397132874	13.25440884	16.13952065	0
P2	1.55797E+11	52:26.7	3.318324738	-13.97712899	0.336500019	0.461889863	13.25606441	16.13952065	0
P2	1.55797E+11	52:26.8	3.28971782	-13.97140492	0.3125	0.464396864	13.25777817	16.13952065	0
P2	1.55797E+11	52:26.9	3.267495472	-13.96661625	0.274500012	0.397467047	13.25921917	16.13952065	0
P2	1.55797E+11	52:27.0	3.253200363	-13.96103524	0.220500007	0.270712376	13.26065445	16.64290619	0
P2	1.55797E+11	52:27.1	3.246729718	-13.95647978	0.156499997	0.104599454	13.26203632	16.64290619	0
P2	1.55797E+11	52:27.2	3.245621024	-13.95486424	0.097500004	-0.07422246	13.2636528	16.64290619	0
P2	1.55797E+11	52:27.3	3.247067309	-13.95470793	0.054500002	-0.238118052	13.26492691	16.64290619	0
P2	1.55797E+11	52:27.4	3.249730326	-13.95471705	0.023500001	-0.365606189	13.26563454	16.64290619	0
P2	1.55797E+11	52:27.5	3.252902278	-13.95605344	0.0045	-0.44256711	13.2664547	16.64290619	0
P2	1.55797E+11	52:27.6	3.254203627	-13.95947806	0.0175	-0.459005445	13.26780796	16.64290619	0
P2	1.55797E+11	52:27.7	3.252717388	-13.96385046	0.0275	-0.417056262	13.26844215	16.64290619	0
P2	1.55797E+11	52:27.8	3.250571413	-13.96875598	0.036500003	-0.330110461	13.2689991	16.64290619	0
P2	1.55797E+11	52:27.9	3.249633435	-13.97372572	0.042500004	-0.220732167	13.26969242	16.64290619	0
P2	1.55797E+11	52:28.0	3.250095572	-13.9773293	0.039500002	-0.113831095	13.27029324	16.64290619	0
P2	1.55797E+11	52:28.1	3.253983881	-13.97818169	0.037500001	-0.030869095	13.27398968	16.64290619	0
P2	1.55797E+11	52:28.2	3.264653565	-13.97641522	0.073500007	0.023619292	13.27653313	16.64290619	0
P2	1.55797E+11	52:28.3	3.282008083	-13.97641494	0.123500004	0.060471606	13.27857876	16.64290619	0
P2	1.55797E+11	52:28.4	3.304757472	-13.98029913	0.172499999	0.098330997	13.28065395	16.64290619	0
P2	1.55797E+11	52:28.5	3.332899999	-13.98318149	0.222500011	0.15283969	13.28234863	16.64290619	0
P2	1.55797E+11	52:28.6	3.366047599	-13.98319652	0.271500021	0.227436095	13.28502941	16.64290619	0
P2	1.55797E+11	52:28.7	3.402317805	-13.98061749	0.3125	0.311412394	13.28825665	16.64290619	0
P2	1.55797E+11	52:28.8	3.437650006	-13.97367567	0.32950002	0.380692691	13.29146957	16.64290619	0
P2	1.55797E+11	52:28.9	3.465983383	-13.96315224	0.306500018	0.410334527	13.29442883	16.64290619	0
P2	1.55797E+11	52:29.0	3.484548047	-13.95189831	0.256500006	0.381277621	13.29714394	16.64290619	0
P2	1.55797E+11	52:29.1	3.494906761	-13.94447458	0.196500003	0.28726998	13.29896927	16.64290619	0
P2	1.55797E+11	52:29.2	3.495662834	-13.94294634	0.112500004	0.133880675	13.30131817	16.64290619	0
P2	1.55797E+11	52:29.3	3.483601845	-13.94284271	0.0275	-0.058661573	13.30214882	16.64290619	0
P2	1.55797E+11	52:29.4	3.458741536	-13.93962715	0.121500008	-0.235331088	13.30391121	16.64290619	0
P2	1.55797E+11	52:29.5	3.424894776	-13.9349384	0.218500003	-0.338178992	13.30567837	16.64290619	0
P2	1.55797E+11	52:29.6	3.388335336	-13.93359114	0.2755	-0.321933985	13.30888176	16.64290619	0
P2	1.55797E+11	52:29.7	3.355164991	-13.93582682	0.292500019	-0.188979089	13.31107426	16.64290619	0
P2	1.55797E+11	52:29.8	3.328265931	-13.93891997	0.279500008	0.010496183	13.31393051	16.64290619	0
P2	1.55797E+11	52:29.9	3.307203479	-13.94217412	0.254500002	0.191900164	13.31691933	16.64290619	0
P2	1.55797E+11	52:30.0	3.291514713	-13.94560563	0.220500007	0.280229449	13.31869125	16.64290619	0
P2	1.55797E+11	52:30.1	3.280590855	-13.94956167	0.181500003	0.250212073	13.31984901	16.64290619	0
P2	1.55797E+11	52:30.2	3.273290613	-13.95238669	0.142499998	0.124875389	13.32064438	16.64290619	0
P2	1.55797E+11	52:30.3	3.268758674	-13.9532321	0.105500005	-0.038674384	13.32141113	16.64290619	0
P2	1.55797E+11	52:30.4	3.265921128	-13.95482301	0.076500006	-0.186538115	13.32219219	16.64290619	0
P2	1.55797E+11	52:30.5	3.264673011	-13.95774631	0.054500002	-0.279559225	13.32275867	16.64290619	0
P2	1.55797E+11	52:30.6	3.265364736	-13.95902479	0.0275	-0.322271317	13.32347679	16.64290619	0
P2	1.55797E+11	52:30.7	3.265896733	-13.95691874	0.0085	-0.328387439	13.32402802	16.64290619	0
P2	1.55797E+11	52:30.8	3.263403573	-13.95249848	0.0275	-0.305845916	13.32501984	16.64290619	0
P2	1.55797E+11	52:30.9	3.257013971	-13.94709465	0.051500004	-0.259118259	13.32775402	16.64290619	0
P2	1.55797E+11	52:31.0	3.248631888	-13.9417966	0.067500003	-0.191237062	13.33419895	16.64290619	0
P2	1.55797E+11	52:31.1	3.242737023	-13.93754457	0.060500003	-0.11225564	13.33869648	16.64290619	0
P2	1.55797E+11	52:31.2	3.242466832	-13.93748051	0.022500001	-0.041362308	13.34357929	16.64290619	0
P2	1.55797E+11	52:31.3	3.248090928	-13.9440199	0.034500003	0.00701786	13.34584427	16.64290619	0
P2	1.55797E+11	52:31.4	3.260643341	-13.95720401	0.104500003	0.034411341	13.34843731	16.64290619	0
P2	1.55797E+11	52:31.5	3.283618301	-13.97648416	0.197500005	0.062849283	13.35082054	16.64290619	0
P2	1.55797E+11	52:31.6	3.318758686	-13.99929086	0.300500005	0.123606347	13.35303688	16.64290619	0
P2	1.55797E+11	52:31.7	3.363189236	-14.02524404	0.395500004	0.238617405	13.3572607	16.64290619	0
P2	1.55797E+11	52:31.8	3.411616005	-14.05684388	0.475500017	0.401941329	13.36166477	16.64290619	0
P2	1.55797E+11	52:31.9	3.450881981	-14.10203277	0.522500038	0.575597823	13.36406708	16.64290619	0
P2	1.55797E+11	52:32.0	3.477290142	-14.15599798	0.546500027	0.706262887	13.37106419	16.64290619	0
P2	1.55797E+11	52:32.1	3.510579603	-14.19502781	0.525500059	0.747674108	13.37491226	16.64290619	0
P2	1.55797E+11	52:32.2	3.55747069	-14.21360296	0.514500022	0.687443018	13.37976074	16.64290619	0
P2	1.55797E+11	52:32.3	3.608392524	-14.21722702	0.499500006	0.543527544	13.38385773	16.64290619	0
P2	1.55797E+11	52:32.4	3.662635457	-14.20456326	0.504500031	0.363136917	13.38772488	16.64290619	0
P2	1.55797E+11	52:32.5	3.724218993	-14.18190952	0.566500068	0.202224463	13.39217758	17.16314125	0
P2	1.55797E+11	52:32.6	3.794378419	-14.15991434	0.642500043	0.106643774	13.39552689	17.16314125	0
P2	1.55797E+11	52:32.7	3.870150984	-14.14459475	0.699500084	0.098850228	13.40244675	17.16314125	0
P2	1.55797E+11	52:32.8	3.945982904	-14.13772579	0.720500052	0.165007696	13.40721226	17.16314125	0
P2	1.55797E+11	52:32.9	4.019243542	-14.1362545	0.721500039	0.264206737	13.41508293	17.16314125	0
P2	1.55797E+11	52:33.0	4.09336252	-14.13605211	0.737500072	0.345622241	13.42298794	17.16314125	0
P2	1.55797E+11	52:33.1	4.172465014	-14.13538984	0.774500072	0.378507853	13.43054676	17.16314125	0
P2	1.55797E+11	52:33.2	4.257689316	-14.1334375	0.820500076	0.362120599	13.43431187	17.69880867	0
P2	1.55797E+11	52:33.3	4.349874856	-14.12784134	0.87650007	0.32676059	13.43665981	17.69880867	0
P2	1.55797E+11	52:33.4	4.447119492	-14.11504441	0.927500069	0.305984914	13.44031239	17.69880867	0
P2	1.55797E+11	52:33.5	4.541990699	-14.09840808	0.934500039	0.312658787	13.44779301	17.69880867	0
P2	1.55797E+11	52:33.6	4.626492333	-14.08543015	0.882500052	0.327211827	13.46175766	17.69880867	0
P2	1.55797E+11	52:33.7	4.696551804	-14.07733833	0.790500045	0.305013329	13.4675827	17.69880867	0
P2	1.55797E+11	52:33.8	4.752006102	-14.07201976	0.682500064	0.205249444	13.47084999	17.69880867	0
P2	1.55797E+11	52:33.9	4.794447604	-14.06829897	0.569500029	0.015139572	13.47771454	18.23950386	0
P2	1.55797E+11	52:34.0	4.826018049	-14.0673181	0.459500015	-0.241263598	13.48862267	18.23950386	0
P2	1.55797E+11	52:34.1	4.849763042	-14.0694358	0.363499999	-0.512653768	13.49491692	18.23950386	0
P2	1.55797E+11	52:34.2	4.866922203	-14.06973275	0.277500004	-0.744768023	13.50242233	18.23950386	0
P2	1.55797E+11	52:34.3	4.876108527	-14.0638727	0.191500008	-0.90190351	13.50591755	18.23950386	0
P2	1.55797E+11	52:34.4	4.878408525	-14.0515505	0.133499995	-0.970928431	13.51344204	18.23950386	0
P2	1.55797E+11	52:34.5	4.877884768	-14.03361931	0.135499999	-0.954099536	13.52605438	18.23950386	0
P2	1.55797E+11	52:34.6	4.876908786	-14.01580837	0.140499994	-0.866513908	13.54127884	18.23950386	0
P2	1.55797E+11	52:34.7	4.87529799	-14.00577037	0.105500005	-0.732232571	13.55529308	18.23950386	0
P2	1.55797E+11	52:34.8	4.874277363	-14.00673185	0.044500005	-0.582310796	13.56768513	18.23950386	0
P2	1.55797E+11	52:34.9	4.875528134	-14.01785476	0.031500001	-0.443802476	13.58255863	18.23950386	0
P2	1.55797E+11	52:35.0	4.877683658	-14.03312957	0.076500006	-0.331199169	13.59237766	18.23950386	0
P2	1.55797E+11	52:35.1	4.879393966	-14.05027232	0.11150001	-0.243102521	13.60102558	18.23950386	0
P2	1.55797E+11	52:35.2	4.881882955	-14.0690415	0.142499998	-0.161444411	13.6058836	18.23950386	0
P2	1.55797E+11	52:35.3	4.884783105	-14.0825794	0.129500002	-0.075925045	13.61239719	18.23950386	0
P2	1.55797E+11	52:35.4	4.884135442	-14.08618488	0.077500008	0.003355545	13.61511707	18.23950386	0
P2	1.55797E+11	52:35.5	4.880694708	-14.08369075	0.041500002	0.051014427	13.61811066	18.23950386	0
P2	1.55797E+11	52:35.6	4.879506058	-14.07897979	0.0135	0.04499802	13.62108421	18.23950386	0
P2	1.55797E+11	52:35.7	4.881074689	-14.06658522	0.053500004	-0.007634591	13.6228714	18.23950386	0
P2	1.55797E+11	52:35.8	4.884089975	-14.04126783	0.153500006	-0.063051507	13.62749481	18.23950386	0
P2	1.55797E+11	52:35.9	4.8876416	-14.0088855	0.227500007	-0.065113515	13.64240265	18.23950386	0
P2	1.55797E+11	52:36.0	4.889534649	-13.97480803	0.270500004	0.016488895	13.64801311	18.23950386	0
P2	1.55797E+11	52:36.1	4.887684273	-13.93534944	0.330500007	0.169662863	13.65583038	18.23950386	0
P2	1.55797E+11	52:36.2	4.881581402	-13.88714512	0.411500007	0.347801745	13.66070843	18.23950386	0
P2	1.55797E+11	52:36.3	4.872815199	-13.82870819	0.503500044	0.504937291	13.66606426	18.23950386	0
P2	1.55797E+11	52:36.4	4.863290532	-13.75698039	0.617500067	0.621059597	13.66969681	18.23950386	0
P2	1.55797E+11	52:36.5	4.853579174	-13.67167531	0.737500072	0.706344604	13.67413044	18.23950386	0
P2	1.55797E+11	52:36.6	4.843209236	-13.57692548	0.838500082	0.783075988	13.6797123	18.23950386	0
P2	1.55797E+11	52:36.7	4.831560366	-13.47555021	0.923500061	0.859901547	13.68362808	18.83341408	0
P2	1.55797E+11	52:36.8	4.819488395	-13.36580519	1.014500022	0.931865931	13.69035149	18.83341408	0
P2	1.55797E+11	52:36.9	4.808962825	-13.24682746	1.107499957	0.982656479	13.69413567	18.83341408	0
P2	1.55797E+11	52:37.0	4.800530458	-13.12184116	1.180500031	0.995617926	13.69676304	18.83341408	0
P2	1.55797E+11	52:37.1	4.794923501	-12.99518027	1.222499967	0.967083514	13.70083046	18.83341408	0
P2	1.55797E+11	52:37.2	4.792883339	-12.86914164	1.243499994	0.902947426	13.70654774	19.4410553	0
P2	1.55797E+11	52:37.3	4.794048451	-12.74118364	1.270500064	0.810795426	13.72750473	19.4410553	0
P2	1.55797E+11	52:37.4	4.797633561	-12.60782077	1.315500021	0.700923324	13.73532677	19.4410553	0
P2	1.55797E+11	52:37.5	4.80074735	-12.47086625	1.34950006	0.587107062	13.740098	19.4410553	0
P2	1.55797E+11	52:37.6	4.801365054	-12.33495477	1.354500055	0.480990529	13.74428177	19.97530937	0
P2	1.55797E+11	52:37.7	4.799984547	-12.20182337	1.344500065	0.388101488	13.74949741	19.97530937	0
P2	1.55797E+11	52:37.8	4.799108814	-12.06884651	1.344500065	0.308548242	13.75952148	19.97530937	0
P2	1.55797E+11	52:37.9	4.80253829	-11.9310396	1.372500062	0.241605923	13.76395035	19.97530937	0
P2	1.55797E+11	52:38.0	4.811751473	-11.78757859	1.41050005	0.188744396	13.76791477	20.52278519	0
P2	1.55797E+11	52:38.1	4.826518969	-11.64308427	1.426500082	0.153505325	13.77234364	20.52278519	0
P2	1.55797E+11	52:38.2	4.846510869	-11.4988913	1.436500072	0.140082076	13.77824688	20.52278519	0
P2	1.55797E+11	52:38.3	4.870223092	-11.35124742	1.467500091	0.14945896	13.78820801	20.52278519	0
P2	1.55797E+11	52:38.4	4.894123429	-11.19866813	1.507500052	0.175829992	13.7932663	21.11742783	0
P2	1.55797E+11	52:38.5	4.913822629	-11.04547799	1.520500064	0.205241039	13.79656696	21.11742783	0
P2	1.55797E+11	52:38.6	4.926268506	-10.89527999	1.507500052	0.221653819	13.80112839	21.11742783	0
P2	1.55797E+11	52:38.7	4.932556998	-10.74846527	1.487500072	0.213768259	13.80774879	21.11742783	0
P2	1.55797E+11	52:38.8	4.937547201	-10.60390893	1.471500039	0.177891687	13.81892586	21.71377182	0
P2	1.55797E+11	52:38.9	4.946002722	-10.45742036	1.478500009	0.121056125	13.82534695	21.71377182	0
P2	1.55797E+11	52:39.0	4.960295057	-10.30622942	1.506500006	0.060689449	13.82968235	21.71377182	0
P2	1.55797E+11	52:39.1	4.978630035	-10.1529064	1.524500012	0.016513275	13.83305645	21.71377182	0
P2	1.55797E+11	52:39.2	4.998268611	-10.00037502	1.525500059	0.001012473	13.84105492	22.32035255	0
P2	1.55797E+11	52:39.3	5.018680489	-9.848582774	1.525500059	0.014858814	13.85170364	22.32035255	0
P2	1.55797E+11	52:39.4	5.039203146	-9.696667063	1.52850008	0.044890471	13.85837364	22.32035255	0
P2	1.55797E+11	52:39.5	5.05844488	-9.544862411	1.529500008	0.070143737	13.86125469	22.32035255	0
P2	1.55797E+11	52:39.6	5.074058372	-9.395599487	1.512500048	0.073401973	13.86601067	22.92985916	0
P2	1.55797E+11	52:39.7	5.084260977	-9.249416181	1.488499999	0.050914694	13.87466812	22.92985916	0
P2	1.55797E+11	52:39.8	5.090041252	-9.101364989	1.49150002	0.01352148	13.88536167	22.92985916	0
P2	1.55797E+11	52:39.9	5.09425193	-8.948124699	1.51850009	-0.021087237	13.89037609	22.92985916	0
P2	1.55797E+11	52:40.0	5.099582218	-8.79230949	1.537500024	-0.037334576	13.89362335	23.53368759	0
P2	1.55797E+11	52:40.1	5.106730177	-8.6390119	1.527500033	-0.030996643	13.89779282	23.53368759	0
P2	1.55797E+11	52:40.2	5.115106726	-8.491441981	1.496500015	-0.012323054	13.90719223	23.53368759	0
P2	1.55797E+11	52:40.3	5.123381887	-8.349067115	1.460500002	-0.000287012	13.91888714	23.53368759	0
P2	1.55797E+11	52:40.4	5.129911448	-8.209381379	1.435500026	-0.012110716	13.92687511	24.11740494	0
P2	1.55797E+11	52:40.5	5.13287303	-8.067851405	1.434499979	-0.050416719	13.92957497	24.11740494	0
P2	1.55797E+11	52:40.6	5.130168775	-7.922788113	1.44749999	-0.099875346	13.9352684	24.11740494	0
P2	1.55797E+11	52:40.7	5.122054479	-7.776676161	1.452499986	-0.136239365	13.94421864	24.11740494	0
P2	1.55797E+11	52:40.8	5.112344672	-7.630059593	1.456500053	-0.13973476	13.9585886	24.69699287	0
P2	1.55797E+11	52:40.9	5.106533932	-7.480616957	1.475499988	-0.104841217	13.9675045	24.69699287	0
P2	1.55797E+11	52:41.0	5.106252199	-7.326560221	1.507500052	-0.042321213	13.97474098	24.69699287	0
P2	1.55797E+11	52:41.1	5.108218587	-7.173032398	1.513500094	0.025136905	13.97947788	24.69699287	0
P2	1.55797E+11	52:41.2	5.11075083	-7.024257023	1.492500067	0.076110661	13.98673344	25.30279732	0
P2	1.55797E+11	52:41.3	5.113063808	-6.874175936	1.50150001	0.10233596	13.99809074	25.30279732	0
P2	1.55797E+11	52:41.4	5.113259324	-6.718030234	1.539499998	0.108924977	14.00634766	25.30279732	0
P2	1.55797E+11	52:41.5	5.111392016	-6.556818624	1.576500058	0.108884253	14.01079559	25.30279732	0
P2	1.55797E+11	52:41.6	5.106602227	-6.389944444	1.621500015	0.119653314	14.0157032	25.93712425	0
P2	1.55797E+11	52:41.7	5.096056205	-6.213169197	1.69749999	0.158755049	14.02979946	25.93712425	0
P2	1.55797E+11	52:41.8	5.081172338	-6.023995983	1.796500087	0.235753864	14.03965855	25.93712425	0
P2	1.55797E+11	52:41.9	5.069050139	-5.82292873	1.899500012	0.349640697	14.05018044	26.50538254	0
P2	1.55797E+11	52:42.0	5.066388832	-5.609541767	2.009500027	0.490649164	14.06303692	26.50538254	0
P2	1.55797E+11	52:42.1	5.074331685	-5.386003993	2.113500118	0.640715897	14.07759285	26.50538254	0
P2	1.55797E+11	52:42.2	5.088262111	-5.155427531	2.201500177	0.77708751	14.10968781	27.17316055	0
P2	1.55797E+11	52:42.3	5.102412159	-4.917986881	2.28550005	0.880978286	14.15424824	27.17316055	0
P2	1.55797E+11	52:42.4	5.112745005	-4.674850444	2.358500004	0.94166857	14.17809105	27.17316055	0
P2	1.55797E+11	52:42.5	5.116705587	-4.427418707	2.418500185	0.953788042	14.18480968	27.90172386	0
P2	1.55797E+11	52:42.6	5.117630957	-4.173536154	2.485500097	0.922411978	14.23818874	27.90172386	0
P2	1.55797E+11	52:42.7	5.122447042	-3.914569743	2.543500185	0.862000167	14.26347637	28.41460419	0
P2	1.55797E+11	52:42.8	5.133522728	-3.655121236	2.571500063	0.786369085	14.27711868	28.41460419	0
P2	1.55797E+11	52:42.9	5.148175058	-3.393714979	2.600500107	0.704994023	14.30506802	28.93609428	0
P2	1.55797E+11	52:43.0	5.162612082	-3.128861596	2.634500027	0.62235719	14.37458992	28.93609428	0
P2	1.55797E+11	52:43.1	5.173765311	-2.862439332	2.655500174	0.540111303	14.40706539	29.46798515	0
P2	1.55797E+11	52:43.2	5.179736263	-2.594720023	2.67050004	0.459314883	14.41548347	29.46798515	0
P2	1.55797E+11	52:43.3	5.18446594	-2.324373879	2.693500042	0.384370834	14.46088886	30.00615692	0
P2	1.55797E+11	52:43.4	5.195155924	-2.051102201	2.718500137	0.321525812	14.48400879	30.00615692	0
P2	1.55797E+11	52:43.5	5.212626836	-1.777085898	2.732500076	0.272897631	14.49797344	30.5541687	0
P2	1.55797E+11	52:43.6	5.230704854	-1.5049536	2.7275002	0.23510617	14.51578617	30.5541687	0
P2	1.55797E+11	52:43.7	5.242470314	-1.233967459	2.721500158	0.201964825	14.5802393	31.09810638	0
P2	1.55797E+11	52:43.8	5.244796254	-0.961662021	2.7275002	0.16695118	14.60973644	31.09810638	0
P2	1.55797E+11	52:43.9	5.238595288	-0.688529978	2.731500149	0.127072945	14.62081528	31.6435585	0
P2	1.55797E+11	52:44.0	5.229281317	-0.413283734	2.745500088	0.089160562	14.67586422	31.6435585	0
P2	1.55797E+11	52:44.1	5.223282288	-0.13475383	2.767500162	0.063337766	14.70873547	32.19754791	0
P2	1.55797E+11	52:44.2	5.223012433	0.142905053	2.767500162	0.05352148	14.72521019	32.19754791	0
P2	1.55797E+11	52:44.3	5.228155061	0.418055378	2.755500078	0.056250177	14.73781776	32.75037766	0
P2	1.55797E+11	52:44.4	5.236016196	0.694488388	2.763500214	0.06409467	14.78933144	32.75037766	0
P2	1.55797E+11	52:44.5	5.241073792	0.975563479	2.792500019	0.071344607	14.81449699	33.3080368	0
P2	1.55797E+11	52:44.6	5.23805866	1.25853777	2.809499979	0.0753906	14.82629395	33.3080368	0
P2	1.55797E+11	52:44.7	5.226926884	1.53944879	2.804500103	0.077527881	14.86314011	33.87210083	0
P2	1.55797E+11	52:44.8	5.213066538	1.819211306	2.801500082	0.080458649	14.89536667	33.87210083	0
P2	1.55797E+11	52:44.9	5.202877926	2.095812457	2.782500029	0.079160556	14.91662598	34.4289856	0
P2	1.55797E+11	52:45.0	5.20054266	2.363718808	2.726500034	0.058397569	14.92598629	34.4289856	0
P2	1.55797E+11	52:45.1	5.202895099	2.624407906	2.67050004	0.006192002	14.9946537	34.95758057	0
P2	1.55797E+11	52:45.2	5.20300253	2.878683255	2.613500118	-0.080496013	15.05087376	34.95758057	0
P2	1.55797E+11	52:45.3	5.200207288	3.113049558	2.471500158	-0.207229435	15.08108902	34.95758057	0
P2	1.55797E+11	52:45.4	5.20573644	3.313703176	2.228500128	-0.385947853	15.09719276	35.6468811	0
P2	1.55797E+11	52:45.5	5.230812504	3.486785605	2.000499964	-0.623143852	15.17843246	35.6468811	0
P2	1.55797E+11	52:45.6	5.268054818	3.653222047	1.887500048	-0.900991738	15.23591328	35.6468811	0
P2	1.55797E+11	52:45.7	5.300174126	3.828564383	1.865500093	-1.167209029	15.26485825	36.17033005	0
P2	1.55797E+11	52:45.8	5.312046311	4.012141703	1.854500055	-1.34609282	15.30213833	36.17033005	0
P2	1.55797E+11	52:45.9	5.295911283	4.191440048	1.79550004	-1.377472162	15.31980515	36.17033005	0
P2	1.55797E+11	52:46.0	5.254664341	4.350288268	1.665500045	-1.264599323	15.33337879	36.69403458	0
P2	1.55797E+11	52:46.1	5.191170516	4.4816007	1.50849998	-1.079762101	15.42003918	36.69403458	0
P2	1.55797E+11	52:46.2	5.122717489	4.590716813	1.36650002	-0.924098313	15.50957012	36.69403458	0
P2	1.55797E+11	52:46.3	5.065192375	4.671228313	1.151499987	-0.888048053	15.53808594	36.69403458	0
P2	1.55797E+11	52:46.4	5.001250839	4.708648723	0.906500041	-1.005742788	15.55080605	36.69403458	0
P2	1.55797E+11	52:46.5	4.913031512	4.710949369	0.848500073	-1.216020107	15.56507778	36.69403458	0
P2	1.55797E+11	52:46.6	4.79053469	4.701069168	1.030500054	-1.37772882	15.58171368	37.27581024	0
P2	1.55797E+11	52:46.7	4.630110437	4.695677274	1.318500042	-1.337925792	15.600317	37.27581024	0
P2	1.55797E+11	52:46.8	4.439063183	4.699400533	1.597500086	-1.002492189	15.62418938	37.27581024	0
P2	1.55797E+11	52:46.9	4.220048863	4.715895475	1.877500057	-0.372721642	15.63077164	37.84648895	0
P2	1.55797E+11	52:47.0	3.974106349	4.741589536	2.157500029	0.445577681	15.70747566	37.84648895	0
P2	1.55797E+11	52:47.1	3.710036371	4.758444893	2.381500006	1.274325252	15.76006794	38.35827255	0
P2	1.55797E+11	52:47.2	3.440493486	4.764131844	2.520500183	1.931083679	15.77843285	38.35827255	0
P2	1.55797E+11	52:47.3	3.166963098	4.767959898	2.631500006	2.300501347	15.8102293	38.90142822	0
P2	1.55797E+11	52:47.4	2.878774086	4.771767456	2.784500122	2.36993432	15.88006878	38.90142822	0
P2	1.55797E+11	52:47.5	2.573709315	4.778801816	2.943500042	2.219418764	15.90874481	39.49478149	0
P2	1.55797E+11	52:47.6	2.253864759	4.793321696	3.089500189	1.976107597	15.9274559	39.49478149	0
P2	1.55797E+11	52:47.7	1.917542861	4.811186694	3.243500233	1.747927547	16.02479935	40.15174484	0
P2	1.55797E+11	52:47.8	1.573589839	4.824026173	3.34250021	1.581260204	16.06491661	40.15174484	0
P2	1.55797E+11	52:47.9	1.231782727	4.829374458	3.37650013	1.46452868	16.08104515	40.83774567	0
P2	1.55797E+11	52:48.0	0.88841124	4.828708001	3.416500092	1.360369682	16.11380768	40.83774567	0
P2	1.55797E+11	52:48.1	0.538346991	4.826855562	3.4775002	1.233084559	16.19899368	41.53118515	0
P2	1.55797E+11	52:48.2	0.1837247	4.829688155	3.524500132	1.066396475	16.22342682	41.53118515	0
P2	1.55797E+11	52:48.3	-0.173174656	4.837309534	3.554500103	0.875536025	16.23374557	42.24278259	0
P2	1.55797E+11	52:48.4	-0.529958468	4.845970488	3.566500187	0.693255484	16.33525467	42.24278259	0
P2	1.55797E+11	52:48.5	-0.882123298	4.850764485	3.54550004	0.539607465	16.38911629	42.95185852	0
P2	1.55797E+11	52:48.6	-1.227128241	4.8481482	3.50150013	0.406424195	16.40237236	42.95185852	0
P2	1.55797E+11	52:48.7	-1.567834597	4.841179989	3.465500116	0.275169879	16.46172905	43.63763809	0
P2	1.55797E+11	52:48.8	-1.906709449	4.835175906	3.439500093	0.13612251	16.52166557	43.63763809	0
P2	1.55797E+11	52:48.9	-2.238561558	4.829496911	3.381500006	-0.01241276	16.53737259	44.30846786	0
P2	1.55797E+11	52:49.0	-2.559829728	4.817393548	3.298500061	-0.160963178	16.55224609	44.30846786	0
P2	1.55797E+11	52:49.1	-2.871274908	4.793487299	3.214500189	-0.296377152	16.6896286	44.94220352	0
P2	1.55797E+11	52:49.2	-3.170664946	4.756064041	3.117500067	-0.418055981	16.74372482	44.94220352	0
P2	1.55797E+11	52:49.3	-3.455927193	4.702677249	3.008500099	-0.535469234	16.75997162	45.53386688	0
P2	1.55797E+11	52:49.4	-3.725499829	4.630878155	2.895500183	-0.654765189	16.84912109	45.53386688	0
P2	1.55797E+11	52:49.5	-3.972708945	4.538496485	2.754500151	-0.77829814	16.8723774	46.07610321	0
P2	1.55797E+11	52:49.6	-4.189396662	4.415568427	2.599500179	-0.905537486	16.8842926	46.07610321	0
P2	1.55797E+11	52:49.7	-4.372472999	4.253250886	2.490499973	-1.025799155	16.99310493	46.07610321	0
P2	1.55797E+11	52:49.8	-4.523742841	4.05806152	2.436500072	-1.117451906	17.05699158	46.80716705	0
P2	1.55797E+11	52:49.9	-4.647299062	3.83587188	2.446500063	-1.148785233	17.07811546	46.80716705	0
P2	1.55797E+11	52:50.0	-4.75038199	3.585983021	2.544500113	-1.079771638	17.10408211	47.33082962	0
P2	1.55797E+11	52:50.1	-4.841592577	3.311229888	2.701500177	-0.875008881	17.19852448	47.33082962	0
P2	1.55797E+11	52:50.2	-4.925176216	3.020145976	2.848500013	-0.531006932	17.23830032	47.92304993	0
P2	1.55797E+11	52:50.3	-4.999383237	2.716203343	2.980500221	-0.089110583	17.26663589	47.92304993	0
P2	1.55797E+11	52:50.4	-5.058213949	2.39184997	3.147500038	0.383165836	17.36943817	48.5652771	0
P2	1.55797E+11	52:50.5	-5.098142487	2.042047108	3.348500013	0.817456484	17.41673279	48.5652771	0
P2	1.55797E+11	52:50.6	-5.123737267	1.665905695	3.571500063	1.171568274	17.44983482	49.29417419	0
P2	1.55797E+11	52:50.7	-5.142761291	1.265260617	3.798500061	1.441585898	17.54963303	49.29417419	0
P2	1.55797E+11	52:50.8	-5.159268736	0.848309612	3.982500076	1.644813776	17.60273933	50.1125412	0
P2	1.55797E+11	52:50.9	-5.173466116	0.423406805	4.112500191	1.789601207	17.63160706	50.1125412	0
P2	1.55797E+11	52:51.0	-5.18262251	-0.007089273	4.2135005	1.865850925	17.7240963	50.9682579	0
P2	1.55797E+11	52:51.1	-5.18236433	-0.443467741	4.30150032	1.855348945	17.78811455	50.9682579	0
P2	1.55797E+11	52:51.2	-5.171872178	-0.880688635	4.349500179	1.742707372	17.81900406	51.84192276	0
P2	1.55797E+11	52:51.3	-5.153981057	-1.316297169	4.368500233	1.534391522	17.90502357	51.84192276	0
P2	1.55797E+11	52:51.4	-5.13071373	-1.747256773	4.356500626	1.259209156	17.97266579	52.70946884	0
P2	1.55797E+11	52:51.5	-5.104281221	-2.161919802	4.261500359	0.945491731	17.99024963	52.70946884	0
P2	1.55797E+11	52:51.6	-5.075838666	-2.557586794	4.127500534	0.607403815	18.00621605	53.52165604	0
P2	1.55797E+11	52:51.7	-5.0438032	-2.935554246	3.982500076	0.247258082	18.18725586	53.52165604	0
P2	1.55797E+11	52:51.8	-5.009585078	-3.291376303	3.79550004	-0.135398328	18.23279381	54.25843048	0
P2	1.55797E+11	52:51.9	-4.97883691	-3.623601336	3.582500219	-0.534162223	18.26148033	54.25843048	0
P2	1.55797E+11	52:52.0	-4.952040847	-3.934706206	3.371500015	-0.926610112	18.38470268	54.90432739	0
P2	1.55797E+11	52:52.1	-4.926177871	-4.225358022	3.16050005	-1.282791018	18.43081474	54.90432739	0
P2	1.55797E+11	52:52.2	-4.909667643	-4.482996465	2.866500139	-1.592397213	18.44504356	55.45425415	0
P2	1.55797E+11	52:52.3	-4.917200253	-4.690143824	2.450500011	-1.877988577	18.52778244	55.45425415	0
P2	1.55797E+11	52:52.4	-4.945999022	-4.861127115	2.101500034	-2.162113667	18.63287544	55.45425415	0
P2	1.55797E+11	52:52.5	-4.976457654	-5.032324342	1.966500044	-2.42888093	18.68300247	56.00762939	0
P2	1.55797E+11	52:52.6	-4.98953894	-5.213587621	1.912500024	-2.622483492	18.72178268	56.00762939	0
P2	1.55797E+11	52:52.7	-4.968260483	-5.390786756	1.816500068	-2.668323755	18.77602959	56.00762939	0
P2	1.55797E+11	52:52.8	-4.90840823	-5.545423766	1.663500071	-2.525375605	18.80428696	56.52522278	0
P2	1.55797E+11	52:52.9	-4.825027808	-5.658938907	1.436500072	-2.23704505	18.81527328	56.52522278	0
P2	1.55797E+11	52:53.0	-4.728944546	-5.719222158	1.168500066	-1.922988892	18.93347168	56.52522278	0
P2	1.55797E+11	52:53.1	-4.625240487	-5.72433019	0.965500057	-1.707483411	19.0301075	56.52522278	0
P2	1.55797E+11	52:53.2	-4.52609904	-5.68109456	0.884500086	-1.63974297	19.06114197	56.52522278	0
P2	1.55797E+11	52:53.3	-4.432489728	-5.597119284	0.973500073	-1.651084661	19.07932663	56.52522278	0
P2	1.55797E+11	52:53.4	-4.330445342	-5.478671233	1.237500072	-1.579830289	19.0982666	57.10702896	0
P2	1.55797E+11	52:53.5	-4.211790944	-5.334528776	1.547500014	-1.263261199	19.18255806	57.10702896	0
P2	1.55797E+11	52:53.6	-4.080248838	-5.177542757	1.792500019	-0.64941895	19.22279358	57.10702896	0
P2	1.55797E+11	52:53.7	-3.941428269	-5.017113063	1.956500053	0.158475965	19.23601151	57.71065903	0
P2	1.55797E+11	52:53.8	-3.794002935	-4.855656245	2.08949995	0.964607656	19.28320313	57.71065903	0
P2	1.55797E+11	52:53.9	-3.638636994	-4.700442005	2.163500071	1.568809032	19.31057167	57.71065903	0
P2	1.55797E+11	52:54.0	-3.480696726	-4.567425908	2.123500109	1.837489843	19.32605934	58.3544693	0
P2	1.55797E+11	52:54.1	-3.320319508	-4.471862165	1.997500062	1.74246788	19.36040115	58.3544693	0
P2	1.55797E+11	52:54.2	-3.155685754	-4.421823043	1.850500107	1.352527976	19.394907	58.3544693	0
P2	1.55797E+11	52:54.3	-2.985549682	-4.41498566	1.750500083	0.793421209	19.41791534	58.87255096	0
P2	1.55797E+11	52:54.4	-2.808026938	-4.439590475	1.74150002	0.212475523	19.43172836	58.87255096	0
P2	1.55797E+11	52:54.5	-2.622563184	-4.48487742	1.797500014	-0.2532354	19.47108459	58.87255096	0
P2	1.55797E+11	52:54.6	-2.429154024	-4.544911772	1.891499996	-0.508071184	19.49836922	59.44391632	0
P2	1.55797E+11	52:54.7	-2.231177029	-4.607493084	1.970500112	-0.520018995	19.51380348	59.44391632	0
P2	1.55797E+11	52:54.8	-2.036177467	-4.655552825	1.978500009	-0.335166097	19.60052681	59.44391632	0
P2	1.55797E+11	52:54.9	-1.847848654	-4.674866847	1.929500103	-0.064782828	19.62877846	60.03956985	0
P2	1.55797E+11	52:55.0	-1.666104712	-4.654453896	1.86650002	0.158269599	19.68350983	60.03956985	0
P2	1.55797E+11	52:55.1	-1.492550762	-4.597795043	1.817499995	0.240734801	19.73561478	60.03956985	0
P2	1.55797E+11	52:55.2	-1.324399621	-4.51581454	1.811500072	0.173273906	19.75407791	60.58665085	0
P2	1.55797E+11	52:55.3	-1.157253458	-4.414959014	1.853500009	0.024538988	19.81248474	60.58665085	0
P2	1.55797E+11	52:55.4	-0.991446396	-4.303652636	1.900500059	-0.108206883	19.82773018	60.58665085	0
P2	1.55797E+11	52:55.5	-0.824380678	-4.19623678	1.928500056	-0.153966382	19.84314537	61.18007278	0
P2	1.55797E+11	52:55.6	-0.654825067	-4.112879596	1.898500085	-0.107675903	19.96391678	61.18007278	0
P2	1.55797E+11	52:55.7	-0.489415389	-4.067002105	1.789499998	-0.028014647	19.98495674	61.18007278	0
P2	1.55797E+11	52:55.8	-0.333677505	-4.058762712	1.649500012	-0.000135204	20.01651764	61.68967056	0
P2	1.55797E+11	52:55.9	-0.185549846	-4.089538705	1.542500019	-0.082166731	20.05291939	61.68967056	0
P2	1.55797E+11	52:56.0	-0.039749207	-4.155742344	1.523500085	-0.262265056	20.07481956	61.68967056	0
P2	1.55797E+11	52:56.1	0.104465328	-4.241928543	1.555500031	-0.466686487	20.12609863	61.68967056	0
P2	1.55797E+11	52:56.2	0.243091404	-4.345442867	1.600499988	-0.59865284	20.17286682	62.33375931	0
P2	1.55797E+11	52:56.3	0.362886411	-4.469901127	1.620500088	-0.594898045	20.19424248	62.33375931	0
P2	1.55797E+11	52:56.4	0.444897254	-4.609121822	1.566500068	-0.466209769	20.25806618	62.33375931	0
P2	1.55797E+11	52:56.5	0.480505386	-4.758124669	1.50150001	-0.286588222	20.33112335	62.33375931	0
P2	1.55797E+11	52:56.6	0.477635398	-4.919328477	1.530500054	-0.134463057	20.34687042	62.95372391	0
P2	1.55797E+11	52:56.7	0.456067075	-5.098757754	1.671500087	-0.037181232	20.37882805	62.95372391	0
P2	1.55797E+11	52:56.8	0.428420527	-5.298084923	1.852500081	0.041344762	20.39797783	62.95372391	0
P2	1.55797E+11	52:56.9	0.387744677	-5.511598305	2.015500069	0.171106473	20.4106636	63.55277634	0
P2	1.55797E+11	52:57.0	0.320331493	-5.731495084	2.154500008	0.397334576	20.44181061	63.55277634	0
P2	1.55797E+11	52:57.1	0.221528246	-5.952813876	2.287500143	0.703327239	20.47339439	63.55277634	0
P2	1.55797E+11	52:57.2	0.09976708	-6.17144533	2.39350009	1.012516379	20.50463867	64.27272797	0
P2	1.55797E+11	52:57.3	-0.032620457	-6.387817292	2.469500065	1.236691117	20.55373573	64.27272797	0
P2	1.55797E+11	52:57.4	-0.171775387	-6.611321611	2.573500156	1.330658913	20.5650692	64.78966522	0
P2	1.55797E+11	52:57.5	-0.325130622	-6.842480282	2.69749999	1.307309151	20.5729599	64.78966522	0
P2	1.55797E+11	52:57.6	-0.500734519	-7.064598494	2.769500017	1.215856791	20.61787033	65.34973145	0
P2	1.55797E+11	52:57.7	-0.693094338	-7.270025437	2.788500071	1.103238463	20.6537056	65.34973145	0
P2	1.55797E+11	52:57.8	-0.888177685	-7.468668771	2.793500185	0.987234294	20.69841385	65.90953827	0
P2	1.55797E+11	52:57.9	-1.079774192	-7.671593416	2.810500145	0.860363781	20.70828056	65.90953827	0
P2	1.55797E+11	52:58.0	-1.274855134	-7.87993914	2.855499983	0.716352522	20.72101974	66.47403717	0
P2	1.55797E+11	52:58.1	-1.481046786	-8.0875386	2.905500174	0.568136632	20.74681091	66.47403717	0
P2	1.55797E+11	52:58.2	-1.694965058	-8.292336797	2.9375	0.44160527	20.81524849	67.06273651	0
P2	1.55797E+11	52:58.3	-1.906345788	-8.495879918	2.932500124	0.352683097	20.8683548	67.06273651	0
P2	1.55797E+11	52:58.4	-2.10655898	-8.708512125	2.928500175	0.300376087	20.90888214	67.64806366	0
P2	1.55797E+11	52:58.5	-2.299752419	-8.936846386	2.969500065	0.273774534	20.92571259	67.64806366	0
P2	1.55797E+11	52:58.6	-2.500429149	-9.164204903	3.002500057	0.255140603	20.93528366	68.25038147	0
P2	1.55797E+11	52:58.7	-2.71194209	-9.37822882	2.998500109	0.230235338	20.99456024	68.25038147	0
P2	1.55797E+11	52:58.8	-2.922504759	-9.585025751	2.969500065	0.195352912	21.02445221	68.8463974	0
P2	1.55797E+11	52:58.9	-3.120018748	-9.792990434	2.916500092	0.147863433	21.06183624	68.8463974	0
P2	1.55797E+11	52:59.0	-3.301308484	-10.00547219	2.858500004	0.078494906	21.07612228	69.412323	0
P2	1.55797E+11	52:59.1	-3.472548874	-10.22153683	2.817500114	-0.018599736	21.08249474	69.412323	0
P2	1.55797E+11	52:59.2	-3.642777732	-10.43665667	2.789499998	-0.135625258	21.10751534	69.96234131	0
P2	1.55797E+11	52:59.3	-3.815403681	-10.64790794	2.763500214	-0.250214309	21.15102959	69.96234131	0
P2	1.55797E+11	52:59.4	-3.988123641	-10.85750542	2.741500139	-0.334391981	21.19495201	70.50674438	0
P2	1.55797E+11	52:59.5	-4.159390252	-11.06830871	2.728500128	-0.36825949	21.21937943	70.50674438	0
P2	1.55797E+11	52:59.6	-4.33140726	-11.28236975	2.738500118	-0.348003149	21.22753334	71.05296326	0
P2	1.55797E+11	52:59.7	-4.510190144	-11.49487996	2.754500151	-0.288450509	21.23731041	71.05296326	0
P2	1.55797E+11	52:59.8	-4.700401746	-11.69594742	2.749500036	-0.211124361	21.30234909	71.60722351	0
P2	1.55797E+11	52:59.9	-4.892462786	-11.89200774	2.738500118	-0.134400472	21.33648872	71.60722351	0
P2	1.55797E+11	53:00.0	-5.069634742	-12.09167866	2.695500135	-0.078682423	21.38323784	72.14846039	0
P2	1.55797E+11	53:00.1	-5.229892671	-12.28454858	2.590500116	-0.06889651	21.39994621	72.14846039	0
P2	1.55797E+11	53:00.2	-5.381665334	-12.46630777	2.483500004	-0.123213291	21.41311073	72.14846039	0
P2	1.55797E+11	53:00.3	-5.53019235	-12.6373604	2.387500048	-0.244885981	21.43288612	72.86251831	0
P2	1.55797E+11	53:00.4	-5.675676948	-12.7933613	2.26850009	-0.420410633	21.51621628	72.86251831	0
P2	1.55797E+11	53:00.5	-5.814188931	-12.93677892	2.137500048	-0.621219277	21.56022453	72.86251831	0
P2	1.55797E+11	53:00.6	-5.941247286	-13.07520405	2.017500162	-0.812430918	21.59079552	73.46308136	0
P2	1.55797E+11	53:00.7	-6.058780405	-13.21487204	1.932500005	-0.962327242	21.6068058	73.46308136	0
P2	1.55797E+11	53:00.8	-6.17039268	-13.35458817	1.864500046	-1.052879691	21.62248993	73.46308136	0
P2	1.55797E+11	53:00.9	-6.265455096	-13.49096219	1.74849999	-1.086795688	21.68511772	73.99030304	0
P2	1.55797E+11	53:01.0	-6.331387613	-13.62323811	1.58950007	-1.085159063	21.7260685	73.99030304	0
P2	1.55797E+11	53:01.1	-6.369235263	-13.74647259	1.416499972	-1.083082795	21.77165985	73.99030304	0
P2	1.55797E+11	53:01.2	-6.381568142	-13.85585384	1.234500051	-1.116609097	21.78789139	73.99030304	0
P2	1.55797E+11	53:01.3	-6.370019493	-13.95370517	1.086500049	-1.197468638	21.80293465	73.99030304	0
P2	1.55797E+11	53:01.4	-6.336089478	-14.04238756	0.990500093	-1.305048347	21.81447792	74.54623413	0
P2	1.55797E+11	53:01.5	-6.278971427	-14.12016624	0.940500081	-1.39135325	21.90804672	74.54623413	0
P2	1.55797E+11	53:01.6	-6.197707796	-14.18410195	0.948500097	-1.39603281	21.93182182	74.54623413	0
P2	1.55797E+11	53:01.7	-6.096231869	-14.23546044	1.014500022	-1.272445917	21.94044876	74.54623413	0
P2	1.55797E+11	53:01.8	-5.984416056	-14.27952152	1.092499971	-1.01338315	21.95440865	74.54623413	0
P2	1.55797E+11	53:01.9	-5.868336163	-14.319301	1.155500054	-0.657055318	21.97341347	75.0898056	0
P2	1.55797E+11	53:02.0	-5.746908392	-14.35580777	1.221500039	-0.269103706	21.99640656	75.0898056	0
P2	1.55797E+11	53:02.1	-5.6167942	-14.38885608	1.299499989	0.086517684	22.00506783	75.0898056	0
P2	1.55797E+11	53:02.2	-5.479666319	-14.41746804	1.364500046	0.363788962	22.01014709	75.0898056	0
P2	1.55797E+11	53:02.3	-5.341188938	-14.43959531	1.391499996	0.538629353	22.01474571	75.63050079	0
P2	1.55797E+11	53:02.4	-5.20398275	-14.45240816	1.392500043	0.611183882	22.02614784	75.63050079	0
P2	1.55797E+11	53:02.5	-5.067174954	-14.45754102	1.39349997	0.596596181	22.04611778	75.63050079	0
P2	1.55797E+11	53:02.6	-4.927600801	-14.4600644	1.411499977	0.519923449	22.0520649	75.63050079	0
P2	1.55797E+11	53:02.7	-4.783920423	-14.4636371	1.4375	0.412674844	22.05908203	76.18828583	0
P2	1.55797E+11	53:02.8	-4.638973514	-14.47157242	1.449500084	0.305341929	22.06474686	76.18828583	0
P2	1.55797E+11	53:02.9	-4.494517582	-14.48472767	1.451500058	0.21874024	22.07478523	76.18828583	0
P2	1.55797E+11	53:03.0	-4.347040146	-14.50010601	1.471500039	0.164202169	22.09381866	76.18828583	0
P2	1.55797E+11	53:03.1	-4.193737671	-14.51708411	1.511500001	0.144053906	22.09941483	76.78088379	0
P2	1.55797E+11	53:03.2	-4.039732633	-14.53523907	1.525500059	0.147839338	22.10224152	76.78088379	0
P2	1.55797E+11	53:03.3	-3.891710867	-14.5496267	1.496500015	0.155224711	22.10737801	76.78088379	0
P2	1.55797E+11	53:03.4	-3.751246002	-14.55782785	1.44749999	0.144505993	22.11652374	76.78088379	0
P2	1.55797E+11	53:03.5	-3.612043024	-14.56149011	1.429499984	0.105174877	22.13215828	77.36427307	0
P2	1.55797E+11	53:03.6	-3.464826512	-14.56298296	1.467500091	0.04586501	22.13807106	77.36427307	0
P2	1.55797E+11	53:03.7	-3.312908757	-14.56832369	1.495500088	-0.012579254	22.1406002	77.36427307	0
P2	1.55797E+11	53:03.8	-3.165874623	-14.58161951	1.473500013	-0.050451968	22.14551735	77.36427307	0
P2	1.55797E+11	53:03.9	-3.026298758	-14.60181653	1.433500051	-0.061704934	22.15594673	77.95140076	0
P2	1.55797E+11	53:04.0	-2.891618939	-14.62501528	1.400500059	-0.057752658	22.1793499	77.95140076	0
P2	1.55797E+11	53:04.1	-2.754440822	-14.64556426	1.40350008	-0.056318954	22.18621063	77.95140076	0
P2	1.55797E+11	53:04.2	-2.611942546	-14.66212826	1.425500035	-0.067418396	22.19064522	77.95140076	0
P2	1.55797E+11	53:04.3	-2.470030592	-14.67516816	1.419499993	-0.087571144	22.19595718	78.51248169	0
P2	1.55797E+11	53:04.4	-2.332248346	-14.68304836	1.392500043	-0.104042262	22.20275879	78.51248169	0
P2	1.55797E+11	53:04.5	-2.194193017	-14.68532603	1.387500048	-0.104048051	22.2127533	78.51248169	0
P2	1.55797E+11	53:04.6	-2.049527414	-14.68343522	1.423500061	-0.082464993	22.21871185	78.51248169	0
P2	1.55797E+11	53:04.7	-1.901108004	-14.68392034	1.451500058	-0.045662779	22.22192383	79.0814743	0
P2	1.55797E+11	53:04.8	-1.757280446	-14.69352118	1.433500051	-0.008152007	22.22557068	79.0814743	0
P2	1.55797E+11	53:04.9	-1.621435616	-14.70975206	1.391499996	0.016442263	22.23167038	79.0814743	0
P2	1.55797E+11	53:05.0	-1.494331288	-14.73123188	1.337499976	0.016114006	22.24954987	79.0814743	0
P2	1.55797E+11	53:05.1	-1.372800492	-14.75800436	1.296499968	-0.018949717	22.25701141	79.61495209	0
P2	1.55797E+11	53:05.2	-1.247888019	-14.78300405	1.298500061	-0.083897345	22.26070786	79.61495209	0
P2	1.55797E+11	53:05.3	-1.118123548	-14.80132616	1.310500026	-0.157647386	22.26255417	79.61495209	0
P2	1.55797E+11	53:05.4	-0.991030106	-14.81522446	1.287500024	-0.215059504	22.26911163	79.61495209	0
P2	1.55797E+11	53:05.5	-0.869374113	-14.8286319	1.24849999	-0.238234848	22.28073311	80.12330627	0
P2	1.55797E+11	53:05.6	-0.750230238	-14.84411035	1.226500034	-0.22711049	22.29402351	80.12330627	0
P2	1.55797E+11	53:05.7	-0.630474376	-14.86483654	1.225499988	-0.198554754	22.29961395	80.12330627	0
P2	1.55797E+11	53:05.8	-0.511697281	-14.89579951	1.225499988	-0.173279136	22.30175781	80.12330627	0
P2	1.55797E+11	53:05.9	-0.397923723	-14.93795794	1.210500002	-0.159786195	22.30698776	80.12330627	0
P2	1.55797E+11	53:06.0	-0.289140389	-14.98581529	1.191500068	-0.152567819	22.31516647	80.72445679	0
P2	1.55797E+11	53:06.1	-0.1840308	-15.02876571	1.158500075	-0.147714466	22.33393097	80.72445679	0
P2	1.55797E+11	53:06.2	-0.078929363	-15.05808783	1.124500036	-0.147438794	22.34036636	80.72445679	0
P2	1.55797E+11	53:06.3	0.029529716	-15.07372151	1.112500072	-0.155268058	22.34247971	80.72445679	0
P2	1.55797E+11	53:06.4	0.136988937	-15.08004579	1.088500023	-0.174764752	22.34669495	80.72445679	0
P2	1.55797E+11	53:06.5	0.239685983	-15.08310131	1.049499989	-0.203894287	22.35879326	81.26215363	0
P2	1.55797E+11	53:06.6	0.341668835	-15.0877164	1.037500024	-0.230241761	22.37046814	81.26215363	0
P2	1.55797E+11	53:06.7	0.447323015	-15.09598451	1.053500056	-0.238660038	22.3789444	81.26215363	0
P2	1.55797E+11	53:06.8	0.557651366	-15.10691795	1.081500053	-0.219498858	22.38562965	81.26215363	0
P2	1.55797E+11	53:06.9	0.672305514	-15.12015496	1.114500046	-0.16907312	22.38935089	81.26215363	0
P2	1.55797E+11	53:07.0	0.789106408	-15.13866778	1.140500069	-0.090470262	22.39689445	81.81437683	0
P2	1.55797E+11	53:07.1	0.903606453	-15.16300302	1.144500017	0.002319817	22.4024601	81.81437683	0
P2	1.55797E+11	53:07.2	1.010860667	-15.18780977	1.110499978	0.081721783	22.42008781	81.81437683	0
P2	1.55797E+11	53:07.3	1.106177493	-15.20615798	1.033499956	0.11339353	22.4289608	81.81437683	0
P2	1.55797E+11	53:07.4	1.188083301	-15.21563687	0.93050009	0.069731265	22.43429756	81.81437683	0
P2	1.55797E+11	53:07.5	1.258211787	-15.21927699	0.826500058	-0.058603901	22.43832016	81.81437683	0
P2	1.55797E+11	53:07.6	1.317785008	-15.22055332	0.72450006	-0.253958046	22.44172859	82.3493576	0
P2	1.55797E+11	53:07.7	1.368952298	-15.22055451	0.630500078	-0.475533009	22.44644928	82.3493576	0
P2	1.55797E+11	53:07.8	1.413309166	-15.22377231	0.547500074	-0.677315295	22.45227051	82.3493576	0
P2	1.55797E+11	53:07.9	1.453525489	-15.23503387	0.488500029	-0.821000695	22.47963333	82.3493576	0
P2	1.55797E+11	53:08.0	1.494908182	-15.25272705	0.470500022	-0.882090807	22.48993111	82.3493576	0
P2	1.55797E+11	53:08.1	1.541170476	-15.2740014	0.485500008	-0.852535367	22.49629974	82.3493576	0
P2	1.55797E+11	53:08.2	1.593426542	-15.29820432	0.520500064	-0.738925278	22.50291443	82.3493576	0
P2	1.55797E+11	53:08.3	1.648996604	-15.32557837	0.553500056	-0.561180294	22.5055275	82.3493576	0
P2	1.55797E+11	53:08.4	1.703754073	-15.35184254	0.561500072	-0.352274954	22.51368141	82.3493576	0
P2	1.55797E+11	53:08.5	1.755607618	-15.37200839	0.542500079	-0.154248998	22.52053261	82.3493576	0
P2	1.55797E+11	53:08.6	1.801551704	-15.38834959	0.507500052	-0.009147507	22.5254097	82.86139679	0
P2	1.55797E+11	53:08.7	1.837347565	-15.40296829	0.443500012	0.050581586	22.53128433	82.86139679	0
P2	1.55797E+11	53:08.8	1.859731669	-15.41634622	0.353500009	0.01300465	22.53498459	82.86139679	0
P2	1.55797E+11	53:08.9	1.866899381	-15.43242174	0.261500001	-0.108437315	22.53971672	82.86139679	0
P2	1.55797E+11	53:09.0	1.861037092	-15.45554594	0.2245	-0.272604555	22.54363823	82.86139679	0
P2	1.55797E+11	53:09.1	1.847116619	-15.48582384	0.256500006	-0.420126587	22.54793549	82.86139679	0
P2	1.55797E+11	53:09.2	1.829616847	-15.51990331	0.301500022	-0.49591586	22.55394936	82.86139679	0
P2	1.55797E+11	53:09.3	1.813196085	-15.55314942	0.320500016	-0.470566839	22.55778313	82.86139679	0
P2	1.55797E+11	53:09.4	1.803402079	-15.5828289	0.307500005	-0.355534106	22.56099129	82.86139679	0
P2	1.55797E+11	53:09.5	1.803513387	-15.60726762	0.269500017	-0.200963914	22.5672226	82.86139679	0
P2	1.55797E+11	53:09.6	1.812090246	-15.62352532	0.213500008	-0.074519917	22.5703907	82.86139679	0
P2	1.55797E+11	53:09.7	1.827578927	-15.63028147	0.156499997	-0.02758147	22.57587814	82.86139679	0
P2	1.55797E+11	53:09.8	1.847244598	-15.62859415	0.132499993	-0.069065005	22.58140564	82.86139679	0
P2	1.55797E+11	53:09.9	1.865315065	-15.62073381	0.127499998	-0.164506286	22.58492661	82.86139679	0
P2	1.55797E+11	53:10.0	1.878005412	-15.60986516	0.121500008	-0.25865224	22.59037018	82.86139679	0
P2	1.55797E+11	53:10.1	1.883900592	-15.60002326	0.103500009	-0.307767272	22.59820747	82.86139679	0
P2	1.55797E+11	53:10.2	1.88313586	-15.59369165	0.072500005	-0.301974267	22.60443878	82.86139679	0
P2	1.55797E+11	53:10.3	1.877305792	-15.5918554	0.040500004	-0.264021695	22.6083107	82.86139679	0
P2	1.55797E+11	53:10.4	1.869867514	-15.59632537	0.022500001	-0.224663049	22.61049271	82.86139679	0
P2	1.55797E+11	53:10.5	1.865530116	-15.60563057	0.039500002	-0.197955698	22.61261177	82.86139679	0
P2	1.55797E+11	53:10.6	1.864683091	-15.61195573	0.032500003	-0.183745354	22.61385727	82.86139679	0
P2	1.55797E+11	53:10.7	1.864980068	-15.6103497	0.0085	-0.172049388	22.61580658	82.86139679	0
P2	1.55797E+11	53:10.8	1.865927711	-15.60457183	0.031500001	-0.149084926	22.62073708	82.86139679	0
P2	1.55797E+11	53:10.9	1.86783237	-15.60163103	0.020500001	-0.115185335	22.62307549	82.86139679	0
P2	1.55797E+11	53:11.0	1.871312574	-15.6036183	0.0185	-0.077683136	22.62475586	82.86139679	0
P2	1.55797E+11	53:11.1	1.875069735	-15.60612057	0.0275	-0.046455927	22.62618256	82.86139679	0
P2	1.55797E+11	53:11.2	1.877883992	-15.60695522	0.023500001	-0.024565576	22.62809563	82.86139679	0
P2	1.55797E+11	53:11.3	1.881627703	-15.60785164	0.031500001	-0.010597608	22.63006401	82.86139679	0
P2	1.55797E+11	53:11.4	1.887386564	-15.6096993	0.047500003	0.001804618	22.63197327	82.86139679	0
P2	1.55797E+11	53:11.5	1.894051392	-15.61100073	0.056500003	0.017509602	22.63521957	82.86139679	0
P2	1.55797E+11	53:11.6	1.900242723	-15.60955848	0.056500003	0.035358418	22.63670921	82.86139679	0
P2	1.55797E+11	53:11.7	1.90426403	-15.6047362	0.053500004	0.050114125	22.63813019	82.86139679	0
P2	1.55797E+11	53:11.8	1.90522053	-15.59816152	0.050500002	0.056285441	22.63916588	82.86139679	0
P2	1.55797E+11	53:11.9	1.904770845	-15.5937368	0.039500002	0.052203026	22.64206505	82.86139679	0
P2	1.55797E+11	53:12.0	1.906290381	-15.59305874	0.0285	0.033370245	22.64447784	82.86139679	0
P2	1.55797E+11	53:12.1	1.911344382	-15.59395238	0.040500004	0.008334832	22.64834976	82.86139679	0
P2	1.55797E+11	53:12.2	1.917245472	-15.59341951	0.048500001	-0.012979968	22.65392113	82.86139679	0
P2	1.55797E+11	53:12.3	1.9212656	-15.59022598	0.046500005	-0.023895681	22.66025925	82.86139679	0
P2	1.55797E+11	53:12.4	1.923310551	-15.58532707	0.046500005	-0.021254547	22.66505814	82.86139679	0
P2	1.55797E+11	53:12.5	1.923730271	-15.57967822	0.047500003	-0.008736984	22.6675148	82.86139679	0
P2	1.55797E+11	53:12.6	1.922208223	-15.57308515	0.054500002	0.006049732	22.67036057	82.86139679	0
P2	1.55797E+11	53:12.7	1.919800571	-15.56699541	0.055500004	0.016767468	22.67329025	82.86139679	0
P2	1.55797E+11	53:12.8	1.916785004	-15.56306023	0.047500003	0.020629356	22.67591286	82.86139679	0
P2	1.55797E+11	53:12.9	1.910036155	-15.55854923	0.065500006	0.021402247	22.6817379	82.86139679	0
P2	1.55797E+11	53:13.0	1.899994456	-15.5536149	0.087500006	0.024805328	22.68500519	82.86139679	0
P2	1.55797E+11	53:13.1	1.89049477	-15.55304932	0.081500001	0.032590277	22.68896484	82.86139679	0
P2	1.55797E+11	53:13.2	1.882995744	-15.55861661	0.075500004	0.043582182	22.69573784	82.86139679	0
P2	1.55797E+11	53:13.3	1.877708176	-15.57152849	0.096500002	0.054957926	22.70490265	82.86139679	0
P2	1.55797E+11	53:13.4	1.874149	-15.59198863	0.144500002	0.069363892	22.71288109	82.86139679	0
P2	1.55797E+11	53:13.5	1.870003092	-15.61458003	0.177499995	0.091001116	22.718853	82.86139679	0
P2	1.55797E+11	53:13.6	1.86369172	-15.63602011	0.193499997	0.123080462	22.72500992	82.86139679	0
P2	1.55797E+11	53:13.7	1.855056442	-15.65566312	0.201499999	0.161753982	22.7411232	82.86139679	0
P2	1.55797E+11	53:13.8	1.843903785	-15.67343423	0.206500009	0.19544071	22.75302696	82.86139679	0
P2	1.55797E+11	53:13.9	1.83027629	-15.68968559	0.211500004	0.210096031	22.75844765	82.86139679	0
P2	1.55797E+11	53:14.0	1.816074193	-15.70077772	0.191500008	0.195514336	22.76185608	82.86139679	0
P2	1.55797E+11	53:14.1	1.804294668	-15.70689993	0.158500001	0.148794189	22.76502419	82.86139679	0
P2	1.55797E+11	53:14.2	1.796976608	-15.71135251	0.125499994	0.074642994	22.76993179	82.86139679	0
P2	1.55797E+11	53:14.3	1.794718783	-15.71319893	0.081500001	-0.015396506	22.77370644	82.86139679	0
P2	1.55797E+11	53:14.4	1.793867067	-15.71214643	0.048500001	-0.108190797	22.7766552	82.86139679	0
P2	1.55797E+11	53:14.5	1.790719005	-15.70906207	0.044500005	-0.188585505	22.78273392	82.86139679	0
P2	1.55797E+11	53:14.6	1.785135844	-15.7064583	0.054500002	-0.241604045	22.79039574	82.86139679	0
P2	1.55797E+11	53:14.7	1.777659227	-15.70732789	0.063500002	-0.254511565	22.80051804	82.86139679	0
P2	1.55797E+11	53:14.8	1.768902715	-15.7074471	0.072500005	-0.222962096	22.80568314	82.86139679	0
P2	1.55797E+11	53:14.9	1.758536132	-15.7008381	0.097500004	-0.154098913	22.81383324	82.86139679	0
P2	1.55797E+11	53:15.0	1.746424922	-15.68167121	0.163499996	-0.058556609	22.82645035	82.86139679	0
P2	1.55797E+11	53:15.1	1.734965263	-15.64723575	0.260500014	0.055983033	22.83800316	82.86139679	0
P2	1.55797E+11	53:15.2	1.726453741	-15.60526735	0.328500003	0.183528006	22.84812546	82.86139679	0
P2	1.55797E+11	53:15.3	1.722949085	-15.56319434	0.3565	0.312932044	22.8650589	82.86139679	0
P2	1.55797E+11	53:15.4	1.725136104	-15.52640169	0.347499996	0.419505417	22.88285637	82.86139679	0
P2	1.55797E+11	53:15.5	1.729408935	-15.49902487	0.305500001	0.469733715	22.89751434	82.86139679	0
P2	1.55797E+11	53:15.6	1.732389201	-15.47803198	0.267500013	0.437842429	22.90934563	82.86139679	0
P2	1.55797E+11	53:15.7	1.733650556	-15.45917655	0.244500011	0.322869718	22.92489815	82.86139679	0
P2	1.55797E+11	53:15.8	1.735094869	-15.43764356	0.247500002	0.158856675	22.93029785	82.86139679	0
P2	1.55797E+11	53:15.9	1.735791369	-15.40746564	0.289499998	0.004653811	22.94290924	82.86139679	0
P2	1.55797E+11	53:16.0	1.729676282	-15.36923975	0.340499997	-0.083723001	22.95098686	82.86139679	0
P2	1.55797E+11	53:16.1	1.712359669	-15.32981529	0.370499998	-0.081145756	22.95669937	82.86139679	0
P2	1.55797E+11	53:16.2	1.685293142	-15.29443955	0.386500001	-0.003557774	22.96201706	82.86139679	0
P2	1.55797E+11	53:16.3	1.653660538	-15.26519663	0.389500022	0.102569543	22.96943855	82.86139679	0
P2	1.55797E+11	53:16.4	1.623968728	-15.24347517	0.362500012	0.183855951	22.97972679	82.86139679	0
P2	1.55797E+11	53:16.5	1.605342876	-15.22743083	0.297500014	0.199087873	22.98250961	82.86139679	0
P2	1.55797E+11	53:16.6	1.605315699	-15.21321239	0.212500006	0.131094947	22.98476601	82.86139679	0
P2	1.55797E+11	53:16.7	1.624072708	-15.20155317	0.163499996	-0.004038053	22.98628426	82.86139679	0
P2	1.55797E+11	53:16.8	1.657107948	-15.1959916	0.194499999	-0.159354746	22.98844719	82.86139679	0
P2	1.55797E+11	53:16.9	1.700291857	-15.19425787	0.281500012	-0.271020949	22.991539	82.86139679	0
P2	1.55797E+11	53:17.0	1.750629352	-15.19071019	0.374500006	-0.282822639	22.99706078	82.86139679	0
P2	1.55797E+11	53:17.1	1.804160653	-15.18329238	0.444500029	-0.174357802	23.00065994	82.86139679	0
P2	1.55797E+11	53:17.2	1.857236538	-15.17268499	0.485500008	0.026476424	23.00324249	82.86139679	0
P2	1.55797E+11	53:17.3	1.909690013	-15.15665748	0.517500043	0.255581737	23.00468826	82.86139679	0
P2	1.55797E+11	53:17.4	1.960415604	-15.13453874	0.539500058	0.439066499	23.00715256	82.86139679	0
P2	1.55797E+11	53:17.5	2.005089785	-15.10944039	0.525500059	0.523196518	23.00983429	82.86139679	0
P2	1.55797E+11	53:17.6	2.044725395	-15.07994562	0.513500035	0.497997612	23.02218246	82.86139679	0
P2	1.55797E+11	53:17.7	2.082724372	-15.04552956	0.520500064	0.394694299	23.02618217	82.86139679	0
P2	1.55797E+11	53:17.8	2.118406191	-15.01179875	0.507500052	0.260146737	23.02832985	82.86139679	0
P2	1.55797E+11	53:17.9	2.152955998	-14.98443347	0.476500005	0.131954312	23.03013229	83.39678192	0
P2	1.55797E+11	53:18.0	2.192518372	-14.96421852	0.468500018	0.030691313	23.03200722	83.39678192	0
P2	1.55797E+11	53:18.1	2.240982433	-14.95191089	0.487500012	-0.036236707	23.03335381	83.39678192	0
P2	1.55797E+11	53:18.2	2.29623535	-14.94983802	0.50850004	-0.067838229	23.03426361	83.39678192	0
P2	1.55797E+11	53:18.3	2.354742554	-14.95612719	0.530500054	-0.064165801	23.03760338	83.39678192	0
P2	1.55797E+11	53:18.4	2.41137522	-14.96498398	0.534500062	-0.031156613	23.04196739	83.39678192	0
P2	1.55797E+11	53:18.5	2.460524217	-14.97306923	0.50150007	0.012047515	23.04535675	83.39678192	0
P2	1.55797E+11	53:18.6	2.498960542	-14.97998045	0.440500021	0.035151727	23.04695892	83.39678192	0
P2	1.55797E+11	53:18.7	2.528089408	-14.98149464	0.371500015	0.012563933	23.04842758	83.39678192	0
P2	1.55797E+11	53:18.8	2.552219759	-14.97462161	0.319499999	-0.064665519	23.04993629	83.39678192	0
P2	1.55797E+11	53:18.9	2.571153549	-14.96359182	0.269500017	-0.185740262	23.05318451	83.39678192	0
P2	1.55797E+11	53:19.0	2.584500825	-14.9528483	0.21450001	-0.320128202	23.05482483	83.39678192	0
P2	1.55797E+11	53:19.1	2.593783379	-14.94481975	0.1655	-0.432680815	23.05628395	83.39678192	0
P2	1.55797E+11	53:19.2	2.597669668	-14.94155891	0.105500005	-0.504843414	23.05706978	83.39678192	0
P2	1.55797E+11	53:19.3	2.596129398	-14.94131457	0.046500005	-0.538428664	23.05811501	83.39678192	0
P2	1.55797E+11	53:19.4	2.592648417	-14.94164558	0.0165	-0.543353319	23.05844688	83.39678192	0
P2	1.55797E+11	53:19.5	2.594164689	-14.94225761	0.0195	-0.525898933	23.05941391	83.39678192	0
P2	1.55797E+11	53:19.6	2.588878128	-14.96377361	0.125499994	-0.46940887	23.06156158	83.39678192	0
P2	1.55797E+11	53:19.7	2.565941412	-15.01392264	0.352500021	-0.33184278	23.06435585	83.39678192	0
P2	1.55797E+11	53:19.8	2.550156345	-15.04830982	0.305500001	-0.122097477	23.06757736	83.39678192	0
P2	1.55797E+11	53:19.9	2.55320753	-15.04659985	0.092500009	0.095228031	23.07099152	83.39678192	0
P2	1.55797E+11	53:20.0	2.564427484	-15.02749486	0.043500002	0.236468524	23.07268143	83.39678192	0
P2	1.55797E+11	53:20.1	2.577278898	-15.00367552	0.113500006	0.249242932	23.07534218	83.39678192	0
P2	1.55797E+11	53:20.2	2.586113989	-14.98427063	0.123500004	0.135426626	23.07842827	83.39678192	0
P2	1.55797E+11	53:20.3	2.589967181	-14.97196726	0.105500005	-0.035103057	23.08255768	83.39678192	0
P2	1.55797E+11	53:20.4	2.592890243	-14.96454574	0.093500003	-0.166314334	23.0852108	83.39678192	0
P2	1.55797E+11	53:20.5	2.598184959	-14.95938192	0.093500003	-0.20581618	23.08864784	83.39678192	0
P2	1.55797E+11	53:20.6	2.605504427	-14.9562347	0.093500003	-0.164661318	23.09326172	83.39678192	0
P2	1.55797E+11	53:20.7	2.614389299	-14.95859882	0.084500007	-0.092888147	23.09729576	83.39678192	0
P2	1.55797E+11	53:20.8	2.627510173	-14.96897314	0.114500009	-0.030022863	23.10147858	83.39678192	0
P2	1.55797E+11	53:20.9	2.649317516	-14.98666492	0.195500001	0.006789834	23.10507393	83.39678192	0
P2	1.55797E+11	53:21.0	2.682058258	-15.00530534	0.280499995	0.051497974	23.10770416	83.92629242	0
P2	1.55797E+11	53:21.1	2.722971949	-15.01947327	0.344500005	0.143408701	23.1106205	83.92629242	0
P2	1.55797E+11	53:21.2	2.765333598	-15.02630568	0.370499998	0.272878677	23.11425209	83.92629242	0
P2	1.55797E+11	53:21.3	2.801110446	-15.02503893	0.346500009	0.389279515	23.11782265	83.92629242	0
P2	1.55797E+11	53:21.4	2.824411008	-15.02223797	0.281500012	0.440286994	23.12295341	83.92629242	0
P2	1.55797E+11	53:21.5	2.833236153	-15.02180824	0.189500004	0.387939543	23.12645912	83.92629242	0
P2	1.55797E+11	53:21.6	2.829581244	-15.02132134	0.091500007	0.223972619	23.12799835	83.92629242	0
P2	1.55797E+11	53:21.7	2.817846951	-15.02173853	0.0135	-0.021303009	23.13003922	83.92629242	0
P2	1.55797E+11	53:21.8	2.802733121	-15.02492276	0.057500005	-0.271995306	23.13270569	83.92629242	0
P2	1.55797E+11	53:21.9	2.789707707	-15.02806096	0.079500005	-0.451281071	23.13557625	83.92629242	0
P2	1.55797E+11	53:22.0	2.781977963	-15.02969525	0.070500001	-0.509975016	23.13957024	83.92629242	0
P2	1.55797E+11	53:22.1	2.777793645	-15.02747244	0.061500005	-0.451607615	23.14140701	83.92629242	0
P2	1.55797E+11	53:22.2	2.773733503	-15.01791721	0.085500002	-0.314529449	23.14267159	83.92629242	0
P2	1.55797E+11	53:22.3	2.76760852	-15.00623528	0.110500008	-0.157368422	23.14500999	83.92629242	0
P2	1.55797E+11	53:22.4	2.759298884	-14.99694281	0.117500007	-0.028524937	23.14780235	83.92629242	0
P2	1.55797E+11	53:22.5	2.749633207	-14.98782131	0.127499998	0.054662209	23.15044975	83.92629242	0
P2	1.55797E+11	53:22.6	2.737275262	-14.9811854	0.135499999	0.095674612	23.15291023	83.92629242	0
P2	1.55797E+11	53:22.7	2.722319963	-14.97834861	0.142499998	0.111193597	23.15418434	83.92629242	0
P2	1.55797E+11	53:22.8	2.707230019	-14.97711756	0.1435	0.111427203	23.15743256	83.92629242	0
P2	1.55797E+11	53:22.9	2.692939553	-14.97850353	0.139500007	0.105409458	23.16155815	83.92629242	0
P2	1.55797E+11	53:23.0	2.682245823	-14.97934775	0.119500004	0.085059412	23.16435623	83.92629242	0
P2	1.55797E+11	53:23.1	2.676546631	-14.97426936	0.095500007	0.049472019	23.1659565	83.92629242	0
P2	1.55797E+11	53:23.2	2.674039717	-14.96512146	0.088500008	0.005255127	23.16758347	83.92629242	0
P2	1.55797E+11	53:23.3	2.674121734	-14.95777644	0.068500005	-0.041387729	23.16895103	83.92629242	0
P2	1.55797E+11	53:23.4	2.675017142	-14.95421367	0.044500005	-0.086367443	23.17075729	83.92629242	0
P2	1.55797E+11	53:23.5	2.675518509	-14.95184019	0.034500003	-0.12444625	23.17196846	83.92629242	0
P2	1.55797E+11	53:23.6	2.677520873	-14.94863218	0.036500003	-0.147386149	23.17313957	83.92629242	0
P2	1.55797E+11	53:23.7	2.681415107	-14.94472765	0.045500003	-0.150551543	23.17410088	83.92629242	0
P2	1.55797E+11	53:23.8	2.685514351	-14.94081426	0.050500002	-0.133461595	23.17579079	83.92629242	0
P2	1.55797E+11	53:23.9	2.689774623	-14.93526699	0.061500005	-0.098361261	23.17725563	83.92629242	0
P2	1.55797E+11	53:24.0	2.689704886	-14.92700058	0.068500005	-0.053077746	23.18019485	83.92629242	0
P2	1.55797E+11	53:24.1	2.67675361	-14.92000447	0.090500005	-0.004403993	23.18507385	83.92629242	0
P2	1.55797E+11	53:24.2	2.666841423	-14.91296719	0.090500005	0.037725005	23.19129944	83.92629242	0
P2	1.55797E+11	53:24.3	2.694403905	-14.89755241	0.193499997	0.085258722	23.19489288	83.92629242	0
P2	1.55797E+11	53:24.4	2.76644723	-14.87608743	0.478500009	0.180571929	23.19759369	83.92629242	0
P2	1.55797E+11	53:24.5	2.86432533	-14.85944921	0.694500029	0.360713035	23.20083427	83.92629242	0
P2	1.55797E+11	53:24.6	2.971106932	-14.85103147	0.829500079	0.635709107	23.20534706	83.92629242	0
P2	1.55797E+11	53:24.7	3.078067358	-14.8469628	0.912500083	0.960074723	23.21366692	83.92629242	0
P2	1.55797E+11	53:24.8	3.18202063	-14.84396981	0.961500049	1.247641563	23.21643639	84.4516449	0
P2	1.55797E+11	53:24.9	3.282753271	-14.83897269	0.989500046	1.400214791	23.22126961	84.4516449	0
P2	1.55797E+11	53:25.0	3.380795617	-14.82914828	1.003499985	1.367787361	23.22369576	84.4516449	0
P2	1.55797E+11	53:25.1	3.476350889	-14.81455167	1.004500031	1.168835878	23.22713852	84.4516449	0
P2	1.55797E+11	53:25.2	3.571397346	-14.79400898	1.00849998	0.87694484	23.23270035	84.4516449	0
P2	1.55797E+11	53:25.3	3.66872237	-14.76800671	1.025500059	0.58235085	23.24521446	84.4516449	0
P2	1.55797E+11	53:25.4	3.768165963	-14.74145531	1.037500024	0.352234542	23.25427246	85.04668427	0
P2	1.55797E+11	53:25.5	3.868845592	-14.7157311	1.043500066	0.211862996	23.25697708	85.04668427	0
P2	1.55797E+11	53:25.6	3.973582262	-14.68923919	1.068500042	0.14071323	23.26008797	85.04668427	0
P2	1.55797E+11	53:25.7	4.083123498	-14.66473172	1.097499967	0.117233366	23.26438522	85.04668427	0
P2	1.55797E+11	53:25.8	4.192490141	-14.64225057	1.100499988	0.12075644	23.26977539	85.04668427	0
P2	1.55797E+11	53:25.9	4.296214165	-14.61527835	1.07949996	0.129913196	23.29343796	85.58959961	0
P2	1.55797E+11	53:26.0	4.389090751	-14.58049142	1.029500008	0.121971086	23.30023956	85.58959961	0
P2	1.55797E+11	53:26.1	4.466778823	-14.54146036	0.943500042	0.073858388	23.30628395	85.58959961	0
P2	1.55797E+11	53:26.2	4.529820494	-14.50215304	0.843500078	-0.029502217	23.31078148	85.58959961	0
P2	1.55797E+11	53:26.3	4.583317535	-14.46418811	0.75850004	-0.183988422	23.33004379	85.58959961	0
P2	1.55797E+11	53:26.4	4.630695385	-14.42707373	0.691500068	-0.365373343	23.34706116	85.58959961	0
P2	1.55797E+11	53:26.5	4.671156456	-14.3887568	0.629500031	-0.537821352	23.35596275	85.58959961	0
P2	1.55797E+11	53:26.6	4.704469884	-14.35341254	0.556500077	-0.668406308	23.36561966	85.58959961	0
P2	1.55797E+11	53:26.7	4.731799771	-14.32563425	0.471500009	-0.741546988	23.36927795	86.11269379	0
P2	1.55797E+11	53:26.8	4.754164143	-14.3056245	0.386500001	-0.766081691	23.37306595	86.11269379	0
P2	1.55797E+11	53:26.9	4.770777479	-14.29304888	0.297500014	-0.767340779	23.37633705	86.11269379	0
P2	1.55797E+11	53:27.0	4.780928036	-14.28726758	0.206500009	-0.769579649	23.37841797	86.11269379	0
P2	1.55797E+11	53:27.1	4.786880099	-14.28760717	0.127499998	-0.783927798	23.38108444	86.11269379	0
P2	1.55797E+11	53:27.2	4.790420073	-14.2912162	0.072500005	-0.803731322	23.38370514	86.11269379	0
P2	1.55797E+11	53:27.3	4.792609004	-14.29616726	0.041500002	-0.809372365	23.38491631	86.11269379	0
P2	1.55797E+11	53:27.4	4.793463281	-14.30214498	0.038500004	-0.778332949	23.38619232	86.11269379	0
P2	1.55797E+11	53:27.5	4.791553829	-14.30806326	0.048500001	-0.697854221	23.3872509	86.11269379	0
P2	1.55797E+11	53:27.6	4.787984827	-14.30945528	0.040500004	-0.573750615	23.38794518	86.11269379	0
P2	1.55797E+11	53:27.7	4.784415187	-14.30423555	0.033500001	-0.425972998	23.38845253	86.11269379	0
P2	1.55797E+11	53:27.8	4.780841501	-14.29780866	0.043500002	-0.27972734	23.38937569	86.11269379	0
P2	1.55797E+11	53:27.9	4.777226038	-14.29232262	0.048500001	-0.157189205	23.39065361	86.11269379	0
P2	1.55797E+11	53:28.0	4.774042069	-14.28651876	0.053500004	-0.070037007	23.39260292	86.11269379	0
P2	1.55797E+11	53:28.1	4.772497413	-14.27893549	0.0625	-0.016214469	23.39542007	86.11269379	0
P2	1.55797E+11	53:28.2	4.771572776	-14.26779546	0.087500006	0.01818607	23.39715385	86.11269379	0
P2	1.55797E+11	53:28.3	4.77060794	-14.25549731	0.102500007	0.045211546	23.39850998	86.11269379	0
P2	1.55797E+11	53:28.4	4.772989227	-14.24219898	0.115500003	0.072377525	23.40111732	86.11269379	0
P2	1.55797E+11	53:28.5	4.77942	-14.22119863	0.173500001	0.107145742	23.4072113	86.11269379	0
P2	1.55797E+11	53:28.6	4.786358799	-14.18676722	0.2685	0.15917255	23.41034698	86.11269379	0
P2	1.55797E+11	53:28.7	4.792020337	-14.14051194	0.363499999	0.236987352	23.41571808	86.11269379	0
P2	1.55797E+11	53:28.8	4.797443549	-14.08263052	0.465500027	0.347787172	23.4197998	86.11269379	0
P2	1.55797E+11	53:28.9	4.803263406	-14.00622183	0.61650008	0.496587604	23.42297363	86.11269379	0
P2	1.55797E+11	53:29.0	4.8070135	-13.91166663	0.774500072	0.675085962	23.42695808	86.11269379	0
P2	1.55797E+11	53:29.1	4.806596647	-13.80749574	0.890500069	0.862052202	23.43128967	86.63619995	0
P2	1.55797E+11	53:29.2	4.80367806	-13.69767472	0.981500089	1.028148174	23.44179153	86.63619995	0
P2	1.55797E+11	53:29.3	4.801292923	-13.58080595	1.073500037	1.146370411	23.44708443	86.63619995	0
P2	1.55797E+11	53:29.4	4.803537169	-13.45712949	1.158500075	1.197128415	23.45484924	86.63619995	0
P2	1.55797E+11	53:29.5	4.814013081	-13.33059637	1.216500044	1.175213575	23.45746613	86.63619995	0
P2	1.55797E+11	53:29.6	4.833260231	-13.20176744	1.264500022	1.094592571	23.46206474	87.24251556	0
P2	1.55797E+11	53:29.7	4.858971938	-13.07163045	1.301500082	0.975655317	23.48951149	87.24251556	0
P2	1.55797E+11	53:29.8	4.8874947	-12.94335852	1.311500072	0.835947514	23.51002502	87.24251556	0
P2	1.55797E+11	53:29.9	4.915223814	-12.81402854	1.327499986	0.69145602	23.51937485	87.24251556	0
P2	1.55797E+11	53:30.0	4.94052957	-12.68055942	1.355499983	0.555939615	23.52341843	87.77465057	0
P2	1.55797E+11	53:30.1	4.963039463	-12.5425091	1.385500073	0.438244253	23.53090858	87.77465057	0
P2	1.55797E+11	53:30.2	4.980162731	-12.40088426	1.409500003	0.344501197	23.54067802	87.77465057	0
P2	1.55797E+11	53:30.3	4.992015995	-12.2573718	1.424499989	0.280616164	23.55199242	87.77465057	0
P2	1.55797E+11	53:30.4	5.003110306	-12.10908589	1.459500074	0.248624876	23.55897903	88.34954071	0
P2	1.55797E+11	53:30.5	5.016691522	-11.9568648	1.494500041	0.241195038	23.5632515	88.34954071	0
P2	1.55797E+11	53:30.6	5.033470825	-11.80663422	1.496500015	0.243500203	23.56943893	88.34954071	0
P2	1.55797E+11	53:30.7	5.053068963	-11.65829171	1.494500041	0.242477074	23.57872963	88.34954071	0
P2	1.55797E+11	53:30.8	5.074500754	-11.50824026	1.510500073	0.230821416	23.59674263	88.95461273	0
P2	1.55797E+11	53:30.9	5.095517994	-11.35274444	1.546500087	0.210027829	23.60700226	88.95461273	0
P2	1.55797E+11	53:31.0	5.112972762	-11.19380624	1.57249999	0.188268706	23.61135674	88.95461273	0
P2	1.55797E+11	53:31.1	5.124741102	-11.03862084	1.555500031	0.169718489	23.61670494	88.95461273	0
P2	1.55797E+11	53:31.2	5.130281135	-10.88653033	1.537500024	0.152495593	23.62847137	89.57881927	0
P2	1.55797E+11	53:31.3	5.130006881	-10.7325855	1.544499993	0.131985635	23.64186096	89.57881927	0
P2	1.55797E+11	53:31.4	5.128112854	-10.57444367	1.569500089	0.106741332	23.64902878	89.57881927	0
P2	1.55797E+11	53:31.5	5.130507756	-10.41279379	1.594500065	0.082651153	23.65382767	89.57881927	0
P2	1.55797E+11	53:31.6	5.138220478	-10.25114275	1.602500081	0.067987628	23.66116142	90.21425629	0
P2	1.55797E+11	53:31.7	5.1488137	-10.09028449	1.603500009	0.067780882	23.66994095	90.21425629	0
P2	1.55797E+11	53:31.8	5.159371908	-9.927608874	1.618499994	0.082147002	23.68703651	90.21425629	0
P2	1.55797E+11	53:31.9	5.166823221	-9.762076511	1.639500022	0.103785276	23.69600105	90.21425629	0
P2	1.55797E+11	53:32.0	5.168235676	-9.597300539	1.639500022	0.119939789	23.70030212	90.86878967	0
P2	1.55797E+11	53:32.1	5.161028445	-9.438662583	1.60650003	0.117382616	23.7075386	90.86878967	0
P2	1.55797E+11	53:32.2	5.145756093	-9.285723221	1.570500016	0.089185439	23.72028351	90.86878967	0
P2	1.55797E+11	53:32.3	5.128843057	-9.133418004	1.559499979	0.039696813	23.73168373	90.86878967	0
P2	1.55797E+11	53:32.4	5.116956171	-8.976736652	1.575500011	-0.017691882	23.7371769	91.49147034	0
P2	1.55797E+11	53:32.5	5.111087697	-8.818984068	1.576500058	-0.0686832	23.74360275	91.49147034	0
P2	1.55797E+11	53:32.6	5.110908739	-8.669808299	1.522500038	-0.106789261	23.76163101	91.49147034	0
P2	1.55797E+11	53:32.7	5.118097742	-8.527483472	1.471500039	-0.133437753	23.77698326	91.49147034	0
P2	1.55797E+11	53:32.8	5.132270098	-8.381706598	1.479500055	-0.151487514	23.79000473	92.08670044	0
P2	1.55797E+11	53:32.9	5.147852095	-8.2280605	1.519500017	-0.1597213	23.80011749	92.08670044	0
P2	1.55797E+11	53:33.0	5.156329429	-8.07364789	1.524500012	-0.155865759	23.8147068	92.08670044	0
P2	1.55797E+11	53:33.1	5.149529805	-7.927111201	1.478500009	-0.139968365	23.83004379	92.08670044	0
P2	1.55797E+11	53:33.2	5.128121047	-7.78658551	1.442499995	-0.116698362	23.84752464	92.68183899	0
P2	1.55797E+11	53:33.3	5.104180513	-7.645656991	1.439499974	-0.096073106	23.85784149	92.68183899	0
P2	1.55797E+11	53:33.4	5.087292506	-7.50018826	1.457499981	-0.086415969	23.87017059	92.68183899	0
P2	1.55797E+11	53:33.5	5.079430848	-7.349401667	1.484500051	-0.084683426	23.88788986	92.68183899	0
P2	1.55797E+11	53:33.6	5.081000876	-7.194667053	1.511500001	-0.075463288	23.89839935	93.27562714	0
P2	1.55797E+11	53:33.7	5.090949042	-7.037438735	1.53550005	-0.04257644	23.90774918	93.27562714	0
P2	1.55797E+11	53:33.8	5.105167523	-6.878206715	1.559499979	0.020010527	23.91600037	93.27562714	0
P2	1.55797E+11	53:33.9	5.116938499	-6.714283451	1.59950006	0.102702186	23.92128372	93.27562714	0
P2	1.55797E+11	53:34.0	5.120429759	-6.544023518	1.650500059	0.185595915	23.92508316	93.92746735	0
P2	1.55797E+11	53:34.1	5.115586399	-6.366427332	1.712500095	0.25620538	23.93411064	93.92746735	0
P2	1.55797E+11	53:34.2	5.107235612	-6.176283161	1.810500026	0.322298139	23.94458008	93.92746735	0
P2	1.55797E+11	53:34.3	5.101769521	-5.972273607	1.923500061	0.403147697	23.9504776	94.49951935	0
P2	1.55797E+11	53:34.4	5.101824483	-5.761382664	2.003499985	0.505631566	23.95842743	94.49951935	0
P2	1.55797E+11	53:34.5	5.104597432	-5.550715429	2.040500164	0.613863528	23.96499062	94.49951935	0
P2	1.55797E+11	53:34.6	5.107874004	-5.339035511	2.076500177	0.700047135	23.97633362	95.13278961	0
P2	1.55797E+11	53:34.7	5.109915938	-5.124000128	2.11950016	0.737390161	23.98724174	95.13278961	0
P2	1.55797E+11	53:34.8	5.107649996	-4.909343821	2.135499954	0.711173892	24.00357437	95.13278961	0
P2	1.55797E+11	53:34.9	5.099287922	-4.694486763	2.149500132	0.629251242	24.01208496	95.77739716	0
P2	1.55797E+11	53:35.0	5.088574968	-4.474464689	2.188500166	0.520278275	24.05140114	95.77739716	0
P2	1.55797E+11	53:35.1	5.084231332	-4.248076492	2.23450017	0.418074548	24.07409096	95.77739716	0
P2	1.55797E+11	53:35.2	5.08914764	-4.019287229	2.260499954	0.344840765	24.09551811	96.45267487	0
P2	1.55797E+11	53:35.3	5.097241592	-3.791732036	2.264500141	0.305056572	24.10812569	96.45267487	0
P2	1.55797E+11	53:35.4	5.102697471	-3.559549973	2.300500154	0.291079551	24.19445229	96.45267487	0
P2	1.55797E+11	53:35.5	5.102517545	-3.316121358	2.377500057	0.294057906	24.23140144	97.15596771	0
P2	1.55797E+11	53:35.6	5.093671697	-3.067133653	2.429500103	0.308711946	24.24407196	97.15596771	0
P2	1.55797E+11	53:35.7	5.078667723	-2.818645811	2.448500156	0.332595974	24.28479004	97.15596771	0
P2	1.55797E+11	53:35.8	5.06766609	-2.567068315	2.482500076	0.362534493	24.30731392	97.90583038	0
P2	1.55797E+11	53:35.9	5.067161218	-2.31160763	2.520500183	0.388746321	24.32844734	97.90583038	0
P2	1.55797E+11	53:36.0	5.073730839	-2.057804306	2.524500132	0.397358179	24.33588791	98.41513062	0
P2	1.55797E+11	53:36.1	5.080637574	-1.805142826	2.527500153	0.37978968	24.39953613	98.41513062	0
P2	1.55797E+11	53:36.2	5.08334895	-1.55053674	2.543500185	0.336560726	24.42852974	98.92249298	0
P2	1.55797E+11	53:36.3	5.080992741	-1.295271783	2.551500082	0.275967538	24.4461422	98.92249298	0
P2	1.55797E+11	53:36.4	5.077219844	-1.039636716	2.557500124	0.211833239	24.46265221	99.43343353	0
P2	1.55797E+11	53:36.5	5.077055838	-0.782754792	2.566500187	0.158691585	24.52101135	99.43343353	0
P2	1.55797E+11	53:36.6	5.083746842	-0.524957546	2.574500084	0.122652911	24.54749107	99.94815063	0
P2	1.55797E+11	53:36.7	5.096756882	-0.269054299	2.566500187	0.097338594	24.55704498	99.94815063	0
P2	1.55797E+11	53:36.8	5.111469929	-0.013805412	2.5625	0.07710854	24.60709	100.4600525	0
P2	1.55797E+11	53:36.9	5.123048054	0.246197964	2.589500189	0.063484207	24.65006828	100.4600525	0
P2	1.55797E+11	53:37.0	5.128774501	0.509556471	2.612500191	0.057454281	24.67091751	100.9837036	0
P2	1.55797E+11	53:37.1	5.129802304	0.770995723	2.606500149	0.05737967	24.68042564	100.9837036	0
P2	1.55797E+11	53:37.2	5.1315378	1.0304724	2.597500086	0.062293217	24.72043419	101.5046234	0
P2	1.55797E+11	53:37.3	5.138829593	1.29153255	2.608500004	0.069652192	24.74193764	101.5046234	0
P2	1.55797E+11	53:37.4	5.151535977	1.550832831	2.600500107	0.069660641	24.75435638	102.0253677	0
P2	1.55797E+11	53:37.5	5.165210076	1.802762417	2.556500196	0.051511288	24.77175713	102.0253677	0
P2	1.55797E+11	53:37.6	5.1753273	2.052852849	2.53550005	0.01409464	24.80474091	102.5279541	0
P2	1.55797E+11	53:37.7	5.180130527	2.308521913	2.558500051	-0.03173798	24.82659149	102.5279541	0
P2	1.55797E+11	53:37.8	5.179844017	2.567738054	2.576500177	-0.070058458	24.8379097	103.0428619	0
P2	1.55797E+11	53:37.9	5.178050399	2.824586295	2.564500093	-0.088036165	24.87055206	103.0428619	0
P2	1.55797E+11	53:38.0	5.186403034	3.069855474	2.495500088	-0.090134293	24.91814423	103.5450211	0
P2	1.55797E+11	53:38.1	5.218212035	3.289723586	2.339500189	-0.111241177	24.93475151	103.5450211	0
P2	1.55797E+11	53:38.2	5.273091584	3.480850499	2.154500008	-0.197855011	24.96545982	103.5450211	0
P2	1.55797E+11	53:38.3	5.331839005	3.657026636	2.020499945	-0.372989833	25.031744	104.1499329	0
P2	1.55797E+11	53:38.4	5.374757653	3.830308387	1.926500082	-0.618341863	25.07495117	104.1499329	0
P2	1.55797E+11	53:38.5	5.385677448	4.004855288	1.848500013	-0.87684387	25.12443924	104.1499329	0
P2	1.55797E+11	53:38.6	5.344940442	4.181993421	1.809500098	-1.069473863	25.15267181	104.6750641	0
P2	1.55797E+11	53:38.7	5.256507251	4.351642154	1.79550004	-1.132723331	25.17302704	104.6750641	0
P2	1.55797E+11	53:38.8	5.148598571	4.495763041	1.705500007	-1.066646338	25.23991203	104.6750641	0
P2	1.55797E+11	53:38.9	5.040568634	4.604005934	1.536499977	-0.936650276	25.29704094	105.1953888	0
P2	1.55797E+11	53:39.0	4.93319039	4.676740345	1.369500041	-0.831104934	25.32138252	105.1953888	0
P2	1.55797E+11	53:39.1	4.823203616	4.71408258	1.234500051	-0.815593898	25.33576584	105.1953888	0
P2	1.55797E+11	53:39.2	4.705369136	4.715056385	1.176499963	-0.893771589	25.34723663	105.1953888	0
P2	1.55797E+11	53:39.3	4.566860518	4.689083613	1.287500024	-0.985277593	25.35530281	105.1953888	0
P2	1.55797E+11	53:39.4	4.400742836	4.653790265	1.503499985	-0.966423273	25.38424301	105.8371506	0
P2	1.55797E+11	53:39.5	4.209906129	4.623655268	1.721500039	-0.742357254	25.40292931	105.8371506	0
P2	1.55797E+11	53:39.6	3.998280363	4.604283069	1.919500113	-0.296294361	25.42947197	105.8371506	0
P2	1.55797E+11	53:39.7	3.766696184	4.594761073	2.114500046	0.301558316	25.44722176	106.473938	0
P2	1.55797E+11	53:39.8	3.51646597	4.588854474	2.306499958	0.920247436	25.51921463	106.473938	0
P2	1.55797E+11	53:39.9	3.262969295	4.58613816	2.404500008	1.413196325	25.56098175	106.9777374	0
P2	1.55797E+11	53:40.0	3.013173196	4.588333304	2.443500042	1.686324716	25.58198738	106.9777374	0
P2	1.55797E+11	53:40.1	2.744330248	4.585660764	2.600500107	1.74125433	25.60483932	107.496376	0
P2	1.55797E+11	53:40.2	2.451780324	4.583206333	2.788500071	1.647075534	25.67560959	107.496376	0
P2	1.55797E+11	53:40.3	2.147748066	4.593300685	2.912500143	1.497478724	25.70466805	108.0930099	0
P2	1.55797E+11	53:40.4	1.829216536	4.609189084	3.054500103	1.378666043	25.71951103	108.0930099	0
P2	1.55797E+11	53:40.5	1.494701034	4.622370346	3.205500126	1.330958366	25.78382301	108.7467041	0
P2	1.55797E+11	53:40.6	1.145316075	4.629110254	3.351500034	1.345362186	25.84000015	108.7467041	0
P2	1.55797E+11	53:40.7	0.784099595	4.62851268	3.480500221	1.386151433	25.86301804	109.4573288	0
P2	1.55797E+11	53:40.8	0.418348327	4.626916824	3.563500166	1.413513899	25.89307594	109.4573288	0
P2	1.55797E+11	53:40.9	0.051506593	4.633266577	3.615500212	1.394428372	25.99362755	110.1899338	0
P2	1.55797E+11	53:41.0	-0.313510753	4.649945803	3.639500141	1.30815649	26.02855492	110.1899338	0
P2	1.55797E+11	53:41.1	-0.67286789	4.671889646	3.627500057	1.152390122	26.04089928	110.9153366	0
P2	1.55797E+11	53:41.2	-1.028080512	4.693363072	3.607500076	0.942903459	26.13507843	110.9153366	0
P2	1.55797E+11	53:41.3	-1.378570597	4.710218273	3.573500156	0.694512248	26.17604446	111.6220779	0
P2	1.55797E+11	53:41.4	-1.716181076	4.721642788	3.481500149	0.420881271	26.19812965	111.6220779	0
P2	1.55797E+11	53:41.5	-2.042904151	4.731543484	3.389500141	0.146742731	26.26479912	112.2867508	0
P2	1.55797E+11	53:41.6	-2.367856701	4.740947735	3.343500137	-0.104227118	26.32492256	112.2867508	0
P2	1.55797E+11	53:41.7	-2.687065312	4.745104078	3.275500059	-0.317678958	26.34220123	112.9310532	0
P2	1.55797E+11	53:41.8	-2.992919739	4.739319737	3.162500143	-0.489592075	26.36002922	112.9310532	0
P2	1.55797E+11	53:41.9	-3.283258104	4.718330095	3.033500195	-0.625891328	26.49534607	113.5278473	0
P2	1.55797E+11	53:42.0	-3.556425471	4.67795761	2.89350009	-0.740288913	26.55836868	113.5278473	0
P2	1.55797E+11	53:42.1	-3.812569294	4.615891126	2.760500193	-0.850298941	26.57365227	114.0669785	0
P2	1.55797E+11	53:42.2	-4.054679904	4.527182706	2.663500071	-0.960854828	26.66272926	114.0669785	0
P2	1.55797E+11	53:42.3	-4.282149875	4.409427711	2.595499992	-1.055877328	26.7209034	114.5799408	0
P2	1.55797E+11	53:42.4	-4.485535255	4.26467376	2.510500193	-1.113720775	26.73952675	114.5799408	0
P2	1.55797E+11	53:42.5	-4.653854328	4.093137031	2.408500195	-1.121692657	26.75700188	114.5799408	0
P2	1.55797E+11	53:42.6	-4.784688128	3.893439213	2.352499962	-1.0757761	26.85679626	115.300209	0
P2	1.55797E+11	53:42.7	-4.88386313	3.665045942	2.387500048	-0.976741135	26.88757324	115.300209	0
P2	1.55797E+11	53:42.8	-4.960168121	3.410977473	2.496500015	-0.823386133	26.91510773	115.813591	0
P2	1.55797E+11	53:42.9	-5.021514432	3.130840743	2.67050004	-0.596582949	26.97126389	115.813591	0
P2	1.55797E+11	53:43.0	-5.073415034	2.821550238	2.902500153	-0.268174708	27.00048828	116.4137955	0
P2	1.55797E+11	53:43.1	-5.11964023	2.490163147	3.117500067	0.163000777	27.0293808	116.4137955	0
P2	1.55797E+11	53:43.2	-5.159819043	2.143768135	3.29550004	0.654473245	27.11137772	117.0970612	0
P2	1.55797E+11	53:43.3	-5.189788025	1.782969263	3.461500168	1.129857421	27.17353058	117.0970612	0
P2	1.55797E+11	53:43.4	-5.206916635	1.407208067	3.622500181	1.508245111	27.21362877	117.8351288	0
P2	1.55797E+11	53:43.5	-5.214455158	1.01576643	3.784500122	1.738364577	27.24146461	117.8351288	0
P2	1.55797E+11	53:43.6	-5.219935612	0.610072042	3.935500145	1.819372296	27.31316948	118.63237	0
P2	1.55797E+11	53:43.7	-5.227750573	0.197081072	4.040500164	1.787174702	27.34292984	118.63237	0
P2	1.55797E+11	53:43.8	-5.236280578	-0.21587073	4.089500427	1.681311846	27.36221695	119.4584732	0
P2	1.55797E+11	53:43.9	-5.240248564	-0.630647173	4.134500504	1.528566718	27.45787621	119.4584732	0
P2	1.55797E+11	53:44.0	-5.234197696	-1.049091478	4.178500175	1.341905951	27.50850105	120.2916946	0
P2	1.55797E+11	53:44.1	-5.217001004	-1.468026224	4.198500633	1.129068613	27.52596283	120.2916946	0
P2	1.55797E+11	53:44.2	-5.195615977	-1.889255582	4.222500324	0.903925955	27.59513664	121.1327438	0
P2	1.55797E+11	53:44.3	-5.178929848	-2.310878386	4.230500221	0.687790751	27.67705536	121.1327438	0
P2	1.55797E+11	53:44.4	-5.166727996	-2.721720453	4.167500496	0.491764903	27.69337463	121.9657135	0
P2	1.55797E+11	53:44.5	-5.150911935	-3.117176116	4.063500404	0.307028472	27.70842361	121.9657135	0
P2	1.55797E+11	53:44.6	-5.127057091	-3.495399292	3.935500145	0.109614387	27.86788177	122.7404099	0
P2	1.55797E+11	53:44.7	-5.102057747	-3.839885841	3.690500021	-0.13990818	27.8986721	122.7404099	0
P2	1.55797E+11	53:44.8	-5.088329399	-4.132877195	3.306500196	-0.486095309	27.92893028	123.3790665	0
P2	1.55797E+11	53:44.9	-5.089421041	-4.386621495	2.953500032	-0.941161811	28.06642151	123.3790665	0
P2	1.55797E+11	53:45.0	-5.094719379	-4.630239714	2.756500006	-1.458045721	28.14292526	123.3790665	0
P2	1.55797E+11	53:45.1	-5.087174603	-4.87699613	2.655500174	-1.939837337	28.18477058	124.1231842	0
P2	1.55797E+11	53:45.2	-5.054286133	-5.125663574	2.586500168	-2.268323183	28.2083683	124.1231842	0
P2	1.55797E+11	53:45.3	-4.996106212	-5.364386049	2.487500191	-2.356891155	28.22035217	124.1231842	0
P2	1.55797E+11	53:45.4	-4.924449494	-5.572265659	2.281500101	-2.214909315	28.22966385	124.8372421	0
P2	1.55797E+11	53:45.5	-4.850060853	-5.727346119	1.934500098	-1.966736197	28.33305168	124.8372421	0
P2	1.55797E+11	53:45.6	-4.770300268	-5.816910013	1.50849998	-1.791670799	28.40766144	124.8372421	0
P2	1.55797E+11	53:45.7	-4.68224625	-5.844168642	1.13349998	-1.828314304	28.42858315	124.8372421	0
P2	1.55797E+11	53:45.8	-4.590403513	-5.820263488	0.908500075	-2.092446566	28.4397316	124.8372421	0
P2	1.55797E+11	53:45.9	-4.494000447	-5.752438961	0.918500066	-2.439506531	28.45539474	124.8372421	0
P2	1.55797E+11	53:46.0	-4.388100604	-5.645802414	1.148499966	-2.620637417	28.46569252	125.3786087	0
P2	1.55797E+11	53:46.1	-4.268676063	-5.509550128	1.457499981	-2.416899443	28.5320797	125.3786087	0
P2	1.55797E+11	53:46.2	-4.13187512	-5.355310791	1.754500031	-1.756294012	28.57086945	125.3786087	0
P2	1.55797E+11	53:46.3	-3.974585906	-5.19972807	1.984500051	-0.74936825	28.59552765	125.9868622	0
P2	1.55797E+11	53:46.4	-3.79976353	-5.061262381	2.104500055	0.352636695	28.61718178	125.9868622	0
P2	1.55797E+11	53:46.5	-3.620450073	-4.939486226	2.140500069	1.261854529	28.68445396	125.9868622	0
P2	1.55797E+11	53:46.6	-3.449929085	-4.820844749	2.133500099	1.773572922	28.71541023	126.6340256	0
P2	1.55797E+11	53:46.7	-3.289954818	-4.713952043	2.054500103	1.827059865	28.72950745	126.6340256	0
P2	1.55797E+11	53:46.8	-3.133432338	-4.642375363	1.902500033	1.495227218	28.79045486	126.6340256	0
P2	1.55797E+11	53:46.9	-2.975697527	-4.616059053	1.750500083	0.929736853	28.82879448	127.1505814	0
P2	1.55797E+11	53:47.0	-2.815418294	-4.626766431	1.663500071	0.301512063	28.85297394	127.1505814	0
P2	1.55797E+11	53:47.1	-2.650572596	-4.65677921	1.655500054	-0.244771108	28.87888145	127.1505814	0
P2	1.55797E+11	53:47.2	-2.479769307	-4.694281313	1.692499995	-0.61306107	28.90675354	127.6526413	0
P2	1.55797E+11	53:47.3	-2.303082429	-4.733884607	1.745500088	-0.756238639	28.92044449	127.6526413	0
P2	1.55797E+11	53:47.4	-2.123074797	-4.763648054	1.77850008	-0.685590565	29.01784706	127.6526413	0
P2	1.55797E+11	53:47.5	-1.943403238	-4.767925165	1.776500106	-0.469879121	29.07362747	128.194046	0
P2	1.55797E+11	53:47.6	-1.768660259	-4.737984832	1.75150001	-0.210835144	29.1068306	128.194046	0
P2	1.55797E+11	53:47.7	-1.601499981	-4.675305511	1.733500004	-0.003154129	29.17010307	128.194046	0
P2	1.55797E+11	53:47.8	-1.440885021	-4.586452744	1.746500015	0.101450726	29.20079994	128.7283325	0
P2	1.55797E+11	53:47.9	-1.284339136	-4.475474125	1.797500014	0.114131659	29.25422287	128.7283325	0
P2	1.55797E+11	53:48.0	-1.129089581	-4.350430858	1.869500041	0.093229078	29.33530235	128.7283325	0
P2	1.55797E+11	53:48.1	-0.9720154	-4.228197812	1.911500096	0.096933417	29.35931206	129.3184052	0
P2	1.55797E+11	53:48.2	-0.810469409	-4.122553925	1.913500071	0.146251395	29.43162155	129.3184052	0
P2	1.55797E+11	53:48.3	-0.653479996	-4.03478164	1.850500107	0.210351855	29.51708412	129.3184052	0
P2	1.55797E+11	53:48.4	-0.512260865	-3.968937483	1.698500037	0.222457007	29.54309082	129.8462219	0
P2	1.55797E+11	53:48.5	-0.384163129	-3.941502363	1.493499994	0.11540097	29.60325623	129.8462219	0
P2	1.55797E+11	53:48.6	-0.264615378	-3.962583663	1.314499974	-0.135525927	29.640522	129.8462219	0
P2	1.55797E+11	53:48.7	-0.151671767	-4.027079254	1.236500025	-0.484748036	29.66580963	129.8462219	0
P2	1.55797E+11	53:48.8	-0.037877274	-4.124107908	1.301500082	-0.819566965	29.68385696	129.8462219	0
P2	1.55797E+11	53:48.9	0.081989958	-4.245170854	1.456500053	-1.002531767	29.77438927	130.5015411	0
P2	1.55797E+11	53:49.0	0.200421705	-4.38436391	1.59950006	-0.937984705	29.80718231	130.5015411	0
P2	1.55797E+11	53:49.1	0.305518199	-4.536922519	1.691500068	-0.622807264	29.8514843	130.5015411	0
P2	1.55797E+11	53:49.2	0.390037565	-4.697587108	1.735500097	-0.155111805	29.97116661	131.0488739	0
P2	1.55797E+11	53:49.3	0.453421898	-4.861915522	1.749500036	0.310364991	30.00290489	131.0488739	0
P2	1.55797E+11	53:49.4	0.496543709	-5.030656283	1.762500048	0.633518755	30.07702637	131.0488739	0
P2	1.55797E+11	53:49.5	0.516146483	-5.206508928	1.78550005	0.75006485	30.13927269	131.5731812	0
P2	1.55797E+11	53:49.6	0.508514863	-5.39196285	1.835500002	0.692329168	30.17723083	131.5731812	0
P2	1.55797E+11	53:49.7	0.474175089	-5.588634939	1.923500061	0.557794392	30.20427322	131.5731812	0
P2	1.55797E+11	53:49.8	0.419548688	-5.797948368	2.046499968	0.453619212	30.22219658	132.1724548	0
P2	1.55797E+11	53:49.9	0.344992672	-6.016781111	2.174499989	0.446433991	30.29063988	132.1724548	0
P2	1.55797E+11	53:50.0	0.245462475	-6.237732612	2.286499977	0.542269349	30.32996559	132.1724548	0
P2	1.55797E+11	53:50.1	0.125264813	-6.459225824	2.395500183	0.701757133	30.36723709	132.8962555	0
P2	1.55797E+11	53:50.2	-0.009642043	-6.683737837	2.508500099	0.871496141	30.38127899	132.8962555	0
P2	1.55797E+11	53:50.3	-0.15283969	-6.914285384	2.617500067	1.008030891	30.40558624	133.4295654	0
P2	1.55797E+11	53:50.4	-0.294382629	-7.152269496	2.699500084	1.086390853	30.5193119	133.4295654	0
P2	1.55797E+11	53:50.5	-0.433336275	-7.391580523	2.738500118	1.098606229	30.59224129	133.9831848	0
P2	1.55797E+11	53:50.6	-0.578538895	-7.615889828	2.707499981	1.038838983	30.64364243	133.9831848	0
P2	1.55797E+11	53:50.7	-0.738640713	-7.817121172	2.649500132	0.903536201	30.65711403	134.5069122	0
P2	1.55797E+11	53:50.8	-0.911147275	-8.008174165	2.637500048	0.702151537	30.67396545	134.5069122	0
P2	1.55797E+11	53:50.9	-1.085619672	-8.203236614	2.651499987	0.463031441	30.72590828	135.0260315	0
P2	1.55797E+11	53:51.0	-1.260159027	-8.402840991	2.664499998	0.231269151	30.77834511	135.0260315	0
P2	1.55797E+11	53:51.1	-1.43894893	-8.596839664	2.651499987	0.050993197	30.81663132	135.5549622	0
P2	1.55797E+11	53:51.2	-1.623895769	-8.779922938	2.624500036	-0.053394999	30.82984352	135.5549622	0
P2	1.55797E+11	53:51.3	-1.813038108	-8.95979346	2.622500181	-0.088009432	30.8413868	136.0761871	0
P2	1.55797E+11	53:51.4	-2.001156797	-9.143933723	2.631500006	-0.08090239	30.86686516	136.0761871	0
P2	1.55797E+11	53:51.5	-2.185596461	-9.332018059	2.631500006	-0.062760033	30.90935135	136.602829	0
P2	1.55797E+11	53:51.6	-2.368616107	-9.516643113	2.610500097	-0.053043313	30.93780327	136.602829	0
P2	1.55797E+11	53:51.7	-2.554733602	-9.691215875	2.577500105	-0.057617381	30.95798302	137.1178894	0
P2	1.55797E+11	53:51.8	-2.744405993	-9.860946989	2.565500021	-0.071868226	30.96416473	137.1178894	0
P2	1.55797E+11	53:51.9	-2.930322629	-10.03470365	2.558500051	-0.089805245	30.9768219	137.6268616	0
P2	1.55797E+11	53:52.0	-3.110654584	-10.2076132	2.524500132	-0.113122344	31.07205009	137.6268616	0
P2	1.55797E+11	53:52.1	-3.290825328	-10.36998698	2.471500158	-0.145594537	31.11780739	137.6268616	0
P2	1.55797E+11	53:52.2	-3.468662644	-10.52787922	2.428500175	-0.186989993	31.15365791	138.3569489	0
P2	1.55797E+11	53:52.3	-3.643711339	-10.69253184	2.426500082	-0.2287471	31.1644001	138.3569489	0
P2	1.55797E+11	53:52.4	-3.818175952	-10.87056904	2.468500137	-0.252586544	31.17525482	138.3569489	0
P2	1.55797E+11	53:52.5	-3.993037617	-11.0584909	2.514500141	-0.239726454	31.23586464	139.102951	0
P2	1.55797E+11	53:52.6	-4.171564049	-11.24281696	2.524500132	-0.182068512	31.27336502	139.102951	0
P2	1.55797E+11	53:52.7	-4.350290388	-11.41905231	2.502500057	-0.091688015	31.31203651	139.6105347	0
P2	1.55797E+11	53:52.8	-4.526883823	-11.59090466	2.478500128	0.001061675	31.32442474	139.6105347	0
P2	1.55797E+11	53:52.9	-4.701909026	-11.76583126	2.482500076	0.064250365	31.34223175	139.6105347	0
P2	1.55797E+11	53:53.0	-4.867537345	-11.95165208	2.489500046	0.079024591	31.37545967	140.3529663	0
P2	1.55797E+11	53:53.1	-5.016014452	-12.14473981	2.453500032	0.046110611	31.43062973	140.3529663	0
P2	1.55797E+11	53:53.2	-5.150427402	-12.33307201	2.373500109	-0.021002663	31.46948814	140.3529663	0
P2	1.55797E+11	53:53.3	-5.281075859	-12.50769795	2.277500153	-0.110901013	31.49730873	141.045929	0
P2	1.55797E+11	53:53.4	-5.416416718	-12.66835491	2.201500177	-0.219449699	31.5064106	141.045929	0
P2	1.55797E+11	53:53.5	-5.554678986	-12.82107998	2.14350009	-0.343691945	31.51708031	141.045929	0
P2	1.55797E+11	53:53.6	-5.685412465	-12.96818595	2.057500124	-0.476784587	31.58280182	141.6587372	0
P2	1.55797E+11	53:53.7	-5.800327955	-13.10789577	1.928500056	-0.607874095	31.61769104	141.6587372	0
P2	1.55797E+11	53:53.8	-5.898355494	-13.2405707	1.789499998	-0.727753401	31.65322685	141.6587372	0
P2	1.55797E+11	53:53.9	-5.984153477	-13.36545401	1.658500075	-0.836041152	31.67474174	141.6587372	0
P2	1.55797E+11	53:54.0	-6.063411767	-13.48198844	1.541500092	-0.937926352	31.68258286	142.2966003	0
P2	1.55797E+11	53:54.1	-6.138448307	-13.59225639	1.444500089	-1.033343434	31.70736313	142.2966003	0
P2	1.55797E+11	53:54.2	-6.207457281	-13.69758213	1.352500081	-1.110417962	31.73338318	142.2966003	0
P2	1.55797E+11	53:54.3	-6.26648145	-13.79760858	1.250499964	-1.152420998	31.74982452	142.2966003	0
P2	1.55797E+11	53:54.4	-6.309928815	-13.89019502	1.124500036	-1.154964209	31.75857925	142.2966003	0
P2	1.55797E+11	53:54.5	-6.333187733	-13.97396168	0.981500089	-1.133912921	31.76457977	142.8576813	0
P2	1.55797E+11	53:54.6	-6.342414605	-14.05367478	0.886500061	-1.110415101	31.76950645	142.8576813	0
P2	1.55797E+11	53:54.7	-6.339456523	-14.13203803	0.827500045	-1.095817447	31.77332497	142.8576813	0
P2	1.55797E+11	53:54.8	-6.31042602	-14.20342318	0.764500082	-1.082065821	31.77586365	142.8576813	0
P2	1.55797E+11	53:54.9	-6.252042524	-14.26349199	0.753500044	-1.039992809	31.7793808	142.8576813	0
P2	1.55797E+11	53:55.0	-6.173074306	-14.31260013	0.799500048	-0.937889218	31.79582596	142.8576813	0
P2	1.55797E+11	53:55.1	-6.08107449	-14.35141067	0.86650008	-0.759837031	31.80490303	142.8576813	0
P2	1.55797E+11	53:55.2	-5.982565519	-14.38051804	0.926500082	-0.51600945	31.8084774	143.3945465	0
P2	1.55797E+11	53:55.3	-5.882014332	-14.40452902	0.97450006	-0.23796685	31.81109428	143.3945465	0
P2	1.55797E+11	53:55.4	-5.782519348	-14.42656657	1.002500057	0.027934344	31.81350517	143.3945465	0
P2	1.55797E+11	53:55.5	-5.685595279	-14.44238154	1.003499985	0.233834401	31.81800842	143.3945465	0
P2	1.55797E+11	53:55.6	-5.592461311	-14.44944798	0.983500063	0.345999569	31.83841324	143.3945465	0
P2	1.55797E+11	53:55.7	-5.500346649	-14.45120052	0.973500073	0.359213084	31.85381889	143.3945465	0
P2	1.55797E+11	53:55.8	-5.402400801	-14.45250916	1.002500057	0.298246026	31.86104012	143.9791565	0
P2	1.55797E+11	53:55.9	-5.296141021	-14.45791976	1.050500035	0.208416462	31.86466217	143.9791565	0
P2	1.55797E+11	53:56.0	-5.186148816	-14.46988521	1.080500007	0.139197066	31.86873627	143.9791565	0
P2	1.55797E+11	53:56.1	-5.080198656	-14.4901065	1.069499969	0.113393225	31.87495041	143.9791565	0
P2	1.55797E+11	53:56.2	-4.979281487	-14.51689941	1.049499989	0.12154793	31.89793396	143.9791565	0
P2	1.55797E+11	53:56.3	-4.877821114	-14.54420379	1.053500056	0.136583313	31.90286636	144.5116882	0
P2	1.55797E+11	53:56.4	-4.772624634	-14.56983241	1.073500037	0.135903537	31.90767097	144.5116882	0
P2	1.55797E+11	53:56.5	-4.663059827	-14.5931973	1.09950006	0.115807228	31.91031265	144.5116882	0
P2	1.55797E+11	53:56.6	-4.551941264	-14.61125457	1.108500004	0.089040086	31.91562462	144.5116882	0
P2	1.55797E+11	53:56.7	-4.443881817	-14.62383212	1.090499997	0.069779836	31.92405701	144.5116882	0
P2	1.55797E+11	53:56.8	-4.337513381	-14.63357094	1.078500032	0.062404584	31.93325615	145.0593414	0
P2	1.55797E+11	53:56.9	-4.228093098	-14.64291849	1.095499992	0.061850064	31.93688965	145.0593414	0
P2	1.55797E+11	53:57.0	-4.113912701	-14.65443823	1.12650001	0.061033498	31.93899918	145.0593414	0
P2	1.55797E+11	53:57.1	-3.997695723	-14.67046044	1.147500038	0.059387144	31.94134331	145.0593414	0
P2	1.55797E+11	53:57.2	-3.886633335	-14.69192478	1.129500031	0.059358094	31.9473381	145.0593414	0
P2	1.55797E+11	53:57.3	-3.783936765	-14.71704979	1.085500002	0.058806516	31.95580482	145.6191711	0
P2	1.55797E+11	53:57.4	-3.684184285	-14.74278705	1.063500047	0.048678085	31.96243095	145.6191711	0
P2	1.55797E+11	53:57.5	-3.581994033	-14.76671605	1.066500068	0.019858621	31.9648819	145.6191711	0
P2	1.55797E+11	53:57.6	-3.475896694	-14.78713793	1.07949996	-0.024320401	31.96666527	145.6191711	0
P2	1.55797E+11	53:57.7	-3.367779097	-14.80390767	1.085500002	-0.06710846	31.96905708	145.6191711	0
P2	1.55797E+11	53:57.8	-3.261105654	-14.81594176	1.073500037	-0.090194754	31.97465324	146.1512756	0
P2	1.55797E+11	53:57.9	-3.155640232	-14.82166661	1.060500026	-0.085895821	31.97960472	146.1512756	0
P2	1.55797E+11	53:58.0	-3.049707003	-14.82493673	1.060500026	-0.062766522	31.98500443	146.1512756	0
P2	1.55797E+11	53:58.1	-2.943338269	-14.83187508	1.063500047	-0.038123485	31.98796844	146.1512756	0
P2	1.55797E+11	53:58.2	-2.839556213	-14.84603575	1.05250001	-0.026406722	31.99035645	146.1512756	0
P2	1.55797E+11	53:58.3	-2.742685633	-14.86975411	1.017500043	-0.033843525	31.99354935	146.6724854	0
P2	1.55797E+11	53:58.4	-2.652501187	-14.90116725	0.982500076	-0.058045667	31.99972153	146.6724854	0
P2	1.55797E+11	53:58.5	-2.565230887	-14.93419512	0.959500074	-0.093187921	32.01213455	146.6724854	0
P2	1.55797E+11	53:58.6	-2.476457975	-14.9635182	0.951500058	-0.132694244	32.01597214	146.6724854	0
P2	1.55797E+11	53:58.7	-2.382997416	-14.98636405	0.961500049	-0.166145325	32.01841354	146.6724854	0
P2	1.55797E+11	53:58.8	-2.286694489	-15.00222654	0.965500057	-0.180952519	32.02112198	146.6724854	0
P2	1.55797E+11	53:58.9	-2.193237741	-15.01373984	0.943500042	-0.172137469	32.02614212	147.2404785	0
P2	1.55797E+11	53:59.0	-2.105555051	-15.02761444	0.909500062	-0.146891758	32.03060913	147.2404785	0
P2	1.55797E+11	53:59.1	-2.021445597	-15.04427811	0.884500086	-0.121953718	32.04063797	147.2404785	0
P2	1.55797E+11	53:59.2	-1.937060614	-15.05969691	0.87650007	-0.112962827	32.04771805	147.2404785	0
P2	1.55797E+11	53:59.3	-1.850838549	-15.07675243	0.881500065	-0.121976495	32.05114746	147.2404785	0
P2	1.55797E+11	53:59.4	-1.763492075	-15.09747802	0.889500082	-0.135859445	32.05336761	147.2404785	0
P2	1.55797E+11	53:59.5	-1.676654201	-15.11918411	0.887500048	-0.136773616	32.0589447	147.7677155	0
P2	1.55797E+11	53:59.6	-1.593722381	-15.14190293	0.867500067	-0.118923701	32.06466675	147.7677155	0
P2	1.55797E+11	53:59.7	-1.518507728	-15.16668075	0.82250005	-0.09514343	32.07667542	147.7677155	0
P2	1.55797E+11	53:59.8	-1.450365665	-15.18999996	0.770500064	-0.088323399	32.08000565	147.7677155	0
P2	1.55797E+11	53:59.9	-1.385327299	-15.20759527	0.728500068	-0.11594443	32.08307266	147.7677155	0
P2	1.55797E+11	54:00.0	-1.321887376	-15.21846857	0.691500068	-0.178397641	32.085186	147.7677155	0
P2	1.55797E+11	54:00.1	-1.26303157	-15.22466729	0.641500056	-0.260110497	32.08911133	147.7677155	0
P2	1.55797E+11	54:00.2	-1.211621858	-15.22730172	0.575500071	-0.341380715	32.09390259	147.7677155	0
P2	1.55797E+11	54:00.3	-1.164725227	-15.22630737	0.523500025	-0.407126516	32.108078	148.2907257	0
P2	1.55797E+11	54:00.4	-1.120306635	-15.22519181	0.487500012	-0.451514512	32.11417007	148.2907257	0
P2	1.55797E+11	54:00.5	-1.078899731	-15.22830049	0.451500028	-0.475412905	32.11861801	148.2907257	0
P2	1.55797E+11	54:00.6	-1.037555925	-15.23726233	0.438500017	-0.477616131	32.12192535	148.2907257	0
P2	1.55797E+11	54:00.7	-0.994693764	-15.25414667	0.445500016	-0.452890337	32.13043976	148.2907257	0
P2	1.55797E+11	54:00.8	-0.951103759	-15.28007222	0.465500027	-0.395509362	32.13592911	148.2907257	0
P2	1.55797E+11	54:00.9	-0.908232382	-15.31190814	0.484500021	-0.306215048	32.13939285	148.2907257	0
P2	1.55797E+11	54:01.0	-0.868279237	-15.34662657	0.490500003	-0.196163625	32.15871048	148.2907257	0
P2	1.55797E+11	54:01.1	-0.831328462	-15.3825992	0.492500007	-0.08578518	32.16485214	148.2907257	0
P2	1.55797E+11	54:01.2	-0.796405501	-15.41747781	0.488500029	0.002150562	32.16965485	148.2907257	0
P2	1.55797E+11	54:01.3	-0.762257881	-15.44844658	0.47450003	0.05180436	32.17264175	148.2907257	0
P2	1.55797E+11	54:01.4	-0.727511969	-15.47322714	0.452500015	0.058992866	32.17449188	148.7928467	0
P2	1.55797E+11	54:01.5	-0.691947654	-15.49216892	0.430500001	0.030019406	32.17599487	148.7928467	0
P2	1.55797E+11	54:01.6	-0.655392714	-15.50834155	0.418500006	-0.020597938	32.17738724	148.7928467	0
P2	1.55797E+11	54:01.7	-0.618027848	-15.52257709	0.41050002	-0.073987566	32.17998505	148.7928467	0
P2	1.55797E+11	54:01.8	-0.58216217	-15.53291534	0.387500018	-0.117323413	32.18774033	148.7928467	0
P2	1.55797E+11	54:01.9	-0.550304742	-15.5409508	0.354499996	-0.147291601	32.19020462	148.7928467	0
P2	1.55797E+11	54:02.0	-0.522917039	-15.55022587	0.32250002	-0.168156445	32.19232941	148.7928467	0
P2	1.55797E+11	54:02.1	-0.497752848	-15.56181212	0.304500014	-0.185832992	32.19552231	148.7928467	0
P2	1.55797E+11	54:02.2	-0.471423511	-15.57718314	0.309500009	-0.199612111	32.19830704	148.7928467	0
P2	1.55797E+11	54:02.3	-0.442290051	-15.60010432	0.341500014	-0.199260622	32.20010757	148.7928467	0
P2	1.55797E+11	54:02.4	-0.410825677	-15.63118158	0.385500014	-0.16976507	32.20267487	148.7928467	0
P2	1.55797E+11	54:02.5	-0.378507455	-15.66616604	0.418500006	-0.10291297	32.2038269	148.7928467	0
P2	1.55797E+11	54:02.6	-0.349132187	-15.70413271	0.435500026	-0.005992446	32.2088089	148.7928467	0
P2	1.55797E+11	54:02.7	-0.325140191	-15.74484989	0.443500012	0.097844005	32.21209335	148.7928467	0
P2	1.55797E+11	54:02.8	-0.301590198	-15.77999045	0.42750001	0.175655693	32.21507263	149.3177338	0
P2	1.55797E+11	54:02.9	-0.275913294	-15.80296587	0.381500006	0.198074833	32.21780777	149.3177338	0
P2	1.55797E+11	54:03.0	-0.250363509	-15.81608341	0.333499998	0.15433903	32.21977234	149.3177338	0
P2	1.55797E+11	54:03.1	-0.224834264	-15.82369188	0.301500022	0.05685854	32.22152328	149.3177338	0
P2	1.55797E+11	54:03.2	-0.197363807	-15.82729122	0.288500011	-0.064057052	32.22615814	149.3177338	0
P2	1.55797E+11	54:03.3	-0.165182496	-15.82730995	0.303499997	-0.168823734	32.22909164	149.3177338	0
P2	1.55797E+11	54:03.4	-0.129281707	-15.82672974	0.327500015	-0.223791793	32.23311996	149.3177338	0
P2	1.55797E+11	54:03.5	-0.091773327	-15.82845512	0.346500009	-0.214266211	32.23548508	149.3177338	0
P2	1.55797E+11	54:03.6	-0.052500032	-15.83273678	0.36650002	-0.148100704	32.23690796	149.3177338	0
P2	1.55797E+11	54:03.7	-0.013886007	-15.83981367	0.374500006	-0.052161571	32.23817825	149.3177338	0
P2	1.55797E+11	54:03.8	0.021843649	-15.85026026	0.367500007	0.039173141	32.23888016	149.3177338	0
P2	1.55797E+11	54:03.9	0.055699093	-15.8623366	0.362500012	0.097561143	32.24007797	149.3177338	0
P2	1.55797E+11	54:04.0	0.088298246	-15.8759934	0.358500004	0.112292498	32.24604034	149.3177338	0
P2	1.55797E+11	54:04.1	0.118166292	-15.89220181	0.348500013	0.089841127	32.24839783	149.3177338	0
P2	1.55797E+11	54:04.2	0.141668574	-15.90802518	0.310499996	0.042315878	32.25045395	149.3177338	0
P2	1.55797E+11	54:04.3	0.157342266	-15.91907309	0.248500004	-0.022075931	32.25191879	149.3177338	0
P2	1.55797E+11	54:04.4	0.167882644	-15.92811767	0.200499997	-0.098172672	32.25365829	149.3177338	0
P2	1.55797E+11	54:04.5	0.175394868	-15.93739562	0.167500004	-0.181581825	32.25687408	149.8200226	0
P2	1.55797E+11	54:04.6	0.181718104	-15.93531901	0.108500004	-0.268610805	32.25894165	149.8200226	0
P2	1.55797E+11	54:04.7	0.189957724	-15.91499634	0.132499993	-0.336370975	32.26004791	149.8200226	0
P2	1.55797E+11	54:04.8	0.202408502	-15.88213567	0.226500005	-0.352095217	32.26271439	149.8200226	0
P2	1.55797E+11	54:04.9	0.21969618	-15.84134065	0.317499995	-0.287182212	32.26554871	149.8200226	0
P2	1.55797E+11	54:05.0	0.24151678	-15.79442187	0.402500004	-0.133387208	32.26778793	149.8200226	0
P2	1.55797E+11	54:05.1	0.266314532	-15.74368959	0.471500009	0.087240361	32.28063965	149.8200226	0
P2	1.55797E+11	54:05.2	0.292637465	-15.6948353	0.502500057	0.321812183	32.28544617	149.8200226	0
P2	1.55797E+11	54:05.3	0.321193226	-15.65356146	0.495500028	0.502562046	32.28755188	149.8200226	0
P2	1.55797E+11	54:05.4	0.352352162	-15.62257905	0.465500027	0.578685939	32.28994751	149.8200226	0
P2	1.55797E+11	54:05.5	0.386135021	-15.605216	0.417500019	0.531484485	32.2917366	149.8200226	0
P2	1.55797E+11	54:05.6	0.423515817	-15.60073933	0.385500014	0.383077681	32.2940712	149.8200226	0
P2	1.55797E+11	54:05.7	0.465111667	-15.60542949	0.389500022	0.185507566	32.29610443	149.8200226	0
P2	1.55797E+11	54:05.8	0.51100347	-15.61829391	0.419500023	0.008657154	32.30590439	149.8200226	0
P2	1.55797E+11	54:05.9	0.559891254	-15.63510043	0.458500028	-0.095925637	32.31157684	149.8200226	0
P2	1.55797E+11	54:06.0	0.607725356	-15.65166673	0.473500013	-0.113275379	32.31444931	150.3382416	0
P2	1.55797E+11	54:06.1	0.650592981	-15.66739182	0.460500002	-0.062097874	32.3179245	150.3382416	0
P2	1.55797E+11	54:06.2	0.691619288	-15.67669986	0.445500016	0.014729017	32.32020187	150.3382416	0
P2	1.55797E+11	54:06.3	0.73576007	-15.67441889	0.450500011	0.074177556	32.32157898	150.3382416	0
P2	1.55797E+11	54:06.4	0.781092662	-15.66196585	0.455500007	0.092521399	32.32270813	150.3382416	0
P2	1.55797E+11	54:06.5	0.823397886	-15.64260926	0.445500016	0.071855418	32.32416153	150.3382416	0
P2	1.55797E+11	54:06.6	0.862693463	-15.61904741	0.439500004	0.032121956	32.32987213	150.3382416	0
P2	1.55797E+11	54:06.7	0.901235229	-15.5913645	0.451500028	-0.001885702	32.33587265	150.3382416	0
P2	1.55797E+11	54:06.8	0.94011496	-15.56113292	0.468500018	-0.015222678	32.33951187	150.3382416	0
P2	1.55797E+11	54:06.9	0.980991631	-15.53401525	0.478500009	-0.007345305	32.3430481	150.3382416	0
P2	1.55797E+11	54:07.0	1.025796277	-15.51566756	0.479500026	0.013709397	32.3445282	150.3382416	0
P2	1.55797E+11	54:07.1	1.074589301	-15.50805707	0.480500013	0.037054811	32.34572601	150.3382416	0
P2	1.55797E+11	54:07.2	1.123945908	-15.50918044	0.475500017	0.052922912	32.34703445	150.873764	0
P2	1.55797E+11	54:07.3	1.17034044	-15.51580223	0.458500028	0.054353576	32.35441589	150.873764	0
P2	1.55797E+11	54:07.4	1.211760801	-15.52402545	0.431500018	0.036572602	32.35924911	150.873764	0
P2	1.55797E+11	54:07.5	1.246390965	-15.52752503	0.387500018	-0.004230089	32.36166	150.873764	0
P2	1.55797E+11	54:07.6	1.274948833	-15.52080008	0.343500018	-0.066566132	32.36397934	150.873764	0
P2	1.55797E+11	54:07.7	1.29878539	-15.50256487	0.316500008	-0.1405361	32.36575317	150.873764	0
P2	1.55797E+11	54:07.8	1.318844978	-15.47258786	0.321500003	-0.207678676	32.36701584	150.873764	0
P2	1.55797E+11	54:07.9	1.335425645	-15.43301026	0.353500009	-0.245681509	32.36830902	150.873764	0
P2	1.55797E+11	54:08.0	1.348867182	-15.38874433	0.386500001	-0.236111641	32.37119675	150.873764	0
P2	1.55797E+11	54:08.1	1.362178183	-15.34237746	0.42050001	-0.171803907	32.38368988	150.873764	0
P2	1.55797E+11	54:08.2	1.377138668	-15.29608572	0.446500003	-0.064972855	32.3894577	150.873764	0
P2	1.55797E+11	54:08.3	1.392736057	-15.25531224	0.434500009	0.051223684	32.39299011	150.873764	0
P2	1.55797E+11	54:08.4	1.408031684	-15.22321288	0.3935	0.134852409	32.39594269	150.873764	0
P2	1.55797E+11	54:08.5	1.421908288	-15.20129343	0.328500003	0.151332885	32.39822769	150.873764	0
P2	1.55797E+11	54:08.6	1.433120967	-15.19072528	0.244500011	0.084679171	32.39953995	150.873764	0
P2	1.55797E+11	54:08.7	1.442164464	-15.18881643	0.167500004	-0.054314192	32.40058899	150.873764	0
P2	1.55797E+11	54:08.8	1.450943399	-15.19464738	0.109500006	-0.231727585	32.40270615	150.873764	0
P2	1.55797E+11	54:08.9	1.461814596	-15.21012068	0.114500009	-0.39500463	32.40501404	150.873764	0
P2	1.55797E+11	54:09.0	1.474895274	-15.23395474	0.178499997	-0.488594413	32.40727615	150.873764	0
P2	1.55797E+11	54:09.1	1.488425267	-15.26211334	0.234500006	-0.476494282	32.41055298	150.873764	0
P2	1.55797E+11	54:09.2	1.503675153	-15.2940018	0.290500015	-0.352624178	32.41444778	150.873764	0
P2	1.55797E+11	54:09.3	1.520982925	-15.32914661	0.342500001	-0.147688434	32.41730881	150.873764	0
P2	1.55797E+11	54:09.4	1.539383451	-15.36250165	0.360500008	0.07855276	32.42088699	150.873764	0
P2	1.55797E+11	54:09.5	1.558952464	-15.38996126	0.348500013	0.260033488	32.42717743	150.873764	0
P2	1.55797E+11	54:09.6	1.577516099	-15.41087591	0.317499995	0.349435657	32.43061066	150.873764	0
P2	1.55797E+11	54:09.7	1.593721963	-15.42526535	0.272500008	0.330867201	32.43349075	150.873764	0
P2	1.55797E+11	54:09.8	1.609285998	-15.43200005	0.2245	0.221559227	32.435215	150.873764	0
P2	1.55797E+11	54:09.9	1.626223585	-15.43156678	0.191500008	0.062568717	32.43661499	151.3820038	0
P2	1.55797E+11	54:10.0	1.644758789	-15.42727801	0.184500009	-0.095711641	32.43733978	151.3820038	0
P2	1.55797E+11	54:10.1	1.661892712	-15.42515483	0.175500005	-0.213936612	32.43847275	151.3820038	0
P2	1.55797E+11	54:10.2	1.677271479	-15.42673269	0.164499998	-0.274073422	32.43955612	151.3820038	0
P2	1.55797E+11	54:10.3	1.696053718	-15.42542819	0.181500003	-0.27213192	32.44090652	151.3820038	0
P2	1.55797E+11	54:10.4	1.72130354	-15.41831068	0.226500005	-0.216345176	32.44172287	151.3820038	0
P2	1.55797E+11	54:10.5	1.753689991	-15.4104647	0.279500008	-0.122621879	32.44272995	151.3820038	0
P2	1.55797E+11	54:10.6	1.791952991	-15.40953055	0.324499995	-0.006974962	32.44491196	151.3820038	0
P2	1.55797E+11	54:10.7	1.833984285	-15.41622432	0.364500016	0.1159297	32.44852448	151.3820038	0
P2	1.55797E+11	54:10.8	1.878153047	-15.42504841	0.398500025	0.22953321	32.45246887	151.3820038	0
P2	1.55797E+11	54:10.9	1.92074959	-15.43224032	0.406500012	0.314341992	32.45521164	151.3820038	0
P2	1.55797E+11	54:11.0	1.959398355	-15.43531209	0.3935	0.352805287	32.45701981	151.3820038	0
P2	1.55797E+11	54:11.1	1.994595285	-15.43573288	0.375500023	0.336287647	32.45973206	151.3820038	0
P2	1.55797E+11	54:11.2	2.028578355	-15.43776005	0.36650002	0.269960642	32.46218872	151.3820038	0
P2	1.55797E+11	54:11.3	2.064437381	-15.44182273	0.374500006	0.175558344	32.46406555	151.3820038	0
P2	1.55797E+11	54:11.4	2.103485662	-15.44814395	0.391500026	0.084424853	32.46654129	151.3820038	0
P2	1.55797E+11	54:11.5	2.145632291	-15.4580843	0.414500028	0.023915309	32.46894836	151.9020844	0
P2	1.55797E+11	54:11.6	2.190510535	-15.46988175	0.4375	0.007268216	32.47504044	151.9020844	0
P2	1.55797E+11	54:11.7	2.236142862	-15.48081767	0.448500007	0.029606329	32.47659683	151.9020844	0
P2	1.55797E+11	54:11.8	2.278608983	-15.49065554	0.435500026	0.069728509	32.47747421	151.9020844	0
P2	1.55797E+11	54:11.9	2.315898119	-15.50106491	0.408500016	0.099173158	32.47865295	151.9020844	0
P2	1.55797E+11	54:12.0	2.350029597	-15.51107496	0.385500014	0.095873967	32.479496	151.9020844	0
P2	1.55797E+11	54:12.1	2.383204663	-15.5153422	0.364500016	0.054135405	32.48043442	151.9020844	0
P2	1.55797E+11	54:12.2	2.41534886	-15.51157446	0.344500005	-0.014361207	32.48174667	151.9020844	0
P2	1.55797E+11	54:12.3	2.444722049	-15.50239702	0.320500016	-0.089484245	32.48273849	151.9020844	0
P2	1.55797E+11	54:12.4	2.47101151	-15.49075885	0.298500001	-0.152166232	32.4839859	151.9020844	0
P2	1.55797E+11	54:12.5	2.497516131	-15.47795737	0.296499997	-0.189875215	32.4850235	151.9020844	0
P2	1.55797E+11	54:12.6	2.528089739	-15.46340999	0.320500016	-0.195676416	32.48674774	151.9020844	0
P2	1.55797E+11	54:12.7	2.563074245	-15.44790101	0.351500005	-0.167859644	32.49508286	151.9020844	0
P2	1.55797E+11	54:12.8	2.600139794	-15.43436079	0.36650002	-0.111623645	32.49742508	151.9020844	0
P2	1.55797E+11	54:12.9	2.638249208	-15.42721736	0.368500024	-0.039084829	32.49982834	151.9020844	0
P2	1.55797E+11	54:13.0	2.67720319	-15.42971067	0.369500011	0.032612924	32.5014267	152.4344177	0
P2	1.55797E+11	54:13.1	2.717313033	-15.4403885	0.382500023	0.08762408	32.50336456	152.4344177	0
P2	1.55797E+11	54:13.2	2.761829658	-15.45501784	0.422500014	0.120381244	32.50548935	152.4344177	0
P2	1.55797E+11	54:13.3	2.811552712	-15.46931738	0.466500014	0.138762847	32.51023865	152.4344177	0
P2	1.55797E+11	54:13.4	2.860941683	-15.48223415	0.480500013	0.154404491	32.51697159	152.4344177	0
P2	1.55797E+11	54:13.5	2.905300559	-15.49698269	0.466500014	0.171722308	32.51996613	152.4344177	0
P2	1.55797E+11	54:13.6	2.941545139	-15.51480252	0.432500005	0.180423751	32.52297211	152.4344177	0
P2	1.55797E+11	54:13.7	2.967458876	-15.53107083	0.368500024	0.157116488	32.5246048	152.4344177	0
P2	1.55797E+11	54:13.8	2.98408903	-15.54096938	0.287499994	0.07943324	32.52889252	152.4344177	0
P2	1.55797E+11	54:13.9	2.991809694	-15.54486017	0.197500005	-0.057971653	32.53756714	152.4344177	0
P2	1.55797E+11	54:14.0	2.988855618	-15.54388856	0.093500003	-0.240187213	32.5418663	152.4344177	0
P2	1.55797E+11	54:14.1	2.973755637	-15.53722884	0.0295	-0.432147563	32.54582977	152.4344177	0
P2	1.55797E+11	54:14.2	2.948463639	-15.5280553	0.138500005	-0.569261968	32.54756927	152.4344177	0
P2	1.55797E+11	54:14.3	2.917108586	-15.51955611	0.220500007	-0.600046456	32.55241394	152.4344177	0
P2	1.55797E+11	54:14.4	2.884217861	-15.510776	0.272500008	-0.497950673	32.56002045	152.4344177	0
P2	1.55797E+11	54:14.5	2.856129375	-15.50337896	0.2755	-0.28992486	32.5633049	152.4344177	0
P2	1.55797E+11	54:14.6	2.838190569	-15.49858718	0.230499998	-0.045840908	32.56587982	152.4344177	0
P2	1.55797E+11	54:14.7	2.832200622	-15.49653869	0.156499997	0.137863949	32.56741714	152.4344177	0
P2	1.55797E+11	54:14.8	2.838176801	-15.49975509	0.061500005	0.185196251	32.57043076	152.4344177	0
P2	1.55797E+11	54:14.9	2.854983039	-15.5096843	0.054500002	0.093889631	32.57366562	152.4344177	0
P2	1.55797E+11	54:15.0	2.880221203	-15.52557988	0.155499995	-0.065200493	32.57578659	152.4344177	0
P2	1.55797E+11	54:15.1	2.911705526	-15.54497618	0.244500011	-0.186154246	32.57804871	152.4344177	0
P2	1.55797E+11	54:15.2	2.947787093	-15.56577602	0.318500012	-0.187119395	32.58308411	152.4344177	0
P2	1.55797E+11	54:15.3	2.987964143	-15.58527947	0.37650001	-0.045767706	32.58835983	152.4344177	0
P2	1.55797E+11	54:15.4	3.03176673	-15.59769842	0.412500024	0.175948158	32.59040833	152.4344177	0
P2	1.55797E+11	54:15.5	3.076340786	-15.60040089	0.426500022	0.387027472	32.59247589	152.4344177	0
P2	1.55797E+11	54:15.6	3.117919493	-15.59493994	0.419500023	0.51147002	32.59389496	152.4344177	0
P2	1.55797E+11	54:15.7	3.15514143	-15.58256835	0.402500004	0.517987251	32.59498978	152.936203	0
P2	1.55797E+11	54:15.8	3.190295495	-15.56444602	0.4005	0.426192611	32.5956459	152.936203	0
P2	1.55797E+11	54:15.9	3.226074193	-15.54058355	0.418500006	0.288256258	32.59658813	152.936203	0
P2	1.55797E+11	54:16.0	3.262412753	-15.51218273	0.440500021	0.161967471	32.59882355	152.936203	0
P2	1.55797E+11	54:16.1	3.299232229	-15.4837174	0.451500028	0.08267045	32.60124588	152.936203	0
P2	1.55797E+11	54:16.2	3.33826815	-15.45684196	0.465500027	0.05375424	32.60932541	152.936203	0
P2	1.55797E+11	54:16.3	3.380705207	-15.43133014	0.484500021	0.064424679	32.61228561	152.936203	0
P2	1.55797E+11	54:16.4	3.429088021	-15.40873846	0.511500061	0.096929654	32.61420059	152.936203	0
P2	1.55797E+11	54:16.5	3.48668724	-15.38765543	0.565500021	0.138393059	32.61523438	152.936203	0
P2	1.55797E+11	54:16.6	3.551588422	-15.36673859	0.619500041	0.184491411	32.61632919	152.936203	0
P2	1.55797E+11	54:16.7	3.620355073	-15.34607628	0.66050005	0.235997543	32.61754227	153.4580841	0
P2	1.55797E+11	54:16.8	3.691775334	-15.32611425	0.694500029	0.291689664	32.62025833	153.4580841	0
P2	1.55797E+11	54:16.9	3.763494685	-15.30794466	0.711500049	0.342302948	32.63277817	153.4580841	0
P2	1.55797E+11	54:17.0	3.835049298	-15.28634099	0.730500042	0.373872191	32.63654709	153.4580841	0
P2	1.55797E+11	54:17.1	3.907551394	-15.25501827	0.765500069	0.377613962	32.63853073	153.4580841	0
P2	1.55797E+11	54:17.2	3.978244355	-15.21444223	0.788500071	0.355092078	32.64004898	153.4580841	0
P2	1.55797E+11	54:17.3	4.044217463	-15.16599106	0.796500087	0.316763759	32.6424942	153.4580841	0
P2	1.55797E+11	54:17.4	4.104180756	-15.11289971	0.791500032	0.272507817	32.64461517	153.995163	0
P2	1.55797E+11	54:17.5	4.156119379	-15.06089134	0.755500078	0.221914679	32.65007401	153.995163	0
P2	1.55797E+11	54:17.6	4.200601102	-15.01107555	0.710500062	0.157193854	32.65803528	153.995163	0
P2	1.55797E+11	54:17.7	4.242488136	-14.96328648	0.682500064	0.071894392	32.66158676	153.995163	0
P2	1.55797E+11	54:17.8	4.287478793	-14.91922273	0.667500079	-0.028214889	32.66378784	153.995163	0
P2	1.55797E+11	54:17.9	4.339015206	-14.87900739	0.668500066	-0.122536257	32.66559601	153.995163	0
P2	1.55797E+11	54:18.0	4.397367669	-14.84149048	0.682500064	-0.18505384	32.6667366	153.995163	0
P2	1.55797E+11	54:18.1	4.46076611	-14.80442822	0.704500079	-0.195919022	32.66901779	153.995163	0
P2	1.55797E+11	54:18.2	4.524824759	-14.76620883	0.717500031	-0.154746413	32.67195129	154.5402679	0
P2	1.55797E+11	54:18.3	4.584463234	-14.72932519	0.69750005	-0.085111625	32.68132019	154.5402679	0
P2	1.55797E+11	54:18.4	4.637249399	-14.69633566	0.651500046	-0.022969212	32.68568039	154.5402679	0
P2	1.55797E+11	54:18.5	4.681447776	-14.66615894	0.592500031	-0.002343405	32.68745422	154.5402679	0
P2	1.55797E+11	54:18.6	4.716142857	-14.63725597	0.525500059	-0.042895332	32.68837738	154.5402679	0
P2	1.55797E+11	54:18.7	4.742206572	-14.60970593	0.457500011	-0.140950099	32.69006729	154.5402679	0
P2	1.55797E+11	54:18.8	4.760136374	-14.58331376	0.391500026	-0.273134172	32.69111252	154.5402679	0
P2	1.55797E+11	54:18.9	4.769263402	-14.55633744	0.334500015	-0.407405674	32.69320679	154.5402679	0
P2	1.55797E+11	54:19.0	4.770187224	-14.52748845	0.301500022	-0.512027144	32.69380188	154.5402679	0
P2	1.55797E+11	54:19.1	4.765424354	-14.49716263	0.292500019	-0.564031422	32.69483948	154.5402679	0
P2	1.55797E+11	54:19.2	4.757374816	-14.46572676	0.299500018	-0.553551435	32.69784546	154.5402679	0
P2	1.55797E+11	54:19.3	4.748562533	-14.4346218	0.304500014	-0.485996991	32.70138168	154.5402679	0
P2	1.55797E+11	54:19.4	4.740749937	-14.40670974	0.291500002	-0.381503224	32.7039299	154.5402679	0
P2	1.55797E+11	54:19.5	4.734483039	-14.38196182	0.273499995	-0.267498523	32.7053566	154.5402679	0
P2	1.55797E+11	54:19.6	4.731493083	-14.35805269	0.261500001	-0.17078799	32.70639801	154.5402679	0
P2	1.55797E+11	54:19.7	4.733734034	-14.33345813	0.255500019	-0.108271822	32.70786667	154.5402679	0
P2	1.55797E+11	54:19.8	4.741754435	-14.30764969	0.259499997	-0.080302946	32.70942688	155.0475464	0
P2	1.55797E+11	54:19.9	4.755476281	-14.28065663	0.273499995	-0.071824975	32.71003723	155.0475464	0
P2	1.55797E+11	54:20.0	4.775591715	-14.25209413	0.30250001	-0.060387366	32.71111298	155.0475464	0
P2	1.55797E+11	54:20.1	4.801351935	-14.22190967	0.341500014	-0.02794219	32.71618271	155.0475464	0
P2	1.55797E+11	54:20.2	4.828736758	-14.19305422	0.358500004	0.027460318	32.7219429	155.0475464	0
P2	1.55797E+11	54:20.3	4.854146	-14.16907485	0.343500018	0.089789033	32.72384644	155.0475464	0
P2	1.55797E+11	54:20.4	4.873905026	-14.14857092	0.3125	0.13302885	32.72528839	155.0475464	0
P2	1.55797E+11	54:20.5	4.883945662	-14.12939473	0.266499996	0.132147029	32.72669601	155.0475464	0
P2	1.55797E+11	54:20.6	4.883939851	-14.11418274	0.203500003	0.07407742	32.72925186	155.0475464	0
P2	1.55797E+11	54:20.7	4.877125268	-14.10414141	0.145500004	-0.035153221	32.73219681	155.0475464	0
P2	1.55797E+11	54:20.8	4.867944276	-14.09774503	0.109500006	-0.170520693	32.73428345	155.0475464	0
P2	1.55797E+11	54:20.9	4.859794872	-14.09493619	0.079500005	-0.29845804	32.7354393	155.0475464	0
P2	1.55797E+11	54:21.0	4.853208693	-14.09474679	0.060500003	-0.388072044	32.7375679	155.0475464	0
P2	1.55797E+11	54:21.1	4.848331379	-14.09324194	0.058500003	-0.420749307	32.74018097	155.0475464	0
P2	1.55797E+11	54:21.2	4.845941774	-14.08695352	0.064500004	-0.394969106	32.74186707	155.0475464	0
P2	1.55797E+11	54:21.3	4.845620061	-14.07371142	0.095500007	-0.321309775	32.74284744	155.0475464	0
P2	1.55797E+11	54:21.4	4.844708687	-14.05178474	0.154500008	-0.212274909	32.74430847	155.0475464	0
P2	1.55797E+11	54:21.5	4.839954083	-14.02142733	0.2245	-0.077465542	32.7458992	155.0475464	0
P2	1.55797E+11	54:21.6	4.832765677	-13.98109636	0.310499996	0.076104321	32.74769974	155.0475464	0
P2	1.55797E+11	54:21.7	4.826735286	-13.92675756	0.423500001	0.244925067	32.7512207	155.0475464	0
P2	1.55797E+11	54:21.8	4.824771967	-13.85952872	0.538500071	0.423588723	32.75385284	155.0475464	0
P2	1.55797E+11	54:21.9	4.829696028	-13.7818337	0.646500051	0.601682305	32.75572205	155.5806732	0
P2	1.55797E+11	54:22.0	4.839403713	-13.69373888	0.75850004	0.764877319	32.75772858	155.5806732	0
P2	1.55797E+11	54:22.1	4.850577989	-13.59963508	0.843500078	0.895966411	32.7622757	155.5806732	0
P2	1.55797E+11	54:22.2	4.864433458	-13.50068814	0.918500066	0.981013298	32.76628876	155.5806732	0
P2	1.55797E+11	54:22.3	4.880992302	-13.39173498	1.01849997	1.016890407	32.77221298	155.5806732	0
P2	1.55797E+11	54:22.4	4.897720505	-13.27249287	1.117500067	1.012939095	32.77561951	156.0945435	0
P2	1.55797E+11	54:22.5	4.912629172	-13.14803306	1.184499979	0.982279897	32.77743149	156.0945435	0
P2	1.55797E+11	54:22.6	4.92230637	-13.02063907	1.23150003	0.935784876	32.7807579	156.0945435	0
P2	1.55797E+11	54:22.7	4.924303139	-12.89202538	1.260500073	0.876958549	32.78783035	156.0945435	0
P2	1.55797E+11	54:22.8	4.922386436	-12.76271394	1.282500029	0.801713228	32.79478073	156.6049194	0
P2	1.55797E+11	54:22.9	4.923681277	-12.62921342	1.320500016	0.707313418	32.80189896	156.6049194	0
P2	1.55797E+11	54:23.0	4.931842707	-12.49096401	1.362500072	0.600854993	32.80534363	156.6049194	0
P2	1.55797E+11	54:23.1	4.945986927	-12.35125761	1.385500073	0.497386843	32.80792999	156.6049194	0
P2	1.55797E+11	54:23.2	4.964604478	-12.21298111	1.389500022	0.408400714	32.81534195	157.1562653	0
P2	1.55797E+11	54:23.3	4.98720622	-12.07463951	1.398500085	0.339827865	32.8278923	157.1562653	0
P2	1.55797E+11	54:23.4	5.011724406	-11.93566184	1.408500075	0.287682563	32.84292984	157.1562653	0
P2	1.55797E+11	54:23.5	5.03314922	-11.79846819	1.398500085	0.238574386	32.84985352	157.1562653	0
P2	1.55797E+11	54:23.6	5.046957766	-11.66340611	1.379500031	0.181603312	32.85306168	157.7119751	0
P2	1.55797E+11	54:23.7	5.051913993	-11.53004292	1.359500051	0.115268439	32.85771179	157.7119751	0
P2	1.55797E+11	54:23.8	5.049931374	-11.39554073	1.357500076	0.047017757	32.8670311	157.7119751	0
P2	1.55797E+11	54:23.9	5.046177973	-11.25475576	1.390500069	-0.007901937	32.87564087	157.7119751	0
P2	1.55797E+11	54:24.0	5.04638768	-11.10491432	1.448500037	-0.029213445	32.88090897	158.270462	0
P2	1.55797E+11	54:24.1	5.052720907	-10.94731657	1.50849998	-0.002509907	32.88346863	158.270462	0
P2	1.55797E+11	54:24.2	5.063824555	-10.788741	1.53550005	0.069422089	32.88805008	158.270462	0
P2	1.55797E+11	54:24.3	5.078445821	-10.63834673	1.505500078	0.159743741	32.89511871	158.270462	0
P2	1.55797E+11	54:24.4	5.09640411	-10.49664821	1.461500049	0.227105483	32.91094208	158.8807831	0
P2	1.55797E+11	54:24.5	5.115017115	-10.35407857	1.462499976	0.239158481	32.91869736	158.8807831	0
P2	1.55797E+11	54:24.6	5.128492657	-10.20540392	1.49150002	0.191421717	32.92306519	158.8807831	0
P2	1.55797E+11	54:24.7	5.131460423	-10.05631777	1.489500046	0.107962795	32.9264679	158.8807831	0
P2	1.55797E+11	54:24.8	5.122921394	-9.912088218	1.459500074	0.024184689	32.93359756	159.4659424	0
P2	1.55797E+11	54:24.9	5.10796772	-9.767955451	1.455500007	-0.030757945	32.94293976	159.4659424	0
P2	1.55797E+11	54:25.0	5.094399662	-9.618812462	1.482500076	-0.047273308	32.94966888	159.4659424	0
P2	1.55797E+11	54:25.1	5.086871892	-9.467342604	1.497500062	-0.035712555	32.95380783	159.4659424	0
P2	1.55797E+11	54:25.2	5.084967724	-9.317324477	1.492500067	-0.012778258	32.95727158	160.0619202	0
P2	1.55797E+11	54:25.3	5.087769703	-9.17010874	1.477500081	0.007895376	32.96519852	160.0619202	0
P2	1.55797E+11	54:25.4	5.095949915	-9.025036655	1.46450007	0.017996466	32.98065948	160.0619202	0
P2	1.55797E+11	54:25.5	5.105744244	-8.878254543	1.472500086	0.017159089	32.98815918	160.0619202	0
P2	1.55797E+11	54:25.6	5.111396255	-8.726793265	1.49849999	0.012071955	32.99351883	160.6530457	0
P2	1.55797E+11	54:25.7	5.110951027	-8.5761135	1.497500062	0.006698746	32.99726486	160.6530457	0
P2	1.55797E+11	54:25.8	5.103535281	-8.432782048	1.456500053	-0.000839821	33.00440598	160.6530457	0
P2	1.55797E+11	54:25.9	5.091318899	-8.294104013	1.424499989	-0.012996139	33.01372528	160.6530457	0
P2	1.55797E+11	54:26.0	5.081061629	-8.152322411	1.433500051	-0.029516032	33.02169037	161.2283173	0
P2	1.55797E+11	54:26.1	5.077208701	-8.003609712	1.468500018	-0.046841066	33.02680969	161.2283173	0
P2	1.55797E+11	54:26.2	5.078682451	-7.852410953	1.486500025	-0.057561986	33.03006744	161.2283173	0
P2	1.55797E+11	54:26.3	5.083641037	-7.705247614	1.467500091	-0.053067282	33.03644562	161.2283173	0
P2	1.55797E+11	54:26.4	5.091110113	-7.562928789	1.440500021	-0.033610571	33.04417419	161.8177948	0
P2	1.55797E+11	54:26.5	5.098885189	-7.421116969	1.434499979	-0.01075509	33.05369186	161.8177948	0
P2	1.55797E+11	54:26.6	5.103552333	-7.274865473	1.456500053	0.003340588	33.05878067	161.8177948	0
P2	1.55797E+11	54:26.7	5.101338565	-7.125791828	1.473500013	0.004317273	33.06277847	161.8177948	0
P2	1.55797E+11	54:26.8	5.089990909	-6.979151385	1.46450007	-0.003119608	33.07017517	162.4015808	0
P2	1.55797E+11	54:26.9	5.072535237	-6.833153248	1.46450007	-0.006526374	33.07854462	162.4015808	0
P2	1.55797E+11	54:27.0	5.056387597	-6.684324198	1.482500076	0.004168399	33.08657837	162.4015808	0
P2	1.55797E+11	54:27.1	5.046593626	-6.532296877	1.503499985	0.02799125	33.09214401	162.4015808	0
P2	1.55797E+11	54:27.2	5.042570856	-6.375058412	1.538500071	0.059387457	33.09366226	163.0075378	0
P2	1.55797E+11	54:27.3	5.042440423	-6.212489068	1.580500007	0.096065104	33.10022354	163.0075378	0
P2	1.55797E+11	54:27.4	5.047519828	-6.046007072	1.617500067	0.140390739	33.11253738	163.0075378	0
P2	1.55797E+11	54:27.5	5.058519518	-5.872942608	1.674499989	0.197386786	33.12350464	163.509903	0
P2	1.55797E+11	54:27.6	5.070878282	-5.689844787	1.755500078	0.270086735	33.12909317	163.509903	0
P2	1.55797E+11	54:27.7	5.078657922	-5.497068242	1.838500023	0.355897188	33.13463974	163.509903	0
P2	1.55797E+11	54:27.8	5.07880513	-5.299100829	1.899500012	0.445273936	33.14261246	164.0841064	0
P2	1.55797E+11	54:27.9	5.072634274	-5.099255845	1.941500068	0.52551651	33.1515274	164.0841064	0
P2	1.55797E+11	54:28.0	5.065965072	-4.895133121	1.992500067	0.586208224	33.17393875	164.0841064	0
P2	1.55797E+11	54:28.1	5.064905725	-4.684664923	2.05250001	0.618887544	33.18379974	164.6987	0
P2	1.55797E+11	54:28.2	5.072921974	-4.47016384	2.100500107	0.619962454	33.19787598	164.6987	0
P2	1.55797E+11	54:28.3	5.08804689	-4.253811659	2.134500027	0.595127583	33.20718765	164.6987	0
P2	1.55797E+11	54:28.4	5.103807201	-4.033178729	2.17750001	0.557014167	33.25776672	165.3513489	0
P2	1.55797E+11	54:28.5	5.114837923	-3.805076071	2.237499952	0.519795775	33.2844696	165.3513489	0
P2	1.55797E+11	54:28.6	5.118514853	-3.573095987	2.27850008	0.491395921	33.29595184	165.3513489	0
P2	1.55797E+11	54:28.7	5.118300629	-3.340328748	2.300500154	0.470912755	33.33774948	166.0443573	0
P2	1.55797E+11	54:28.8	5.122568398	-3.103112189	2.341500044	0.454380006	33.39307785	166.0443573	0
P2	1.55797E+11	54:28.9	5.135638537	-2.860281077	2.391499996	0.43865934	33.4165535	166.0443573	0
P2	1.55797E+11	54:29.0	5.152849313	-2.61520563	2.422500134	0.42188713	33.42340851	166.7703094	0
P2	1.55797E+11	54:29.1	5.165284765	-2.366920918	2.455500126	0.406052589	33.47592926	166.7703094	0
P2	1.55797E+11	54:29.2	5.168929293	-2.112019465	2.506500006	0.395258665	33.50938797	167.2737579	0
P2	1.55797E+11	54:29.3	5.164766796	-1.854483301	2.538500071	0.388345063	33.52661514	167.2737579	0
P2	1.55797E+11	54:29.4	5.157074995	-1.599278789	2.539499998	0.379191905	33.5562706	167.7866364	0
P2	1.55797E+11	54:29.5	5.153105788	-1.343724935	2.550500154	0.362188727	33.62504578	167.7866364	0
P2	1.55797E+11	54:29.6	5.157118897	-1.085226133	2.574500084	0.333608478	33.65317535	168.3006897	0
P2	1.55797E+11	54:29.7	5.166659045	-0.826450807	2.583500147	0.291080445	33.66385269	168.3006897	0
P2	1.55797E+11	54:29.8	5.176696999	-0.56830238	2.584500074	0.239524528	33.71495438	168.8179779	0
P2	1.55797E+11	54:29.9	5.184624175	-0.307727419	2.600500107	0.191188291	33.7559166	168.8179779	0
P2	1.55797E+11	54:30.0	5.188059025	-0.046419747	2.608500004	0.152465478	33.78021622	169.3399811	0
P2	1.55797E+11	54:30.1	5.185174406	0.211733347	2.591500044	0.120866768	33.79163742	169.3399811	0
P2	1.55797E+11	54:30.2	5.180555462	0.469393069	2.587500095	0.093531094	33.85044861	169.8558502	0
P2	1.55797E+11	54:30.3	5.181891704	0.726801994	2.583500147	0.066334598	33.88087845	169.8558502	0
P2	1.55797E+11	54:30.4	5.190437684	0.979512078	2.553500175	0.031641491	33.89300919	170.3660583	0
P2	1.55797E+11	54:30.5	5.200088939	1.229381782	2.529500008	-0.011996363	33.92988205	170.3660583	0
P2	1.55797E+11	54:30.6	5.205117975	1.480777266	2.529500008	-0.056445368	33.97668076	170.8675385	0
P2	1.55797E+11	54:30.7	5.203411461	1.732289161	2.523499966	-0.094033949	33.99942017	170.8675385	0
P2	1.55797E+11	54:30.8	5.196421098	1.97942165	2.492500067	-0.122986145	34.01052856	170.8675385	0
P2	1.55797E+11	54:30.9	5.189543568	2.222593969	2.461500168	-0.143087119	34.05562592	171.6095123	0
P2	1.55797E+11	54:31.0	5.187592839	2.464079025	2.441500187	-0.15694204	34.08375549	171.6095123	0
P2	1.55797E+11	54:31.1	5.193814424	2.701650249	2.407500029	-0.173078895	34.10219574	171.6095123	0
P2	1.55797E+11	54:31.2	5.204683267	2.935695999	2.375499964	-0.196406037	34.1260643	172.3227692	0
P2	1.55797E+11	54:31.3	5.211135081	3.167361288	2.348500013	-0.224098891	34.17847824	172.3227692	0
P2	1.55797E+11	54:31.4	5.217789851	3.38609141	2.258500099	-0.261356235	34.20304871	172.3227692	0
P2	1.55797E+11	54:31.5	5.239685125	3.579139259	2.085500002	-0.328194857	34.22492599	172.9671631	0
P2	1.55797E+11	54:31.6	5.275677911	3.754805243	1.94750011	-0.438437104	34.34387589	172.9671631	0
P2	1.55797E+11	54:31.7	5.305928504	3.932025835	1.901500106	-0.584596753	34.39593887	172.9671631	0
P2	1.55797E+11	54:31.8	5.310319309	4.114524668	1.875500083	-0.736658096	34.43691254	173.5071869	0
P2	1.55797E+11	54:31.9	5.278724938	4.295149564	1.835500002	-0.847729921	34.46266556	173.5071869	0
P2	1.55797E+11	54:32.0	5.214131577	4.462452033	1.76850009	-0.879837632	34.47586823	173.5071869	0
P2	1.55797E+11	54:32.1	5.122285672	4.599478288	1.638500094	-0.839445174	34.49784088	174.0273132	0
P2	1.55797E+11	54:32.2	5.004537804	4.697519009	1.506500006	-0.774937212	34.61990738	174.0273132	0
P2	1.55797E+11	54:32.3	4.86535633	4.758958974	1.441500068	-0.736334145	34.68448257	174.0273132	0
P2	1.55797E+11	54:32.4	4.718840295	4.794335886	1.419499993	-0.741909027	34.70939636	174.0273132	0
P2	1.55797E+11	54:32.5	4.56924131	4.8155893	1.440500021	-0.76360321	34.71899414	174.6210785	0
P2	1.55797E+11	54:32.6	4.388557547	4.820983814	1.641499996	-0.716938257	34.74216843	174.6210785	0
P2	1.55797E+11	54:32.7	4.15784772	4.809787252	2.002500057	-0.498647243	34.78836441	174.6210785	0
P2	1.55797E+11	54:32.8	3.891761846	4.79100384	2.325500011	-0.060583912	34.8164978	175.2990112	0
P2	1.55797E+11	54:32.9	3.604340813	4.778972157	2.577500105	0.55862844	34.84315872	175.2990112	0
P2	1.55797E+11	54:33.0	3.30189896	4.777202676	2.784500122	1.246136546	34.94723129	175.8890381	0
P2	1.55797E+11	54:33.1	2.992161611	4.767938817	2.934500217	1.849763274	34.99041367	175.8890381	0
P2	1.55797E+11	54:33.2	2.677119483	4.744021995	3.055500031	2.234154224	35.0115242	176.5146942	0
P2	1.55797E+11	54:33.3	2.352060568	4.715917713	3.182500124	2.345261097	35.05335617	176.5146942	0
P2	1.55797E+11	54:33.4	2.017194714	4.696365178	3.290500164	2.21864152	35.13091278	177.1763306	0
P2	1.55797E+11	54:33.5	1.678044082	4.691394089	3.355500221	1.943388581	35.15438461	177.1763306	0
P2	1.55797E+11	54:33.6	1.335454713	4.693857193	3.406500101	1.621141076	35.16411591	177.858078	0
P2	1.55797E+11	54:33.7	0.985544177	4.693193704	3.473500013	1.330514073	35.2556839	177.858078	0
P2	1.55797E+11	54:33.8	0.628063252	4.684368975	3.540500164	1.100898623	35.29406357	178.5655365	0
P2	1.55797E+11	54:33.9	0.267159163	4.668647152	3.582500219	0.921786726	35.30986786	178.5655365	0
P2	1.55797E+11	54:34.0	-0.097267306	4.653977426	3.621500254	0.781727195	35.38893509	179.2915039	0
P2	1.55797E+11	54:34.1	-0.467096958	4.649944704	3.667500019	0.674832582	35.46238327	179.2915039	0
P2	1.55797E+11	54:34.2	-0.838086592	4.657332825	3.688500166	0.59063828	35.48669815	180.0323334	0
P2	1.55797E+11	54:34.3	-1.207471957	4.667407811	3.691500187	0.517210186	35.52293777	180.0323334	0
P2	1.55797E+11	54:34.4	-1.574792635	4.672158539	3.685500145	0.442714602	35.63495636	180.7691956	0
P2	1.55797E+11	54:34.5	-1.933363066	4.669475005	3.633500099	0.350596726	35.67275238	180.7691956	0
P2	1.55797E+11	54:34.6	-2.276983227	4.662729601	3.533500195	0.223911569	35.71273422	181.4714508	0
P2	1.55797E+11	54:34.7	-2.604879505	4.654112293	3.413500071	0.053490963	35.81450272	181.4714508	0
P2	1.55797E+11	54:34.8	-2.917861977	4.637163895	3.286500216	-0.160133466	35.84261703	182.1128387	0
P2	1.55797E+11	54:34.9	-3.217335843	4.610542327	3.159500122	-0.405311853	35.86534119	182.1128387	0
P2	1.55797E+11	54:35.0	-3.503636845	4.581134381	3.029500008	-0.658034563	35.98624039	182.7012939	0
P2	1.55797E+11	54:35.1	-3.773702996	4.534023017	2.888500214	-0.88799578	36.029953	182.7012939	0
P2	1.55797E+11	54:35.2	-4.021382582	4.444202365	2.747500181	-1.07183671	36.11791611	183.2368469	0
P2	1.55797E+11	54:35.3	-4.237470085	4.320225186	2.582499981	-1.206988692	36.19859695	183.2368469	0
P2	1.55797E+11	54:35.4	-4.414934517	4.172067106	2.395500183	-1.306960464	36.23169327	183.2368469	0
P2	1.55797E+11	54:35.5	-4.55567295	3.982147111	2.332499981	-1.371998906	36.325634	183.943222	0
P2	1.55797E+11	54:35.6	-4.666241489	3.74649586	2.419500113	-1.374344468	36.3619194	183.943222	0
P2	1.55797E+11	54:35.7	-4.754917787	3.482338935	2.550500154	-1.265663028	36.37999344	184.4812775	0
P2	1.55797E+11	54:35.8	-4.830153137	3.197981717	2.709500074	-0.999882936	36.42493057	184.4812775	0
P2	1.55797E+11	54:35.9	-4.895249141	2.8873781	2.931500196	-0.561466634	36.45685196	185.0925598	0
P2	1.55797E+11	54:36.0	-4.950078401	2.550631789	3.17050004	0.010355115	36.48793793	185.0925598	0
P2	1.55797E+11	54:36.1	-4.992287693	2.195152581	3.371500015	0.62528944	36.5338974	185.7915497	0
P2	1.55797E+11	54:36.2	-5.019536698	1.820356284	3.571500063	1.183838606	36.65865707	185.7915497	0
P2	1.55797E+11	54:36.3	-5.034606222	1.421865836	3.798500061	1.616738796	36.70365143	186.5659943	0
P2	1.55797E+11	54:36.4	-5.043994964	1.000002816	4.025500298	1.900642514	36.73472214	186.5659943	0
P2	1.55797E+11	54:36.5	-5.053881521	0.561874974	4.211500168	2.050266981	36.84141922	187.4262085	0
P2	1.55797E+11	54:36.6	-5.066160745	0.120219665	4.312500477	2.094345093	36.87016296	187.4262085	0
P2	1.55797E+11	54:36.7	-5.077726708	-0.321935542	4.376500607	2.048414469	36.8944664	188.3103333	0
P2	1.55797E+11	54:36.8	-5.084685845	-0.772234851	4.466500282	1.916684031	36.99510574	188.3103333	0
P2	1.55797E+11	54:36.9	-5.084146418	-1.227870204	4.530500412	1.709104776	37.03728485	189.2162933	0
P2	1.55797E+11	54:37.0	-5.076133972	-1.681126761	4.542500496	1.447185397	37.06441498	189.2162933	0
P2	1.55797E+11	54:37.1	-5.065060202	-2.127646127	4.514500618	1.155777812	37.17853546	190.116272	0
P2	1.55797E+11	54:37.2	-5.053830015	-2.561637555	4.436500549	0.85239327	37.21069717	190.116272	0
P2	1.55797E+11	54:37.3	-5.039794622	-2.984435135	4.350500584	0.547296405	37.23242569	190.9734344	0
P2	1.55797E+11	54:37.4	-5.021142164	-3.391203376	4.224500179	0.23634474	37.38907623	190.9734344	0
P2	1.55797E+11	54:37.5	-5.00697272	-3.756393006	3.928500175	-0.109324507	37.42178345	191.7460938	0
P2	1.55797E+11	54:37.6	-5.008261043	-4.065364092	3.506500244	-0.529725969	37.4549942	191.7460938	0
P2	1.55797E+11	54:37.7	-5.023747764	-4.335412029	3.144500017	-1.039976597	37.62177277	192.3253632	0
P2	1.55797E+11	54:37.8	-5.042743518	-4.5963909	2.945500135	-1.597397804	37.71660995	192.3253632	0
P2	1.55797E+11	54:37.9	-5.047955098	-4.862836079	2.849500179	-2.103488445	37.76029205	192.8533478	0
P2	1.55797E+11	54:38.0	-5.015799951	-5.120722533	2.710500002	-2.448360443	37.78638077	192.8533478	0
P2	1.55797E+11	54:38.1	-4.944002168	-5.348018087	2.486500025	-2.564637423	37.79332352	192.8533478	0
P2	1.55797E+11	54:38.2	-4.858944799	-5.531647739	2.186500072	-2.479641438	37.80658722	193.5483551	0
P2	1.55797E+11	54:38.3	-4.775599433	-5.662957554	1.811500072	-2.3195436	37.89966202	193.5483551	0
P2	1.55797E+11	54:38.4	-4.693121031	-5.739870845	1.423500061	-2.239672184	38.00770569	193.5483551	0
P2	1.55797E+11	54:38.5	-4.60817335	-5.761274984	1.073500037	-2.337157726	38.03382874	193.5483551	0
P2	1.55797E+11	54:38.6	-4.516992345	-5.729093785	0.889500082	-2.581268072	38.04883957	193.5483551	0
P2	1.55797E+11	54:38.7	-4.417841308	-5.65459442	0.967500091	-2.804810047	38.06347656	193.5483551	0
P2	1.55797E+11	54:38.8	-4.307674295	-5.547126965	1.210500002	-2.788002014	38.08599472	194.0998383	0
P2	1.55797E+11	54:38.9	-4.183978847	-5.414990678	1.496500015	-2.379702568	38.16365051	194.0998383	0
P2	1.55797E+11	54:39.0	-4.048385214	-5.269300083	1.740500093	-1.579868078	38.19092941	194.0998383	0
P2	1.55797E+11	54:39.1	-3.911538911	-5.116785995	1.896500111	-0.546558678	38.2039299	194.6847382	0
P2	1.55797E+11	54:39.2	-3.776322351	-4.962643302	1.989500046	0.472342074	38.24124527	194.6847382	0
P2	1.55797E+11	54:39.3	-3.629343855	-4.816804517	2.061500072	1.24354732	38.27495193	194.6847382	0
P2	1.55797E+11	54:39.4	-3.46925427	-4.691591275	2.068500042	1.627934098	38.29312134	195.2982635	0
P2	1.55797E+11	54:39.5	-3.308421229	-4.599451398	1.958500028	1.610309124	38.30555725	195.2982635	0
P2	1.55797E+11	54:39.6	-3.150417508	-4.549017381	1.794499993	1.275805354	38.36127472	195.2982635	0
P2	1.55797E+11	54:39.7	-2.988442086	-4.538552603	1.690500021	0.765495896	38.39256287	195.8028412	0
P2	1.55797E+11	54:39.8	-2.818101727	-4.556569359	1.682500005	0.228091821	38.4111557	195.8028412	0
P2	1.55797E+11	54:39.9	-2.640536096	-4.591645231	1.725499988	-0.215606257	38.4408989	195.8028412	0
P2	1.55797E+11	54:40.0	-2.457987477	-4.632270847	1.782500029	-0.480066597	38.4630661	196.341507	0
P2	1.55797E+11	54:40.1	-2.269589611	-4.662249206	1.842500091	-0.528397679	38.49718094	196.341507	0
P2	1.55797E+11	54:40.2	-2.078170115	-4.667445126	1.873500109	-0.389448375	38.56872177	196.341507	0
P2	1.55797E+11	54:40.3	-1.894448353	-4.640821184	1.842500091	-0.154091075	38.63202667	196.9051056	0
P2	1.55797E+11	54:40.4	-1.721370839	-4.583573496	1.804500103	0.066103607	38.67777252	196.9051056	0
P2	1.55797E+11	54:40.5	-1.554769712	-4.501266352	1.804500103	0.188248172	38.69776535	196.9051056	0
P2	1.55797E+11	54:40.6	-1.388516476	-4.400607022	1.852500081	0.197714493	38.77677155	197.4651642	0
P2	1.55797E+11	54:40.7	-1.212213914	-4.291356083	1.954500079	0.151391491	38.82043457	197.4651642	0
P2	1.55797E+11	54:40.8	-1.021531874	-4.188986399	2.051500082	0.130934715	38.86507416	197.4651642	0
P2	1.55797E+11	54:40.9	-0.826238656	-4.110703618	2.054500103	0.177356064	39.02148819	198.0977783	0
P2	1.55797E+11	54:41.0	-0.636404724	-4.074765319	1.958500028	0.261000931	39.0569191	198.0977783	0
P2	1.55797E+11	54:41.1	-0.453550162	-4.094911227	1.850500107	0.309176683	39.10529709	198.0977783	0
P2	1.55797E+11	54:41.2	-0.283028354	-4.161209183	1.774500012	0.254396766	39.14548492	198.6433258	0
P2	1.55797E+11	54:41.3	-0.127522788	-4.249044759	1.719500065	0.078714982	39.16426086	198.6433258	0
P2	1.55797E+11	54:41.4	0.018180205	-4.345200489	1.69749999	-0.16821456	39.22653961	198.6433258	0
P2	1.55797E+11	54:41.5	0.151640648	-4.451702619	1.680500031	-0.396275938	39.26146317	199.1661224	0
P2	1.55797E+11	54:41.6	0.259735995	-4.571200658	1.620500088	-0.535532773	39.27058029	199.1661224	0
P2	1.55797E+11	54:41.7	0.331299573	-4.700817515	1.523500085	-0.576202035	39.37752533	199.1661224	0
P2	1.55797E+11	54:41.8	0.371195172	-4.840560578	1.476500034	-0.551978648	39.42176437	199.1661224	0
P2	1.55797E+11	54:41.9	0.398269059	-4.995762037	1.542500019	-0.49914673	39.45423889	199.7634735	0
P2	1.55797E+11	54:42.0	0.424320433	-5.171146452	1.681500077	-0.421317369	39.48051453	199.7634735	0
P2	1.55797E+11	54:42.1	0.441527517	-5.365732871	1.825500011	-0.286503583	39.49263763	199.7634735	0
P2	1.55797E+11	54:42.2	0.432422118	-5.571061655	1.929500103	-0.064015314	39.50649261	200.3397827	0
P2	1.55797E+11	54:42.3	0.385841068	-5.775656563	1.992500067	0.231802955	39.58072662	200.3397827	0
P2	1.55797E+11	54:42.4	0.305157142	-5.97480419	2.053500175	0.536673784	39.60955048	200.3397827	0
P2	1.55797E+11	54:42.5	0.204363136	-6.17368544	2.139500141	0.775683403	39.62755966	200.9841156	0
P2	1.55797E+11	54:42.6	0.095007238	-6.377596596	2.235500097	0.903573573	39.64936447	200.9841156	0
P2	1.55797E+11	54:42.7	-0.022568874	-6.592147298	2.358500004	0.932103515	39.66225052	200.9841156	0
P2	1.55797E+11	54:42.8	-0.154845121	-6.81543139	2.490499973	0.916325092	39.6781044	201.7195587	0
P2	1.55797E+11	54:42.9	-0.306171947	-7.029798448	2.551500082	0.906552672	39.76882935	201.7195587	0
P2	1.55797E+11	54:43.0	-0.471339936	-7.228368381	2.561500072	0.913096368	39.79895401	202.2398376	0
P2	1.55797E+11	54:43.1	-0.638214296	-7.419631955	2.557500124	0.903899193	39.83204651	202.2398376	0
P2	1.55797E+11	54:43.2	-0.802173176	-7.62042014	2.601500034	0.845509648	39.85292816	202.7528229	0
P2	1.55797E+11	54:43.3	-0.971158172	-7.835688523	2.69749999	0.736540377	39.86439514	202.7528229	0
P2	1.55797E+11	54:43.4	-1.153692594	-8.041852707	2.724500179	0.603984416	39.90213394	203.3016205	0
P2	1.55797E+11	54:43.5	-1.347590182	-8.225951556	2.688500166	0.481405824	39.93083572	203.3016205	0
P2	1.55797E+11	54:43.6	-1.543959861	-8.395826977	2.642500162	0.38097316	39.96243668	203.8285065	0
P2	1.55797E+11	54:43.7	-1.736943997	-8.560295739	2.597500086	0.2868613	39.98143387	203.8285065	0
P2	1.55797E+11	54:43.8	-1.927959942	-8.724159467	2.57249999	0.175639838	39.98928833	204.3337402	0
P2	1.55797E+11	54:43.9	-2.121692969	-8.885314576	2.558500051	0.042066462	39.99967194	204.3337402	0
P2	1.55797E+11	54:44.0	-2.31837987	-9.040079987	2.534500122	-0.096096978	40.0562973	204.835968	0
P2	1.55797E+11	54:44.1	-2.510614548	-9.195097224	2.502500057	-0.207142204	40.08349228	204.835968	0
P2	1.55797E+11	54:44.2	-2.691787491	-9.359337813	2.474500179	-0.269017369	40.11882401	204.835968	0
P2	1.55797E+11	54:44.3	-2.865796501	-9.529283497	2.453500032	-0.283429503	40.13536072	205.5701294	0
P2	1.55797E+11	54:44.4	-3.040462503	-9.69862803	2.443500042	-0.268990099	40.14453506	205.5701294	0
P2	1.55797E+11	54:44.5	-3.217064221	-9.862499809	2.422500134	-0.250438601	40.17961502	205.5701294	0
P2	1.55797E+11	54:44.6	-3.391206476	-10.01822996	2.371500015	-0.241157964	40.22187805	206.2878571	0
P2	1.55797E+11	54:44.7	-3.559989742	-10.17207	2.327500105	-0.24291192	40.24558258	206.2878571	0
P2	1.55797E+11	54:44.8	-3.725572581	-10.33580498	2.338500023	-0.248869285	40.26589203	206.2878571	0
P2	1.55797E+11	54:44.9	-3.89641728	-10.51026965	2.399500132	-0.241860121	40.27519226	206.9930878	0
P2	1.55797E+11	54:45.0	-4.078782086	-10.68147328	2.442500114	-0.20473595	40.29078293	206.9930878	0
P2	1.55797E+11	54:45.1	-4.263575142	-10.84009815	2.415500164	-0.135758176	40.34309006	206.9930878	0
P2	1.55797E+11	54:45.2	-4.437290746	-10.98678319	2.324500084	-0.059700284	40.3711853	207.7139282	0
P2	1.55797E+11	54:45.3	-4.597281086	-11.13064942	2.240499973	-0.018236633	40.39882278	207.7139282	0
P2	1.55797E+11	54:45.4	-4.749440021	-11.28421432	2.222500086	-0.041842423	40.40763855	207.7139282	0
P2	1.55797E+11	54:45.5	-4.900927277	-11.44913943	2.247500181	-0.123999141	40.41207123	208.3686981	0
P2	1.55797E+11	54:45.6	-5.052388632	-11.61648089	2.249500036	-0.224167228	40.44820786	208.3686981	0
P2	1.55797E+11	54:45.7	-5.199229132	-11.77776389	2.201500177	-0.295409411	40.48025513	208.3686981	0
P2	1.55797E+11	54:45.8	-5.338094261	-11.93235226	2.130500078	-0.315349638	40.52924347	209.0203247	0
P2	1.55797E+11	54:45.9	-5.470807611	-12.08594828	2.084500074	-0.298475981	40.55583572	209.0203247	0
P2	1.55797E+11	54:46.0	-5.602828634	-12.2437997	2.082499981	-0.277345687	40.56145859	209.0203247	0
P2	1.55797E+11	54:46.1	-5.735701665	-12.40314869	2.081500053	-0.275158882	40.56861877	209.6365509	0
P2	1.55797E+11	54:46.2	-5.863347841	-12.55544872	2.021500111	-0.294295698	40.60227585	209.6365509	0
P2	1.55797E+11	54:46.3	-5.975877604	-12.69668755	1.899500012	-0.329311013	40.6257782	209.6365509	0
P2	1.55797E+11	54:46.4	-6.067946876	-12.82827325	1.74849999	-0.385219336	40.66415024	210.1761017	0
P2	1.55797E+11	54:46.5	-6.141678159	-12.95425509	1.613499999	-0.479470551	40.68157578	210.1761017	0
P2	1.55797E+11	54:46.6	-6.202492136	-13.07869346	1.513500094	-0.622609615	40.6877594	210.1761017	0
P2	1.55797E+11	54:46.7	-6.252601872	-13.20058143	1.421500087	-0.798601687	40.7142334	210.1761017	0
P2	1.55797E+11	54:46.8	-6.290151835	-13.31685022	1.317499995	-0.965572298	40.79195786	210.7128296	0
P2	1.55797E+11	54:46.9	-6.314052298	-13.42689245	1.21450007	-1.078921318	40.83111191	210.7128296	0
P2	1.55797E+11	54:47.0	-6.323534454	-13.52932383	1.111500025	-1.120132565	40.84929276	210.7128296	0
P2	1.55797E+11	54:47.1	-6.316780368	-13.62336651	1.014500022	-1.103591442	40.85359192	210.7128296	0
P2	1.55797E+11	54:47.2	-6.292546195	-13.71026792	0.945500076	-1.05853498	40.85852432	210.7128296	0
P2	1.55797E+11	54:47.3	-6.250888417	-13.78937556	0.902500093	-1.004236221	40.86476135	210.7128296	0
P2	1.55797E+11	54:47.4	-6.193553045	-13.86241386	0.900500059	-0.935209215	40.8893013	211.2668762	0
P2	1.55797E+11	54:47.5	-6.12338443	-13.93334246	0.940500081	-0.829033554	40.89967728	211.2668762	0
P2	1.55797E+11	54:47.6	-6.04336386	-14.00052213	0.982500076	-0.668787599	40.90634918	211.2668762	0
P2	1.55797E+11	54:47.7	-5.95808309	-14.06202676	1.00849998	-0.460382223	40.90908813	211.2668762	0
P2	1.55797E+11	54:47.8	-5.874161482	-14.12123438	1.015500069	-0.235490531	40.91228104	211.2668762	0
P2	1.55797E+11	54:47.9	-5.792998814	-14.18091712	1.01849997	-0.036525689	40.92655182	211.7786255	0
P2	1.55797E+11	54:48.0	-5.709591127	-14.24018374	1.033499956	0.103815511	40.94520187	211.7786255	0
P2	1.55797E+11	54:48.1	-5.621938585	-14.29790351	1.053500056	0.174331456	40.95213699	211.7786255	0
P2	1.55797E+11	54:48.2	-5.529979339	-14.35213461	1.067499995	0.187745079	40.95513153	211.7786255	0
P2	1.55797E+11	54:48.3	-5.43427673	-14.39913513	1.069499969	0.169471174	40.95829773	211.7786255	0
P2	1.55797E+11	54:48.4	-5.33772558	-14.43756648	1.053500056	0.140029699	40.96578598	212.3012543	0
P2	1.55797E+11	54:48.5	-5.239509368	-14.46779798	1.041499972	0.109010719	40.97558594	212.3012543	0
P2	1.55797E+11	54:48.6	-5.135843252	-14.49284222	1.060500026	0.079892546	40.98071671	212.3012543	0
P2	1.55797E+11	54:48.7	-5.026945557	-14.51986384	1.096500039	0.056324471	40.9830513	212.3012543	0
P2	1.55797E+11	54:48.8	-4.916307115	-14.5538553	1.125499964	0.046751071	40.98495102	212.3012543	0
P2	1.55797E+11	54:48.9	-4.806746177	-14.59431892	1.140500069	0.059259634	40.98880005	212.8548889	0
P2	1.55797E+11	54:49.0	-4.700165778	-14.6371059	1.137500048	0.090824857	40.99684906	212.8548889	0
P2	1.55797E+11	54:49.1	-4.594196695	-14.6761894	1.132500052	0.12613523	41.01246262	212.8548889	0
P2	1.55797E+11	54:49.2	-4.483450464	-14.7071507	1.146499991	0.147193968	41.01717377	212.8548889	0
P2	1.55797E+11	54:49.3	-4.366833671	-14.73105988	1.171499968	0.146594211	41.01843262	212.8548889	0
P2	1.55797E+11	54:49.4	-4.248474023	-14.7506435	1.182500005	0.129746318	41.01992035	213.4346313	0
P2	1.55797E+11	54:49.5	-4.132489603	-14.7649923	1.168500066	0.107107624	41.02574539	213.4346313	0
P2	1.55797E+11	54:49.6	-4.019957953	-14.77374901	1.145500064	0.08517646	41.03505707	213.4346313	0
P2	1.55797E+11	54:49.7	-3.907969527	-14.7794223	1.137500048	0.0630446	41.042202	213.4346313	0
P2	1.55797E+11	54:49.8	-3.792460306	-14.78511701	1.155500054	0.037950274	41.04606628	213.4346313	0
P2	1.55797E+11	54:49.9	-3.674544892	-14.79433122	1.171499968	0.012010962	41.04924393	214.0102234	0
P2	1.55797E+11	54:50.0	-3.558176617	-14.81056342	1.168500066	-0.006846803	41.05150986	214.0102234	0
P2	1.55797E+11	54:50.1	-3.44644465	-14.83629441	1.151499987	-0.013541103	41.05951691	214.0102234	0
P2	1.55797E+11	54:50.2	-3.339934286	-14.86882045	1.127500057	-0.012145755	41.08041	214.0102234	0
P2	1.55797E+11	54:50.3	-3.235938294	-14.90142739	1.108500004	-0.014536082	41.09122467	214.0102234	0
P2	1.55797E+11	54:50.4	-3.129143264	-14.92909778	1.111500025	-0.029326534	41.09594727	214.5720215	0
P2	1.55797E+11	54:50.5	-3.015991557	-14.95026819	1.137500048	-0.051495545	41.09731293	214.5720215	0
P2	1.55797E+11	54:50.6	-2.90100819	-14.96621258	1.144500017	-0.067202434	41.10060883	214.5720215	0
P2	1.55797E+11	54:50.7	-2.788675123	-14.97683842	1.12650001	-0.065238163	41.10789871	214.5720215	0
[truncated: 4,924 more rows]
