# Supplementary material for: Criterion Validity of Catapult ClearSky T6 Local Positioning System for Measuring Inter-Unit Distance
Source: Sensors (Basel). 2020 Jul 1;20(13):3693. doi: 10.3390/s20133693 (PMC7374308; doi:10.3390/s20133693)
Supplement: Supplementary file 1 [file sensors-20-03693-s001.zip › catapult_data/participant3.csv]

	Period: Start Time	5/16/2019 11:51:30 AM	End Time	5/16/2019 12:03:03 PM
Name	Centisec	Time	X	Y	Velocity	Acceleration	PlayerLoad	TotalDistance	StepCount
P3	1.55797E+11	51:31.0	3.166696297	-15.66813801	0.073500007	0.043136358	5.637280464	17.51795006	0
P3	1.55797E+11	51:31.1	3.166379373	-15.66340694	0.061500005	0.048479974	5.640107632	17.51795006	0
P3	1.55797E+11	51:31.2	3.166128008	-15.66470951	0.022500001	0.02358014	5.642314434	17.51795006	0
P3	1.55797E+11	51:31.3	3.163897075	-15.67709123	0.055500004	-0.014741252	5.644335747	17.51795006	0
P3	1.55797E+11	51:31.4	3.151226673	-15.70021376	0.159500003	-0.033351693	5.646093845	17.51795006	0
P3	1.55797E+11	51:31.5	3.120648432	-15.72855489	0.281500012	0.004259099	5.649116039	17.51795006	0
P3	1.55797E+11	51:31.6	3.07316093	-15.75544422	0.397500008	0.1202254	5.651264668	17.51795006	0
P3	1.55797E+11	51:31.7	3.015257951	-15.77564863	0.48150003	0.306929857	5.654961109	17.51795006	0
P3	1.55797E+11	51:31.8	2.955949919	-15.79483976	0.533500075	0.52440232	5.659399509	17.51795006	0
P3	1.55797E+11	51:31.9	2.902265124	-15.81753211	0.548500061	0.704327464	5.662822247	17.51795006	0
P3	1.55797E+11	51:32.0	2.856323421	-15.8377636	0.523500025	0.785494089	5.665766716	17.51795006	0
P3	1.55797E+11	51:32.1	2.82208346	-15.85435618	0.456500024	0.733436346	5.667412281	17.51795006	0
P3	1.55797E+11	51:32.2	2.801490565	-15.86583414	0.357500017	0.55069524	5.669155121	17.51795006	0
P3	1.55797E+11	51:32.3	2.790166254	-15.86991901	0.259499997	0.273020118	5.671552658	17.51795006	0
P3	1.55797E+11	51:32.4	2.784245126	-15.86959607	0.180500001	-0.039648887	5.674824238	17.51795006	0
P3	1.55797E+11	51:32.5	2.781773895	-15.86753159	0.117500007	-0.329443753	5.681254864	17.51795006	0
P3	1.55797E+11	51:32.6	2.781635748	-15.86048329	0.069500007	-0.552467525	5.684252739	17.51795006	0
P3	1.55797E+11	51:32.7	2.781460398	-15.8448723	0.098500006	-0.671259403	5.68762207	17.51795006	0
P3	1.55797E+11	51:32.8	2.778721268	-15.8246086	0.146500006	-0.670003593	5.689892769	17.51795006	0
P3	1.55797E+11	51:32.9	2.773692344	-15.8002643	0.193499997	-0.555077255	5.693032265	17.51795006	0
P3	1.55797E+11	51:33.0	2.765458669	-15.77200508	0.241500005	-0.357626051	5.695161343	17.51795006	0
P3	1.55797E+11	51:33.1	2.752468539	-15.74480148	0.263500005	-0.127342775	5.698183537	17.51795006	0
P3	1.55797E+11	51:33.2	2.73646229	-15.71756844	0.286500007	0.083142497	5.701538086	17.51795006	0
P3	1.55797E+11	51:33.3	2.719478782	-15.68907172	0.309500009	0.233452395	5.703935623	17.51795006	0
P3	1.55797E+11	51:33.4	2.700448141	-15.6630355	0.313500017	0.307738066	5.71102047	17.51795006	0
P3	1.55797E+11	51:33.5	2.675486433	-15.6390566	0.330500007	0.314689159	5.717617035	17.51795006	0
P3	1.55797E+11	51:33.6	2.642319961	-15.61669332	0.365500003	0.282610148	5.719916821	17.51795006	0
P3	1.55797E+11	51:33.7	2.602096898	-15.59683863	0.402500004	0.243580028	5.721723557	18.02174187	0
P3	1.55797E+11	51:33.8	2.556541576	-15.57770932	0.444500029	0.224499971	5.723242283	18.02174187	0
P3	1.55797E+11	51:33.9	2.509919153	-15.55914874	0.466500014	0.230250597	5.726635933	18.02174187	0
P3	1.55797E+11	51:34.0	2.46858177	-15.54348312	0.446500003	0.245799601	5.730600357	18.02174187	0
P3	1.55797E+11	51:34.1	2.435585113	-15.53359183	0.391500026	0.243596062	5.733061314	18.02174187	0
P3	1.55797E+11	51:34.2	2.409829871	-15.53546011	0.324499995	0.195013836	5.734951019	18.02174187	0
P3	1.55797E+11	51:34.3	2.389799565	-15.54879199	0.2755	0.090397894	5.73807621	18.02174187	0
P3	1.55797E+11	51:34.4	2.373543394	-15.56008064	0.237500012	-0.056659929	5.743569374	18.02174187	0
P3	1.55797E+11	51:34.5	2.357398894	-15.56274483	0.210500002	-0.211691827	5.747617245	18.02174187	0
P3	1.55797E+11	51:34.6	2.339418396	-15.56011631	0.202500001	-0.331365377	5.750996113	18.02174187	0
P3	1.55797E+11	51:34.7	2.318671643	-15.55637363	0.207500011	-0.384795368	5.753481388	18.02174187	0
P3	1.55797E+11	51:34.8	2.296202047	-15.55746103	0.213500008	-0.366638273	5.75503397	18.02174187	0
P3	1.55797E+11	51:34.9	2.276484555	-15.56466556	0.202500001	-0.296487242	5.759946346	18.02174187	0
P3	1.55797E+11	51:35.0	2.263432126	-15.57268282	0.166500002	-0.210898384	5.761753082	18.02174187	0
P3	1.55797E+11	51:35.1	2.257067667	-15.57792682	0.117500007	-0.147881761	5.763388634	18.02174187	0
P3	1.55797E+11	51:35.2	2.254879083	-15.58025811	0.076500006	-0.12984243	5.765654087	18.02174187	0
P3	1.55797E+11	51:35.3	2.255155003	-15.58269319	0.051500004	-0.15720208	5.771264553	18.02174187	0
P3	1.55797E+11	51:35.4	2.255893789	-15.58911971	0.059500005	-0.206334367	5.773364067	18.02174187	0
P3	1.55797E+11	51:35.5	2.255757239	-15.59765399	0.072500005	-0.2455028	5.774716854	18.02174187	0
P3	1.55797E+11	51:35.6	2.256992319	-15.60620054	0.074500002	-0.24875842	5.775322437	18.02174187	0
P3	1.55797E+11	51:35.7	2.261163433	-15.6140153	0.078500003	-0.208275288	5.776469707	18.02174187	0
P3	1.55797E+11	51:35.8	2.264644059	-15.61770032	0.059500005	-0.141110346	5.777231216	18.02174187	0
P3	1.55797E+11	51:35.9	2.265375334	-15.61551745	0.021500001	-0.079270631	5.777919769	18.02174187	0
P3	1.55797E+11	51:36.0	2.264268022	-15.61133032	0.010500001	-0.047932912	5.77828598	18.02174187	0
P3	1.55797E+11	51:36.1	2.261973719	-15.61057683	0.0045	-0.05375782	5.77869606	18.02174187	0
P3	1.55797E+11	51:36.2	2.260749814	-15.61183019	0.009500001	-0.081706598	5.779008865	18.02174187	0
P3	1.55797E+11	51:36.3	2.26171824	-15.61082373	0.009500001	-0.108419321	5.779253006	18.02174187	0
P3	1.55797E+11	51:36.4	2.262889876	-15.60629775	0.0305	-0.111318722	5.779648304	18.02174187	0
P3	1.55797E+11	51:36.5	2.261812504	-15.59915949	0.050500002	-0.082985304	5.779941559	18.02174187	0
P3	1.55797E+11	51:36.6	2.26053099	-15.59241286	0.055500004	-0.032784909	5.780297756	18.02174187	0
P3	1.55797E+11	51:36.7	2.261607215	-15.58750368	0.049500003	0.020489631	5.780571461	18.02174187	0
P3	1.55797E+11	51:36.8	2.2637431	-15.58312219	0.049500003	0.060485493	5.780932426	18.02174187	0
P3	1.55797E+11	51:36.9	2.265576723	-15.57835056	0.052500002	0.077354923	5.781123161	18.02174187	0
P3	1.55797E+11	51:37.0	2.26694226	-15.57362708	0.051500004	0.071032122	5.78137207	18.02174187	0
P3	1.55797E+11	51:37.1	2.268601255	-15.57004707	0.045500003	0.051241241	5.781914234	18.02174187	0
P3	1.55797E+11	51:37.2	2.271327316	-15.56769879	0.040500004	0.026442885	5.782416821	18.02174187	0
P3	1.55797E+11	51:37.3	2.276395082	-15.5676227	0.041500002	0.005040135	5.782949448	18.02174187	0
P3	1.55797E+11	51:37.4	2.284123084	-15.57287189	0.060500003	-0.006829849	5.783598423	18.02174187	0
P3	1.55797E+11	51:37.5	2.293497568	-15.58166402	0.089500003	-0.002655912	5.7841506	18.02174187	0
P3	1.55797E+11	51:37.6	2.304231022	-15.58612607	0.095500007	0.016270388	5.784584999	18.02174187	0
P3	1.55797E+11	51:37.7	2.314681628	-15.58150103	0.094500005	0.044303603	5.78534174	18.02174187	0
P3	1.55797E+11	51:37.8	2.32184696	-15.57196583	0.092500009	0.071545459	5.78589344	18.02174187	0
P3	1.55797E+11	51:37.9	2.325759158	-15.56660206	0.068500005	0.08411292	5.786367416	18.02174187	0
P3	1.55797E+11	51:38.0	2.327417918	-15.56840991	0.041500002	0.070154645	5.786933422	18.02174187	0
P3	1.55797E+11	51:38.1	2.325887442	-15.57287118	0.0255	0.028496029	5.787607193	18.02174187	0
P3	1.55797E+11	51:38.2	2.324181426	-15.57805249	0.0305	-0.027443819	5.788759708	18.02174187	0
P3	1.55797E+11	51:38.3	2.32590046	-15.58586504	0.055500004	-0.074757501	5.789716721	18.02174187	0
P3	1.55797E+11	51:38.4	2.328217234	-15.59702766	0.082500003	-0.091309838	5.791152477	18.02174187	0
P3	1.55797E+11	51:38.5	2.325414865	-15.61000532	0.102500007	-0.067082077	5.792304516	18.02174187	0
P3	1.55797E+11	51:38.6	2.315393781	-15.6232996	0.1285	-0.007485683	5.795219898	18.02174187	0
P3	1.55797E+11	51:38.7	2.302499536	-15.63439842	0.141499996	0.066564001	5.797177792	18.02174187	0
P3	1.55797E+11	51:38.8	2.291488079	-15.63977486	0.120500006	0.127503127	5.798720837	18.02174187	0
P3	1.55797E+11	51:38.9	2.282836264	-15.6394289	0.094500005	0.152593523	5.799789906	18.02174187	0
P3	1.55797E+11	51:39.0	2.276066302	-15.63768329	0.080500007	0.132370114	5.800854683	18.02174187	0
P3	1.55797E+11	51:39.1	2.271190855	-15.63637235	0.067500003	0.075035267	5.801323414	18.02174187	0
P3	1.55797E+11	51:39.2	2.269094949	-15.6339492	0.046500005	-0.000762798	5.802070141	18.02174187	0
P3	1.55797E+11	51:39.3	2.272467894	-15.63106144	0.0165	-0.075151145	5.802743912	18.02174187	0
P3	1.55797E+11	51:39.4	2.282470636	-15.63066172	0.044500005	-0.125740886	5.804164886	18.02174187	0
P3	1.55797E+11	51:39.5	2.298037236	-15.63646878	0.098500006	-0.136640817	5.806010723	18.02174187	0
P3	1.55797E+11	51:39.6	2.317620356	-15.65053529	0.162499994	-0.096803136	5.808808804	18.02174187	0
P3	1.55797E+11	51:39.7	2.339899632	-15.67288584	0.229500011	-0.004390959	5.810561657	18.02174187	0
P3	1.55797E+11	51:39.8	2.362504183	-15.70013087	0.279500008	0.12707001	5.812021255	18.02174187	0
P3	1.55797E+11	51:39.9	2.380516869	-15.72623304	0.283500016	0.263867915	5.812900543	18.02174187	0
P3	1.55797E+11	51:40.0	2.39168718	-15.7475173	0.252499998	0.36276105	5.816367149	18.02174187	0
P3	1.55797E+11	51:40.1	2.396107906	-15.76282035	0.204500005	0.386071563	5.818037033	18.02174187	0
P3	1.55797E+11	51:40.2	2.393206911	-15.77296024	0.152500004	0.315796673	5.819155216	18.02174187	0
P3	1.55797E+11	51:40.3	2.387071947	-15.78061718	0.12250001	0.169619381	5.819550991	18.02174187	0
P3	1.55797E+11	51:40.4	2.382109054	-15.79020888	0.12250001	-0.005580643	5.820141792	18.02174187	0
P3	1.55797E+11	51:40.5	2.376078947	-15.80200259	0.130500004	-0.151376516	5.821108341	18.02174187	0
P3	1.55797E+11	51:40.6	2.367905416	-15.8093054	0.11150001	-0.233857661	5.821728706	18.02174187	0
P3	1.55797E+11	51:40.7	2.361780574	-15.8129455	0.086500004	-0.248647586	5.822372913	18.02174187	0
P3	1.55797E+11	51:40.8	2.359537518	-15.81856387	0.078500003	-0.216629788	5.823198318	18.02174187	0
P3	1.55797E+11	51:40.9	2.358371766	-15.82257105	0.061500005	-0.171883211	5.823779106	18.02174187	0
P3	1.55797E+11	51:41.0	2.355699462	-15.82079005	0.040500004	-0.141968206	5.82440424	18.02174187	0
P3	1.55797E+11	51:41.1	2.351477938	-15.81506216	0.050500002	-0.130582213	5.825044155	18.02174187	0
P3	1.55797E+11	51:41.2	2.348356223	-15.80854848	0.054500002	-0.127189711	5.826230526	18.02174187	0
P3	1.55797E+11	51:41.3	2.347512879	-15.80192666	0.055500004	-0.117860749	5.827363491	18.02174187	0
P3	1.55797E+11	51:41.4	2.346045058	-15.79422323	0.068500005	-0.093058385	5.82865715	18.02174187	0
P3	1.55797E+11	51:41.5	2.342345905	-15.78755264	0.072500005	-0.054758444	5.829614162	18.02174187	0
P3	1.55797E+11	51:41.6	2.337505507	-15.78439491	0.061500005	-0.015736569	5.830575943	18.02174187	0
P3	1.55797E+11	51:41.7	2.332886393	-15.78495397	0.046500005	0.009365356	5.831650257	18.02174187	0
P3	1.55797E+11	51:41.8	2.328071465	-15.78798419	0.042500004	0.01567262	5.832861423	18.02174187	0
P3	1.55797E+11	51:41.9	2.318333741	-15.78924266	0.074500002	0.010339524	5.833476543	18.02174187	0
P3	1.55797E+11	51:42.0	2.302944082	-15.78527692	0.118500009	0.008324128	5.834223747	18.02174187	0
P3	1.55797E+11	51:42.1	2.288917019	-15.77506153	0.135499999	0.02331478	5.835346699	18.02174187	0
P3	1.55797E+11	51:42.2	2.280435714	-15.76113141	0.134499997	0.059605379	5.837050915	18.02174187	0
P3	1.55797E+11	51:42.3	2.278375519	-15.74892469	0.113500006	0.100878328	5.839633942	18.02174187	0
P3	1.55797E+11	51:42.4	2.282997492	-15.73955739	0.090500005	0.123511463	5.841640472	18.02174187	0
P3	1.55797E+11	51:42.5	2.290210933	-15.73043343	0.094500005	0.113072887	5.84280777	18.02174187	0
P3	1.55797E+11	51:42.6	2.293151349	-15.71753811	0.117500007	0.074049309	5.844458103	18.02174187	0
P3	1.55797E+11	51:42.7	2.289048412	-15.7015596	0.141499996	0.029372131	5.846030235	18.02174187	0
P3	1.55797E+11	51:42.8	2.279689464	-15.68937318	0.135499999	0.002046905	5.846879959	18.02174187	0
P3	1.55797E+11	51:42.9	2.265343772	-15.68429788	0.124500006	0.002214498	5.847714901	18.02174187	0
P3	1.55797E+11	51:43.0	2.244311565	-15.68804479	0.148499995	0.024995046	5.848232269	18.02174187	0
P3	1.55797E+11	51:43.1	2.217918429	-15.69767731	0.199500009	0.059311427	5.848593712	18.02174187	0
P3	1.55797E+11	51:43.2	2.190773934	-15.7056965	0.227500007	0.094456673	5.850049019	18.02174187	0
P3	1.55797E+11	51:43.3	2.166469019	-15.71093217	0.228500009	0.127237454	5.8510499	18.02174187	0
P3	1.55797E+11	51:43.4	2.146659114	-15.71385154	0.211500004	0.152911186	5.851596832	18.02174187	0
P3	1.55797E+11	51:43.5	2.132689704	-15.71664009	0.179499999	0.159568727	5.852221489	18.02174187	0
P3	1.55797E+11	51:43.6	2.126413362	-15.7227266	0.136500001	0.131714091	5.852983475	18.02174187	0
P3	1.55797E+11	51:43.7	2.127712663	-15.7293963	0.089500003	0.060047012	5.853837967	18.02174187	0
P3	1.55797E+11	51:43.8	2.133025258	-15.73407998	0.056500003	-0.046107881	5.85495615	18.02174187	0
P3	1.55797E+11	51:43.9	2.138697761	-15.73693847	0.042500004	-0.160752624	5.856142521	18.02174187	0
P3	1.55797E+11	51:44.0	2.14389345	-15.73897832	0.041500002	-0.249538526	5.859033108	18.02174187	0
P3	1.55797E+11	51:44.1	2.149478586	-15.74339048	0.060500003	-0.285088301	5.861523628	18.02174187	0
P3	1.55797E+11	51:44.2	2.154481677	-15.75032722	0.075500004	-0.261143416	5.863339901	18.02174187	0
P3	1.55797E+11	51:44.3	2.15846436	-15.75561709	0.069500007	-0.194544092	5.864882946	18.02174187	0
P3	1.55797E+11	51:44.4	2.162257376	-15.75786596	0.058500003	-0.1125504	5.866152287	18.02174187	0
P3	1.55797E+11	51:44.5	2.164825402	-15.7594882	0.048500001	-0.042900991	5.867177963	18.02174187	0
P3	1.55797E+11	51:44.6	2.16522799	-15.76043314	0.031500001	-0.005819861	5.86811018	18.02174187	0
P3	1.55797E+11	51:44.7	2.163783723	-15.75947821	0.010500001	-0.007353959	5.869028091	18.02174187	0
P3	1.55797E+11	51:44.8	2.162818853	-15.75812596	0.0055	-0.035911314	5.869657993	18.02174187	0
P3	1.55797E+11	51:44.9	2.163617083	-15.75795422	0.010500001	-0.07118237	5.87090826	18.02174187	0
P3	1.55797E+11	51:45.0	2.164172144	-15.76017933	0.014500001	-0.094346449	5.872412205	18.02174187	0
P3	1.55797E+11	51:45.1	2.162511141	-15.76406599	0.0255	-0.094480462	5.873178482	18.02174187	0
P3	1.55797E+11	51:45.2	2.158043076	-15.76659822	0.034500003	-0.070903569	5.874341011	18.02174187	0
P3	1.55797E+11	51:45.3	2.152521818	-15.76753576	0.041500002	-0.03250625	5.87489748	18.02174187	0
P3	1.55797E+11	51:45.4	2.147262323	-15.76775302	0.044500005	0.007290054	5.875629902	18.02174187	0
P3	1.55797E+11	51:45.5	2.142972712	-15.76597999	0.042500004	0.03810126	5.876528263	18.02174187	0
P3	1.55797E+11	51:45.6	2.140862269	-15.76351256	0.033500001	0.052288491	5.877646446	18.02174187	0
P3	1.55797E+11	51:45.7	2.139045418	-15.7632933	0.0275	0.048175368	5.880717754	18.02174187	0
P3	1.55797E+11	51:45.8	2.135944882	-15.76408417	0.033500001	0.031462263	5.882363319	18.02174187	0
P3	1.55797E+11	51:45.9	2.132864198	-15.76332696	0.033500001	0.01100885	5.883823395	18.02174187	0
P3	1.55797E+11	51:46.0	2.130405898	-15.76112194	0.032500003	-0.005383064	5.884511948	18.02174187	0
P3	1.55797E+11	51:46.1	2.12886754	-15.75807664	0.031500001	-0.014133858	5.885356426	18.02174187	0
P3	1.55797E+11	51:46.2	2.129457521	-15.75686568	0.015500001	-0.017164497	5.887163162	18.02174187	0
P3	1.55797E+11	51:46.3	2.132979369	-15.76172771	0.0265	-0.01647912	5.888779163	18.02174187	0
P3	1.55797E+11	51:46.4	2.138989409	-15.76950349	0.058500003	-0.010578409	5.890790939	18.02174187	0
P3	1.55797E+11	51:46.5	2.145829641	-15.77228866	0.054500002	0.000170835	5.892841816	18.02174187	0
P3	1.55797E+11	51:46.6	2.151891942	-15.77046062	0.051500004	0.015588345	5.894350529	18.02174187	0
P3	1.55797E+11	51:46.7	2.155627868	-15.76874875	0.042500004	0.030642243	5.895922661	18.02174187	0
P3	1.55797E+11	51:46.8	2.156383309	-15.7650752	0.0305	0.037982639	5.897456169	18.02174187	0
P3	1.55797E+11	51:46.9	2.15570606	-15.75882099	0.040500004	0.033213675	5.898803711	18.02174187	0
P3	1.55797E+11	51:47.0	2.153996657	-15.75324284	0.041500002	0.017420506	5.901083946	18.02174187	0
P3	1.55797E+11	51:47.1	2.151254049	-15.74698851	0.052500002	0.000973054	5.90277338	18.02174187	0
P3	1.55797E+11	51:47.2	2.150156587	-15.74098937	0.054500002	-0.007253201	5.904145718	18.02174187	0
P3	1.55797E+11	51:47.3	2.151707378	-15.73913369	0.033500001	-0.006529419	5.905034065	18.02174187	0
P3	1.55797E+11	51:47.4	2.155047711	-15.73896281	0.0275	-0.001554037	5.905644417	18.02174187	0
P3	1.55797E+11	51:47.5	2.160340988	-15.73584306	0.047500003	0.002758637	5.906215668	18.02174187	0
P3	1.55797E+11	51:47.6	2.165876045	-15.73104878	0.058500003	0.002590167	5.90667963	18.02174187	0
P3	1.55797E+11	51:47.7	2.169567523	-15.72868822	0.044500005	0.000240716	5.907133579	18.02174187	0
P3	1.55797E+11	51:47.8	2.172386667	-15.72673879	0.039500002	0.000212811	5.907666206	18.02174187	0
P3	1.55797E+11	51:47.9	2.175857567	-15.72339343	0.047500003	0.003430672	5.908090591	18.02174187	0
P3	1.55797E+11	51:48.0	2.179142329	-15.72277	0.037500001	0.00602956	5.908520699	18.02174187	0
P3	1.55797E+11	51:48.1	2.18128289	-15.72621015	0.0305	0.002351875	5.908813477	18.02174187	0
P3	1.55797E+11	51:48.2	2.184003755	-15.73233865	0.045500003	-0.004421756	5.909052849	18.02174187	0
P3	1.55797E+11	51:48.3	2.187975512	-15.73902452	0.058500003	-0.008436217	5.909365177	18.02174187	0
P3	1.55797E+11	51:48.4	2.191527126	-15.74323428	0.051500004	-0.006889283	5.909545898	18.02174187	0
P3	1.55797E+11	51:48.5	2.194522565	-15.74412271	0.038500004	0.000434699	5.909877777	18.02174187	0
P3	1.55797E+11	51:48.6	2.198045154	-15.73954099	0.036500003	0.008746231	5.910615444	18.02174187	0
P3	1.55797E+11	51:48.7	2.202224324	-15.72753509	0.075500004	0.01640215	5.912573338	18.02174187	0
P3	1.55797E+11	51:48.8	2.205146166	-15.71159729	0.108500004	0.026625574	5.914394379	18.02174187	0
P3	1.55797E+11	51:48.9	2.206577308	-15.69262362	0.140499994	0.050622359	5.916166782	18.02174187	0
P3	1.55797E+11	51:49.0	2.210006759	-15.66900842	0.1875	0.096568443	5.918012619	18.02174187	0
P3	1.55797E+11	51:49.1	2.216228759	-15.6415673	0.2315	0.162555084	5.92076683	18.02174187	0
P3	1.55797E+11	51:49.2	2.221917814	-15.60903375	0.280499995	0.239657506	5.922788143	18.02174187	0
P3	1.55797E+11	51:49.3	2.224596036	-15.566788	0.355500013	0.319321454	5.92565918	18.02174187	0
P3	1.55797E+11	51:49.4	2.223347104	-15.50748401	0.48150003	0.403353602	5.926709175	18.02174187	0
P3	1.55797E+11	51:49.5	2.217941153	-15.42909623	0.63350004	0.503371716	5.927729607	18.02174187	0
P3	1.55797E+11	51:49.6	2.209291799	-15.34044544	0.746500075	0.628727138	5.928584099	18.02174187	0
P3	1.55797E+11	51:49.7	2.198694393	-15.25021512	0.807500064	0.769031882	5.929785252	18.55360794	0
P3	1.55797E+11	51:49.8	2.187901765	-15.16152878	0.841500044	0.89178437	5.93482399	18.55360794	0
P3	1.55797E+11	51:49.9	2.178698752	-15.07446909	0.860500038	0.951711059	5.940937519	18.55360794	0
P3	1.55797E+11	51:50.0	2.172561987	-14.98591358	0.885500073	0.921101809	5.943823338	18.55360794	0
P3	1.55797E+11	51:50.1	2.170312475	-14.89236607	0.925500095	0.808192968	5.948750019	18.55360794	0
P3	1.55797E+11	51:50.2	2.171000306	-14.79421983	0.963500082	0.651399553	5.950541973	18.55360794	0
P3	1.55797E+11	51:50.3	2.173669848	-14.69721404	0.967500091	0.496164769	5.955937386	19.10717583	0
P3	1.55797E+11	51:50.4	2.176392697	-14.60628299	0.936500072	0.369680554	5.962807655	19.10717583	0
P3	1.55797E+11	51:50.5	2.173065151	-14.5193175	0.91050005	0.272388875	5.968613148	19.10717583	0
P3	1.55797E+11	51:50.6	2.158717478	-14.43445066	0.89350009	0.185880065	5.974174976	19.10717583	0
P3	1.55797E+11	51:50.7	2.13467153	-14.35551038	0.857500076	0.089954242	5.977641582	19.10717583	0
P3	1.55797E+11	51:50.8	2.106595658	-14.28626663	0.79550004	-0.021498339	5.982529163	19.10717583	0
P3	1.55797E+11	51:50.9	2.080442711	-14.22798759	0.713500082	-0.142970055	5.989946365	19.10717583	0
P3	1.55797E+11	51:51.0	2.06090562	-14.1825598	0.603500068	-0.271483421	5.996953011	19.63403893	0
P3	1.55797E+11	51:51.1	2.051276729	-14.15146444	0.467500001	-0.411826104	5.999140739	19.63403893	0
P3	1.55797E+11	51:51.2	2.049195553	-14.12761042	0.367500007	-0.563839376	6.000527382	19.63403893	0
P3	1.55797E+11	51:51.3	2.049453913	-14.10052404	0.336500019	-0.709240496	6.012119293	19.63403893	0
P3	1.55797E+11	51:51.4	2.049509075	-14.0704624	0.321500003	-0.815474391	6.016489029	19.63403893	0
P3	1.55797E+11	51:51.5	2.0484213	-14.04352444	0.283500016	-0.851025581	6.019194126	19.63403893	0
P3	1.55797E+11	51:51.6	2.047855921	-14.02255373	0.232500002	-0.804993451	6.021796703	19.63403893	0
P3	1.55797E+11	51:51.7	2.049956566	-14.00903399	0.172499999	-0.700943828	6.023633003	19.63403893	0
P3	1.55797E+11	51:51.8	2.052570693	-14.00161129	0.119500004	-0.585469902	6.024218559	19.63403893	0
P3	1.55797E+11	51:51.9	2.052835864	-13.99701745	0.083500005	-0.498810172	6.024878025	19.63403893	0
P3	1.55797E+11	51:52.0	2.051928236	-13.99576837	0.046500005	-0.456328988	6.025405407	19.63403893	0
P3	1.55797E+11	51:52.1	2.050699044	-13.99716755	0.015500001	-0.446620941	6.02599144	19.63403893	0
P3	1.55797E+11	51:52.2	2.047609449	-13.99777474	0.015500001	-0.440631837	6.026288986	19.63403893	0
P3	1.55797E+11	51:52.3	2.042889158	-13.999812	0.0295	-0.40979901	6.027270317	19.63403893	0
P3	1.55797E+11	51:52.4	2.03785285	-14.00594459	0.055500004	-0.340499997	6.027656078	19.63403893	0
P3	1.55797E+11	51:52.5	2.032850717	-14.01199672	0.065500006	-0.241906598	6.028022289	19.63403893	0
P3	1.55797E+11	51:52.6	2.027558883	-14.01716444	0.069500007	-0.132697314	6.029287338	19.63403893	0
P3	1.55797E+11	51:52.7	2.022812922	-14.02427826	0.081500001	-0.032256626	6.036108494	19.63403893	0
P3	1.55797E+11	51:52.8	2.019700156	-14.03347022	0.090500005	0.043829102	6.042690277	19.63403893	0
P3	1.55797E+11	51:52.9	2.017300939	-14.04268269	0.093500003	0.087848648	6.048202991	19.63403893	0
P3	1.55797E+11	51:53.0	2.014744649	-14.04739329	0.070500001	0.097787522	6.053032398	19.63403893	0
P3	1.55797E+11	51:53.1	2.012844229	-14.04737417	0.041500002	0.077202156	6.054580212	19.63403893	0
P3	1.55797E+11	51:53.2	2.011140692	-14.05017467	0.047500003	0.037620079	6.056625843	19.63403893	0
P3	1.55797E+11	51:53.3	2.006636193	-14.059456	0.084500007	-0.001116614	6.057426929	19.63403893	0
P3	1.55797E+11	51:53.4	1.997624618	-14.07039459	0.110500008	-0.022122361	6.058916092	19.63403893	0
P3	1.55797E+11	51:53.5	1.98463856	-14.07934052	0.126499996	-0.013334493	6.060180664	19.63403893	0
P3	1.55797E+11	51:53.6	1.970532942	-14.08394304	0.126499996	0.022595383	6.060864449	19.63403893	0
P3	1.55797E+11	51:53.7	1.958491573	-14.0825687	0.11150001	0.068199717	6.061948299	19.63403893	0
P3	1.55797E+11	51:53.8	1.949131088	-14.07857579	0.098500006	0.099237442	6.062885761	19.63403893	0
P3	1.55797E+11	51:53.9	1.943701202	-14.07540746	0.076500006	0.095427804	6.063886642	19.63403893	0
P3	1.55797E+11	51:54.0	1.945401008	-14.0720433	0.034500003	0.050412681	6.064838886	19.63403893	0
P3	1.55797E+11	51:54.1	1.95486828	-14.06772327	0.043500002	-0.018649222	6.065883636	19.63403893	0
P3	1.55797E+11	51:54.2	1.97017538	-14.06670659	0.084500007	-0.079516813	6.066576958	19.63403893	0
P3	1.55797E+11	51:54.3	1.990183768	-14.07194648	0.135499999	-0.099231713	6.067363262	19.63403893	0
P3	1.55797E+11	51:54.4	2.013728372	-14.07610392	0.179499999	-0.06201816	6.068071365	19.63403893	0
P3	1.55797E+11	51:54.5	2.038714792	-14.0746962	0.208499998	0.024878345	6.06896019	19.63403893	0
P3	1.55797E+11	51:54.6	2.063070713	-14.07559803	0.223499998	0.134504572	6.069687366	19.63403893	0
P3	1.55797E+11	51:54.7	2.08500792	-14.08089764	0.223499998	0.228957877	6.0703125	19.63403893	0
P3	1.55797E+11	51:54.8	2.102812764	-14.0850571	0.204500005	0.275031388	6.070951939	19.63403893	0
P3	1.55797E+11	51:54.9	2.116107261	-14.08857617	0.176500008	0.257206202	6.071606636	19.63403893	0
P3	1.55797E+11	51:55.0	2.124456836	-14.0927862	0.140499994	0.180878952	6.072119236	19.63403893	0
P3	1.55797E+11	51:55.1	2.126632296	-14.09267625	0.085500002	0.063977577	6.073081017	19.63403893	0
P3	1.55797E+11	51:55.2	2.12489307	-14.08597613	0.051500004	-0.06377539	6.073515415	19.63403893	0
P3	1.55797E+11	51:55.3	2.121570341	-14.07785757	0.048500001	-0.175614744	6.074536324	19.63403893	0
P3	1.55797E+11	51:55.4	2.113681576	-14.0713775	0.057500005	-0.24990207	6.075800896	19.63403893	0
P3	1.55797E+11	51:55.5	2.100543315	-14.06466733	0.099500008	-0.267888725	6.077749252	19.63403893	0
P3	1.55797E+11	51:55.6	2.085630284	-14.05862551	0.125499994	-0.22502701	6.079350471	19.63403893	0
P3	1.55797E+11	51:55.7	2.0696272	-14.05815862	0.137500003	-0.133347586	6.080415249	19.63403893	0
P3	1.55797E+11	51:55.8	2.05409255	-14.06687647	0.148499995	-0.021152956	6.081904411	19.63403893	0
P3	1.55797E+11	51:55.9	2.042781009	-14.08022497	0.147499993	0.077728882	6.083715916	19.63403893	0
P3	1.55797E+11	51:56.0	2.036375676	-14.08967233	0.120500006	0.133168444	6.084897518	19.63403893	0
P3	1.55797E+11	51:56.1	2.033783147	-14.094767	0.087500006	0.131402612	6.08616209	19.63403893	0
P3	1.55797E+11	51:56.2	2.033177938	-14.09783731	0.064500004	0.078772031	6.087378025	19.63403893	0
P3	1.55797E+11	51:56.3	2.03345756	-14.09734145	0.037500001	-0.004486583	6.091069221	19.63403893	0
P3	1.55797E+11	51:56.4	2.03677984	-14.09251074	0.009500001	-0.093603961	6.093403339	19.63403893	0
P3	1.55797E+11	51:56.5	2.044758154	-14.084522	0.055500004	-0.158357427	6.094096661	19.63403893	0
P3	1.55797E+11	51:56.6	2.053773755	-14.07392708	0.089500003	-0.176837251	6.095346451	19.63403893	0
P3	1.55797E+11	51:56.7	2.059902593	-14.06299628	0.098500006	-0.144476891	6.097221851	19.63403893	0
P3	1.55797E+11	51:56.8	2.062501293	-14.05929461	0.063500002	-0.08026436	6.099589825	19.63403893	0
P3	1.55797E+11	51:56.9	2.060896976	-14.06440432	0.015500001	-0.016882388	6.102490425	19.63403893	0
P3	1.55797E+11	51:57.0	2.056473796	-14.07340843	0.037500001	0.0188729	6.103554726	19.63403893	0
P3	1.55797E+11	51:57.1	2.052979636	-14.0855382	0.070500001	0.018327639	6.104682446	19.63403893	0
P3	1.55797E+11	51:57.2	2.053588223	-14.09970762	0.097500004	0.001581996	6.106689453	19.63403893	0
P3	1.55797E+11	51:57.3	2.057103248	-14.1142273	0.117500007	-0.003746007	6.107929707	19.63403893	0
P3	1.55797E+11	51:57.4	2.058766919	-14.12350278	0.096500002	0.01640149	6.108633041	19.63403893	0
P3	1.55797E+11	51:57.5	2.0588499	-14.12088168	0.0285	0.042715795	6.111337662	19.63403893	0
P3	1.55797E+11	51:57.6	2.060131313	-14.10995658	0.034500003	0.055037014	6.114731312	19.63403893	0
P3	1.55797E+11	51:57.7	2.060654168	-14.09843467	0.055500004	0.034849834	6.116074085	19.63403893	0
P3	1.55797E+11	51:57.8	2.060264405	-14.08803158	0.067500003	-0.008896853	6.117182732	19.63403893	0
P3	1.55797E+11	51:57.9	2.061744185	-14.0751965	0.096500002	-0.045133304	6.118867397	19.63403893	0
P3	1.55797E+11	51:58.0	2.06351807	-14.06167323	0.114500009	-0.044999905	6.120649338	19.63403893	0
P3	1.55797E+11	51:58.1	2.062522436	-14.05231152	0.099500008	-0.005148339	6.124042988	19.63403893	0
P3	1.55797E+11	51:58.2	2.058157899	-14.05059814	0.061500005	0.042314235	6.125161171	19.63403893	0
P3	1.55797E+11	51:58.3	2.052616209	-14.05796225	0.037500001	0.064263664	6.125908375	19.63403893	0
P3	1.55797E+11	51:58.4	2.048548434	-14.06976578	0.059500005	0.047763396	6.127363205	19.63403893	0
P3	1.55797E+11	51:58.5	2.045512659	-14.08124204	0.073500007	0.00442905	6.129272461	19.63403893	0
P3	1.55797E+11	51:58.6	2.042439835	-14.08932892	0.071500003	-0.039398238	6.130351543	19.63403893	0
P3	1.55797E+11	51:58.7	2.040858805	-14.09173806	0.045500003	-0.060145736	6.131254673	19.63403893	0
P3	1.55797E+11	51:58.8	2.043175856	-14.08785223	0.0025	-0.062775947	6.135195255	19.63403893	0
P3	1.55797E+11	51:58.9	2.049057132	-14.07949374	0.043500002	-0.055794008	6.137050629	19.63403893	0
P3	1.55797E+11	51:59.0	2.055139264	-14.06744493	0.077500008	-0.045998119	6.137636662	19.63403893	0
P3	1.55797E+11	51:59.1	2.058101997	-14.05211835	0.106500007	-0.028242549	6.139482498	19.63403893	0
P3	1.55797E+11	51:59.2	2.0565567	-14.03862507	0.108500004	0.001663181	6.141655445	19.63403893	0
P3	1.55797E+11	51:59.3	2.050451456	-14.03121805	0.087500006	0.043238088	6.142876148	19.63403893	0
P3	1.55797E+11	51:59.4	2.041755674	-14.03199503	0.0625	0.079049088	6.144311428	19.63403893	0
P3	1.55797E+11	51:59.5	2.033092534	-14.04113246	0.065500006	0.090754643	6.145273209	19.63403893	0
P3	1.55797E+11	51:59.6	2.024679449	-14.05497074	0.096500002	0.073464051	6.146064281	19.63403893	0
P3	1.55797E+11	51:59.7	2.016979026	-14.06964335	0.117500007	0.04083477	6.147377968	19.63403893	0
P3	1.55797E+11	51:59.8	2.010579363	-14.08181837	0.118500009	0.017933041	6.149243355	19.63403893	0
P3	1.55797E+11	51:59.9	2.004676605	-14.08769562	0.097500004	0.014859651	6.149917126	19.63403893	0
P3	1.55797E+11	52:00.0	1.99994579	-14.08468299	0.061500005	0.025494397	6.151928902	19.63403893	0
P3	1.55797E+11	52:00.1	1.996321158	-14.07415179	0.060500003	0.026773712	6.155424595	19.63403893	0
P3	1.55797E+11	52:00.2	1.992911096	-14.05910453	0.091500007	0.010838512	6.157265663	19.63403893	0
P3	1.55797E+11	52:00.3	1.991251729	-14.0392464	0.133499995	-0.009319009	6.158051968	19.63403893	0
P3	1.55797E+11	52:00.4	1.991520658	-14.01746733	0.164499998	-0.01006519	6.158950329	19.63403893	0
P3	1.55797E+11	52:00.5	1.992041859	-14.00167744	0.148499995	0.019082475	6.1601758	19.63403893	0
P3	1.55797E+11	52:00.6	1.992121669	-13.99681825	0.092500009	0.060972523	6.160971642	19.63403893	0
P3	1.55797E+11	52:00.7	1.989992084	-14.0053182	0.0165	0.075898893	6.162197113	19.63403893	0
P3	1.55797E+11	52:00.8	1.983508801	-14.02407581	0.087500006	0.051436596	6.163578987	19.63403893	0
P3	1.55797E+11	52:00.9	1.975129153	-14.04247278	0.120500006	-0.004428138	6.164340973	19.63403893	0
P3	1.55797E+11	52:01.0	1.968831163	-14.0548605	0.109500006	-0.056989014	6.165712833	19.63403893	0
P3	1.55797E+11	52:01.1	1.963801579	-14.06349662	0.100500003	-0.076599173	6.166879654	19.63403893	0
P3	1.55797E+11	52:01.2	1.959308981	-14.06754304	0.082500003	-0.055760026	6.167739391	19.63403893	0
P3	1.55797E+11	52:01.3	1.958431797	-14.06280522	0.0285	-0.025576428	6.168828011	19.63403893	0
P3	1.55797E+11	52:01.4	1.962581252	-14.04934707	0.053500004	-0.013992378	6.17206049	19.63403893	0
P3	1.55797E+11	52:01.5	1.969235927	-14.03006366	0.114500009	-0.021598892	6.173764706	19.63403893	0
P3	1.55797E+11	52:01.6	1.976646583	-14.00795255	0.159500003	-0.027996883	6.175346851	19.63403893	0
P3	1.55797E+11	52:01.7	1.984597322	-13.98637424	0.183500007	-0.00317867	6.177641392	19.63403893	0
P3	1.55797E+11	52:01.8	1.990385275	-13.96726072	0.185499996	0.059423245	6.180204868	19.63403893	0
P3	1.55797E+11	52:01.9	1.991744723	-13.95407724	0.155499995	0.139334798	6.183520317	19.63403893	0
P3	1.55797E+11	52:02.0	1.989130955	-13.95184663	0.086500004	0.178307772	6.186152458	19.63403893	0
P3	1.55797E+11	52:02.1	1.982237209	-13.95995459	0.0295	0.141662776	6.187646389	19.63403893	0
P3	1.55797E+11	52:02.2	1.972060048	-13.9723177	0.069500007	0.044003528	6.189043045	19.63403893	0
P3	1.55797E+11	52:02.3	1.963087195	-13.98445755	0.090500005	-0.072159246	6.19097662	19.63403893	0
P3	1.55797E+11	52:02.4	1.958756784	-13.99417117	0.083500005	-0.157253742	6.192993164	19.63403893	0
P3	1.55797E+11	52:02.5	1.958664513	-13.99812152	0.054500002	-0.181185663	6.193964958	19.63403893	0
P3	1.55797E+11	52:02.6	1.96059382	-13.99584687	0.0175	-0.15541482	6.197192192	19.63403893	0
P3	1.55797E+11	52:02.7	1.962960677	-13.99024596	0.009500001	-0.116434962	6.200751781	19.63403893	0
P3	1.55797E+11	52:02.8	1.965104307	-13.98110779	0.041500002	-0.089786708	6.202085018	19.63403893	0
P3	1.55797E+11	52:02.9	1.966188308	-13.96889094	0.073500007	-0.076332524	6.20293951	19.63403893	0
P3	1.55797E+11	52:03.0	1.964229952	-13.95914936	0.074500002	-0.063428454	6.204702377	19.63403893	0
P3	1.55797E+11	52:03.1	1.95528572	-13.95875274	0.060500003	-0.037358273	6.205708027	19.63403893	0
P3	1.55797E+11	52:03.2	1.936718059	-13.9690133	0.126499996	0.012430555	6.206865311	19.63403893	0
P3	1.55797E+11	52:03.3	1.912426788	-13.98327776	0.189500004	0.083128154	6.208022594	19.63403893	0
P3	1.55797E+11	52:03.4	1.886431285	-13.99667142	0.223499998	0.158373564	6.208960056	19.63403893	0
P3	1.55797E+11	52:03.5	1.859269771	-14.0074578	0.247500002	0.228014782	6.210859299	19.63403893	0
P3	1.55797E+11	52:03.6	1.833234896	-14.01594646	0.255500019	0.284664124	6.21381855	19.63403893	0
P3	1.55797E+11	52:03.7	1.810324563	-14.02768999	0.257499993	0.317094445	6.216997147	19.63403893	0
P3	1.55797E+11	52:03.8	1.794716702	-14.04257645	0.235500008	0.310453713	6.219814301	19.63403893	0
P3	1.55797E+11	52:03.9	1.791764329	-14.05548993	0.169500008	0.252752274	6.22163105	19.63403893	0
P3	1.55797E+11	52:04.0	1.801361176	-14.06890905	0.134499997	0.146164134	6.223515511	19.63403893	0
P3	1.55797E+11	52:04.1	1.821655464	-14.08652072	0.179499999	0.022228708	6.224233627	19.63403893	0
P3	1.55797E+11	52:04.2	1.848944501	-14.1085933	0.25150001	-0.072643541	6.226201057	19.63403893	0
P3	1.55797E+11	52:04.3	1.875779079	-14.13579499	0.304500014	-0.095444575	6.228701115	19.63403893	0
P3	1.55797E+11	52:04.4	1.896548723	-14.16614572	0.326499999	-0.038712658	6.230727673	19.63403893	0
P3	1.55797E+11	52:04.5	1.908658741	-14.19724175	0.32250002	0.070688613	6.231665134	19.63403893	0
P3	1.55797E+11	52:04.6	1.910933955	-14.22984083	0.317499995	0.183622152	6.233110428	19.63403893	0
P3	1.55797E+11	52:04.7	1.905848786	-14.26010164	0.301500022	0.248375893	6.23445797	19.63403893	0
P3	1.55797E+11	52:04.8	1.898134669	-14.27935187	0.237500012	0.231961831	6.235620022	19.63403893	0
P3	1.55797E+11	52:04.9	1.890638017	-14.28722198	0.161500007	0.132848904	6.236850739	19.63403893	0
P3	1.55797E+11	52:05.0	1.883498038	-14.28938162	0.112500004	-0.021009844	6.238022327	19.63403893	0
P3	1.55797E+11	52:05.1	1.875954126	-14.2895813	0.088500008	-0.184184685	6.239243031	19.63403893	0
P3	1.55797E+11	52:05.2	1.870138126	-14.28851699	0.068500005	-0.316437036	6.240283012	19.63403893	0
P3	1.55797E+11	52:05.3	1.86838863	-14.2848858	0.037500001	-0.396640152	6.241445541	19.63403893	0
P3	1.55797E+11	52:05.4	1.867819374	-14.27788138	0.045500003	-0.414653718	6.243481636	19.63403893	0
P3	1.55797E+11	52:05.5	1.865297507	-14.26762455	0.079500005	-0.372192383	6.244502068	19.63403893	0
P3	1.55797E+11	52:05.6	1.861930967	-14.25873402	0.086500004	-0.285204411	6.24527359	19.63403893	0
P3	1.55797E+11	52:05.7	1.8604369	-14.25344249	0.069500007	-0.180199072	6.246049881	19.63403893	0
P3	1.55797E+11	52:05.8	1.861752115	-14.24901097	0.061500005	-0.084596008	6.246494293	19.63403893	0
P3	1.55797E+11	52:05.9	1.864230314	-14.24715055	0.045500003	-0.022211187	6.246943474	19.63403893	0
P3	1.55797E+11	52:06.0	1.865673885	-14.2496835	0.014500001	-0.003978183	6.247387886	19.63403893	0
P3	1.55797E+11	52:06.1	1.865718362	-14.25378345	0.0065	-0.022857314	6.247763634	19.63403893	0
P3	1.55797E+11	52:06.2	1.867429248	-14.25686985	0.0165	-0.059981842	6.248168945	19.63403893	0
P3	1.55797E+11	52:06.3	1.873172965	-14.25963282	0.042500004	-0.08967565	6.248788834	19.63403893	0
P3	1.55797E+11	52:06.4	1.880493782	-14.26531415	0.067500003	-0.091080032	6.249165058	19.63403893	0
P3	1.55797E+11	52:06.5	1.886935316	-14.27444599	0.087500006	-0.054057214	6.24969244	19.63403893	0
P3	1.55797E+11	52:06.6	1.89108567	-14.28387326	0.090500005	0.008964077	6.250815392	19.63403893	0
P3	1.55797E+11	52:06.7	1.892554893	-14.29038318	0.073500007	0.070079707	6.251538277	19.63403893	0
P3	1.55797E+11	52:06.8	1.892716745	-14.29152173	0.042500004	0.101760194	6.252162933	19.63403893	0
P3	1.55797E+11	52:06.9	1.890567361	-14.28899634	0.010500001	0.088874876	6.252875805	19.63403893	0
P3	1.55797E+11	52:07.0	1.886444943	-14.28681382	0.0175	0.037635554	6.253247261	19.63403893	0
P3	1.55797E+11	52:07.1	1.88228596	-14.28644006	0.0255	-0.030003518	6.253633022	19.63403893	0
P3	1.55797E+11	52:07.2	1.878502021	-14.28689738	0.0295	-0.083145805	6.254189491	19.63403893	0
P3	1.55797E+11	52:07.3	1.876148755	-14.2869981	0.0255	-0.103913568	6.254697323	19.63403893	0
P3	1.55797E+11	52:07.4	1.874544544	-14.28779993	0.022500001	-0.090741597	6.255039215	19.63403893	0
P3	1.55797E+11	52:07.5	1.872089133	-14.2892097	0.0285	-0.057858862	6.256137848	19.63403893	0
P3	1.55797E+11	52:07.6	1.869559045	-14.29003888	0.0285	-0.023976568	6.258745193	19.63403893	0
P3	1.55797E+11	52:07.7	1.867049489	-14.29111956	0.0285	-0.00119173	6.261620998	19.63403893	0
P3	1.55797E+11	52:07.8	1.863912629	-14.29116693	0.0305	0.008022065	6.263554573	19.63403893	0
P3	1.55797E+11	52:07.9	1.86162291	-14.28809662	0.031500001	0.009186753	6.264980316	19.63403893	0
P3	1.55797E+11	52:08.0	1.860580476	-14.28383773	0.032500003	0.008208828	6.265600681	19.63403893	0
P3	1.55797E+11	52:08.1	1.860421776	-14.27967119	0.033500001	0.009397704	6.266386509	19.63403893	0
P3	1.55797E+11	52:08.2	1.862663664	-14.27592044	0.033500001	0.010811141	6.266674995	19.63403893	0
P3	1.55797E+11	52:08.3	1.866294633	-14.27534211	0.0255	0.009480546	6.267080307	19.63403893	0
P3	1.55797E+11	52:08.4	1.867936328	-14.28018251	0.022500001	0.004813577	6.267778397	19.63403893	0
P3	1.55797E+11	52:08.5	1.867964951	-14.28908011	0.050500002	0.002341108	6.268994331	19.63403893	0
P3	1.55797E+11	52:08.6	1.869487673	-14.29592452	0.050500002	0.004286868	6.269487381	19.63403893	0
P3	1.55797E+11	52:08.7	1.871888383	-14.29739031	0.031500001	0.009043965	6.270185471	19.63403893	0
P3	1.55797E+11	52:08.8	1.872517564	-14.29786054	0.021500001	0.01247937	6.271767616	19.63403893	0
P3	1.55797E+11	52:08.9	1.872838833	-14.29971866	0.0265	0.011488695	6.273974419	19.63403893	0
P3	1.55797E+11	52:09.0	1.873786522	-14.3010485	0.023500001	0.002431883	6.276127815	19.63403893	0
P3	1.55797E+11	52:09.1	1.874761079	-14.30070346	0.0135	-0.013232997	6.280781269	19.63403893	0
P3	1.55797E+11	52:09.2	1.879812421	-14.2958266	0.041500002	-0.024231602	6.28188467	19.63403893	0
P3	1.55797E+11	52:09.3	1.890085136	-14.28468974	0.097500004	-0.015660716	6.282890797	19.63403893	0
P3	1.55797E+11	52:09.4	1.900244596	-14.27250413	0.116500005	0.018457945	6.283549786	19.63403893	0
P3	1.55797E+11	52:09.5	1.907215612	-14.26484795	0.097500004	0.068850897	6.284321308	19.63403893	0
P3	1.55797E+11	52:09.6	1.911157328	-14.26389267	0.0625	0.1136792	6.287509918	19.63403893	0
P3	1.55797E+11	52:09.7	1.913621438	-14.27029437	0.043500002	0.126424626	6.28945303	19.63403893	0
P3	1.55797E+11	52:09.8	1.916899778	-14.28199073	0.070500001	0.100983091	6.290351391	19.63403893	0
P3	1.55797E+11	52:09.9	1.923319909	-14.29546874	0.102500007	0.054227583	6.291083813	19.63403893	0
P3	1.55797E+11	52:10.0	1.934306513	-14.3087058	0.132499993	0.017433239	6.291582108	19.63403893	0
P3	1.55797E+11	52:10.1	1.948752637	-14.32319245	0.1655	0.017038345	6.292309761	19.63403893	0
P3	1.55797E+11	52:10.2	1.965871174	-14.33826954	0.193499997	0.060922176	6.293320179	19.63403893	0
P3	1.55797E+11	52:10.3	1.984565915	-14.34992144	0.200499997	0.131217495	6.295039177	19.63403893	0
P3	1.55797E+11	52:10.4	2.001612349	-14.35565841	0.182500005	0.192179352	6.296298981	19.63403893	0
P3	1.55797E+11	52:10.5	2.016678189	-14.35434153	0.158500001	0.210890979	6.296904087	19.63403893	0
P3	1.55797E+11	52:10.6	2.03065464	-14.34673799	0.148499995	0.177790403	6.298799038	19.63403893	0
P3	1.55797E+11	52:10.7	2.042512255	-14.33374443	0.148499995	0.108110145	6.299731255	19.63403893	0
P3	1.55797E+11	52:10.8	2.052278783	-14.31430205	0.170499995	0.032996707	6.300498009	19.63403893	0
P3	1.55797E+11	52:10.9	2.058081428	-14.29247012	0.184500009	-0.018249387	6.301816463	19.63403893	0
P3	1.55797E+11	52:11.0	2.058994888	-14.27761418	0.1505	-0.039015748	6.302431583	19.63403893	0
P3	1.55797E+11	52:11.1	2.057911558	-14.27335222	0.090500005	-0.043813489	6.302958965	19.63403893	0
P3	1.55797E+11	52:11.2	2.055155278	-14.27884596	0.023500001	-0.060646847	6.303349495	19.63403893	0
P3	1.55797E+11	52:11.3	2.051251783	-14.28967772	0.0305	-0.10260094	6.303798676	19.63403893	0
P3	1.55797E+11	52:11.4	2.049056246	-14.29832385	0.039500002	-0.16521205	6.304336071	19.63403893	0
P3	1.55797E+11	52:11.5	2.048437064	-14.30198937	0.0265	-0.222829223	6.304990292	19.63403893	0
P3	1.55797E+11	52:11.6	2.047365507	-14.30238757	0.020500001	-0.247490764	6.305249214	19.63403893	0
P3	1.55797E+11	52:11.7	2.045108237	-14.30369302	0.031500001	-0.224509701	6.305615425	19.63403893	0
P3	1.55797E+11	52:11.8	2.042245375	-14.3071402	0.044500005	-0.163932249	6.306459904	19.63403893	0
P3	1.55797E+11	52:11.9	2.039383437	-14.30859701	0.038500004	-0.092007495	6.307529449	19.63403893	0
P3	1.55797E+11	52:12.0	2.03417654	-14.30781759	0.045500003	-0.02991936	6.308559418	19.63403893	0
P3	1.55797E+11	52:12.1	2.025995652	-14.30544866	0.064500004	0.011531692	6.309809685	19.63403893	0
P3	1.55797E+11	52:12.2	2.019229513	-14.29515453	0.083500005	0.038756207	6.310971737	19.63403893	0
P3	1.55797E+11	52:12.3	2.014653689	-14.27107037	0.161500007	0.070592001	6.312553883	19.63403893	0
P3	1.55797E+11	52:12.4	2.008363846	-14.23613739	0.25150001	0.128799543	6.313637733	19.63403893	0
P3	1.55797E+11	52:12.5	2.000394341	-14.19653747	0.313500017	0.217971727	6.315248966	19.63403893	0
P3	1.55797E+11	52:12.6	1.993368005	-14.15682858	0.344500005	0.325564772	6.316377163	19.63403893	0
P3	1.55797E+11	52:12.7	1.988248876	-14.12160705	0.341500014	0.424316883	6.318242073	19.63403893	0
P3	1.55797E+11	52:12.8	1.986396824	-14.09153421	0.321500003	0.476895928	6.319531441	19.63403893	0
P3	1.55797E+11	52:12.9	1.989760152	-14.06773538	0.284500003	0.452347308	6.321450233	19.63403893	0
P3	1.55797E+11	52:13.0	2.001023095	-14.05208235	0.235500008	0.344672561	6.322143555	19.63403893	0
P3	1.55797E+11	52:13.1	2.02285103	-14.04603361	0.205500007	0.179793134	6.323281288	19.63403893	0
P3	1.55797E+11	52:13.2	2.055393307	-14.05121023	0.233500004	0.009559434	6.325385571	19.63403893	0
P3	1.55797E+11	52:13.3	2.094028067	-14.06175113	0.294499993	-0.110982865	6.327460766	19.63403893	0
P3	1.55797E+11	52:13.4	2.135093301	-14.07324688	0.344500005	-0.142408073	6.329189301	19.63403893	0
P3	1.55797E+11	52:13.5	2.178005636	-14.08340275	0.386500001	-0.080924504	6.331577301	19.63403893	0
P3	1.55797E+11	52:13.6	2.21833288	-14.08700428	0.391500026	0.039280061	6.332363129	19.63403893	0
P3	1.55797E+11	52:13.7	2.251542128	-14.0846897	0.359500021	0.161777511	6.333774567	19.63403893	0
P3	1.55797E+11	52:13.8	2.277156891	-14.08045323	0.313500017	0.22905241	6.337353706	19.63403893	0
P3	1.55797E+11	52:13.9	2.296295749	-14.07616043	0.264499992	0.20898211	6.342206955	19.63403893	0
P3	1.55797E+11	52:14.0	2.308012928	-14.07358811	0.201499999	0.101881281	6.347909927	19.63403893	0
P3	1.55797E+11	52:14.1	2.311400421	-14.07403933	0.127499998	-0.063212745	6.35260725	19.63403893	0
P3	1.55797E+11	52:14.2	2.308529938	-14.07829215	0.065500006	-0.241846472	6.355542183	19.63403893	0
P3	1.55797E+11	52:14.3	2.30003895	-14.08589345	0.049500003	-0.389447302	6.358832836	19.63403893	0
P3	1.55797E+11	52:14.4	2.284686658	-14.09462516	0.098500006	-0.469084501	6.360966682	19.63403893	0
P3	1.55797E+11	52:14.5	2.261487417	-14.10236229	0.166500002	-0.458560824	6.363002777	19.63403893	0
P3	1.55797E+11	52:14.6	2.231065609	-14.10472555	0.2315	-0.351149887	6.363935471	19.63403893	0
P3	1.55797E+11	52:14.7	2.195106559	-14.09968045	0.292500019	-0.165036052	6.364785194	19.63403893	0
P3	1.55797E+11	52:14.8	2.156938498	-14.09007297	0.338500023	0.058702722	6.365327358	19.63403893	0
P3	1.55797E+11	52:14.9	2.120886591	-14.07984009	0.351500005	0.264170587	6.366625786	19.63403893	0
P3	1.55797E+11	52:15.0	2.08724528	-14.07368584	0.348500013	0.400845289	6.367636681	19.63403893	0
P3	1.55797E+11	52:15.1	2.053827206	-14.0743295	0.350500017	0.443784565	6.368290901	19.63403893	0
P3	1.55797E+11	52:15.2	2.019862823	-14.07865083	0.354499996	0.401035786	6.369081974	19.63403893	0
P3	1.55797E+11	52:15.3	1.984781503	-14.07985154	0.360500008	0.306974053	6.37037611	19.63403893	0
P3	1.55797E+11	52:15.4	1.9500989	-14.07386297	0.360500008	0.202110842	6.371191502	19.63403893	0
P3	1.55797E+11	52:15.5	1.919491302	-14.06265763	0.340499997	0.113765419	6.372509956	19.63403893	0
P3	1.55797E+11	52:15.6	1.893875724	-14.05246693	0.305500001	0.045988135	6.373369217	19.63403893	0
P3	1.55797E+11	52:15.7	1.872454599	-14.04711721	0.265500009	-0.011650818	6.374189377	19.63403893	0
P3	1.55797E+11	52:15.8	1.853594142	-14.04650248	0.2315	-0.071148723	6.375141621	19.63403893	0
P3	1.55797E+11	52:15.9	1.835057047	-14.05108555	0.213500008	-0.135957122	6.377363205	19.63403893	0
P3	1.55797E+11	52:16.0	1.818029892	-14.06074258	0.198500007	-0.198260069	6.379575253	19.63403893	0
P3	1.55797E+11	52:16.1	1.806474306	-14.07197544	0.1655	-0.245914727	6.382441521	19.63403893	0
P3	1.55797E+11	52:16.2	1.802080974	-14.08181305	0.120500006	-0.273053885	6.384951115	19.63403893	0
P3	1.55797E+11	52:16.3	1.804514134	-14.08972201	0.082500003	-0.28433913	6.387431622	19.63403893	0
P3	1.55797E+11	52:16.4	1.813228355	-14.09566411	0.072500005	-0.28716141	6.389042854	19.63403893	0
P3	1.55797E+11	52:16.5	1.826975629	-14.09908429	0.093500003	-0.281606644	6.390102386	19.63403893	0
P3	1.55797E+11	52:16.6	1.844269544	-14.0994175	0.125499994	-0.258313477	6.392011642	19.63403893	0
P3	1.55797E+11	52:16.7	1.86306284	-14.09847697	0.152500004	-0.204925194	6.393447399	19.63403893	0
P3	1.55797E+11	52:16.8	1.880789437	-14.10041988	0.164499998	-0.120116018	6.39514637	19.63403893	0
P3	1.55797E+11	52:16.9	1.89638103	-14.1048425	0.1655	-0.019645954	6.396406174	19.63403893	0
P3	1.55797E+11	52:17.0	1.910478929	-14.10492188	0.157499999	0.067963846	6.397299767	19.63403893	0
P3	1.55797E+11	52:17.1	1.923203639	-14.09780169	0.152500004	0.117519028	6.398115158	19.63403893	0
P3	1.55797E+11	52:17.2	1.935235992	-14.08964336	0.1505	0.119999327	6.399228573	19.63403893	0
P3	1.55797E+11	52:17.3	1.946949007	-14.08778824	0.137500003	0.084994927	6.400019646	19.63403893	0
P3	1.55797E+11	52:17.4	1.956827851	-14.09159608	0.119500004	0.032470662	6.401284218	19.63403893	0
P3	1.55797E+11	52:17.5	1.965650173	-14.09719848	0.109500006	-0.018528368	6.401899338	19.63403893	0
P3	1.55797E+11	52:17.6	1.975010755	-14.10434434	0.11150001	-0.05581763	6.402885914	19.63403893	0
P3	1.55797E+11	52:17.7	1.984804851	-14.11223175	0.115500003	-0.076021232	6.403823376	19.63403893	0
P3	1.55797E+11	52:17.8	1.99437788	-14.12056375	0.117500007	-0.079212531	6.404750824	19.63403893	0
P3	1.55797E+11	52:17.9	2.003944003	-14.12965255	0.123500004	-0.067313269	6.405229568	19.63403893	0
P3	1.55797E+11	52:18.0	2.015392421	-14.13982128	0.138500005	-0.04247589	6.406274319	19.63403893	0
P3	1.55797E+11	52:18.1	2.027511331	-14.14931816	0.144500002	-0.010936174	6.407177925	19.63403893	0
P3	1.55797E+11	52:18.2	2.037756541	-14.15473632	0.123500004	0.016572097	6.407592773	19.63403893	0
P3	1.55797E+11	52:18.3	2.045299004	-14.15747296	0.100500003	0.028793441	6.408071518	19.63403893	0
P3	1.55797E+11	52:18.4	2.049193937	-14.16043371	0.077500008	0.017328709	6.408652306	19.63403893	0
P3	1.55797E+11	52:18.5	2.051837171	-14.16747243	0.082500003	-0.013519502	6.409189224	19.63403893	0
P3	1.55797E+11	52:18.6	2.055083149	-14.17837932	0.100500003	-0.049446989	6.409648418	19.63403893	0
P3	1.55797E+11	52:18.7	2.054524127	-14.18484134	0.069500007	-0.079060316	6.410214901	19.63403893	0
P3	1.55797E+11	52:18.8	2.046473118	-14.18219583	0.037500001	-0.09670724	6.410776138	19.63403893	0
P3	1.55797E+11	52:18.9	2.035368685	-14.17534419	0.071500003	-0.09725517	6.411479473	19.63403893	0
P3	1.55797E+11	52:19.0	2.02576406	-14.16840139	0.082500003	-0.084357724	6.412314415	19.63403893	0
P3	1.55797E+11	52:19.1	2.01544902	-14.16151224	0.100500003	-0.059547197	6.413208008	19.63403893	0
P3	1.55797E+11	52:19.2	2.00440384	-14.1573537	0.108500004	-0.0262914	6.414531231	19.63403893	0
P3	1.55797E+11	52:19.3	1.994472052	-14.15619892	0.103500009	0.011595082	6.415009975	19.63403893	0
P3	1.55797E+11	52:19.4	1.986073967	-14.1553184	0.096500002	0.044530135	6.415698051	19.63403893	0
P3	1.55797E+11	52:19.5	1.981006907	-14.15481154	0.075500004	0.059453167	6.416279316	19.63403893	0
P3	1.55797E+11	52:19.6	1.979177807	-14.15507151	0.050500002	0.047654018	6.416816235	19.63403893	0
P3	1.55797E+11	52:19.7	1.97812949	-14.15693443	0.036500003	0.008841118	6.417543888	19.63403893	0
P3	1.55797E+11	52:19.8	1.976072752	-14.16054984	0.039500002	-0.043767832	6.418003082	19.63403893	0
P3	1.55797E+11	52:19.9	1.972946608	-14.1618961	0.036500003	-0.090432517	6.418305874	19.63403893	0
P3	1.55797E+11	52:20.0	1.970863703	-14.15971982	0.0275	-0.113972433	6.41860342	19.63403893	0
P3	1.55797E+11	52:20.1	1.97105858	-14.15731498	0.014500001	-0.116599187	6.418940544	19.63403893	0
P3	1.55797E+11	52:20.2	1.97102322	-14.1540696	0.020500001	-0.102280103	6.419291973	19.63403893	0
P3	1.55797E+11	52:20.3	1.968723955	-14.14924617	0.036500003	-0.07858412	6.419726372	19.63403893	0
P3	1.55797E+11	52:20.4	1.964806063	-14.14648746	0.036500003	-0.052878048	6.420278549	19.63403893	0
P3	1.55797E+11	52:20.5	1.960403874	-14.14536782	0.036500003	-0.027795432	6.420913219	19.63403893	0
P3	1.55797E+11	52:20.6	1.957839358	-14.14343732	0.032500003	-0.00675462	6.421616077	19.63403893	0
P3	1.55797E+11	52:20.7	1.957921642	-14.14101952	0.0255	0.007500283	6.422314644	19.63403893	0
P3	1.55797E+11	52:20.8	1.958693755	-14.13759742	0.0305	0.013356935	6.422929764	19.63403893	0
P3	1.55797E+11	52:20.9	1.958899861	-14.13361169	0.035500001	0.011940247	6.423427582	19.63403893	0
P3	1.55797E+11	52:21.0	1.957782154	-14.12848546	0.044500005	0.0077677	6.424331188	19.63403893	0
P3	1.55797E+11	52:21.1	1.955940548	-14.12140628	0.059500005	0.008212368	6.42608881	19.63403893	0
P3	1.55797E+11	52:21.2	1.954133997	-14.11484005	0.060500003	0.017146954	6.428667068	19.63403893	0
P3	1.55797E+11	52:21.3	1.951968656	-14.10840387	0.063500002	0.033197634	6.430444241	19.63403893	0
P3	1.55797E+11	52:21.4	1.948827516	-14.10127773	0.071500003	0.050207786	6.432475567	19.63403893	0
P3	1.55797E+11	52:21.5	1.945304912	-14.09387346	0.076500006	0.061211739	6.434077263	19.63403893	0
P3	1.55797E+11	52:21.6	1.942362173	-14.08824339	0.067500003	0.062195972	6.434921741	19.63403893	0
P3	1.55797E+11	52:21.7	1.939625116	-14.08683122	0.044500005	0.050576102	6.436728477	19.63403893	0
P3	1.55797E+11	52:21.8	1.937980249	-14.08580965	0.035500001	0.027562793	6.437700272	19.63403893	0
P3	1.55797E+11	52:21.9	1.938028205	-14.08296791	0.035500001	-0.002319983	6.439262867	19.63403893	0
P3	1.55797E+11	52:22.0	1.939473799	-14.08181616	0.020500001	-0.034785204	6.440454006	19.63403893	0
P3	1.55797E+11	52:22.1	1.941752081	-14.08321874	0.009500001	-0.063621826	6.443056583	19.63403893	0
P3	1.55797E+11	52:22.2	1.943624794	-14.08395893	0.011500001	-0.082105912	6.444238186	19.63403893	0
P3	1.55797E+11	52:22.3	1.944025896	-14.08446932	0.0055	-0.088937029	6.445116997	19.63403893	0
P3	1.55797E+11	52:22.4	1.940917916	-14.08762306	0.024499999	-0.081303261	6.446147442	19.63403893	0
P3	1.55797E+11	52:22.5	1.933672814	-14.09236478	0.054500002	-0.057544891	6.446928501	19.63403893	0
P3	1.55797E+11	52:22.6	1.922941789	-14.09759369	0.083500005	-0.017143607	6.447958946	19.63403893	0
P3	1.55797E+11	52:22.7	1.908849829	-14.10273033	0.112500004	0.037456427	6.448979378	19.63403893	0
P3	1.55797E+11	52:22.8	1.894342688	-14.10443638	0.120500006	0.097714216	6.449819565	19.63403893	0
P3	1.55797E+11	52:22.9	1.879809405	-14.10385093	0.1285	0.151925772	6.451362133	19.63403893	0
P3	1.55797E+11	52:23.0	1.862958749	-14.10389861	0.1505	0.188296497	6.452656269	19.63403893	0
P3	1.55797E+11	52:23.1	1.843837067	-14.10415152	0.172499999	0.201920331	6.45386219	19.63403893	0
P3	1.55797E+11	52:23.2	1.824013282	-14.1043209	0.184500009	0.196821645	6.454829216	19.63403893	0
P3	1.55797E+11	52:23.3	1.806006319	-14.10371917	0.180500001	0.180534452	6.455625057	19.63403893	0
P3	1.55797E+11	52:23.4	1.790576468	-14.10331981	0.167500004	0.156615078	6.456860542	19.63403893	0
P3	1.55797E+11	52:23.5	1.780312799	-14.1019081	0.135499999	0.122293688	6.459638596	19.63403893	0
P3	1.55797E+11	52:23.6	1.777549133	-14.09961698	0.084500007	0.068549737	6.461235523	19.63403893	0
P3	1.55797E+11	52:23.7	1.782175905	-14.0996802	0.023500001	-0.012473536	6.463427544	19.63403893	0
P3	1.55797E+11	52:23.8	1.794696076	-14.10144274	0.045500003	-0.105002791	6.464418888	19.63403893	0
P3	1.55797E+11	52:23.9	1.813323907	-14.10429225	0.108500004	-0.178024665	6.465116978	19.63403893	0
P3	1.55797E+11	52:24.0	1.835673457	-14.10716686	0.158500001	-0.195716247	6.466547966	19.63403893	0
P3	1.55797E+11	52:24.1	1.859249149	-14.10882064	0.190500006	-0.139833629	6.467617035	19.63403893	0
P3	1.55797E+11	52:24.2	1.880379785	-14.10838278	0.196500003	-0.025423693	6.468818188	19.63403893	0
P3	1.55797E+11	52:24.3	1.900679993	-14.10442078	0.204500005	0.106781699	6.469780445	19.63403893	0
P3	1.55797E+11	52:24.4	1.925677955	-14.09941879	0.240500003	0.21254167	6.470620155	19.63403893	0
P3	1.55797E+11	52:24.5	1.955118618	-14.09689285	0.274500012	0.268593907	6.472128868	19.63403893	0
P3	1.55797E+11	52:24.6	1.984984889	-14.09559438	0.286500007	0.27540639	6.472939491	19.63403893	0
P3	1.55797E+11	52:24.7	2.011481293	-14.09370777	0.273499995	0.250370473	6.474760532	19.63403893	0
P3	1.55797E+11	52:24.8	2.030581957	-14.09218053	0.230499998	0.206045792	6.477138519	19.63403893	0
P3	1.55797E+11	52:24.9	2.039331282	-14.08992778	0.160500005	0.141982108	6.478354454	19.63403893	0
P3	1.55797E+11	52:25.0	2.034539372	-14.08543416	0.069500007	0.041520514	6.479867935	19.63403893	0
P3	1.55797E+11	52:25.1	2.013720428	-14.07833027	0.087500006	-0.087159611	6.481992245	19.63403893	0
P3	1.55797E+11	52:25.2	1.978099027	-14.06825615	0.21450001	-0.197229266	6.484126091	19.63403893	0
P3	1.55797E+11	52:25.3	1.913184052	-14.07711327	0.429500014	-0.210717812	6.485586166	19.63403893	0
P3	1.55797E+11	52:25.4	1.808683565	-14.12389514	0.787500083	-0.03963659	6.486870289	19.63403893	0
P3	1.55797E+11	52:25.5	1.710759971	-14.17320348	0.86650008	0.311515987	6.491044998	19.63403893	0
P3	1.55797E+11	52:25.6	1.66912967	-14.1908328	0.567500055	0.705906689	6.497675896	19.63403893	0
P3	1.55797E+11	52:25.7	1.681034565	-14.18559573	0.217500001	0.928999305	6.500131607	19.63403893	0
P3	1.55797E+11	52:25.8	1.724285142	-14.1768071	0.055500004	0.819313407	6.502875805	19.63403893	0
P3	1.55797E+11	52:25.9	1.781517377	-14.17690063	0.240500003	0.395817697	6.505122185	19.63403893	0
P3	1.55797E+11	52:26.0	1.839134124	-14.18805331	0.3565	-0.159990028	6.512793064	19.63403893	0
P3	1.55797E+11	52:26.1	1.886722896	-14.20752061	0.398500025	-0.577744126	6.515683651	19.63403893	0
P3	1.55797E+11	52:26.2	1.922359877	-14.23020504	0.396500021	-0.679332614	6.518994331	19.63403893	0
P3	1.55797E+11	52:26.3	1.948316926	-14.24686451	0.357500017	-0.474352837	6.52650404	19.63403893	0
P3	1.55797E+11	52:26.4	1.961621248	-14.24785974	0.25850001	-0.152680904	6.532289982	19.63403893	0
P3	1.55797E+11	52:26.5	1.961053559	-14.23253961	0.155499995	0.071517088	6.534550667	19.63403893	0
P3	1.55797E+11	52:26.6	1.94332292	-14.20563908	0.144500002	0.082195215	6.537353516	19.63403893	0
P3	1.55797E+11	52:26.7	1.91056855	-14.16776588	0.281500012	-0.064618275	6.540996075	19.63403893	0
P3	1.55797E+11	52:26.8	1.882845235	-14.12046268	0.384499997	-0.204610616	6.546415806	19.63403893	0
P3	1.55797E+11	52:26.9	1.871877432	-14.06944375	0.428500026	-0.210731611	6.548789024	19.63403893	0
P3	1.55797E+11	52:27.0	1.874721915	-14.02312595	0.426500022	-0.059879005	6.551220894	19.63403893	0
P3	1.55797E+11	52:27.1	1.885760236	-13.99086735	0.364500016	0.145220578	6.553325176	19.63403893	0
P3	1.55797E+11	52:27.2	1.900608554	-13.9796925	0.244500011	0.27783823	6.555053711	19.63403893	0
P3	1.55797E+11	52:27.3	1.920117327	-13.98899554	0.139500007	0.253843248	6.556962967	19.63403893	0
P3	1.55797E+11	52:27.4	1.945820619	-14.01127674	0.174500003	0.086558059	6.558545113	19.63403893	0
P3	1.55797E+11	52:27.5	1.978450528	-14.03982931	0.273499995	-0.132285416	6.563461781	19.63403893	0
P3	1.55797E+11	52:27.6	2.017570761	-14.06917368	0.363499999	-0.276094645	6.567983627	19.63403893	0
P3	1.55797E+11	52:27.7	2.060067208	-14.09483576	0.417500019	-0.262708098	6.57113266	19.63403893	0
P3	1.55797E+11	52:27.8	2.100973762	-14.11534603	0.431500018	-0.096199878	6.573784351	19.63403893	0
P3	1.55797E+11	52:27.9	2.133133748	-14.13335618	0.401500016	0.127671227	6.578403473	19.63403893	0
P3	1.55797E+11	52:28.0	2.150502848	-14.15157118	0.333499998	0.292066455	6.583374023	19.63403893	0
P3	1.55797E+11	52:28.1	2.152129911	-14.16632999	0.239500001	0.316018611	6.586850643	19.63403893	0
P3	1.55797E+11	52:28.2	2.140095417	-14.17226737	0.132499993	0.180413589	6.589872837	19.63403893	0
P3	1.55797E+11	52:28.3	2.117887857	-14.17116453	0.101500005	-0.058162738	6.593735218	19.63403893	0
P3	1.55797E+11	52:28.4	2.089139833	-14.16823396	0.1655	-0.296430469	6.597949028	19.63403893	0
P3	1.55797E+11	52:28.5	2.055510727	-14.1659198	0.238499999	-0.433665752	6.600717545	19.63403893	0
P3	1.55797E+11	52:28.6	2.01999838	-14.16514985	0.289499998	-0.422097176	6.603325367	19.63403893	0
P3	1.55797E+11	52:28.7	1.985605934	-14.16517629	0.315500021	-0.27584058	6.605229378	19.63403893	0
P3	1.55797E+11	52:28.8	1.952581485	-14.16466441	0.328500003	-0.057228919	6.607011795	19.63403893	0
P3	1.55797E+11	52:28.9	1.920782769	-14.16217602	0.333499998	0.14932707	6.608720779	19.63403893	0
P3	1.55797E+11	52:29.0	1.890655497	-14.15789327	0.32950002	0.277245969	6.612221718	19.63403893	0
P3	1.55797E+11	52:29.1	1.864224146	-14.15416942	0.306500018	0.30037719	6.618706226	19.63403893	0
P3	1.55797E+11	52:29.2	1.844290407	-14.14987264	0.261500001	0.232736021	6.620332241	19.63403893	0
P3	1.55797E+11	52:29.3	1.833418828	-14.14452364	0.195500001	0.107918382	6.62189436	19.63403893	0
P3	1.55797E+11	52:29.4	1.833199145	-14.14264053	0.106500007	-0.04243518	6.623422623	19.63403893	0
P3	1.55797E+11	52:29.5	1.843557373	-14.14512209	0.0075	-0.202384576	6.624272346	19.63403893	0
P3	1.55797E+11	52:29.6	1.862577216	-14.14772266	0.081500001	-0.340559423	6.625317574	19.63403893	0
P3	1.55797E+11	52:29.7	1.886119565	-14.14908199	0.147499993	-0.422300488	6.627744198	19.63403893	0
P3	1.55797E+11	52:29.8	1.9099465	-14.15170326	0.184500009	-0.411439717	6.630644321	19.63403893	0
P3	1.55797E+11	52:29.9	1.929948514	-14.15724537	0.191500008	-0.304258138	6.631928921	19.63403893	0
P3	1.55797E+11	52:30.0	1.941382395	-14.16294193	0.157499999	-0.137888968	6.632568359	19.63403893	0
P3	1.55797E+11	52:30.1	1.942008535	-14.16489279	0.089500003	0.012672083	6.633213043	19.63403893	0
P3	1.55797E+11	52:30.2	1.935535226	-14.16284258	0.0275	0.077225812	6.633798599	19.63403893	0
P3	1.55797E+11	52:30.3	1.920617633	-14.16468212	0.051500004	0.043112021	6.634706974	19.63403893	0
P3	1.55797E+11	52:30.4	1.889162004	-14.18431027	0.218500003	-0.031733938	6.635991096	19.63403893	0
P3	1.55797E+11	52:30.5	1.832446239	-14.23255508	0.489500016	-0.034371234	6.637509823	19.63403893	0
P3	1.55797E+11	52:30.6	1.761061951	-14.29472149	0.686500072	0.118789487	6.639023304	19.63403893	0
P3	1.55797E+11	52:30.7	1.724711932	-14.32942175	0.503500044	0.39378348	6.640409946	19.63403893	0
P3	1.55797E+11	52:30.8	1.751418812	-14.3227003	0.102500007	0.618720233	6.643364429	19.63403893	0
P3	1.55797E+11	52:30.9	1.813986285	-14.29441009	0.2685	0.677222013	6.646538258	19.63403893	0
P3	1.55797E+11	52:31.0	1.871189541	-14.27057847	0.336500019	0.509284556	6.64812994	19.63403893	0
P3	1.55797E+11	52:31.1	1.90193931	-14.26581078	0.245499998	0.184529915	6.64923811	19.63403893	0
P3	1.55797E+11	52:31.2	1.914611727	-14.26696129	0.174500003	-0.156605348	6.650424957	19.63403893	0
P3	1.55797E+11	52:31.3	1.924481486	-14.27767363	0.170499995	-0.369816929	6.65109396	19.63403893	0
P3	1.55797E+11	52:31.4	1.951923154	-14.29573365	0.283500016	-0.402275234	6.652382851	19.63403893	0
P3	1.55797E+11	52:31.5	2.01672181	-14.27573314	0.512500048	-0.2686508	6.653745174	19.63403893	0
P3	1.55797E+11	52:31.6	2.103307091	-14.21674377	0.76850003	0.003981015	6.655776501	19.63403893	0
P3	1.55797E+11	52:31.7	2.18509154	-14.15144276	0.844500065	0.349016517	6.660439491	19.63403893	0
P3	1.55797E+11	52:31.8	2.259852177	-14.08511725	0.88350004	0.707641125	6.662939548	19.63403893	0
P3	1.55797E+11	52:31.9	2.329732763	-14.02562572	0.887500048	0.995623469	6.666000843	19.63403893	0
P3	1.55797E+11	52:32.0	2.392230837	-13.98770537	0.803500056	1.144725561	6.668779373	19.63403893	0
P3	1.55797E+11	52:32.1	2.444841543	-13.98074487	0.66050005	1.047737002	6.670302868	19.63403893	0
P3	1.55797E+11	52:32.2	2.485807167	-14.0086783	0.522500038	0.707025409	6.671840668	19.63403893	0
P3	1.55797E+11	52:32.3	2.507912674	-14.06763132	0.459500015	0.233544886	6.6762743	19.63403893	0
P3	1.55797E+11	52:32.4	2.512676262	-14.14551064	0.523500025	-0.219363347	6.685082912	19.63403893	0
P3	1.55797E+11	52:32.5	2.527587526	-14.22346943	0.619500041	-0.51240766	6.691596508	19.63403893	0
P3	1.55797E+11	52:32.6	2.555118758	-14.3062085	0.738500059	-0.567444146	6.69420433	20.14348602	0
P3	1.55797E+11	52:32.7	2.585146508	-14.39240231	0.821500063	-0.392784566	6.69645977	20.14348602	0
P3	1.55797E+11	52:32.8	2.639165495	-14.44120458	0.729500055	-0.099908747	6.697592735	20.14348602	0
P3	1.55797E+11	52:32.9	2.721703048	-14.44514871	0.693500042	0.185252115	6.698593616	20.14348602	0
P3	1.55797E+11	52:33.0	2.813576926	-14.43140419	0.74150008	0.356975168	6.699960709	20.14348602	0
P3	1.55797E+11	52:33.1	2.902765119	-14.41494788	0.769500077	0.378454983	6.704409122	20.14348602	0
P3	1.55797E+11	52:33.2	2.983804823	-14.40281536	0.765500069	0.286532313	6.714457989	20.14348602	0
P3	1.55797E+11	52:33.3	3.056070706	-14.40277576	0.740500033	0.161035329	6.718344688	20.65365982	0
P3	1.55797E+11	52:33.4	3.120668386	-14.42289912	0.71450007	0.063429564	6.721093655	20.65365982	0
P3	1.55797E+11	52:33.5	3.177219358	-14.46256574	0.694500029	0.00739183	6.723027229	20.65365982	0
P3	1.55797E+11	52:33.6	3.226312726	-14.51522299	0.686500072	-0.026718121	6.72533226	20.65365982	0
P3	1.55797E+11	52:33.7	3.269689138	-14.57072293	0.671500027	-0.061560493	6.731645584	20.65365982	0
P3	1.55797E+11	52:33.8	3.306809161	-14.61983764	0.624500036	-0.106478512	6.740815639	20.65365982	0
P3	1.55797E+11	52:33.9	3.337361664	-14.65814139	0.548500061	-0.166837931	6.743896484	20.65365982	0
P3	1.55797E+11	52:34.0	3.362519117	-14.68379358	0.457500011	-0.2354514	6.745937347	20.65365982	0
P3	1.55797E+11	52:34.1	3.380112554	-14.70104012	0.362500012	-0.319537818	6.747475624	20.65365982	0
P3	1.55797E+11	52:34.2	3.38834078	-14.71390786	0.270500004	-0.431061119	6.751245022	20.65365982	0
P3	1.55797E+11	52:34.3	3.391664587	-14.72192829	0.192499995	-0.561249495	6.755746841	20.65365982	0
P3	1.55797E+11	52:34.4	3.393871785	-14.72748789	0.138500005	-0.681728125	6.759277344	20.65365982	0
P3	1.55797E+11	52:34.5	3.394977979	-14.73332522	0.106500007	-0.759359241	6.761518478	20.65365982	0
P3	1.55797E+11	52:34.6	3.395222418	-14.73825813	0.077500008	-0.773340821	6.76282692	20.65365982	0
P3	1.55797E+11	52:34.7	3.393909302	-14.74024714	0.044500005	-0.724378645	6.763652325	20.65365982	0
P3	1.55797E+11	52:34.8	3.390205292	-14.73927593	0.032500003	-0.629173696	6.764282227	20.65365982	0
P3	1.55797E+11	52:34.9	3.38563225	-14.73613641	0.043500002	-0.510567963	6.764736176	20.65365982	0
P3	1.55797E+11	52:35.0	3.382665159	-14.73188642	0.047500003	-0.388425469	6.765005112	20.65365982	0
P3	1.55797E+11	52:35.1	3.381327499	-14.73014562	0.036500003	-0.276977509	6.76541996	20.65365982	0
P3	1.55797E+11	52:35.2	3.380065388	-14.73090936	0.0285	-0.184229001	6.765834808	20.65365982	0
P3	1.55797E+11	52:35.3	3.378506247	-14.7305709	0.0295	-0.113872215	6.766206264	20.65365982	0
P3	1.55797E+11	52:35.4	3.37781839	-14.72998857	0.022500001	-0.068167172	6.766708851	20.65365982	0
P3	1.55797E+11	52:35.5	3.379478136	-14.73043403	0.0065	-0.046445508	6.766938686	20.65365982	0
P3	1.55797E+11	52:35.6	3.382373374	-14.72945194	0.0175	-0.040598415	6.767109394	20.65365982	0
P3	1.55797E+11	52:35.7	3.384889074	-14.72610689	0.0295	-0.040368915	6.767338753	20.65365982	0
P3	1.55797E+11	52:35.8	3.389054558	-14.72388384	0.035500001	-0.035620581	6.767671108	20.65365982	0
P3	1.55797E+11	52:35.9	3.396072414	-14.72508831	0.051500004	-0.018797074	6.767978668	20.65365982	0
P3	1.55797E+11	52:36.0	3.403792486	-14.72707699	0.0625	0.00981885	6.768476486	20.65365982	0
P3	1.55797E+11	52:36.1	3.41344697	-14.73034211	0.082500003	0.044437196	6.768911362	20.65365982	0
P3	1.55797E+11	52:36.2	3.429683335	-14.73525586	0.130500004	0.083179124	6.769184589	21.15378952	0
P3	1.55797E+11	52:36.3	3.454319512	-14.73523516	0.188500002	0.130070373	6.769951344	21.15378952	0
P3	1.55797E+11	52:36.4	3.48474621	-14.73034575	0.242500007	0.188861325	6.771245003	21.15378952	0
P3	1.55797E+11	52:36.5	3.520210194	-14.72679198	0.293500006	0.259620905	6.772060394	21.15378952	0
P3	1.55797E+11	52:36.6	3.56257226	-14.72352462	0.357500017	0.33881253	6.772714615	21.15378952	0
P3	1.55797E+11	52:36.7	3.608953795	-14.71487752	0.409500003	0.416650862	6.773256779	21.15378952	0
P3	1.55797E+11	52:36.8	3.654820536	-14.69988703	0.438500017	0.47663182	6.774111271	21.15378952	0
P3	1.55797E+11	52:36.9	3.699135434	-14.68296507	0.452500015	0.504031241	6.776181698	21.15378952	0
P3	1.55797E+11	52:37.0	3.742549958	-14.66859429	0.456500024	0.491619319	6.78164053	21.15378952	0
P3	1.55797E+11	52:37.1	3.786820764	-14.65703924	0.463500023	0.440625101	6.784858227	21.15378952	0
P3	1.55797E+11	52:37.2	3.835371428	-14.64427461	0.494500011	0.365599841	6.787558556	21.15378952	0
P3	1.55797E+11	52:37.3	3.888449243	-14.6295882	0.528500021	0.28947407	6.789496899	21.15378952	0
P3	1.55797E+11	52:37.4	3.943359017	-14.61803593	0.543500066	0.23019354	6.790356636	21.68066978	0
P3	1.55797E+11	52:37.5	4.000380107	-14.61247005	0.556500077	0.197369933	6.791484356	21.68066978	0
P3	1.55797E+11	52:37.6	4.060356427	-14.61073508	0.578500032	0.18937692	6.793237209	21.68066978	0
P3	1.55797E+11	52:37.7	4.120475189	-14.6118639	0.586500049	0.193543091	6.796298981	21.68066978	0
P3	1.55797E+11	52:37.8	4.176532868	-14.61345592	0.568500042	0.190136224	6.802167892	21.68066978	0
P3	1.55797E+11	52:37.9	4.226513562	-14.61088801	0.533500075	0.163378358	6.803803921	21.68066978	0
P3	1.55797E+11	52:38.0	4.27136466	-14.60393898	0.497500002	0.107523754	6.80591774	21.68066978	0
P3	1.55797E+11	52:38.1	4.31239784	-14.59178987	0.467500001	0.026498601	6.807157993	21.68066978	0
P3	1.55797E+11	52:38.2	4.349590467	-14.57318475	0.441500008	-0.066771761	6.80816412	21.68066978	0
P3	1.55797E+11	52:38.3	4.38352083	-14.54910852	0.425500005	-0.153335065	6.808735371	21.68066978	0
P3	1.55797E+11	52:38.4	4.413743196	-14.52026643	0.414500028	-0.216184095	6.810209751	21.68066978	0
P3	1.55797E+11	52:38.5	4.441658627	-14.48882462	0.41050002	-0.244448766	6.813164234	22.19544983	0
P3	1.55797E+11	52:38.6	4.470456276	-14.45797484	0.413500011	-0.235491216	6.815717697	22.19544983	0
P3	1.55797E+11	52:38.7	4.498172491	-14.42925067	0.402500004	-0.199219778	6.817007065	22.19544983	0
P3	1.55797E+11	52:38.8	4.523752901	-14.40145401	0.389500022	-0.153071463	6.818105698	22.19544983	0
P3	1.55797E+11	52:38.9	4.549454845	-14.37654414	0.374500006	-0.114076786	6.81930685	22.19544983	0
P3	1.55797E+11	52:39.0	4.574971148	-14.35807726	0.342500001	-0.094737187	6.820893764	22.19544983	0
P3	1.55797E+11	52:39.1	4.599289239	-14.34622792	0.303499997	-0.101028472	6.822216988	22.19544983	0
P3	1.55797E+11	52:39.2	4.622229165	-14.33964549	0.2685	-0.13154532	6.82329607	22.19544983	0
P3	1.55797E+11	52:39.3	4.64370396	-14.33547308	0.242500007	-0.177535892	6.823852539	22.19544983	0
P3	1.55797E+11	52:39.4	4.665710618	-14.34041615	0.223499998	-0.225565195	6.824667931	22.19544983	0
P3	1.55797E+11	52:39.5	4.689571544	-14.35640176	0.241500005	-0.255705476	6.825854301	22.19544983	0
P3	1.55797E+11	52:39.6	4.711134718	-14.36396639	0.223499998	-0.258893311	6.826850414	22.19544983	0
P3	1.55797E+11	52:39.7	4.725535939	-14.3562826	0.176500008	-0.23920387	6.827397346	22.19544983	0
P3	1.55797E+11	52:39.8	4.733245787	-14.34491753	0.136500001	-0.213545203	6.827998161	22.19544983	0
P3	1.55797E+11	52:39.9	4.738108913	-14.33441912	0.11150001	-0.198746592	6.828852654	22.19544983	0
P3	1.55797E+11	52:40.0	4.74239702	-14.3256009	0.097500004	-0.203751057	6.829345703	22.19544983	0
P3	1.55797E+11	52:40.1	4.746381662	-14.32024854	0.078500003	-0.225134701	6.82959938	22.19544983	0
P3	1.55797E+11	52:40.2	4.749551939	-14.3191732	0.053500004	-0.247477248	6.829926968	22.19544983	0
P3	1.55797E+11	52:40.3	4.750923361	-14.32245844	0.0275	-0.258666366	6.830400467	22.19544983	0
P3	1.55797E+11	52:40.4	4.750085932	-14.32582977	0.011500001	-0.253718257	6.830737114	22.19544983	0
P3	1.55797E+11	52:40.5	4.747415847	-14.32735575	0.0125	-0.235944405	6.831347466	22.19544983	0
P3	1.55797E+11	52:40.6	4.742690161	-14.32868172	0.031500001	-0.205905303	6.83180666	22.19544983	0
P3	1.55797E+11	52:40.7	4.736305614	-14.32770555	0.048500001	-0.165863141	6.832138538	22.19544983	0
P3	1.55797E+11	52:40.8	4.731153141	-14.32272991	0.054500002	-0.114613168	6.832480431	22.19544983	0
P3	1.55797E+11	52:40.9	4.728393001	-14.31394444	0.066500001	-0.052738421	6.832744122	22.19544983	0
P3	1.55797E+11	52:41.0	4.726463305	-14.30202939	0.088500008	0.012296795	6.834379673	22.19544983	0
P3	1.55797E+11	52:41.1	4.724456298	-14.28712255	0.116500005	0.070970573	6.836269379	22.19544983	0
P3	1.55797E+11	52:41.2	4.720096526	-14.26722795	0.160500005	0.120452546	6.837343693	22.19544983	0
P3	1.55797E+11	52:41.3	4.712740472	-14.24142558	0.213500008	0.166853487	6.838330269	22.19544983	0
P3	1.55797E+11	52:41.4	4.70817381	-14.20748329	0.276500016	0.220636338	6.840620041	22.19544983	0
P3	1.55797E+11	52:41.5	4.710009996	-14.16170814	0.36650002	0.292610914	6.842861176	22.19544983	0
P3	1.55797E+11	52:41.6	4.718565548	-14.1010822	0.488500029	0.390565872	6.844584942	22.19544983	0
P3	1.55797E+11	52:41.7	4.736307134	-14.02293423	0.641500056	0.519876897	6.845371246	22.74669647	0
P3	1.55797E+11	52:41.8	4.762014491	-13.93347274	0.770500064	0.674701869	6.847070217	22.74669647	0
P3	1.55797E+11	52:41.9	4.791154784	-13.84116342	0.84950006	0.835306823	6.850424767	22.74669647	0
P3	1.55797E+11	52:42.0	4.821506078	-13.74758458	0.907500088	0.97031951	6.854843616	22.74669647	0
P3	1.55797E+11	52:42.1	4.851424956	-13.65321706	0.949500084	1.044168115	6.856865406	22.74669647	0
P3	1.55797E+11	52:42.2	4.879339222	-13.55734151	0.981500089	1.032828569	6.860156059	22.74669647	0
P3	1.55797E+11	52:42.3	4.9040969	-13.45815114	1.014500022	0.938539386	6.861494064	23.33587646	0
P3	1.55797E+11	52:42.4	4.923945148	-13.35455591	1.04550004	0.790280938	6.8633008	23.33587646	0
P3	1.55797E+11	52:42.5	4.938437209	-13.24738481	1.070500016	0.628525257	6.868774414	23.33587646	0
P3	1.55797E+11	52:42.6	4.950144853	-13.13596522	1.102499962	0.490446657	6.875449181	23.33587646	0
P3	1.55797E+11	52:42.7	4.962713973	-13.01989593	1.140500069	0.395593971	6.878334999	23.33587646	0
P3	1.55797E+11	52:42.8	4.977706791	-12.90261439	1.161499977	0.342025101	6.881162167	23.89626884	0
P3	1.55797E+11	52:42.9	4.996941395	-12.78223164	1.193500042	0.316969365	6.882417202	23.89626884	0
P3	1.55797E+11	52:43.0	5.021198226	-12.65611118	1.243499994	0.309140205	6.88653326	23.89626884	0
P3	1.55797E+11	52:43.1	5.046403138	-12.53063702	1.254500031	0.308495313	6.893081188	23.89626884	0
P3	1.55797E+11	52:43.2	5.069948103	-12.40994613	1.235499978	0.301901579	6.897949219	24.39749718	0
P3	1.55797E+11	52:43.3	5.090873622	-12.28743372	1.246500015	0.281847626	6.901332855	24.39749718	0
P3	1.55797E+11	52:43.4	5.105207408	-12.15974818	1.273499966	0.247583032	6.902783394	24.39749718	0
P3	1.55797E+11	52:43.5	5.110623117	-12.03533862	1.252500057	0.198221236	6.904458046	24.39749718	0
P3	1.55797E+11	52:43.6	5.111888452	-11.91668715	1.216500044	0.1369109	6.90956068	24.39749718	0
P3	1.55797E+11	52:43.7	5.115116277	-11.79669131	1.218500018	0.073743306	6.916362286	25.01241302	0
P3	1.55797E+11	52:43.8	5.120919214	-11.67383301	1.23150003	0.018354351	6.920566559	25.01241302	0
P3	1.55797E+11	52:43.9	5.131032784	-11.54977485	1.238499999	-0.022246525	6.923413277	25.01241302	0
P3	1.55797E+11	52:44.0	5.147247596	-11.42815969	1.227500081	-0.043492842	6.924746037	25.01241302	0
P3	1.55797E+11	52:44.1	5.166324406	-11.31140814	1.199499965	-0.048650865	6.928896427	25.01241302	0
P3	1.55797E+11	52:44.2	5.18563989	-11.19332802	1.202499986	-0.046309765	6.93472147	25.61988449	0
P3	1.55797E+11	52:44.3	5.202821967	-11.06934137	1.233500004	-0.039911162	6.938510895	25.61988449	0
P3	1.55797E+11	52:44.4	5.216446034	-10.94227226	1.253499985	-0.026991885	6.941904068	25.61988449	0
P3	1.55797E+11	52:44.5	5.228111894	-10.81435439	1.263499975	-0.005376671	6.943056583	25.61988449	0
P3	1.55797E+11	52:44.6	5.238265228	-10.68717076	1.264500022	0.023324173	6.944462776	26.12876892	0
P3	1.55797E+11	52:44.7	5.245494646	-10.56412298	1.242500067	0.051558353	6.948408127	26.12876892	0
P3	1.55797E+11	52:44.8	5.248822703	-10.44498299	1.216500044	0.065780237	6.953940392	26.12876892	0
P3	1.55797E+11	52:44.9	5.250868939	-10.32517036	1.21450007	0.054311175	6.956455231	26.12876892	0
P3	1.55797E+11	52:45.0	5.258322614	-10.1997145	1.245499969	0.022932125	6.960112095	26.12876892	0
P3	1.55797E+11	52:45.1	5.276466243	-10.06993008	1.27850008	-0.007369054	6.96155262	26.74719048	0
P3	1.55797E+11	52:45.2	5.303050632	-9.941789788	1.283500075	-0.01568896	6.965820313	26.74719048	0
P3	1.55797E+11	52:45.3	5.331357142	-9.815072404	1.283500075	0.007325118	6.971200943	26.74719048	0
P3	1.55797E+11	52:45.4	5.356260789	-9.683758884	1.3125	0.053851355	6.973481655	26.74719048	0
P3	1.55797E+11	52:45.5	5.374912044	-9.546989626	1.347500086	0.105298281	6.976396561	27.27931595	0
P3	1.55797E+11	52:45.6	5.387357239	-9.411723879	1.343500018	0.143272385	6.977861404	27.27931595	0
P3	1.55797E+11	52:45.7	5.394215179	-9.281806489	1.314499974	0.156069398	6.979003906	27.27931595	0
P3	1.55797E+11	52:45.8	5.396356111	-9.155464806	1.290500045	0.139078557	6.982968807	27.27931595	0
P3	1.55797E+11	52:45.9	5.39821043	-9.029645243	1.281499982	0.095820367	6.989746094	27.79718399	0
P3	1.55797E+11	52:46.0	5.402212374	-8.901014078	1.292500019	0.038511615	6.992968559	27.79718399	0
P3	1.55797E+11	52:46.1	5.406200048	-8.77006169	1.304499984	-0.01548332	6.996152401	27.79718399	0
P3	1.55797E+11	52:46.2	5.409177624	-8.639530042	1.30250001	-0.050594989	6.997251034	27.79718399	0
P3	1.55797E+11	52:46.3	5.411711724	-8.512381887	1.282500029	-0.061950479	7.000898361	28.31462288	0
P3	1.55797E+11	52:46.4	5.414502652	-8.391616957	1.240499973	-0.059140638	7.005346775	28.31462288	0
P3	1.55797E+11	52:46.5	5.416785295	-8.273827599	1.213500023	-0.059651505	7.008535385	28.31462288	0
P3	1.55797E+11	52:46.6	5.416809781	-8.152607706	1.223500013	-0.075324148	7.012329102	28.31462288	0
P3	1.55797E+11	52:46.7	5.41234629	-8.028556247	1.234500051	-0.103039451	7.013657093	28.31462288	0
P3	1.55797E+11	52:46.8	5.401950203	-7.905705395	1.228500009	-0.126351953	7.01560545	28.92137718	0
P3	1.55797E+11	52:46.9	5.388014324	-7.785943643	1.210500002	-0.130132243	7.020239353	28.92137718	0
P3	1.55797E+11	52:47.0	5.372535015	-7.665140775	1.215499997	-0.110316984	7.024350643	28.92137718	0
P3	1.55797E+11	52:47.1	5.355051924	-7.537673604	1.256500006	-0.071585841	7.027915001	28.92137718	0
P3	1.55797E+11	52:47.2	5.336648725	-7.404633825	1.298500061	-0.021566724	7.030678749	29.42668533	0
P3	1.55797E+11	52:47.3	5.32060108	-7.271280084	1.310500026	0.033390444	7.032045841	29.42668533	0
P3	1.55797E+11	52:47.4	5.309360946	-7.142303856	1.292500019	0.084848382	7.036167145	29.42668533	0
P3	1.55797E+11	52:47.5	5.30216974	-7.015217126	1.282500029	0.12238197	7.041777134	29.42668533	0
P3	1.55797E+11	52:47.6	5.296962042	-6.882470469	1.315500021	0.140466064	7.045556545	29.95035553	0
P3	1.55797E+11	52:47.7	5.291276678	-6.741668758	1.368499994	0.143379673	7.048989296	29.95035553	0
P3	1.55797E+11	52:47.8	5.280864181	-6.593154932	1.428500056	0.146910369	7.050014496	29.95035553	0
P3	1.55797E+11	52:47.9	5.265314606	-6.434051128	1.513500094	0.176917791	7.055581093	29.95035553	0
P3	1.55797E+11	52:48.0	5.249650653	-6.265456804	1.596500039	0.251498044	7.061083794	30.56918144	0
P3	1.55797E+11	52:48.1	5.23899516	-6.088344147	1.67750001	0.368448645	7.066992283	30.56918144	0
P3	1.55797E+11	52:48.2	5.236627123	-5.899839693	1.777500033	0.508075774	7.071157455	30.56918144	0
P3	1.55797E+11	52:48.3	5.244509872	-5.702878671	1.86650002	0.641112864	7.074023247	31.13178253	0
P3	1.55797E+11	52:48.4	5.264426705	-5.501685308	1.933500051	0.743252516	7.079580307	31.13178253	0
P3	1.55797E+11	52:48.5	5.294659286	-5.295004033	2.007500172	0.805094063	7.088828087	31.13178253	0
P3	1.55797E+11	52:48.6	5.328072729	-5.07877473	2.101500034	0.833410978	7.098847866	31.76145554	0
P3	1.55797E+11	52:48.7	5.356414831	-4.853175919	2.189500093	0.83982563	7.108969688	31.76145554	0
P3	1.55797E+11	52:48.8	5.376001222	-4.621710413	2.254500151	0.832685351	7.122079849	31.76145554	0
P3	1.55797E+11	52:48.9	5.390991949	-4.385147329	2.313500166	0.817837775	7.129311562	32.45793152	0
P3	1.55797E+11	52:49.0	5.411016765	-4.143779295	2.372500181	0.797292113	7.16394043	32.45793152	0
P3	1.55797E+11	52:49.1	5.443503761	-3.900038433	2.418500185	0.766340315	7.181342602	32.45793152	0
P3	1.55797E+11	52:49.2	5.485013659	-3.652961416	2.467499971	0.722091556	7.195449352	33.19612885	0
P3	1.55797E+11	52:49.3	5.524670273	-3.393630182	2.557500124	0.675037086	7.21506834	33.19612885	0
P3	1.55797E+11	52:49.4	5.55368274	-3.119626103	2.662500143	0.641232491	7.240121841	33.73386765	0
P3	1.55797E+11	52:49.5	5.567172842	-2.83948211	2.723500013	0.631531119	7.25670433	33.73386765	0
P3	1.55797E+11	52:49.6	5.569745791	-2.558688039	2.754500151	0.644294024	7.267754078	34.29503632	0
P3	1.55797E+11	52:49.7	5.575095732	-2.277583478	2.781500101	0.661456585	7.30552721	34.29503632	0
P3	1.55797E+11	52:49.8	5.592516299	-1.995726593	2.807500124	0.65640533	7.329873085	34.85845947	0
P3	1.55797E+11	52:49.9	5.622549894	-1.7143385	2.823500156	0.609885454	7.343779087	34.85845947	0
P3	1.55797E+11	52:50.0	5.65568486	-1.432782812	2.834500074	0.524151027	7.360414982	35.42493439	0
P3	1.55797E+11	52:50.1	5.677110377	-1.148326052	2.850500107	0.418731034	7.422338963	35.42493439	0
P3	1.55797E+11	52:50.2	5.681401044	-0.862591087	2.857500076	0.316098899	7.444350719	35.99570465	0
P3	1.55797E+11	52:50.3	5.674146745	-0.578285146	2.849500179	0.231187969	7.458447456	35.99570465	0
P3	1.55797E+11	52:50.4	5.666648465	-0.293577825	2.8525002	0.168953434	7.496235371	36.56491089	0
P3	1.55797E+11	52:50.5	5.668699289	-0.008165991	2.856500149	0.123340458	7.535424709	36.56491089	0
P3	1.55797E+11	52:50.6	5.679463027	0.271439723	2.82249999	0.080059797	7.554614067	37.13007355	0
P3	1.55797E+11	52:50.7	5.688652851	0.542282863	2.763500214	0.027715154	7.572890759	37.13007355	0
P3	1.55797E+11	52:50.8	5.685953123	0.810806781	2.733500004	-0.03650352	7.644546032	37.66947937	0
P3	1.55797E+11	52:50.9	5.668605701	1.080043091	2.724500179	-0.108484052	7.684477329	37.66947937	0
P3	1.55797E+11	52:51.0	5.641846178	1.343975203	2.684499979	-0.181808904	7.697651386	38.20446777	0
P3	1.55797E+11	52:51.1	5.614908441	1.599170561	2.61950016	-0.249152929	7.713579178	38.20446777	0
P3	1.55797E+11	52:51.2	5.594872851	1.848015333	2.559499979	-0.306028932	7.771157265	38.71069336	0
P3	1.55797E+11	52:51.3	5.58262453	2.09062564	2.497500181	-0.357009232	7.78863287	38.71069336	0
P3	1.55797E+11	52:51.4	5.577124421	2.324890035	2.42050004	-0.411701053	7.804218769	38.71069336	0
P3	1.55797E+11	52:51.5	5.575708807	2.553553504	2.357500076	-0.472364068	7.845297813	39.41649246	0
P3	1.55797E+11	52:51.6	5.572683807	2.777602672	2.30250001	-0.533790708	7.897436619	39.41649246	0
P3	1.55797E+11	52:51.7	5.565383757	2.982831052	2.164499998	-0.599756658	7.906552792	39.41649246	0
P3	1.55797E+11	52:51.8	5.558672302	3.15255642	1.911500096	-0.692058265	7.918183804	40.01573944	0
P3	1.55797E+11	52:51.9	5.557581566	3.291335304	1.657500029	-0.838246047	7.95946312	40.01573944	0
P3	1.55797E+11	52:52.0	5.550571471	3.421707984	1.520500064	-1.044669271	8.005474091	40.01573944	0
P3	1.55797E+11	52:52.1	5.523977035	3.559976694	1.49849999	-1.272331357	8.031196594	40.01573944	0
P3	1.55797E+11	52:52.2	5.473490441	3.703362249	1.504500031	-1.43962431	8.038027763	40.57309341	0
P3	1.55797E+11	52:52.3	5.389784728	3.83683638	1.493499994	-1.462715387	8.043935776	40.57309341	0
P3	1.55797E+11	52:52.4	5.267752919	3.94412473	1.483500004	-1.307008982	8.048540115	40.57309341	0
P3	1.55797E+11	52:52.5	5.106438302	4.015827232	1.540500045	-1.00154233	8.115141869	40.57309341	0
P3	1.55797E+11	52:52.6	4.90940093	4.057074762	1.708500028	-0.608426094	8.15941906	41.23890686	0
P3	1.55797E+11	52:52.7	4.689937572	4.082530083	1.908500075	-0.188849702	8.179018974	41.23890686	0
P3	1.55797E+11	52:52.8	4.455219478	4.102699093	2.102499962	0.223824278	8.198921204	41.23890686	0
P3	1.55797E+11	52:52.9	4.213584119	4.128436291	2.253499985	0.616426885	8.229487419	41.93837357	0
P3	1.55797E+11	52:53.0	3.962440257	4.163891333	2.404500008	0.980956495	8.259975433	41.93837357	0
P3	1.55797E+11	52:53.1	3.683434199	4.196720242	2.641499996	1.303149104	8.280097961	42.47290421	0
P3	1.55797E+11	52:53.2	3.390564592	4.225667948	2.799499989	1.547259569	8.302124023	42.47290421	0
P3	1.55797E+11	52:53.3	3.098224875	4.251465767	2.863500118	1.680888534	8.329809189	43.06066895	0
P3	1.55797E+11	52:53.4	2.784609325	4.260477195	3.033500195	1.712217331	8.352191925	43.06066895	0
P3	1.55797E+11	52:53.5	2.449533555	4.264801585	3.213500023	1.675888896	8.372788429	43.70949554	0
P3	1.55797E+11	52:53.6	2.100351518	4.288470329	3.361500025	1.612496257	8.405644417	43.70949554	0
P3	1.55797E+11	52:53.7	1.7260049	4.326673261	3.577500105	1.566038132	8.428994179	44.43566513	0
P3	1.55797E+11	52:53.8	1.339332295	4.363938024	3.720500231	1.553128004	8.442035675	44.43566513	0
P3	1.55797E+11	52:53.9	0.954187168	4.386947312	3.771500111	1.556906939	8.488544464	45.20983124	0
P3	1.55797E+11	52:54.0	0.571869172	4.389129752	3.79550004	1.534845352	8.524745941	45.20983124	0
P3	1.55797E+11	52:54.1	0.202592857	4.379904716	3.74450016	1.434062719	8.540190697	45.96146011	0
P3	1.55797E+11	52:54.2	-0.151821493	4.374407931	3.658500195	1.215824366	8.563755035	45.96146011	0
P3	1.55797E+11	52:54.3	-0.497081801	4.383426361	3.584500074	0.875101924	8.645088196	46.66114426	0
P3	1.55797E+11	52:54.4	-0.835104575	4.409269538	3.513500214	0.460421354	8.67056179	46.66114426	0
P3	1.55797E+11	52:54.5	-1.16741715	4.444458838	3.446500063	0.053257499	8.682495117	47.3342514	0
P3	1.55797E+11	52:54.6	-1.495999695	4.476589367	3.387500048	-0.281275898	8.745619774	47.3342514	0
P3	1.55797E+11	52:54.7	-1.816989207	4.497194015	3.304500103	-0.512393057	8.79967308	47.98596191	0
P3	1.55797E+11	52:54.8	-2.122202026	4.50657351	3.171500206	-0.647754014	8.814800262	47.98596191	0
P3	1.55797E+11	52:54.9	-2.412850268	4.510767447	3.039499998	-0.731150091	8.831068993	48.58197784	0
P3	1.55797E+11	52:55.0	-2.697437714	4.513710418	2.954500198	-0.800785482	8.943359375	48.58197784	0
P3	1.55797E+11	52:55.1	-2.975291142	4.511905363	2.86950016	-0.871712744	8.974086761	49.14442062	0
P3	1.55797E+11	52:55.2	-3.239782006	4.496873332	2.749500036	-0.94512409	8.983617783	49.14442062	0
P3	1.55797E+11	52:55.3	-3.491111575	4.458490224	2.637500048	-1.005892038	9.015517235	49.6629982	0
P3	1.55797E+11	52:55.4	-3.728498236	4.392217842	2.537500143	-1.041035652	9.045624733	49.6629982	0
P3	1.55797E+11	52:55.5	-3.946355452	4.297586885	2.429500103	-1.053858161	9.066030502	49.6629982	0
P3	1.55797E+11	52:55.6	-4.144718611	4.17551999	2.351500034	-1.050685763	9.080386162	50.37522888	0
P3	1.55797E+11	52:55.7	-4.33121442	4.029748764	2.338500023	-1.025281787	9.121655464	50.37522888	0
P3	1.55797E+11	52:55.8	-4.510810163	3.86024796	2.387500048	-0.956557989	9.138623238	50.37522888	0
P3	1.55797E+11	52:55.9	-4.678396291	3.66710268	2.448500156	-0.821102262	9.153378487	51.11231613	0
P3	1.55797E+11	52:56.0	-4.822666737	3.451138888	2.491500139	-0.609463215	9.180727959	51.11231613	0
P3	1.55797E+11	52:56.1	-4.93473789	3.209836687	2.548500061	-0.338629544	9.211503983	51.63653183	0
P3	1.55797E+11	52:56.2	-5.013163091	2.943314729	2.642500162	-0.048386164	9.231450081	51.63653183	0
P3	1.55797E+11	52:56.3	-5.063014427	2.65321777	2.779500008	0.225092128	9.248095512	52.20774078	0
P3	1.55797E+11	52:56.4	-5.098253318	2.331588272	3.013500214	0.481040567	9.290214539	52.20774078	0
P3	1.55797E+11	52:56.5	-5.135850654	1.984086009	3.256500006	0.739436567	9.317958832	52.88082504	0
P3	1.55797E+11	52:56.6	-5.179453956	1.638176306	3.346500158	1.00028646	9.340371132	52.88082504	0
P3	1.55797E+11	52:56.7	-5.215809152	1.299752569	3.367500067	1.232901573	9.367260933	53.56981277	0
P3	1.55797E+11	52:56.8	-5.228940133	0.957733078	3.418500185	1.383386612	9.406655312	53.56981277	0
P3	1.55797E+11	52:56.9	-5.216646876	0.607331218	3.492500067	1.403727174	9.426527977	54.26223373	0
P3	1.55797E+11	52:57.0	-5.192682084	0.245267914	3.587500095	1.29062748	9.444375038	54.26223373	0
P3	1.55797E+11	52:57.1	-5.175441318	-0.128389547	3.682500124	1.100230932	9.49128437	54.99910736	0
P3	1.55797E+11	52:57.2	-5.176082327	-0.505871632	3.731500149	0.911562741	9.52488327	54.99910736	0
P3	1.55797E+11	52:57.3	-5.19360067	-0.879865012	3.733500242	0.773349106	9.536103249	55.75080109	0
P3	1.55797E+11	52:57.4	-5.213790749	-1.250932898	3.728500128	0.684199333	9.5591259	55.75080109	0
P3	1.55797E+11	52:57.5	-5.217322353	-1.618664919	3.711500168	0.605606556	9.621533394	56.4899826	0
P3	1.55797E+11	52:57.6	-5.198582097	-1.978629402	3.662500143	0.490356773	9.645908356	56.4899826	0
P3	1.55797E+11	52:57.7	-5.16968914	-2.329077953	3.594500065	0.315739572	9.664106369	57.20199203	0
P3	1.55797E+11	52:57.8	-5.144864281	-2.669934362	3.514500141	0.100667238	9.734980583	57.20199203	0
P3	1.55797E+11	52:57.9	-5.130313542	-2.998235608	3.406500101	-0.124648757	9.797954559	57.87230682	0
P3	1.55797E+11	52:58.0	-5.121786477	-3.310572666	3.270500183	-0.344849527	9.813437462	57.87230682	0
P3	1.55797E+11	52:58.1	-5.109839528	-3.608070215	3.133500099	-0.554463089	9.835414886	58.48248291	0
P3	1.55797E+11	52:58.2	-5.089458622	-3.892164701	3.00150013	-0.752135754	9.938983917	58.48248291	0
P3	1.55797E+11	52:58.3	-5.06116986	-4.156547527	2.830500126	-0.94004035	9.962846756	59.03311539	0
P3	1.55797E+11	52:58.4	-5.026731281	-4.396821054	2.62650013	-1.119228601	9.977363586	59.03311539	0
P3	1.55797E+11	52:58.5	-4.985669282	-4.616609166	2.436500072	-1.287026405	10.08952141	59.03311539	0
P3	1.55797E+11	52:58.6	-4.932975917	-4.813739189	2.238500118	-1.444912672	10.11697769	59.70269394	0
P3	1.55797E+11	52:58.7	-4.862939164	-4.980332916	2.009500027	-1.597607851	10.12865257	59.70269394	0
P3	1.55797E+11	52:58.8	-4.776208285	-5.109889285	1.757500052	-1.748107791	10.1763916	59.70269394	0
P3	1.55797E+11	52:58.9	-4.676856459	-5.197969133	1.50150001	-1.896785975	10.19964886	59.70269394	0
P3	1.55797E+11	52:59.0	-4.565665175	-5.247253833	1.306500077	-2.033226013	10.22723103	60.2708931	0
P3	1.55797E+11	52:59.1	-4.440707307	-5.263954759	1.229500055	-2.123725176	10.25645065	60.2708931	0
P3	1.55797E+11	52:59.2	-4.307330645	-5.251372964	1.23150003	-2.116597414	10.2698679	60.2708931	0
P3	1.55797E+11	52:59.3	-4.179014795	-5.208033845	1.237500072	-1.969582558	10.28334999	60.2708931	0
P3	1.55797E+11	52:59.4	-4.063240704	-5.12960932	1.273499966	-1.669405937	10.30865192	60.7869072	0
P3	1.55797E+11	52:59.5	-3.95724426	-5.020484304	1.378499985	-1.238173127	10.33295918	60.7869072	0
P3	1.55797E+11	52:59.6	-3.852780306	-4.895560191	1.504500031	-0.732151985	10.35071278	60.7869072	0
P3	1.55797E+11	52:59.7	-3.742141807	-4.767549753	1.612500072	-0.226175383	10.38211441	60.7869072	0
P3	1.55797E+11	52:59.8	-3.628513043	-4.63941494	1.680500031	0.211492807	10.39960957	61.44210052	0
P3	1.55797E+11	52:59.9	-3.50641744	-4.51060419	1.755500078	0.542064309	10.41506386	61.44210052	0
P3	1.55797E+11	53:00.0	-3.363173832	-4.395051413	1.816500068	0.749472916	10.45325661	61.44210052	0
P3	1.55797E+11	53:00.1	-3.209810507	-4.318326961	1.737500072	0.820352256	10.46515179	61.96974564	0
P3	1.55797E+11	53:00.2	-3.057358093	-4.290319215	1.591500044	0.745390654	10.49778366	61.96974564	0
P3	1.55797E+11	53:00.3	-2.902997276	-4.299559347	1.524500012	0.536890984	10.51267052	61.96974564	0
P3	1.55797E+11	53:00.4	-2.745493031	-4.329446469	1.531499982	0.242689848	10.52675819	61.96974564	0
P3	1.55797E+11	53:00.5	-2.5856184	-4.37100294	1.567499995	-0.054291494	10.54309559	62.59615707	0
P3	1.55797E+11	53:00.6	-2.421917358	-4.425681886	1.633500099	-0.258589536	10.55967808	62.59615707	0
P3	1.55797E+11	53:00.7	-2.249345773	-4.492178679	1.742500067	-0.301255554	10.57850552	62.59615707	0
P3	1.55797E+11	53:00.8	-2.070206136	-4.552720046	1.814500093	-0.177898899	10.60289097	63.14266586	0
P3	1.55797E+11	53:00.9	-1.894563169	-4.587820196	1.789499998	0.043561384	10.6193552	63.14266586	0
P3	1.55797E+11	53:01.0	-1.724343952	-4.592308277	1.735500097	0.258973688	10.65805626	63.14266586	0
P3	1.55797E+11	53:01.1	-1.557485894	-4.568838096	1.699500084	0.374275416	10.68397903	63.65563965	0
P3	1.55797E+11	53:01.2	-1.393900374	-4.521048124	1.683500051	0.346898735	10.71745586	63.65563965	0
P3	1.55797E+11	53:01.3	-1.232128935	-4.455413691	1.694500089	0.211358353	10.73579597	63.65563965	0
P3	1.55797E+11	53:01.4	-1.065316034	-4.376563444	1.760500073	0.057335261	10.75453568	64.18403625	0
P3	1.55797E+11	53:01.5	-0.889729589	-4.288415644	1.85650003	-0.029242972	10.775527	64.18403625	0
P3	1.55797E+11	53:01.6	-0.718556254	-4.206515089	1.853500009	-0.017325455	10.80456543	64.18403625	0
P3	1.55797E+11	53:01.7	-0.563385267	-4.149913807	1.728500009	0.054869838	10.81716347	64.7347641	0
P3	1.55797E+11	53:01.8	-0.422383639	-4.129415488	1.567499995	0.10154251	10.85271454	64.7347641	0
P3	1.55797E+11	53:01.9	-0.290152808	-4.144754089	1.438500047	0.039019249	10.87063503	64.7347641	0
P3	1.55797E+11	53:02.0	-0.162445539	-4.185269209	1.369500041	-0.157710582	10.88945293	64.7347641	0
P3	1.55797E+11	53:02.1	-0.03571116	-4.240321389	1.353500009	-0.428964138	10.91679192	65.27012634	0
P3	1.55797E+11	53:02.2	0.093105899	-4.308558552	1.384500027	-0.662615001	10.92715359	65.27012634	0
P3	1.55797E+11	53:02.3	0.229407595	-4.398658386	1.495500088	-0.747951865	10.94076633	65.27012634	0
P3	1.55797E+11	53:02.4	0.375810538	-4.514260806	1.668500066	-0.623092532	10.96303177	65.27012634	0
P3	1.55797E+11	53:02.5	0.528204923	-4.640262061	1.798500061	-0.307410359	10.97493649	65.96147156	0
P3	1.55797E+11	53:02.6	0.687924999	-4.757054952	1.86650002	0.109380238	10.98577595	65.96147156	0
P3	1.55797E+11	53:02.7	0.858449865	-4.853643747	1.901500106	0.504874229	11.02040482	65.96147156	0
P3	1.55797E+11	53:02.8	1.034180214	-4.922647164	1.878500104	0.771168768	11.04666519	66.54091644	0
P3	1.55797E+11	53:02.9	1.209000618	-4.961628815	1.815500021	0.847915053	11.06204128	66.54091644	0
P3	1.55797E+11	53:03.0	1.385678948	-4.982289989	1.794499993	0.740515232	11.09244633	66.54091644	0
P3	1.55797E+11	53:03.1	1.567239829	-5.002728838	1.82250011	0.514165938	11.12152386	67.07995605	0
P3	1.55797E+11	53:03.2	1.749313793	-5.033152901	1.841500044	0.260894716	11.13816929	67.07995605	0
P3	1.55797E+11	53:03.3	1.928347465	-5.072402188	1.83950007	0.062540293	11.1474123	67.07995605	0
P3	1.55797E+11	53:03.4	2.108016541	-5.111210066	1.843500018	-0.037146349	11.17356491	67.63150787	0
P3	1.55797E+11	53:03.5	2.290805144	-5.14286623	1.854500055	-0.045754425	11.19790077	67.63150787	0
P3	1.55797E+11	53:03.6	2.471737409	-5.165126759	1.836500049	-0.010942146	11.2145462	67.63150787	0
P3	1.55797E+11	53:03.7	2.645204487	-5.181341369	1.784500003	0.015726972	11.22172832	68.17325592	0
P3	1.55797E+11	53:03.8	2.811183162	-5.200235952	1.73150003	0.002528885	11.26099586	68.17325592	0
P3	1.55797E+11	53:03.9	2.969718156	-5.226110212	1.675500035	-0.06093619	11.2868948	68.17325592	0
P3	1.55797E+11	53:04.0	3.114603172	-5.261613594	1.581500053	-0.169263259	11.30265617	68.17325592	0
P3	1.55797E+11	53:04.1	3.230181848	-5.310202391	1.398500085	-0.318442464	11.37341785	68.77225494	0
P3	1.55797E+11	53:04.2	3.296864476	-5.370295531	1.102499962	-0.525283158	11.40483379	68.77225494	0
P3	1.55797E+11	53:04.3	3.307269836	-5.438062907	0.790500045	-0.813226819	11.43496609	68.77225494	0
P3	1.55797E+11	53:04.4	3.266227291	-5.512403159	0.648500025	-1.16343379	11.45126915	68.77225494	0
P3	1.55797E+11	53:04.5	3.184623014	-5.595122355	0.791500032	-1.476752758	11.46392059	68.77225494	0
P3	1.55797E+11	53:04.6	3.075303096	-5.688838968	1.060500026	-1.604013443	11.49093723	68.77225494	0
P3	1.55797E+11	53:04.7	2.945044444	-5.799188179	1.361500025	-1.405589819	11.50283718	69.33830261	0
P3	1.55797E+11	53:04.8	2.797197144	-5.925768333	1.647500038	-0.834358633	11.51892567	69.33830261	0
P3	1.55797E+11	53:04.9	2.634216748	-6.054012054	1.855500102	0.012424624	11.54633331	69.33830261	0
P3	1.55797E+11	53:05.0	2.456425537	-6.172120104	1.999500036	0.916972816	11.57103062	69.95298004	0
P3	1.55797E+11	53:05.1	2.264756815	-6.281418666	2.124500036	1.641785741	11.58642578	69.95298004	0
P3	1.55797E+11	53:05.2	2.061081587	-6.392737018	2.256500006	2.040075541	11.60648441	69.95298004	0
P3	1.55797E+11	53:05.3	1.84813312	-6.516663529	2.394500017	2.104075909	11.64602089	70.65206909	0
P3	1.55797E+11	53:05.4	1.6287826	-6.653135451	2.513499975	1.942175269	11.67098141	70.65206909	0
P3	1.55797E+11	53:05.5	1.401277781	-6.802477265	2.637500048	1.702965617	11.68101597	71.18251038	0
P3	1.55797E+11	53:05.6	1.162816203	-6.964654809	2.776499987	1.499794602	11.71106911	71.18251038	0
P3	1.55797E+11	53:05.7	0.920672481	-7.125540946	2.836500168	1.360376239	11.73137188	71.76160431	0
P3	1.55797E+11	53:05.8	0.68835432	-7.273322184	2.779500008	1.246503949	11.76437473	71.76160431	0
P3	1.55797E+11	53:05.9	0.471380434	-7.414559531	2.689500093	1.096231699	11.80122089	72.29582977	0
P3	1.55797E+11	53:06.0	0.263482095	-7.564437884	2.658500195	0.868589997	11.81527805	72.29582977	0
P3	1.55797E+11	53:06.1	0.059931557	-7.723979461	2.649500132	0.568617702	11.82431602	72.81063843	0
P3	1.55797E+11	53:06.2	-0.137996619	-7.881906463	2.598500013	0.241684347	11.86332035	72.81063843	0
P3	1.55797E+11	53:06.3	-0.329225781	-8.039646708	2.54550004	-0.048570246	11.88835907	73.31172943	0
P3	1.55797E+11	53:06.4	-0.509289186	-8.212461335	2.529500008	-0.251150995	11.9116354	73.31172943	0
P3	1.55797E+11	53:06.5	-0.683160837	-8.401352237	2.553500175	-0.346215457	11.92758751	73.8177948	0
P3	1.55797E+11	53:06.6	-0.865255926	-8.588192815	2.577500105	-0.345111281	11.93773937	73.8177948	0
P3	1.55797E+11	53:06.7	-1.0566936	-8.754086385	2.53550005	-0.285278738	11.96860313	74.3315506	0
P3	1.55797E+11	53:06.8	-1.249365642	-8.888806206	2.416500092	-0.223850846	11.98142052	74.3315506	0
P3	1.55797E+11	53:06.9	-1.433704775	-9.001416265	2.276499987	-0.214730695	12.00359344	74.3315506	0
P3	1.55797E+11	53:07.0	-1.603326213	-9.110208487	2.154500008	-0.288476199	12.02179241	74.98395538	0
P3	1.55797E+11	53:07.1	-1.764483233	-9.226980476	2.096500158	-0.437005162	12.03099155	74.98395538	0
P3	1.55797E+11	53:07.2	-1.9286196	-9.3519653	2.101500034	-0.611726642	12.0354147	74.98395538	0
P3	1.55797E+11	53:07.3	-2.094747794	-9.482890864	2.108500004	-0.741205096	12.06386757	75.60070801	0
P3	1.55797E+11	53:07.4	-2.255649074	-9.620304737	2.098500013	-0.76448828	12.08064938	75.60070801	0
P3	1.55797E+11	53:07.5	-2.41369059	-9.758022903	2.081500053	-0.668947518	12.09973621	75.60070801	0
P3	1.55797E+11	53:07.6	-2.57223465	-9.895429005	2.081500053	-0.494562775	12.11785603	76.2317276	0
P3	1.55797E+11	53:07.7	-2.734013987	-10.03723152	2.114500046	-0.303427279	12.12549305	76.2317276	0
P3	1.55797E+11	53:07.8	-2.904080198	-10.18078499	2.166500092	-0.140837058	12.13266087	76.2317276	0
P3	1.55797E+11	53:07.9	-3.080376308	-10.31998073	2.194499969	-0.019816376	12.15979958	76.89388275	0
P3	1.55797E+11	53:08.0	-3.254962164	-10.45492338	2.186500072	0.067728147	12.17592239	76.89388275	0
P3	1.55797E+11	53:08.1	-3.42174002	-10.59335361	2.172500134	0.128881991	12.19450188	76.89388275	0
P3	1.55797E+11	53:08.2	-3.580576307	-10.73943323	2.168500185	0.161165252	12.21654797	77.54667664	0
P3	1.55797E+11	53:08.3	-3.737498641	-10.89288608	2.189500093	0.161180303	12.22142601	77.54667664	0
P3	1.55797E+11	53:08.4	-3.899283779	-11.04856073	2.222500086	0.135582373	12.22805214	77.54667664	0
P3	1.55797E+11	53:08.5	-4.068620129	-11.19731987	2.235500097	0.103664488	12.25525379	78.21588898	0
P3	1.55797E+11	53:08.6	-4.242592847	-11.33998312	2.238500118	0.086119682	12.27005863	78.21588898	0
P3	1.55797E+11	53:08.7	-4.416615561	-11.48494987	2.252500057	0.091537729	12.28754902	78.21588898	0
P3	1.55797E+11	53:08.8	-4.591144141	-11.63602004	2.284500122	0.114978679	12.30834961	78.89815521	0
P3	1.55797E+11	53:08.9	-4.770358883	-11.79155807	2.331500053	0.146250501	12.3156395	78.89815521	0
P3	1.55797E+11	53:09.0	-4.953813886	-11.94290666	2.347500086	0.17481558	12.33415508	78.89815521	0
P3	1.55797E+11	53:09.1	-5.134774795	-12.08110406	2.297500134	0.187973246	12.35519028	79.60074615	0
P3	1.55797E+11	53:09.2	-5.308410225	-12.20781139	2.218500137	0.16967997	12.37605476	79.60074615	0
P3	1.55797E+11	53:09.3	-5.471593429	-12.33707395	2.162500143	0.105352819	12.40238285	79.60074615	0
P3	1.55797E+11	53:09.4	-5.626575436	-12.47883965	2.149500132	-0.003567491	12.42189407	80.23325348	0
P3	1.55797E+11	53:09.5	-5.786015011	-12.62446622	2.167500019	-0.130597204	12.43066883	80.23325348	0
P3	1.55797E+11	53:09.6	-5.953854986	-12.76446804	2.176500082	-0.233539134	12.45302773	80.23325348	0
P3	1.55797E+11	53:09.7	-6.120065279	-12.89686806	2.137500048	-0.280641943	12.46595192	80.87999725	0
P3	1.55797E+11	53:09.8	-6.270427199	-13.02939463	2.058500051	-0.27514869	12.48426247	80.87999725	0
P3	1.55797E+11	53:09.9	-6.397228592	-13.17164095	1.977500081	-0.254123479	12.50519085	80.87999725	0
P3	1.55797E+11	53:10.0	-6.502377315	-13.32296452	1.906500101	-0.263384491	12.52398396	81.45246887	0
P3	1.55797E+11	53:10.1	-6.588447792	-13.48326694	1.857500076	-0.325258285	12.53183556	81.45246887	0
P3	1.55797E+11	53:10.2	-6.66040512	-13.64679464	1.811500072	-0.425280124	12.54590797	81.45246887	0
P3	1.55797E+11	53:10.3	-6.711610282	-13.81514606	1.770500064	-0.521187365	12.6048193	81.9872818	0
P3	1.55797E+11	53:10.4	-6.728507583	-13.99056954	1.739500046	-0.573543668	12.62952137	81.9872818	0
P3	1.55797E+11	53:10.5	-6.711032019	-14.14977376	1.617500067	-0.584048331	12.6596632	81.9872818	0
P3	1.55797E+11	53:10.6	-6.663274922	-14.28273007	1.465499997	-0.586404204	12.67532253	81.9872818	0
P3	1.55797E+11	53:10.7	-6.591541467	-14.39955775	1.396499991	-0.613849223	12.69183064	82.58390045	0
P3	1.55797E+11	53:10.8	-6.503876216	-14.50809462	1.390500069	-0.669923842	12.70806122	82.58390045	0
P3	1.55797E+11	53:10.9	-6.402372687	-14.61659063	1.445500016	-0.715687275	12.75488758	82.58390045	0
P3	1.55797E+11	53:11.0	-6.282344919	-14.72856324	1.555500031	-0.685236096	12.77061081	82.58390045	0
P3	1.55797E+11	53:11.1	-6.149391259	-14.84002372	1.645500064	-0.531863689	12.78009319	83.20800781	0
P3	1.55797E+11	53:11.2	-6.014547473	-14.93681974	1.636500001	-0.274306893	12.80228043	83.20800781	0
P3	1.55797E+11	53:11.3	-5.870624071	-15.01595451	1.644500017	0.019688725	12.82537556	83.20800781	0
P3	1.55797E+11	53:11.4	-5.718346596	-15.08870822	1.684500098	0.264775902	12.83984375	83.20800781	0
P3	1.55797E+11	53:11.5	-5.571617045	-15.15072971	1.639500022	0.390647411	12.85196781	83.86402893	0
P3	1.55797E+11	53:11.6	-5.433307924	-15.19776443	1.556500077	0.370232701	12.88246536	83.86402893	0
P3	1.55797E+11	53:11.7	-5.300260116	-15.23705733	1.492500067	0.233161062	12.90025902	83.86402893	0
P3	1.55797E+11	53:11.8	-5.169210528	-15.27301468	1.449500084	0.039615866	12.90562057	83.86402893	0
P3	1.55797E+11	53:11.9	-5.037097444	-15.30581655	1.424499989	-0.156517342	12.91457558	84.42059326	0
P3	1.55797E+11	53:12.0	-4.90103151	-15.33557167	1.421500087	-0.307769179	12.92408657	84.42059326	0
P3	1.55797E+11	53:12.1	-4.760782755	-15.36157108	1.428500056	-0.384042352	12.92792034	84.42059326	0
P3	1.55797E+11	53:12.2	-4.618894583	-15.37850955	1.422500014	-0.382146627	12.93041992	84.42059326	0
P3	1.55797E+11	53:12.3	-4.478439505	-15.38548324	1.404500008	-0.322920263	12.93433094	84.98490143	0
P3	1.55797E+11	53:12.4	-4.342367918	-15.39023679	1.375500083	-0.238190845	12.94286633	84.98490143	0
P3	1.55797E+11	53:12.5	-4.208203465	-15.39711997	1.360499978	-0.163159505	12.95052242	84.98490143	0
P3	1.55797E+11	53:12.6	-4.069576226	-15.40447383	1.381500006	-0.120036505	12.95558071	84.98490143	0
P3	1.55797E+11	53:12.7	-3.926281811	-15.41312621	1.41050005	-0.099656276	12.95956516	85.53775024	0
P3	1.55797E+11	53:12.8	-3.784357356	-15.42654183	1.409500003	-0.081438348	12.96439934	85.53775024	0
P3	1.55797E+11	53:12.9	-3.646629017	-15.44539553	1.391499996	-0.054287847	12.97283173	85.53775024	0
P3	1.55797E+11	53:13.0	-3.509695252	-15.46550899	1.387500048	-0.020188421	12.98301792	85.53775024	0
P3	1.55797E+11	53:13.1	-3.371035808	-15.48356033	1.396499991	0.009538864	12.98970222	86.09744263	0
P3	1.55797E+11	53:13.2	-3.232883278	-15.50122424	1.39349997	0.022942081	12.99370575	86.09744263	0
P3	1.55797E+11	53:13.3	-3.096884576	-15.51890792	1.380500078	0.016675616	12.99718285	86.09744263	0
P3	1.55797E+11	53:13.4	-2.962325898	-15.53561928	1.369500041	-0.002378242	13.00462437	86.09744263	0
P3	1.55797E+11	53:13.5	-2.828026278	-15.55320803	1.364500046	-0.024254134	13.01297379	86.64489746	0
P3	1.55797E+11	53:13.6	-2.690410983	-15.57178005	1.381500006	-0.038429946	13.01955605	86.64489746	0
P3	1.55797E+11	53:13.7	-2.545384546	-15.58807996	1.425500035	-0.034302786	13.02456093	86.64489746	0
P3	1.55797E+11	53:13.8	-2.398173845	-15.60656059	1.448500037	-0.008949011	13.02819824	86.64489746	0
P3	1.55797E+11	53:13.9	-2.258311749	-15.632413	1.42050004	0.02850692	13.03511715	87.22009277	0
P3	1.55797E+11	53:14.0	-2.12671601	-15.66209623	1.378499985	0.060626917	13.04240704	87.22009277	0
P3	1.55797E+11	53:14.1	-1.999039399	-15.69573017	1.354500055	0.067940891	13.04931641	87.22009277	0
P3	1.55797E+11	53:14.2	-1.872236873	-15.73501113	1.348500013	0.038749233	13.05629921	87.22009277	0
P3	1.55797E+11	53:14.3	-1.746924579	-15.77767441	1.338500023	-0.022016907	13.05988312	87.75170898	0
P3	1.55797E+11	53:14.4	-1.625345133	-15.81905629	1.309499979	-0.093857534	13.06217289	87.75170898	0
P3	1.55797E+11	53:14.5	-1.508368397	-15.85719775	1.26849997	-0.155437201	13.06585407	87.75170898	0
P3	1.55797E+11	53:14.6	-1.395689718	-15.89466467	1.230499983	-0.198045567	13.07464314	87.75170898	0
P3	1.55797E+11	53:14.7	-1.283848345	-15.93050382	1.208500028	-0.224890888	13.08066368	87.75170898	0
P3	1.55797E+11	53:14.8	-1.167576396	-15.96310923	1.21450007	-0.240014374	13.08500481	88.36000824	0
P3	1.55797E+11	53:14.9	-1.048823162	-15.99388461	1.219500065	-0.243839011	13.08691883	88.36000824	0
P3	1.55797E+11	53:15.0	-0.935086081	-16.02368611	1.186500072	-0.235430554	13.09081078	88.36000824	0
P3	1.55797E+11	53:15.1	-0.829411147	-16.0530353	1.13349998	-0.217638582	13.09650898	88.36000824	0
P3	1.55797E+11	53:15.2	-0.728350012	-16.08134665	1.093500018	-0.201674849	13.10518551	88.36000824	0
P3	1.55797E+11	53:15.3	-0.626671972	-16.10464497	1.074499965	-0.201155156	13.10940933	88.91912079	0
P3	1.55797E+11	53:15.4	-0.523686614	-16.1195541	1.059499979	-0.22107327	13.1127739	88.91912079	0
P3	1.55797E+11	53:15.5	-0.421379133	-16.12576172	1.037500024	-0.251288593	13.11486816	88.91912079	0
P3	1.55797E+11	53:15.6	-0.319821206	-16.12202231	1.021499991	-0.272798777	13.117939	88.91912079	0
P3	1.55797E+11	53:15.7	-0.220073324	-16.11037404	1.005499959	-0.272538483	13.12264633	88.91912079	0
P3	1.55797E+11	53:15.8	-0.12386714	-16.09773	0.981500089	-0.252331048	13.12661648	89.42197418	0
P3	1.55797E+11	53:15.9	-0.030045038	-16.08408773	0.963500082	-0.223555908	13.12920856	89.42197418	0
P3	1.55797E+11	53:16.0	0.064446792	-16.06295328	0.969500065	-0.196158662	13.1316843	89.42197418	0
P3	1.55797E+11	53:16.1	0.159589826	-16.0354513	0.979500055	-0.172239572	13.13377476	89.42197418	0
P3	1.55797E+11	53:16.2	0.252828243	-16.00957826	0.968500078	-0.147893459	13.13728523	89.42197418	0
P3	1.55797E+11	53:16.3	0.34096811	-15.99416602	0.924500048	-0.124520317	13.14480972	89.42197418	0
P3	1.55797E+11	53:16.4	0.423376873	-15.99070441	0.870500088	-0.112967767	13.15108871	89.97958374	0
P3	1.55797E+11	53:16.5	0.505211308	-15.98752119	0.852500081	-0.123206496	13.15457058	89.97958374	0
P3	1.55797E+11	53:16.6	0.588650897	-15.97562722	0.856500089	-0.154138476	13.15736294	89.97958374	0
P3	1.55797E+11	53:16.7	0.672492611	-15.95252099	0.863500059	-0.188833311	13.15960979	89.97958374	0
P3	1.55797E+11	53:16.8	0.756805049	-15.9172968	0.884500086	-0.20219101	13.16178226	89.97958374	0
P3	1.55797E+11	53:16.9	0.839950329	-15.87434454	0.898500085	-0.177082479	13.16731453	89.97958374	0
P3	1.55797E+11	53:17.0	0.918405096	-15.83139554	0.881500065	-0.118813984	13.17622566	90.49961853	0
P3	1.55797E+11	53:17.1	0.991845607	-15.79335723	0.845500052	-0.053760167	13.18015099	90.49961853	0
P3	1.55797E+11	53:17.2	1.062699543	-15.76099512	0.813500047	-0.014482856	13.18390656	90.49961853	0
P3	1.55797E+11	53:17.3	1.132493339	-15.7312391	0.792500079	-0.0204526	13.18556595	90.49961853	0
P3	1.55797E+11	53:17.4	1.202641777	-15.69980881	0.788500071	-0.065137863	13.18736362	90.49961853	0
P3	1.55797E+11	53:17.5	1.272240297	-15.6706536	0.772500038	-0.124472685	13.19033241	90.49961853	0
P3	1.55797E+11	53:17.6	1.337933729	-15.65055259	0.722500086	-0.175980225	13.19445324	90.49961853	0
P3	1.55797E+11	53:17.7	1.399588344	-15.6394831	0.67050004	-0.213027805	13.19948769	91.01766205	0
P3	1.55797E+11	53:17.8	1.459794105	-15.63217657	0.641500056	-0.240660518	13.2030077	91.01766205	0
P3	1.55797E+11	53:17.9	1.518576976	-15.62297919	0.621500075	-0.265923202	13.20592308	91.01766205	0
P3	1.55797E+11	53:18.0	1.574944778	-15.60871584	0.602500081	-0.290464759	13.2072506	91.01766205	0
P3	1.55797E+11	53:18.1	1.629051929	-15.5869642	0.591500044	-0.306158185	13.2089653	91.01766205	0
P3	1.55797E+11	53:18.2	1.679027237	-15.55837038	0.575500071	-0.30269745	13.21162128	91.01766205	0
P3	1.55797E+11	53:18.3	1.723824143	-15.526017	0.553500056	-0.27813071	13.21836948	91.01766205	0
P3	1.55797E+11	53:18.4	1.764980104	-15.49354343	0.531500041	-0.242167801	13.22113323	91.01766205	0
P3	1.55797E+11	53:18.5	1.800771173	-15.46579922	0.484500021	-0.213367507	13.22335434	91.01766205	0
P3	1.55797E+11	53:18.6	1.829478047	-15.44519939	0.414500028	-0.211393461	13.22647953	91.01766205	0
P3	1.55797E+11	53:18.7	1.851619168	-15.43421413	0.331500024	-0.24878329	13.22894001	91.01766205	0
P3	1.55797E+11	53:18.8	1.865238858	-15.43587998	0.225500003	-0.328086346	13.23734379	91.52587891	0
P3	1.55797E+11	53:18.9	1.867529711	-15.45096555	0.118500009	-0.442842126	13.24184608	91.52587891	0
P3	1.55797E+11	53:19.0	1.862419037	-15.47717528	0.136500001	-0.560016811	13.24393559	91.52587891	0
P3	1.55797E+11	53:19.1	1.857482004	-15.51068296	0.218500003	-0.629588425	13.24712372	91.52587891	0
P3	1.55797E+11	53:19.2	1.85166419	-15.5508833	0.301500022	-0.600354195	13.25020027	91.52587891	0
P3	1.55797E+11	53:19.3	1.839052942	-15.59040095	0.347499996	-0.45362094	13.25466824	91.52587891	0
P3	1.55797E+11	53:19.4	1.816965024	-15.6162978	0.326499999	-0.222304761	13.26863289	91.52587891	0
P3	1.55797E+11	53:19.5	1.784404211	-15.626431	0.316500008	0.021916714	13.27557659	91.52587891	0
P3	1.55797E+11	53:19.6	1.737906164	-15.62611858	0.379500002	0.209003836	13.27979469	91.52587891	0
P3	1.55797E+11	53:19.7	1.672924861	-15.62167409	0.513500035	0.318503439	13.28252888	91.52587891	0
P3	1.55797E+11	53:19.8	1.590701158	-15.61791674	0.661500037	0.383195758	13.28666019	91.52587891	0
P3	1.55797E+11	53:19.9	1.50006996	-15.61876584	0.76850003	0.459696203	13.2910738	91.52587891	0
P3	1.55797E+11	53:20.0	1.413770778	-15.62692136	0.797500074	0.574444652	13.29743671	91.52587891	0
P3	1.55797E+11	53:20.1	1.341653015	-15.63645949	0.748500049	0.697522283	13.3034029	92.08657074	0
P3	1.55797E+11	53:20.2	1.284972616	-15.64030094	0.663500071	0.749404192	13.30633831	92.08657074	0
P3	1.55797E+11	53:20.3	1.24051046	-15.63773478	0.575500071	0.660009623	13.30916977	92.08657074	0
P3	1.55797E+11	53:20.4	1.206961965	-15.62989393	0.48150003	0.416519493	13.31975555	92.08657074	0
P3	1.55797E+11	53:20.5	1.181856144	-15.61961009	0.395500004	0.072086357	13.3269968	92.08657074	0
P3	1.55797E+11	53:20.6	1.160789857	-15.6108851	0.32950002	-0.279158413	13.32979488	92.08657074	0
P3	1.55797E+11	53:20.7	1.13936824	-15.60500086	0.290500015	-0.550237477	13.33166504	92.08657074	0
P3	1.55797E+11	53:20.8	1.118421975	-15.60032075	0.255500019	-0.698323131	13.33340836	92.08657074	0
P3	1.55797E+11	53:20.9	1.10159159	-15.59593385	0.208499998	-0.729973674	13.33485317	92.08657074	0
P3	1.55797E+11	53:21.0	1.086068755	-15.59195112	0.181500003	-0.67961365	13.33553696	92.08657074	0
P3	1.55797E+11	53:21.1	1.070550972	-15.58985131	0.164499998	-0.589115858	13.33631802	92.08657074	0
P3	1.55797E+11	53:21.2	1.058028673	-15.59137998	0.133499995	-0.493068129	13.33690453	92.08657074	0
P3	1.55797E+11	53:21.3	1.053277152	-15.59351264	0.078500003	-0.415460527	13.33865738	92.08657074	0
P3	1.55797E+11	53:21.4	1.059875278	-15.59513016	0.0055	-0.370924681	13.33960915	92.08657074	0
P3	1.55797E+11	53:21.5	1.074074193	-15.5988478	0.073500007	-0.344016135	13.34057617	92.08657074	0
P3	1.55797E+11	53:21.6	1.094872984	-15.60006454	0.134499997	-0.311654508	13.34172344	92.08657074	0
P3	1.55797E+11	53:21.7	1.124142359	-15.59512761	0.213500008	-0.237992495	13.34329605	92.08657074	0
P3	1.55797E+11	53:21.8	1.156658526	-15.5909347	0.261500001	-0.109152243	13.34505367	92.08657074	0
P3	1.55797E+11	53:21.9	1.186996742	-15.5934267	0.274500012	0.061352808	13.34597206	92.08657074	0
P3	1.55797E+11	53:22.0	1.211396493	-15.60093302	0.259499997	0.224855527	13.34695816	92.08657074	0
P3	1.55797E+11	53:22.1	1.225219976	-15.61006076	0.206500009	0.322441459	13.34803677	92.08657074	0
P3	1.55797E+11	53:22.2	1.224835713	-15.62702932	0.156499997	0.317010492	13.34984398	92.08657074	0
P3	1.55797E+11	53:22.3	1.209701193	-15.6528753	0.1875	0.218412206	13.3516264	92.08657074	0
P3	1.55797E+11	53:22.4	1.186830429	-15.66792263	0.174500003	0.073368855	13.35330105	92.08657074	0
P3	1.55797E+11	53:22.5	1.162637189	-15.66478465	0.153500006	-0.061245229	13.35435581	92.08657074	0
P3	1.55797E+11	53:22.6	1.13737396	-15.65390665	0.191500008	-0.131825998	13.35558605	92.08657074	0
P3	1.55797E+11	53:22.7	1.113568662	-15.64218309	0.215499997	-0.132518172	13.35640621	92.08657074	0
P3	1.55797E+11	53:22.8	1.097326613	-15.63361963	0.189500004	-0.086524844	13.35759258	92.08657074	0
P3	1.55797E+11	53:22.9	1.091969736	-15.62798362	0.130500004	-0.036949467	13.35869598	92.08657074	0
P3	1.55797E+11	53:23.0	1.095523851	-15.62241007	0.079500005	-0.019342618	13.35970211	92.08657074	0
P3	1.55797E+11	53:23.1	1.104444401	-15.61787676	0.053500004	-0.051535677	13.36070824	92.08657074	0
P3	1.55797E+11	53:23.2	1.117151013	-15.61669033	0.057500005	-0.120711893	13.36158657	92.08657074	0
P3	1.55797E+11	53:23.3	1.135483199	-15.61673825	0.109500006	-0.186231494	13.36291504	92.08657074	0
P3	1.55797E+11	53:23.4	1.161517102	-15.61440881	0.183500007	-0.197725087	13.36442852	92.08657074	0
P3	1.55797E+11	53:23.5	1.194411397	-15.60925448	0.255500019	-0.130187392	13.3671627	92.08657074	0
P3	1.55797E+11	53:23.6	1.234484971	-15.60052415	0.331500024	0.016155118	13.37091827	92.08657074	0
P3	1.55797E+11	53:23.7	1.28482359	-15.58265489	0.436500013	0.217685029	13.37314415	92.08657074	0
P3	1.55797E+11	53:23.8	1.342759023	-15.55691137	0.530500054	0.428163409	13.37591839	92.08657074	0
P3	1.55797E+11	53:23.9	1.401456383	-15.53095612	0.573500037	0.601513207	13.37912083	92.08657074	0
P3	1.55797E+11	53:24.0	1.460102967	-15.50262311	0.609500051	0.710915327	13.3839798	92.08657074	0
P3	1.55797E+11	53:24.1	1.518990838	-15.47122237	0.641500056	0.747516572	13.38921833	92.08657074	0
P3	1.55797E+11	53:24.2	1.578043338	-15.44228042	0.65350008	0.714642167	13.39202595	92.08657074	0
P3	1.55797E+11	53:24.3	1.641314932	-15.41674221	0.678500056	0.628897786	13.39419937	92.08657074	0
P3	1.55797E+11	53:24.4	1.711800476	-15.39515402	0.717500031	0.519700229	13.39581585	92.08657074	0
P3	1.55797E+11	53:24.5	1.787482966	-15.38297403	0.74150008	0.41483739	13.39671898	92.59942627	0
P3	1.55797E+11	53:24.6	1.864579055	-15.38454999	0.746500075	0.33151558	13.3983984	92.59942627	0
P3	1.55797E+11	53:24.7	1.94280237	-15.39458812	0.760500073	0.276273549	13.40227032	92.59942627	0
P3	1.55797E+11	53:24.8	2.023717549	-15.40595563	0.787500083	0.244840696	13.40851593	92.59942627	0
P3	1.55797E+11	53:24.9	2.106716401	-15.41560133	0.811500072	0.225838393	13.41215324	92.59942627	0
P3	1.55797E+11	53:25.0	2.192563224	-15.41830453	0.836500049	0.212148577	13.41512203	92.59942627	0
P3	1.55797E+11	53:25.1	2.281830699	-15.41300728	0.86650008	0.206545591	13.41711903	92.59942627	0
P3	1.55797E+11	53:25.2	2.371682318	-15.40610936	0.880500078	0.209189504	13.41804218	93.18408203	0
P3	1.55797E+11	53:25.3	2.458163038	-15.40109685	0.869500041	0.211242422	13.41995144	93.18408203	0
P3	1.55797E+11	53:25.4	2.53947662	-15.39534953	0.840500057	0.199967176	13.42603493	93.18408203	0
P3	1.55797E+11	53:25.5	2.617969634	-15.38524862	0.821500063	0.16415295	13.43210411	93.18408203	0
P3	1.55797E+11	53:25.6	2.69700426	-15.37143353	0.820500076	0.102553107	13.43472195	93.18408203	0
P3	1.55797E+11	53:25.7	2.778775804	-15.35526496	0.833500087	0.030508898	13.43699265	93.18408203	0
P3	1.55797E+11	53:25.8	2.863827175	-15.33591969	0.854500055	-0.026068658	13.43776894	93.18408203	0
P3	1.55797E+11	53:25.9	2.949090657	-15.31785211	0.858500063	-0.049273334	13.4396143	93.76819611	0
P3	1.55797E+11	53:26.0	3.030050144	-15.30625206	0.829500079	-0.041886967	13.44332981	93.76819611	0
P3	1.55797E+11	53:26.1	3.107515471	-15.29731564	0.803500056	-0.022037473	13.4508791	93.76819611	0
P3	1.55797E+11	53:26.2	3.185485326	-15.28497746	0.803500056	-0.010303889	13.4539156	93.76819611	0
P3	1.55797E+11	53:26.3	3.262616843	-15.26806703	0.798500061	-0.019945117	13.45614243	93.76819611	0
P3	1.55797E+11	53:26.4	3.3337947	-15.24828596	0.763500035	-0.051919073	13.4575882	93.76819611	0
P3	1.55797E+11	53:26.5	3.397184333	-15.22634349	0.713500082	-0.097825229	13.45979023	93.76819611	0
P3	1.55797E+11	53:26.6	3.453260231	-15.20169462	0.663500071	-0.149837971	13.463027	94.28557587	0
P3	1.55797E+11	53:26.7	3.501991793	-15.17696352	0.60650003	-0.208317414	13.4711771	94.28557587	0
P3	1.55797E+11	53:26.8	3.544918053	-15.16028243	0.53550005	-0.278423846	13.47545433	94.28557587	0
P3	1.55797E+11	53:26.9	3.584682397	-15.15501026	0.470500022	-0.359693587	13.47823238	94.28557587	0
P3	1.55797E+11	53:27.0	3.622045057	-15.15590422	0.423500001	-0.442509025	13.48070335	94.28557587	0
P3	1.55797E+11	53:27.1	3.659210752	-15.16275889	0.397500008	-0.508686543	13.48178196	94.28557587	0
P3	1.55797E+11	53:27.2	3.700907946	-15.18045045	0.417500019	-0.532752216	13.48375034	94.28557587	0
P3	1.55797E+11	53:27.3	3.747454386	-15.20749879	0.465500027	-0.494497567	13.48604488	94.28557587	0
P3	1.55797E+11	53:27.4	3.793677721	-15.24012578	0.495500028	-0.39213112	13.48812485	94.28557587	0
P3	1.55797E+11	53:27.5	3.83568103	-15.2752655	0.503500044	-0.244467601	13.49444294	94.28557587	0
P3	1.55797E+11	53:27.6	3.873634533	-15.30849589	0.494500011	-0.086378895	13.49821281	94.28557587	0
P3	1.55797E+11	53:27.7	3.90721952	-15.34054144	0.479500026	0.040969685	13.50035667	94.28557587	0
P3	1.55797E+11	53:27.8	3.93574146	-15.37077867	0.451500028	0.103962041	13.50269985	94.79682922	0
P3	1.55797E+11	53:27.9	3.960628713	-15.39286002	0.396500021	0.089305073	13.50442886	94.79682922	0
P3	1.55797E+11	53:28.0	3.983874481	-15.40345067	0.32950002	0.007436787	13.50564003	94.79682922	0
P3	1.55797E+11	53:28.1	4.005906693	-15.40363848	0.270500004	-0.115640864	13.50681114	94.79682922	0
P3	1.55797E+11	53:28.2	4.026167043	-15.39790386	0.229500011	-0.248028621	13.5079689	94.79682922	0
P3	1.55797E+11	53:28.3	4.04681505	-15.38888355	0.217500001	-0.3574467	13.50956535	94.79682922	0
P3	1.55797E+11	53:28.4	4.07243169	-15.37202693	0.255500019	-0.413508624	13.51107407	94.79682922	0
P3	1.55797E+11	53:28.5	4.106380987	-15.34407926	0.344500005	-0.390165865	13.51265144	94.79682922	0
P3	1.55797E+11	53:28.6	4.148093387	-15.31020777	0.432500005	-0.275704831	13.51414585	94.79682922	0
P3	1.55797E+11	53:28.7	4.193401136	-15.2768004	0.482500017	-0.085699134	13.51593304	94.79682922	0
P3	1.55797E+11	53:28.8	4.238597053	-15.24724701	0.499500006	0.134550735	13.52055168	94.79682922	0
P3	1.55797E+11	53:28.9	4.284135181	-15.22390982	0.50150007	0.324357122	13.52292442	94.79682922	0
P3	1.55797E+11	53:29.0	4.333127785	-15.20521313	0.517500043	0.434648186	13.52629852	94.79682922	0
P3	1.55797E+11	53:29.1	4.389428018	-15.18695951	0.564500034	0.454443306	13.52860832	94.79682922	0
P3	1.55797E+11	53:29.2	4.45646975	-15.16820723	0.638500035	0.414975345	13.53115273	95.35556793	0
P3	1.55797E+11	53:29.3	4.534087778	-15.14632025	0.72450006	0.370465904	13.53223133	95.35556793	0
P3	1.55797E+11	53:29.4	4.617737116	-15.11905303	0.796500087	0.366583467	13.53396511	95.35556793	0
P3	1.55797E+11	53:29.5	4.702247302	-15.08809426	0.837500036	0.415052384	13.53532696	95.35556793	0
P3	1.55797E+11	53:29.6	4.783691207	-15.05038498	0.860500038	0.490288585	13.54450703	95.35556793	0
P3	1.55797E+11	53:29.7	4.85661663	-15.00218705	0.860500038	0.544503033	13.5480957	95.35556793	0
P3	1.55797E+11	53:29.8	4.914730988	-14.94433432	0.827500045	0.535292208	13.55205059	95.86559296	0
P3	1.55797E+11	53:29.9	4.95476626	-14.87803086	0.783500075	0.44715929	13.55389118	95.86559296	0
P3	1.55797E+11	53:30.0	4.977789599	-14.80660721	0.747500062	0.295160025	13.55507278	95.86559296	0
P3	1.55797E+11	53:30.1	4.986949968	-14.73522977	0.713500082	0.113653302	13.55750465	95.86559296	0
P3	1.55797E+11	53:30.2	4.985952588	-14.6678128	0.677500069	-0.059840184	13.56191921	95.86559296	0
P3	1.55797E+11	53:30.3	4.981119331	-14.60505455	0.650500059	-0.196312413	13.56930637	95.86559296	0
P3	1.55797E+11	53:30.4	4.979565514	-14.54475849	0.636500061	-0.280729443	13.57355499	95.86559296	0
P3	1.55797E+11	53:30.5	4.985786327	-14.48790368	0.613500059	-0.315403104	13.57637215	95.86559296	0
P3	1.55797E+11	53:30.6	5.000975947	-14.43635787	0.578500032	-0.314827561	13.5778904	96.38083649	0
P3	1.55797E+11	53:30.7	5.022593006	-14.38752273	0.556500077	-0.295442343	13.57993698	96.38083649	0
P3	1.55797E+11	53:30.8	5.049880219	-14.33897518	0.554500043	-0.269677579	13.5826025	96.38083649	0
P3	1.55797E+11	53:30.9	5.081168775	-14.29141443	0.553500056	-0.243184939	13.58824253	96.38083649	0
P3	1.55797E+11	53:31.0	5.108817271	-14.24524438	0.536500037	-0.216304585	13.59418488	96.38083649	0
P3	1.55797E+11	53:31.1	5.129732379	-14.20390705	0.490500003	-0.19238016	13.59687996	96.38083649	0
P3	1.55797E+11	53:31.2	5.145646594	-14.17323926	0.411500007	-0.185226977	13.59911633	96.38083649	0
P3	1.55797E+11	53:31.3	5.154958857	-14.15125712	0.327500015	-0.211730853	13.60130882	96.38083649	0
P3	1.55797E+11	53:31.4	5.157747475	-14.13096053	0.2755	-0.277333945	13.60708523	96.38083649	0
P3	1.55797E+11	53:31.5	5.157780349	-14.11191325	0.237500012	-0.36997053	13.61593246	96.38083649	0
P3	1.55797E+11	53:31.6	5.158337488	-14.09712778	0.191500008	-0.464323431	13.61892128	96.38083649	0
P3	1.55797E+11	53:31.7	5.161868443	-14.08713298	0.147499993	-0.531452775	13.62090778	96.38083649	0
P3	1.55797E+11	53:31.8	5.166990274	-14.08067257	0.112500004	-0.553001761	13.62255383	96.38083649	0
P3	1.55797E+11	53:31.9	5.171427665	-14.07493876	0.090500005	-0.530025959	13.6238575	96.38083649	0
P3	1.55797E+11	53:32.0	5.174441583	-14.07126473	0.063500002	-0.480039805	13.62506866	96.38083649	0
P3	1.55797E+11	53:32.1	5.173740254	-14.06885524	0.037500001	-0.422099471	13.62621117	96.38083649	0
P3	1.55797E+11	53:32.2	5.16769639	-14.05661286	0.093500003	-0.356137633	13.62723637	96.38083649	0
P3	1.55797E+11	53:32.3	5.157132518	-14.02990068	0.192499995	-0.266715616	13.62910175	96.38083649	0
P3	1.55797E+11	53:32.4	5.1456261	-13.99607401	0.25850001	-0.138520122	13.63319302	96.38083649	0
P3	1.55797E+11	53:32.5	5.132492787	-13.95092333	0.355500013	0.037101116	13.63689899	96.8837738	0
P3	1.55797E+11	53:32.6	5.116108589	-13.88190771	0.53550005	0.260448784	13.64044476	96.8837738	0
P3	1.55797E+11	53:32.7	5.100999332	-13.79017691	0.721500039	0.518098712	13.6429348	96.8837738	0
P3	1.55797E+11	53:32.8	5.09157073	-13.68519152	0.863500059	0.785268247	13.64439964	96.8837738	0
P3	1.55797E+11	53:32.9	5.089956375	-13.57655031	0.949500084	1.026926875	13.64587879	96.8837738	0
P3	1.55797E+11	53:33.0	5.09494141	-13.4719065	0.980500042	1.19858408	13.65321255	96.8837738	0
P3	1.55797E+11	53:33.1	5.103354852	-13.37319286	0.984500051	1.256586552	13.66056633	97.4622345	0
P3	1.55797E+11	53:33.2	5.112238278	-13.27896732	0.978500068	1.179018021	13.66544914	97.4622345	0
P3	1.55797E+11	53:33.3	5.119881168	-13.18488431	0.982500076	0.984889507	13.66884804	97.4622345	0
P3	1.55797E+11	53:33.4	5.124999623	-13.08398054	1.022500038	0.7284863	13.67010784	97.4622345	0
P3	1.55797E+11	53:33.5	5.12549739	-12.97684159	1.060500026	0.479605764	13.67311001	97.4622345	0
P3	1.55797E+11	53:33.6	5.121300725	-12.86901127	1.070500016	0.297521144	13.67799282	97.96673584	0
P3	1.55797E+11	53:33.7	5.114847858	-12.75767915	1.096500039	0.20735167	13.68284702	97.96673584	0
P3	1.55797E+11	53:33.8	5.108941445	-12.64103374	1.135500073	0.191991985	13.6853466	97.96673584	0
P3	1.55797E+11	53:33.9	5.104702284	-12.52516344	1.141499996	0.211567789	13.68802261	97.96673584	0
P3	1.55797E+11	53:34.0	5.104221405	-12.40908757	1.149500012	0.231883004	13.68981934	97.96673584	0
P3	1.55797E+11	53:34.1	5.109621714	-12.28856895	1.182500005	0.237940177	13.69324207	98.54729462	0
P3	1.55797E+11	53:34.2	5.119015365	-12.16954068	1.183500051	0.226477355	13.69962883	98.54729462	0
P3	1.55797E+11	53:34.3	5.129778167	-12.05533438	1.16050005	0.198775724	13.70271015	98.54729462	0
P3	1.55797E+11	53:34.4	5.139196714	-11.93919117	1.17050004	0.162133664	13.70585918	98.54729462	0
P3	1.55797E+11	53:34.5	5.142529692	-11.81783453	1.199499965	0.12611483	13.70695305	98.54729462	0
P3	1.55797E+11	53:34.6	5.138291975	-11.69209496	1.229500055	0.099211879	13.70808601	99.14445496	0
P3	1.55797E+11	53:34.7	5.129927499	-11.56257729	1.261500001	0.091156393	13.71327114	99.14445496	0
P3	1.55797E+11	53:34.8	5.119363379	-11.43117847	1.284500003	0.1092664	13.72126961	99.14445496	0
P3	1.55797E+11	53:34.9	5.109395053	-11.29953831	1.297500014	0.146716401	13.72507858	99.14445496	0
P3	1.55797E+11	53:35.0	5.105198181	-11.16821589	1.303500056	0.184604496	13.72865677	99.66938019	0
P3	1.55797E+11	53:35.1	5.109083046	-11.03642329	1.311500072	0.207255647	13.73009777	99.66938019	0
P3	1.55797E+11	53:35.2	5.121071382	-10.90426783	1.319499969	0.20614484	13.7344141	99.66938019	0
P3	1.55797E+11	53:35.3	5.137630037	-10.77077445	1.333500028	0.182761222	13.7422266	99.66938019	0
P3	1.55797E+11	53:35.4	5.154225622	-10.63208811	1.369500041	0.153670728	13.74660683	100.2077484	0
P3	1.55797E+11	53:35.5	5.169519025	-10.48721736	1.414499998	0.140642449	13.74990749	100.2077484	0
P3	1.55797E+11	53:35.6	5.182510139	-10.34085985	1.435500026	0.151651233	13.75188923	100.2077484	0
P3	1.55797E+11	53:35.7	5.192171939	-10.19806155	1.425500035	0.177264482	13.75390625	100.2077484	0
P3	1.55797E+11	53:35.8	5.197855823	-10.05728138	1.416499972	0.199711472	13.76026344	100.7842102	0
P3	1.55797E+11	53:35.9	5.199621067	-9.913327811	1.436500072	0.203528807	13.77098179	100.7842102	0
P3	1.55797E+11	53:36.0	5.201038496	-9.764149464	1.470499992	0.186347619	13.77789593	100.7842102	0
P3	1.55797E+11	53:36.1	5.206113731	-9.610998356	1.502500057	0.160671711	13.7810936	100.7842102	0
P3	1.55797E+11	53:36.2	5.21512488	-9.45985135	1.500500083	0.141225561	13.78324223	101.3818893	0
P3	1.55797E+11	53:36.3	5.226469709	-9.316901841	1.458500028	0.129132614	13.7877636	101.3818893	0
P3	1.55797E+11	53:36.4	5.238869437	-9.178402337	1.428500056	0.113118619	13.79741669	101.3818893	0
P3	1.55797E+11	53:36.5	5.252290758	-9.036548068	1.440500021	0.082358316	13.80390644	101.3818893	0
P3	1.55797E+11	53:36.6	5.264647242	-8.890627118	1.459500074	0.035991032	13.8082962	101.9532623	0
P3	1.55797E+11	53:36.7	5.27304809	-8.746450421	1.446500063	-0.015772978	13.80978966	101.9532623	0
P3	1.55797E+11	53:36.8	5.277779152	-8.608194035	1.408500075	-0.058539491	13.81421375	101.9532623	0
P3	1.55797E+11	53:36.9	5.279138579	-8.472874861	1.382500052	-0.084101208	13.82102013	101.9532623	0
P3	1.55797E+11	53:37.0	5.27802476	-8.335088597	1.388499975	-0.095267437	13.82687473	102.5089645	0
P3	1.55797E+11	53:37.1	5.279935134	-8.193488966	1.406499982	-0.099183179	13.83140659	102.5089645	0
P3	1.55797E+11	53:37.2	5.289124128	-8.051641741	1.409500003	-0.09840177	13.83300781	102.5089645	0
P3	1.55797E+11	53:37.3	5.304077548	-7.914964951	1.382500052	-0.092828833	13.83746052	102.5089645	0
P3	1.55797E+11	53:37.4	5.321530054	-7.782351812	1.35650003	-0.083083175	13.84418011	103.0634079	0
P3	1.55797E+11	53:37.5	5.337700198	-7.646195225	1.371500015	-0.069393106	13.85383797	103.0634079	0
P3	1.55797E+11	53:37.6	5.35017343	-7.502652709	1.412500024	-0.051738095	13.85827637	103.0634079	0
P3	1.55797E+11	53:37.7	5.358326642	-7.353175896	1.452499986	-0.026976123	13.86014175	103.0634079	0
P3	1.55797E+11	53:37.8	5.360926643	-7.20172149	1.47450006	0.011352025	13.8624754	103.6453705	0
P3	1.55797E+11	53:37.9	5.359230804	-7.049961191	1.487500072	0.067033254	13.86875534	103.6453705	0
P3	1.55797E+11	53:38.0	5.358588381	-6.895630382	1.514500022	0.134023458	13.87873554	103.6453705	0
P3	1.55797E+11	53:38.1	5.362544022	-6.739473959	1.536499977	0.195021182	13.88423824	103.6453705	0
P3	1.55797E+11	53:38.2	5.370774657	-6.582390975	1.553500056	0.233025804	13.8869772	104.2647781	0
P3	1.55797E+11	53:38.3	5.385741626	-6.422047029	1.584500074	0.244784027	13.88989735	104.2647781	0
P3	1.55797E+11	53:38.4	5.408745848	-6.256590382	1.629500031	0.242753342	13.89507771	104.2647781	0
P3	1.55797E+11	53:38.5	5.433688515	-6.069408052	1.775500059	0.261881888	13.90357399	104.781601	0
P3	1.55797E+11	53:38.6	5.454189059	-5.851222712	1.992500067	0.3434515	13.90780258	104.781601	0
P3	1.55797E+11	53:38.7	5.464268972	-5.627020599	2.082499981	0.494947612	13.91294956	104.781601	0
P3	1.55797E+11	53:38.8	5.460836199	-5.41307271	2.07249999	0.681483328	13.91692829	105.4384995	0
P3	1.55797E+11	53:38.9	5.447561244	-5.203850285	2.078500032	0.840363503	13.92217731	105.4384995	0
P3	1.55797E+11	53:39.0	5.432497952	-4.991909226	2.114500046	0.910199463	13.93353558	105.4384995	0
P3	1.55797E+11	53:39.1	5.428149413	-4.762975215	2.230499983	0.873753726	13.9420948	106.0894165	0
P3	1.55797E+11	53:39.2	5.442069751	-4.514252853	2.374500036	0.773235917	13.95346642	106.0894165	0
P3	1.55797E+11	53:39.3	5.468162028	-4.266260474	2.412500143	0.673723996	13.96712399	106.0894165	0
P3	1.55797E+11	53:39.4	5.493290137	-4.026881319	2.391499996	0.618315578	13.99026871	106.8283844	0
P3	1.55797E+11	53:39.5	5.50703251	-3.786938384	2.405500174	0.604523361	14.01683617	106.8283844	0
P3	1.55797E+11	53:39.6	5.5071256	-3.541271654	2.445500135	0.596280575	14.03212357	106.8283844	0
P3	1.55797E+11	53:39.7	5.49830586	-3.290923581	2.482500076	0.553890288	14.04337406	107.5643616	0
P3	1.55797E+11	53:39.8	5.488359129	-3.037470303	2.512500048	0.467059523	14.09087372	107.5643616	0
P3	1.55797E+11	53:39.9	5.487804946	-2.78194821	2.534500122	0.368265092	14.13190937	108.0734482	0
P3	1.55797E+11	53:40.0	5.505591991	-2.528880231	2.531500101	0.293025404	14.14821243	108.0734482	0
P3	1.55797E+11	53:40.1	5.537098982	-2.278462628	2.526499987	0.248746246	14.16240215	108.5793381	0
P3	1.55797E+11	53:40.2	5.564594266	-2.023564552	2.553500175	0.224233821	14.21576214	108.5793381	0
P3	1.55797E+11	53:40.3	5.574853608	-1.760636009	2.598500013	0.205327854	14.2507906	109.0985413	0
P3	1.55797E+11	53:40.4	5.567773112	-1.493566634	2.630500078	0.186075315	14.2655859	109.0985413	0
P3	1.55797E+11	53:40.5	5.554704738	-1.22547408	2.649500132	0.177994832	14.27739239	109.634079	0
P3	1.55797E+11	53:40.6	5.548784997	-0.956657263	2.665500164	0.190797418	14.35348606	109.634079	0
P3	1.55797E+11	53:40.7	5.557555066	-0.689244195	2.667500019	0.213163674	14.37759781	110.1703186	0
P3	1.55797E+11	53:40.8	5.579631603	-0.425407144	2.654500008	0.222543225	14.3929348	110.1703186	0
P3	1.55797E+11	53:40.9	5.599645861	-0.162801346	2.647500038	0.203490213	14.42160606	110.6984406	0
P3	1.55797E+11	53:41.0	5.603845451	0.102211929	2.655500174	0.157633662	14.48356438	110.6984406	0
P3	1.55797E+11	53:41.1	5.588933612	0.366351696	2.649500132	0.096805528	14.49992657	111.2276993	0
P3	1.55797E+11	53:41.2	5.558691275	0.623999625	2.613500118	0.034665674	14.5135498	111.2276993	0
P3	1.55797E+11	53:41.3	5.524693701	0.877663006	2.585500002	-0.019448785	14.55387211	111.7430267	0
P3	1.55797E+11	53:41.4	5.500601925	1.130105839	2.565500021	-0.066592775	14.60305214	111.7430267	0
P3	1.55797E+11	53:41.5	5.495533446	1.377272464	2.516499996	-0.116132721	14.62090778	112.2434845	0
P3	1.55797E+11	53:41.6	5.505044426	1.61724498	2.456500053	-0.174769402	14.63348103	112.2434845	0
P3	1.55797E+11	53:41.7	5.514657244	1.853755737	2.416500092	-0.240079418	14.69496536	112.2434845	0
P3	1.55797E+11	53:41.8	5.514095089	2.087786321	2.382500172	-0.30487138	14.73668957	112.9542389	0
P3	1.55797E+11	53:41.9	5.501732735	2.31203402	2.308500051	-0.365907341	14.75131321	112.9542389	0
P3	1.55797E+11	53:42.0	5.482882536	2.522531461	2.20449996	-0.425246954	14.76300812	112.9542389	0
P3	1.55797E+11	53:42.1	5.465318723	2.726265457	2.132500172	-0.485631198	14.83521461	113.5945816	0
P3	1.55797E+11	53:42.2	5.45446159	2.929872598	2.097500086	-0.545912921	14.87107468	113.5945816	0
P3	1.55797E+11	53:42.3	5.447597325	3.136592635	2.08949995	-0.592658043	14.88140583	113.5945816	0
P3	1.55797E+11	53:42.4	5.438227981	3.341176974	2.061500072	-0.607475817	14.90218735	114.2100906	0
P3	1.55797E+11	53:42.5	5.426715301	3.526558317	1.934500098	-0.593945563	14.94282722	114.2100906	0
P3	1.55797E+11	53:42.6	5.413608543	3.689045922	1.770500064	-0.581321001	14.95418453	114.2100906	0
P3	1.55797E+11	53:42.7	5.389029726	3.846138478	1.700500011	-0.596648932	14.98092747	114.7174454	0
P3	1.55797E+11	53:42.8	5.341500854	4.008554955	1.71450007	-0.64222014	15.00371075	114.7174454	0
P3	1.55797E+11	53:42.9	5.269331853	4.170172976	1.729500055	-0.690916181	15.01727009	114.7174454	0
P3	1.55797E+11	53:43.0	5.17540779	4.321276763	1.719500065	-0.69785893	15.02757359	115.2383957	0
P3	1.55797E+11	53:43.1	5.059297963	4.452996518	1.695500016	-0.629904747	15.0313282	115.2383957	0
P3	1.55797E+11	53:43.2	4.918477784	4.556736544	1.675500035	-0.49338159	15.08179188	115.2383957	0
P3	1.55797E+11	53:43.3	4.753186502	4.628068652	1.691500068	-0.330009967	15.16609859	115.7603073	0
P3	1.55797E+11	53:43.4	4.560975669	4.668079592	1.788500071	-0.174613386	15.1898098	115.7603073	0
P3	1.55797E+11	53:43.5	4.344232101	4.682429338	1.949500084	-0.026676536	15.20417976	115.7603073	0
P3	1.55797E+11	53:43.6	4.112803672	4.683563755	2.107500076	0.14272818	15.21223164	116.4030914	0
P3	1.55797E+11	53:43.7	3.868092347	4.687920989	2.273499966	0.370043546	15.24298859	116.4030914	0
P3	1.55797E+11	53:43.8	3.609548405	4.701787569	2.438500166	0.661185265	15.26478481	116.9066772	0
P3	1.55797E+11	53:43.9	3.335454565	4.717897565	2.604500055	0.977042556	15.27777863	116.9066772	0
P3	1.55797E+11	53:44.0	3.044008967	4.728147889	2.774500132	1.2580688	15.3058548	117.4728317	0
P3	1.55797E+11	53:44.1	2.743613894	4.728855358	2.892500162	1.455556273	15.33348656	117.4728317	0
P3	1.55797E+11	53:44.2	2.445603451	4.72069836	2.934500217	1.541047096	15.35192871	118.0712814	0
P3	1.55797E+11	53:44.3	2.149758608	4.709863139	2.959500074	1.508616805	15.36618614	118.0712814	0
P3	1.55797E+11	53:44.4	1.847922539	4.703329639	3.015500069	1.375973821	15.40519047	118.6692123	0
P3	1.55797E+11	53:44.5	1.539494036	4.705398996	3.070500135	1.176089287	15.43698692	118.6692123	0
P3	1.55797E+11	53:44.6	1.226747694	4.715892831	3.110500097	0.951554596	15.45361328	119.2905121	0
P3	1.55797E+11	53:44.7	0.910081071	4.729828857	3.148500204	0.744865656	15.45852566	119.2905121	0
P3	1.55797E+11	53:44.8	0.60291835	4.749001286	3.104500055	0.575572252	15.52502441	119.9152222	0
P3	1.55797E+11	53:44.9	0.312350237	4.765757666	3.002500057	0.428846061	15.55232906	119.9152222	0
P3	1.55797E+11	53:45.0	0.019029027	4.760840332	2.995500088	0.284535646	15.56758308	120.4992294	0
P3	1.55797E+11	53:45.1	-0.282299519	4.745050172	3.026500225	0.134899914	15.59353065	120.4992294	0
P3	1.55797E+11	53:45.2	-0.582778861	4.73853058	3.013500214	-0.009996471	15.6731739	121.1014481	0
P3	1.55797E+11	53:45.3	-0.888366613	4.739672552	3.038500071	-0.114964753	15.69565964	121.1014481	0
P3	1.55797E+11	53:45.4	-1.199793456	4.74288428	3.075500011	-0.145789772	15.70511723	121.7184753	0
P3	1.55797E+11	53:45.5	-1.50623166	4.741989807	3.053500175	-0.106265269	15.75273895	121.7184753	0
P3	1.55797E+11	53:45.6	-1.803895935	4.729936778	3.005500078	-0.039117962	15.80264664	122.3227158	0
P3	1.55797E+11	53:45.7	-2.091970551	4.707166446	2.944500208	0.002746127	15.81629848	122.3227158	0
P3	1.55797E+11	53:45.8	-2.369778201	4.679431562	2.86950016	-0.01950046	15.8255806	122.8908463	0
P3	1.55797E+11	53:45.9	-2.641042201	4.653556609	2.806500196	-0.115101323	15.88669968	122.8908463	0
P3	1.55797E+11	53:46.0	-2.903259952	4.633091134	2.723500013	-0.261502028	15.91495609	123.4263382	0
P3	1.55797E+11	53:46.1	-3.153591179	4.611086256	2.621500015	-0.419919163	15.92914104	123.4263382	0
P3	1.55797E+11	53:46.2	-3.399638453	4.573809089	2.568500042	-0.558241785	15.96288586	123.4263382	0
P3	1.55797E+11	53:46.3	-3.643620655	4.510884961	2.549499989	-0.653665185	16.01040077	124.1767197	0
P3	1.55797E+11	53:46.4	-3.880132981	4.418830119	2.529500008	-0.687938273	16.02720642	124.1767197	0
P3	1.55797E+11	53:46.5	-4.107809979	4.297906485	2.530500174	-0.655972958	16.04249001	124.687439	0
P3	1.55797E+11	53:46.6	-4.326970404	4.147547632	2.567500114	-0.561698556	16.08975601	124.687439	0
P3	1.55797E+11	53:46.7	-4.533544522	3.969355108	2.615499973	-0.414991617	16.10758209	125.2252045	0
P3	1.55797E+11	53:46.8	-4.715900133	3.765052103	2.634500027	-0.239511639	16.12145424	125.2252045	0
P3	1.55797E+11	53:46.9	-4.86419234	3.53132535	2.661499977	-0.063484319	16.16131783	125.7740173	0
P3	1.55797E+11	53:47.0	-4.976396893	3.267875992	2.729500055	0.093410343	16.20289993	125.7740173	0
P3	1.55797E+11	53:47.1	-5.057776244	2.976216634	2.855499983	0.229829416	16.22476959	126.3619156	0
P3	1.55797E+11	53:47.2	-5.122291215	2.648480237	3.097500086	0.378041595	16.25470734	126.3619156	0
P3	1.55797E+11	53:47.3	-5.184241909	2.289949935	3.365500212	0.583903193	16.2930851	127.0597382	0
P3	1.55797E+11	53:47.4	-5.247825958	1.925839757	3.506500244	0.857328415	16.31503487	127.0597382	0
P3	1.55797E+11	53:47.5	-5.302137013	1.561981726	3.582500219	1.159051895	16.33210373	127.7971878	0
P3	1.55797E+11	53:47.6	-5.331426384	1.188909983	3.680500031	1.418276548	16.37778282	127.7971878	0
P3	1.55797E+11	53:47.7	-5.334385986	0.802739508	3.796500206	1.564711571	16.40369225	128.5571136	0
P3	1.55797E+11	53:47.8	-5.323936214	0.402893161	3.922500134	1.568831682	16.43340874	128.5571136	0
P3	1.55797E+11	53:47.9	-5.316505708	-0.005738692	4.019500256	1.459079146	16.48049355	129.3657837	0
P3	1.55797E+11	53:48.0	-5.324125155	-0.415629006	4.066500187	1.29752934	16.51389122	129.3657837	0
P3	1.55797E+11	53:48.1	-5.343041014	-0.823888196	4.084500313	1.134642363	16.52668381	130.1843567	0
P3	1.55797E+11	53:48.2	-5.355507932	-1.231820962	4.096500397	0.985528052	16.56753349	130.1843567	0
P3	1.55797E+11	53:48.3	-5.350706854	-1.634326031	4.069500446	0.832339823	16.633461	130.9948273	0
P3	1.55797E+11	53:48.4	-5.333116013	-2.023353587	3.985500097	0.642215848	16.65062523	130.9948273	0
P3	1.55797E+11	53:48.5	-5.314649674	-2.398292111	3.880500078	0.396726251	16.67107391	131.7596436	0
P3	1.55797E+11	53:48.6	-5.3034694	-2.758116275	3.754500151	0.107271239	16.80857849	131.7596436	0
P3	1.55797E+11	53:48.7	-5.29506863	-3.100274196	3.601500034	-0.203105181	16.84447289	132.4618988	0
P3	1.55797E+11	53:48.8	-5.278869343	-3.424856573	3.439500093	-0.514681876	16.86363792	132.4618988	0
P3	1.55797E+11	53:48.9	-5.251666075	-3.727121245	3.24450016	-0.813989162	16.95249557	133.0902405	0
P3	1.55797E+11	53:49.0	-5.21811454	-4.002513045	3.012500048	-1.095880508	16.97817802	133.0902405	0
P3	1.55797E+11	53:49.1	-5.181664863	-4.255303359	2.793500185	-1.355811	17.01451683	133.6230469	0
P3	1.55797E+11	53:49.2	-5.142477773	-4.489048244	2.593500137	-1.585929275	17.08681679	133.6230469	0
P3	1.55797E+11	53:49.3	-5.094874504	-4.699738985	2.37650013	-1.779835343	17.10375023	133.6230469	0
P3	1.55797E+11	53:49.4	-5.030496121	-4.882143368	2.145500183	-1.934592366	17.14323807	134.2678528	0
P3	1.55797E+11	53:49.5	-4.94935796	-5.034295599	1.918500066	-2.048758984	17.19000435	134.2678528	0
P3	1.55797E+11	53:49.6	-4.853958203	-5.157047378	1.713500023	-2.121512651	17.20458412	134.2678528	0
P3	1.55797E+11	53:49.7	-4.743414311	-5.254618989	1.568500042	-2.149621725	17.23242188	134.2678528	0
P3	1.55797E+11	53:49.8	-4.615603283	-5.327584294	1.486500025	-2.120625496	17.24911118	134.8765869	0
P3	1.55797E+11	53:49.9	-4.474819263	-5.371682536	1.435500026	-2.015433073	17.26113319	134.8765869	0
P3	1.55797E+11	53:50.0	-4.335976896	-5.382035301	1.357500076	-1.829923272	17.26898384	134.8765869	0
P3	1.55797E+11	53:50.1	-4.209890537	-5.35151094	1.266499996	-1.582811475	17.29211998	134.8765869	0
P3	1.55797E+11	53:50.2	-4.099020889	-5.28240446	1.237500072	-1.306565642	17.30931091	135.3951416	0
P3	1.55797E+11	53:50.3	-4.001274884	-5.188215439	1.26849997	-1.035121799	17.32377434	135.3951416	0
P3	1.55797E+11	53:50.4	-3.907695444	-5.0785807	1.351500034	-0.780694723	17.3443985	135.3951416	0
P3	1.55797E+11	53:50.5	-3.809619909	-4.957286105	1.471500039	-0.526111305	17.3645401	135.3951416	0
P3	1.55797E+11	53:50.6	-3.704182867	-4.826878337	1.593500018	-0.243917912	17.3787899	135.9979706	0
P3	1.55797E+11	53:50.7	-3.590794322	-4.692239626	1.692499995	0.071051762	17.39137268	135.9979706	0
P3	1.55797E+11	53:50.8	-3.470770464	-4.564637913	1.727500081	0.383250982	17.42094231	135.9979706	0
P3	1.55797E+11	53:50.9	-3.346857779	-4.460513346	1.666500092	0.619498789	17.4348526	136.5097351	0
P3	1.55797E+11	53:51.0	-3.221143048	-4.396621296	1.516499996	0.696887553	17.46791458	136.5097351	0
P3	1.55797E+11	53:51.1	-3.093784476	-4.377383864	1.365499973	0.569974422	17.51073647	136.5097351	0
P3	1.55797E+11	53:51.2	-2.960724812	-4.389075221	1.314499974	0.270119876	17.52965355	136.5097351	0
P3	1.55797E+11	53:51.3	-2.817013513	-4.416079334	1.364500046	-0.095888942	17.54842758	137.0414429	0
P3	1.55797E+11	53:51.4	-2.66347974	-4.452009455	1.450500011	-0.39187476	17.55685043	137.0414429	0
P3	1.55797E+11	53:51.5	-2.501841598	-4.496691161	1.546500087	-0.505415976	17.57269096	137.0414429	0
P3	1.55797E+11	53:51.6	-2.331198676	-4.548020157	1.657500029	-0.394420117	17.59483337	137.5448608	0
P3	1.55797E+11	53:51.7	-2.155240183	-4.593767583	1.730500102	-0.109934464	17.61044884	137.5448608	0
P3	1.55797E+11	53:51.8	-1.979756335	-4.617598541	1.740500093	0.230109408	17.62570763	137.5448608	0
P3	1.55797E+11	53:51.9	-1.807778996	-4.608578375	1.716500044	0.497870207	17.65156746	138.0717773	0
P3	1.55797E+11	53:52.0	-1.641385984	-4.565065893	1.694500089	0.611651659	17.6717186	138.0717773	0
P3	1.55797E+11	53:52.1	-1.479430139	-4.498756702	1.698500037	0.564299881	17.69303131	138.0717773	0
P3	1.55797E+11	53:52.2	-1.319853825	-4.425249574	1.711500049	0.41176632	17.7118206	138.5930023	0
P3	1.55797E+11	53:52.3	-1.160625853	-4.351566963	1.726500034	0.236788198	17.72549248	138.5930023	0
P3	1.55797E+11	53:52.4	-0.995252293	-4.28139808	1.76850009	0.108501144	17.74273491	138.5930023	0
P3	1.55797E+11	53:52.5	-0.816056262	-4.223702611	1.835500002	0.06269452	17.77550697	139.1356201	0
P3	1.55797E+11	53:52.6	-0.633002037	-4.182744746	1.845499992	0.09120746	17.79187965	139.1356201	0
P3	1.55797E+11	53:52.7	-0.471530402	-4.158921797	1.705500007	0.136856675	17.8066597	139.1356201	0
P3	1.55797E+11	53:52.8	-0.337390265	-4.159707226	1.50150001	0.119497783	17.84771919	139.1356201	0
P3	1.55797E+11	53:52.9	-0.220572939	-4.188020243	1.344500065	-0.01979401	17.86501884	139.7321777	0
P3	1.55797E+11	53:53.0	-0.111090525	-4.237533877	1.267500043	-0.2794303	17.88170433	139.7321777	0
P3	1.55797E+11	53:53.1	0.001335194	-4.300649191	1.276499987	-0.586572289	17.91564941	139.7321777	0
P3	1.55797E+11	53:53.2	0.115459731	-4.377896942	1.313500047	-0.827160358	17.92425346	139.7321777	0
P3	1.55797E+11	53:53.3	0.222572214	-4.475984331	1.358500004	-0.901702702	17.93658638	140.2606659	0
P3	1.55797E+11	53:53.4	0.316427473	-4.594064777	1.407500029	-0.777316451	17.9683342	140.2606659	0
P3	1.55797E+11	53:53.5	0.398877791	-4.724441501	1.456500053	-0.498992324	17.98479462	140.2606659	0
P3	1.55797E+11	53:53.6	0.481309805	-4.862675295	1.533500075	-0.159454525	18.01050758	140.2606659	0
P3	1.55797E+11	53:53.7	0.5688501	-5.007692735	1.622500062	0.150107384	18.03429604	140.8951874	0
P3	1.55797E+11	53:53.8	0.651086215	-5.157217253	1.664499998	0.373950541	18.04709435	140.8951874	0
P3	1.55797E+11	53:53.9	0.709003083	-5.309366798	1.639500022	0.496912926	18.05811119	140.8951874	0
P3	1.55797E+11	53:54.0	0.72794136	-5.463277515	1.584500074	0.523249805	18.09820366	140.8951874	0
P3	1.55797E+11	53:54.1	0.708823033	-5.620941625	1.575500011	0.464654207	18.12315369	141.5242004	0
P3	1.55797E+11	53:54.2	0.663234621	-5.787448082	1.644500017	0.35143435	18.1396637	141.5242004	0
P3	1.55797E+11	53:54.3	0.599050405	-5.96355966	1.749500036	0.235047758	18.16252899	141.5242004	0
P3	1.55797E+11	53:54.4	0.515768935	-6.143096982	1.845499992	0.176046401	18.17478943	142.0809021	0
P3	1.55797E+11	53:54.5	0.41086579	-6.319107551	1.928500056	0.214662567	18.1833992	142.0809021	0
P3	1.55797E+11	53:54.6	0.287304824	-6.491090249	2.013499975	0.347284436	18.21295357	142.0809021	0
P3	1.55797E+11	53:54.7	0.154402617	-6.663399217	2.096500158	0.528143704	18.22766685	142.714386	0
P3	1.55797E+11	53:54.8	0.018293303	-6.839184789	2.167500019	0.694151282	18.24257278	142.714386	0
P3	1.55797E+11	53:54.9	-0.125148124	-7.018378227	2.246500015	0.800329983	18.25440979	142.714386	0
P3	1.55797E+11	53:55.0	-0.278532741	-7.196352398	2.309499979	0.835821271	18.26201248	143.4010315	0
P3	1.55797E+11	53:55.1	-0.435958969	-7.371004468	2.336500168	0.814433813	18.29582596	143.4010315	0
P3	1.55797E+11	53:55.2	-0.593322455	-7.545697901	2.354500055	0.756802857	18.31343842	143.4010315	0
P3	1.55797E+11	53:55.3	-0.751554918	-7.723387817	2.381500006	0.677452028	18.33272934	144.1092072	0
P3	1.55797E+11	53:55.4	-0.915229009	-7.904961489	2.428500175	0.586285114	18.35916519	144.1092072	0
P3	1.55797E+11	53:55.5	-1.089642806	-8.087169036	2.485500097	0.497199595	18.36642647	144.1092072	0
P3	1.55797E+11	53:55.6	-1.270555275	-8.271787236	2.537500143	0.429600567	18.39215279	144.8642578	0
P3	1.55797E+11	53:55.7	-1.450007744	-8.459136828	2.560500145	0.393980265	18.40782738	144.8642578	0
P3	1.55797E+11	53:55.8	-1.629352285	-8.639710919	2.54550004	0.379983068	18.42842865	145.3781738	0
P3	1.55797E+11	53:55.9	-1.812853227	-8.814766785	2.54550004	0.36591512	18.44915581	145.3781738	0
P3	1.55797E+11	53:56.0	-2.002464749	-8.991845962	2.582499981	0.335892141	18.45858955	145.8912201	0
P3	1.55797E+11	53:56.1	-2.196881041	-9.169228721	2.610500097	0.2867468	18.46819305	145.8912201	0
P3	1.55797E+11	53:56.2	-2.391244723	-9.342797649	2.6025002	0.22710754	18.5083065	146.414978	0
P3	1.55797E+11	53:56.3	-2.58038251	-9.512095596	2.565500021	0.168609872	18.52909088	146.414978	0
P3	1.55797E+11	53:56.4	-2.763010562	-9.680238427	2.526499987	0.113074034	18.55042076	146.9170532	0
P3	1.55797E+11	53:56.5	-2.945929558	-9.852320804	2.533500195	0.05751342	18.56534195	146.9170532	0
P3	1.55797E+11	53:56.6	-3.136329956	-10.0279089	2.573500156	0.004936302	18.57186508	147.4271851	0
P3	1.55797E+11	53:56.7	-3.330595023	-10.19944003	2.576500177	-0.036143042	18.59641075	147.4271851	0
P3	1.55797E+11	53:56.8	-3.519564189	-10.36260926	2.522500038	-0.061119191	18.62059593	147.9360046	0
P3	1.55797E+11	53:56.9	-3.700199672	-10.52368693	2.469500065	-0.074442722	18.64690971	147.9360046	0
P3	1.55797E+11	53:57.0	-3.874449256	-10.69107057	2.452500105	-0.087388322	18.67149925	147.9360046	0
P3	1.55797E+11	53:57.1	-4.048282694	-10.86353917	2.459500074	-0.110830285	18.67827225	148.6643372	0
P3	1.55797E+11	53:57.2	-4.226637539	-11.03074286	2.451500177	-0.14653632	18.6874752	148.6643372	0
P3	1.55797E+11	53:57.3	-4.406781343	-11.18636203	2.407500029	-0.184568495	18.71300316	148.6643372	0
P3	1.55797E+11	53:57.4	-4.583311093	-11.33810319	2.365499973	-0.211848468	18.73316956	149.3795013	0
P3	1.55797E+11	53:57.5	-4.753468758	-11.49473509	2.343500137	-0.224619985	18.77023506	149.3795013	0
P3	1.55797E+11	53:57.6	-4.920716952	-11.65476841	2.332499981	-0.227972299	18.79010201	149.3795013	0
P3	1.55797E+11	53:57.7	-5.090437341	-11.81156204	2.321500063	-0.229774803	18.79765129	150.073288	0
P3	1.55797E+11	53:57.8	-5.263278805	-11.96083097	2.298500061	-0.233126804	18.82537651	150.073288	0
P3	1.55797E+11	53:57.9	-5.435860523	-12.10193554	2.257500172	-0.236021534	18.84488678	150.073288	0
P3	1.55797E+11	53:58.0	-5.604252258	-12.23771146	2.207499981	-0.238143429	18.87124443	150.7408295	0
P3	1.55797E+11	53:58.1	-5.768049955	-12.37808018	2.189500093	-0.241902485	18.89229584	150.7408295	0
P3	1.55797E+11	53:58.2	-5.934683634	-12.52819255	2.227499962	-0.243424565	18.90323257	150.7408295	0
P3	1.55797E+11	53:58.3	-6.104740554	-12.68181527	2.256500006	-0.232370615	18.92100525	151.4099426	0
P3	1.55797E+11	53:58.4	-6.267846102	-12.83157647	2.215500116	-0.203163639	18.94168472	151.4099426	0
P3	1.55797E+11	53:58.5	-6.421219907	-12.97012216	2.125499964	-0.166021824	18.96133804	151.4099426	0
P3	1.55797E+11	53:58.6	-6.562236194	-13.09743152	2.009500027	-0.154184863	18.98465729	152.0280304	0
P3	1.55797E+11	53:58.7	-6.686419306	-13.22391933	1.900500059	-0.205673262	19.00188065	152.0280304	0
P3	1.55797E+11	53:58.8	-6.793103942	-13.35835666	1.82250011	-0.332982689	19.00472641	152.0280304	0
P3	1.55797E+11	53:58.9	-6.881847888	-13.51099503	1.80250001	-0.501362681	19.0189743	152.550705	0
P3	1.55797E+11	53:59.0	-6.951956105	-13.68172671	1.8125	-0.64439404	19.055439	152.550705	0
P3	1.55797E+11	53:59.1	-7.012405967	-13.85929299	1.82250011	-0.69868046	19.07504463	152.550705	0
P3	1.55797E+11	53:59.2	-7.063542725	-14.03002523	1.771499991	-0.646687865	19.09467316	153.1006165	0
P3	1.55797E+11	53:59.3	-7.076778529	-14.16932313	1.526499987	-0.552744329	19.10469246	153.1006165	0
P3	1.55797E+11	53:59.4	-7.039478673	-14.27231592	1.250499964	-0.5219028	19.1194973	153.1006165	0
P3	1.55797E+11	53:59.5	-6.973706919	-14.36396864	1.17050004	-0.617763817	19.12597656	153.1006165	0
P3	1.55797E+11	53:59.6	-6.897463779	-14.46220162	1.213500023	-0.813276172	19.15909576	153.1006165	0
P3	1.55797E+11	53:59.7	-6.804297345	-14.55781083	1.261500001	-1.004752517	19.17445374	153.6886292	0
P3	1.55797E+11	53:59.8	-6.69019053	-14.64130897	1.318500042	-1.063153505	19.18742752	153.6886292	0
P3	1.55797E+11	53:59.9	-6.560801068	-14.71533474	1.394500017	-0.910561621	19.19317436	153.6886292	0
P3	1.55797E+11	54:00.0	-6.41844648	-14.77514343	1.461500049	-0.572254062	19.21990204	153.6886292	0
P3	1.55797E+11	54:00.1	-6.262365857	-14.81046246	1.524500012	-0.154478431	19.23492241	154.2865601	0
P3	1.55797E+11	54:00.2	-6.096656715	-14.82704154	1.594500065	0.222307101	19.24566841	154.2865601	0
P3	1.55797E+11	54:00.3	-5.936256712	-14.84837797	1.608500004	0.47342965	19.26724052	154.2865601	0
P3	1.55797E+11	54:00.4	-5.787836763	-14.88581212	1.579500079	0.570161462	19.3290329	154.2865601	0
P3	1.55797E+11	54:00.5	-5.650853888	-14.93593882	1.533500075	0.53704226	19.3440094	154.9108124	0
P3	1.55797E+11	54:00.6	-5.524991122	-14.99429838	1.472500086	0.41560939	19.35117149	154.9108124	0
P3	1.55797E+11	54:00.7	-5.401689957	-15.05288968	1.436500072	0.237285778	19.37846184	154.9108124	0
P3	1.55797E+11	54:00.8	-5.273913449	-15.10433154	1.425500035	0.037229862	19.40803719	154.9108124	0
P3	1.55797E+11	54:00.9	-5.143741171	-15.14663943	1.402500033	-0.140329391	19.41788483	155.4599609	0
P3	1.55797E+11	54:01.0	-5.013439927	-15.17867168	1.370500088	-0.261947364	19.42311478	155.4599609	0
P3	1.55797E+11	54:01.1	-4.884808622	-15.20243369	1.334500074	-0.318826675	19.43275452	155.4599609	0
P3	1.55797E+11	54:01.2	-4.757875536	-15.22400714	1.308500051	-0.324924678	19.44934082	155.4599609	0
P3	1.55797E+11	54:01.3	-4.628901843	-15.25029187	1.315500021	-0.301105112	19.45664597	155.9851379	0
P3	1.55797E+11	54:01.4	-4.50049941	-15.28570145	1.320500016	-0.267076761	19.45972633	155.9851379	0
P3	1.55797E+11	54:01.5	-4.380753788	-15.32938161	1.282500029	-0.233968034	19.46432114	155.9851379	0
P3	1.55797E+11	54:01.6	-4.270208007	-15.37806775	1.235499978	-0.207338259	19.46899986	155.9851379	0
P3	1.55797E+11	54:01.7	-4.16242444	-15.42747368	1.211500049	-0.19209756	19.48200226	155.9851379	0
P3	1.55797E+11	54:01.8	-4.052306418	-15.47074816	1.201500058	-0.190465257	19.48735809	156.6024475	0
P3	1.55797E+11	54:01.9	-3.939317488	-15.50250001	1.186500072	-0.201275989	19.49102974	156.6024475	0
P3	1.55797E+11	54:02.0	-3.815854843	-15.51111817	1.208500028	-0.210091323	19.49544907	156.6024475	0
P3	1.55797E+11	54:02.1	-3.680324778	-15.49227283	1.270500064	-0.191709623	19.50091743	156.6024475	0
P3	1.55797E+11	54:02.2	-3.554629948	-15.46976456	1.233500004	-0.143068075	19.50832939	156.6024475	0
P3	1.55797E+11	54:02.3	-3.44719173	-15.46023794	1.131500006	-0.087868683	19.51735878	157.2076569	0
P3	1.55797E+11	54:02.4	-3.347438227	-15.46157925	1.073500037	-0.061022162	19.52534103	157.2076569	0
P3	1.55797E+11	54:02.5	-3.2481939	-15.47090123	1.051499963	-0.088680141	19.52820396	157.2076569	0
P3	1.55797E+11	54:02.6	-3.149056751	-15.4887411	1.036499977	-0.169572726	19.53230476	157.2076569	0
P3	1.55797E+11	54:02.7	-3.05448822	-15.51753693	1.004500031	-0.270593494	19.53754807	157.2076569	0
P3	1.55797E+11	54:02.8	-2.962944173	-15.55063081	0.982500076	-0.345858902	19.54759216	157.2076569	0
P3	1.55797E+11	54:02.9	-2.868485387	-15.5773367	0.982500076	-0.367707103	19.5523243	157.7980957	0
P3	1.55797E+11	54:03.0	-2.767987304	-15.59409224	1.000499964	-0.332532734	19.55625534	157.7980957	0
P3	1.55797E+11	54:03.1	-2.662541332	-15.6022233	1.023499966	-0.255270362	19.5604248	157.7980957	0
P3	1.55797E+11	54:03.2	-2.557608695	-15.607563	1.024500012	-0.160480201	19.56565857	157.7980957	0
P3	1.55797E+11	54:03.3	-2.457157218	-15.61685917	1.006500006	-0.076809458	19.57322693	157.7980957	0
P3	1.55797E+11	54:03.4	-2.359672422	-15.6286325	0.992500067	-0.018927149	19.5828476	158.309494	0
P3	1.55797E+11	54:03.5	-2.263618731	-15.64071455	0.981500089	0.009683104	19.58815384	158.309494	0
P3	1.55797E+11	54:03.6	-2.171989326	-15.6548204	0.953500092	0.003984809	19.59254456	158.309494	0
P3	1.55797E+11	54:03.7	-2.088507707	-15.66732467	0.896500051	-0.037419535	19.59566879	158.309494	0
P3	1.55797E+11	54:03.8	-2.013663998	-15.67324469	0.824500084	-0.109871395	19.59978104	158.309494	0
P3	1.55797E+11	54:03.9	-1.947350415	-15.67544215	0.749500036	-0.204757184	19.61288643	158.309494	0
P3	1.55797E+11	54:04.0	-1.889760401	-15.67838542	0.669500053	-0.314632207	19.6205616	158.309494	0
P3	1.55797E+11	54:04.1	-1.835533268	-15.6773656	0.61650008	-0.427307367	19.63001442	158.8358917	0
P3	1.55797E+11	54:04.2	-1.775838382	-15.66527635	0.623500049	-0.517756104	19.63870621	158.8358917	0
P3	1.55797E+11	54:04.3	-1.710239081	-15.64579853	0.651500046	-0.556027532	19.64639664	158.8358917	0
P3	1.55797E+11	54:04.4	-1.644581418	-15.62778789	0.650500059	-0.523785174	19.65299225	158.8358917	0
P3	1.55797E+11	54:04.5	-1.58240928	-15.61326715	0.629500031	-0.42684871	19.65680695	158.8358917	0
P3	1.55797E+11	54:04.6	-1.525244874	-15.59991745	0.59950006	-0.299009651	19.66276932	158.8358917	0
P3	1.55797E+11	54:04.7	-1.473012477	-15.58285594	0.57250005	-0.186586007	19.66446686	158.8358917	0
P3	1.55797E+11	54:04.8	-1.425007608	-15.56072203	0.551500022	-0.124000371	19.66789627	158.8358917	0
P3	1.55797E+11	54:04.9	-1.380506889	-15.54075369	0.519500077	-0.119138107	19.67127037	158.8358917	0
P3	1.55797E+11	54:05.0	-1.338998906	-15.52908772	0.475500017	-0.157385379	19.67435455	159.3540955	0
P3	1.55797E+11	54:05.1	-1.301874685	-15.53151824	0.415500015	-0.217424482	19.67887115	159.3540955	0
P3	1.55797E+11	54:05.2	-1.266959074	-15.55020843	0.387500018	-0.276364803	19.68367195	159.3540955	0
P3	1.55797E+11	54:05.3	-1.229413431	-15.58239559	0.424500018	-0.311908126	19.69154739	159.3540955	0
P3	1.55797E+11	54:05.4	-1.192092725	-15.62595975	0.475500017	-0.307027727	19.70329666	159.3540955	0
P3	1.55797E+11	54:05.5	-1.15862847	-15.67090693	0.492500007	-0.254600078	19.70570374	159.3540955	0
P3	1.55797E+11	54:05.6	-1.124600356	-15.70198141	0.460500002	-0.164492175	19.70830536	159.3540955	0
P3	1.55797E+11	54:05.7	-1.086502146	-15.71279486	0.416500002	-0.066772349	19.7106781	159.3540955	0
P3	1.55797E+11	54:05.8	-1.046993232	-15.7064543	0.384499997	-0.001780802	19.71274948	159.3540955	0
P3	1.55797E+11	54:05.9	-1.009580482	-15.68923636	0.367500007	0.00395339	19.71398354	159.3540955	0
P3	1.55797E+11	54:06.0	-0.974630133	-15.6647792	0.368500024	-0.044477306	19.71586418	159.3540955	0
P3	1.55797E+11	54:06.1	-0.942669656	-15.63662235	0.375500023	-0.112535924	19.72109795	159.3540955	0
P3	1.55797E+11	54:06.2	-0.916396618	-15.61055873	0.357500017	-0.162871823	19.72310066	159.3540955	0
P3	1.55797E+11	54:06.3	-0.896061151	-15.58875735	0.323500007	-0.177178666	19.72434616	159.3540955	0
P3	1.55797E+11	54:06.4	-0.877257365	-15.57064025	0.301500022	-0.16288197	19.72555161	159.3540955	0
P3	1.55797E+11	54:06.5	-0.855717674	-15.55451025	0.299500018	-0.142613649	19.7287159	159.3540955	0
P3	1.55797E+11	54:06.6	-0.83298784	-15.54081851	0.289499998	-0.134741575	19.73048782	159.8602448	0
P3	1.55797E+11	54:06.7	-0.814331129	-15.53452965	0.23650001	-0.146478981	19.73192787	159.8602448	0
P3	1.55797E+11	54:06.8	-0.8022077	-15.53790037	0.163499996	-0.176658809	19.73945236	159.8602448	0
P3	1.55797E+11	54:06.9	-0.794443777	-15.54912224	0.118500009	-0.221296713	19.74296951	159.8602448	0
P3	1.55797E+11	54:07.0	-0.790797045	-15.56824289	0.124500006	-0.270893157	19.74416542	159.8602448	0
P3	1.55797E+11	54:07.1	-0.791658229	-15.59529124	0.179499999	-0.302850693	19.74555206	159.8602448	0
P3	1.55797E+11	54:07.2	-0.791189719	-15.62893678	0.25150001	-0.286611736	19.7491169	159.8602448	0
P3	1.55797E+11	54:07.3	-0.783420115	-15.66480148	0.30250001	-0.201841801	19.75131798	159.8602448	0
P3	1.55797E+11	54:07.4	-0.767093328	-15.69422747	0.306500018	-0.058455747	19.75379944	159.8602448	0
P3	1.55797E+11	54:07.5	-0.743140722	-15.71491119	0.298500001	0.102956384	19.75589371	159.8602448	0
P3	1.55797E+11	54:07.6	-0.713277233	-15.72866038	0.300500005	0.228333756	19.75671387	159.8602448	0
P3	1.55797E+11	54:07.7	-0.678621263	-15.73290241	0.304500014	0.278815597	19.75837326	159.8602448	0
P3	1.55797E+11	54:07.8	-0.639615246	-15.72723337	0.328500003	0.255100042	19.75931549	159.8602448	0
P3	1.55797E+11	54:07.9	-0.597767786	-15.7122443	0.367500007	0.194898605	19.76167488	159.8602448	0
P3	1.55797E+11	54:08.0	-0.555022837	-15.69966637	0.396500021	0.145367041	19.76559067	159.8602448	0
P3	1.55797E+11	54:08.1	-0.512838408	-15.70870997	0.408500016	0.131965578	19.76723671	159.8602448	0
P3	1.55797E+11	54:08.2	-0.473723492	-15.72728877	0.412500024	0.151122272	19.76877403	159.8602448	0
P3	1.55797E+11	54:08.3	-0.439533812	-15.73888711	0.381500006	0.172725335	19.77083588	159.8602448	0
P3	1.55797E+11	54:08.4	-0.409063974	-15.75411096	0.363499999	0.168146804	19.77367592	159.8602448	0
P3	1.55797E+11	54:08.5	-0.379837325	-15.77862034	0.374500006	0.128183439	19.77520561	160.3720093	0
P3	1.55797E+11	54:08.6	-0.349988791	-15.80200204	0.375500023	0.065971568	19.77643967	160.3720093	0
P3	1.55797E+11	54:08.7	-0.31984344	-15.81579883	0.350500017	0.00155393	19.77843666	160.3720093	0
P3	1.55797E+11	54:08.8	-0.291085002	-15.82779568	0.333499998	-0.048660684	19.77939415	160.3720093	0
P3	1.55797E+11	54:08.9	-0.264027316	-15.84930094	0.346500009	-0.074573167	19.78065872	160.3720093	0
P3	1.55797E+11	54:09.0	-0.237391915	-15.88366137	0.3935	-0.072533727	19.78647995	160.3720093	0
P3	1.55797E+11	54:09.1	-0.209914589	-15.92597095	0.443500012	-0.041350059	19.78985405	160.3720093	0
P3	1.55797E+11	54:09.2	-0.181648351	-15.96585052	0.451500028	0.014050939	19.79130363	160.3720093	0
P3	1.55797E+11	54:09.3	-0.15234213	-15.99768582	0.431500018	0.080013886	19.79310989	160.3720093	0
P3	1.55797E+11	54:09.4	-0.116954541	-16.01881207	0.417500019	0.13285847	19.79466248	160.3720093	0
P3	1.55797E+11	54:09.5	-0.073440787	-16.02908785	0.423500001	0.154387221	19.79579544	160.3720093	0
P3	1.55797E+11	54:09.6	-0.028711876	-16.03191831	0.42050001	0.135835618	19.79739189	160.3720093	0
P3	1.55797E+11	54:09.7	0.013762129	-16.02773469	0.406500012	0.084747806	19.79921341	160.3720093	0
P3	1.55797E+11	54:09.8	0.054031979	-16.01689249	0.399500012	0.022939093	19.80251503	160.3720093	0
P3	1.55797E+11	54:09.9	0.08954556	-16.00474115	0.379500002	-0.029219788	19.80469322	160.8930206	0
P3	1.55797E+11	54:10.0	0.118890747	-15.99567813	0.342500001	-0.067134164	19.80652809	160.8930206	0
P3	1.55797E+11	54:10.1	0.146938558	-15.98723059	0.328500003	-0.095796391	19.80866623	160.8930206	0
P3	1.55797E+11	54:10.2	0.179628501	-15.97776428	0.3495	-0.117560335	19.81105995	160.8930206	0
P3	1.55797E+11	54:10.3	0.217103269	-15.97201594	0.368500024	-0.128589138	19.81232452	160.8930206	0
P3	1.55797E+11	54:10.4	0.259160181	-15.96973774	0.3935	-0.115941532	19.81369209	160.8930206	0
P3	1.55797E+11	54:10.5	0.302960578	-15.97088232	0.408500016	-0.072678663	19.81515121	160.8930206	0
P3	1.55797E+11	54:10.6	0.344096039	-15.97928326	0.4005	-0.008863344	19.81705093	160.8930206	0
P3	1.55797E+11	54:10.7	0.384059847	-15.99112547	0.402500004	0.05302139	19.81942368	160.8930206	0
P3	1.55797E+11	54:10.8	0.421480125	-16.00164087	0.391500026	0.08992786	19.82247162	160.8930206	0
P3	1.55797E+11	54:10.9	0.442883963	-16.01970475	0.315500021	0.081111535	19.82530785	160.8930206	0
P3	1.55797E+11	54:11.0	0.446057061	-16.0492342	0.269500017	0.023146404	19.82725143	160.8930206	0
P3	1.55797E+11	54:11.1	0.451081904	-16.06775207	0.222500011	-0.074659057	19.82938004	160.8930206	0
P3	1.55797E+11	54:11.2	0.465920784	-16.06168354	0.169500008	-0.19084172	19.83056641	160.8930206	0
P3	1.55797E+11	54:11.3	0.479969215	-16.041148	0.162499994	-0.29688099	19.83156776	160.8930206	0
P3	1.55797E+11	54:11.4	0.484769697	-16.01717334	0.148499995	-0.368983477	19.83275795	160.8930206	0
P3	1.55797E+11	54:11.5	0.48359586	-15.99025524	0.180500001	-0.383800268	19.8336525	160.8930206	0
P3	1.55797E+11	54:11.6	0.486619845	-15.9515951	0.283500016	-0.32452026	19.834692	160.8930206	0
P3	1.55797E+11	54:11.7	0.496865617	-15.90080413	0.399500012	-0.184181035	19.83979416	160.8930206	0
P3	1.55797E+11	54:11.8	0.511586779	-15.84906	0.452500015	0.017422587	19.84386253	160.8930206	0
P3	1.55797E+11	54:11.9	0.530036178	-15.80294619	0.460500002	0.236725569	19.84576607	160.8930206	0
P3	1.55797E+11	54:12.0	0.551900073	-15.76142688	0.462500006	0.416393071	19.84731865	161.4154968	0
P3	1.55797E+11	54:12.1	0.575268995	-15.72593627	0.445500016	0.508598089	19.84877396	161.4154968	0
P3	1.55797E+11	54:12.2	0.600294378	-15.69795913	0.412500024	0.48799932	19.85059547	161.4154968	0
P3	1.55797E+11	54:12.3	0.629553732	-15.67518081	0.397500008	0.36962837	19.85192871	161.4154968	0
P3	1.55797E+11	54:12.4	0.664360056	-15.65574953	0.402500004	0.20594421	19.85303307	161.4154968	0
P3	1.55797E+11	54:12.5	0.702850962	-15.64164715	0.401500016	0.051191282	19.85357475	161.4154968	0
P3	1.55797E+11	54:12.6	0.743952392	-15.63525193	0.399500012	-0.05254066	19.85428619	161.4154968	0
P3	1.55797E+11	54:12.7	0.788294386	-15.63520013	0.416500002	-0.089971364	19.85539627	161.4154968	0
P3	1.55797E+11	54:12.8	0.832979934	-15.63943803	0.426500022	-0.075872608	19.861269	161.4154968	0
P3	1.55797E+11	54:12.9	0.874693245	-15.64428112	0.419500023	-0.038855396	19.86397552	161.4154968	0
P3	1.55797E+11	54:13.0	0.911776179	-15.64173573	0.396500021	-0.004716289	19.86499596	161.4154968	0
P3	1.55797E+11	54:13.1	0.94367333	-15.6263776	0.372500002	0.009878159	19.86668015	161.4154968	0
P3	1.55797E+11	54:13.2	0.971398228	-15.60182621	0.361500025	-0.002432147	19.86814499	161.4154968	0
P3	1.55797E+11	54:13.3	0.994935713	-15.57101057	0.358500004	-0.035505429	19.86961365	161.4154968	0
P3	1.55797E+11	54:13.4	1.01322972	-15.53354235	0.369500011	-0.070791706	19.87189484	161.9300385	0
P3	1.55797E+11	54:13.5	1.025481523	-15.49275062	0.379500002	-0.090432078	19.87459564	161.9300385	0
P3	1.55797E+11	54:13.6	1.032021359	-15.45352936	0.372500002	-0.086816549	19.87597084	161.9300385	0
P3	1.55797E+11	54:13.7	1.037197433	-15.41637738	0.370499998	-0.063093908	19.87653351	161.9300385	0
P3	1.55797E+11	54:13.8	1.046224748	-15.37800443	0.390500009	-0.027631085	19.87732506	161.9300385	0
P3	1.55797E+11	54:13.9	1.058811425	-15.34073493	0.395500004	0.005782485	19.8785553	161.9300385	0
P3	1.55797E+11	54:14.0	1.073752126	-15.30837635	0.374500006	0.025550323	19.87989235	161.9300385	0
P3	1.55797E+11	54:14.1	1.088748245	-15.2849403	0.321500003	0.021778442	19.88077545	161.9300385	0
P3	1.55797E+11	54:14.2	1.100495633	-15.27712431	0.217500001	-0.019888958	19.883564	161.9300385	0
P3	1.55797E+11	54:14.3	1.113026847	-15.28313057	0.138500005	-0.10693825	19.88488197	161.9300385	0
P3	1.55797E+11	54:14.4	1.130814775	-15.29459196	0.151500002	-0.223886326	19.88624001	161.9300385	0
P3	1.55797E+11	54:14.5	1.154009551	-15.30626324	0.195500001	-0.331417799	19.8870945	161.9300385	0
P3	1.55797E+11	54:14.6	1.183795303	-15.31663354	0.25150001	-0.378955334	19.88791466	161.9300385	0
P3	1.55797E+11	54:14.7	1.22138903	-15.32648699	0.317499995	-0.327915549	19.88825607	161.9300385	0
P3	1.55797E+11	54:14.8	1.26390579	-15.34210414	0.382500023	-0.174233541	19.88909149	161.9300385	0
P3	1.55797E+11	54:14.9	1.307230254	-15.36670984	0.436500013	0.043026026	19.89078522	161.9300385	0
P3	1.55797E+11	54:15.0	1.350768113	-15.39649865	0.478500009	0.260595679	19.8945694	161.9300385	0
P3	1.55797E+11	54:15.1	1.393634472	-15.42879895	0.506500065	0.422667176	19.89635658	161.9300385	0
P3	1.55797E+11	54:15.2	1.437441744	-15.45661067	0.512500048	0.499354094	19.89822769	161.9300385	0
P3	1.55797E+11	54:15.3	1.486358377	-15.47484666	0.521500051	0.492788464	19.89977455	161.9300385	0
P3	1.55797E+11	54:15.4	1.541027996	-15.48800693	0.547500074	0.431798846	19.90184975	162.4597931	0
P3	1.55797E+11	54:15.5	1.599740761	-15.49759142	0.571500063	0.35192579	19.9021492	162.4597931	0
P3	1.55797E+11	54:15.6	1.661104519	-15.50010107	0.587500036	0.277472883	19.90312576	162.4597931	0
P3	1.55797E+11	54:15.7	1.723117077	-15.49907336	0.59950006	0.222926304	19.90428162	162.4597931	0
P3	1.55797E+11	54:15.8	1.782060197	-15.498955	0.590500057	0.188281253	19.90639687	162.4597931	0
P3	1.55797E+11	54:15.9	1.835919645	-15.49843766	0.563500047	0.159619898	19.91170883	162.4597931	0
P3	1.55797E+11	54:16.0	1.886683324	-15.4960533	0.541500032	0.120989874	19.91543961	162.4597931	0
P3	1.55797E+11	54:16.1	1.937863348	-15.49086224	0.537500024	0.066598006	19.9176712	162.4597931	0
P3	1.55797E+11	54:16.2	1.990940797	-15.48423329	0.543500066	0.004247705	19.91938019	162.4597931	0
P3	1.55797E+11	54:16.3	2.048149926	-15.47917183	0.564500034	-0.046423286	19.92020416	162.9669952	0
P3	1.55797E+11	54:16.4	2.110858172	-15.48156523	0.596500039	-0.063720219	19.92092323	162.9669952	0
P3	1.55797E+11	54:16.5	2.17599516	-15.49410595	0.621500075	-0.038555186	19.92212486	162.9669952	0
P3	1.55797E+11	54:16.6	2.240555326	-15.51343677	0.634500027	0.019111538	19.92430115	162.9669952	0
P3	1.55797E+11	54:16.7	2.303000744	-15.53674967	0.639500082	0.086570583	19.92905807	162.9669952	0
P3	1.55797E+11	54:16.8	2.362245422	-15.55941601	0.630500078	0.137831941	19.93370056	162.9669952	0
P3	1.55797E+11	54:16.9	2.417854985	-15.57667358	0.604500055	0.151636124	19.93761253	162.9669952	0
P3	1.55797E+11	54:17.0	2.47296301	-15.58618828	0.586500049	0.123177461	19.94082451	162.9669952	0
P3	1.55797E+11	54:17.1	2.532283287	-15.5856449	0.595500052	0.066754371	19.94176292	162.9669952	0
P3	1.55797E+11	54:17.2	2.597428709	-15.57649728	0.62650007	0.009141547	19.94236755	163.524826	0
P3	1.55797E+11	54:17.3	2.668284908	-15.56629692	0.667500079	-0.021618409	19.94325638	163.524826	0
P3	1.55797E+11	54:17.4	2.742127589	-15.5578054	0.69750005	-0.008584812	19.94455528	163.524826	0
P3	1.55797E+11	54:17.5	2.813207365	-15.54917486	0.695500076	0.042235851	19.94817352	163.524826	0
P3	1.55797E+11	54:17.6	2.87857409	-15.54100753	0.669500053	0.102731615	19.95379448	163.524826	0
P3	1.55797E+11	54:17.7	2.940491354	-15.53326618	0.649500072	0.139678031	19.95743561	163.524826	0
P3	1.55797E+11	54:17.8	3.002517627	-15.52724153	0.645500064	0.132781431	19.95970726	163.524826	0
P3	1.55797E+11	54:17.9	3.066592988	-15.52670571	0.649500072	0.085237615	19.96116257	163.524826	0
P3	1.55797E+11	54:18.0	3.132466843	-15.53185125	0.656500041	0.021191036	19.96236801	164.0617218	0
P3	1.55797E+11	54:18.1	3.198895535	-15.54239447	0.661500037	-0.028961577	19.96419525	164.0617218	0
P3	1.55797E+11	54:18.2	3.264998306	-15.55961832	0.666500032	-0.046582311	19.96600151	164.0617218	0
P3	1.55797E+11	54:18.3	3.329649074	-15.57982558	0.665500045	-0.033992723	19.97010231	164.0617218	0
P3	1.55797E+11	54:18.4	3.390991681	-15.59964089	0.649500072	-0.009625912	19.975811	164.0617218	0
P3	1.55797E+11	54:18.5	3.451617154	-15.61660155	0.641500056	0.007083405	19.97961426	164.0617218	0
P3	1.55797E+11	54:18.6	3.515443263	-15.62535852	0.646500051	0.007146504	19.98282623	164.0617218	0
P3	1.55797E+11	54:18.7	3.58191247	-15.62230051	0.652500033	-0.005050469	19.98416901	164.0617218	0
P3	1.55797E+11	54:18.8	3.648595409	-15.60623127	0.656500041	-0.017618729	19.98549271	164.5831757	0
P3	1.55797E+11	54:18.9	3.710858747	-15.57977999	0.647500038	-0.022807378	19.98773003	164.5831757	0
P3	1.55797E+11	54:19.0	3.767118401	-15.55010592	0.625500023	-0.022289064	19.99126434	164.5831757	0
P3	1.55797E+11	54:19.1	3.820383665	-15.52175846	0.610500038	-0.023904173	19.99793053	164.5831757	0
P3	1.55797E+11	54:19.2	3.871520143	-15.49783885	0.588500023	-0.036778469	20.00191498	164.5831757	0
P3	1.55797E+11	54:19.3	3.921586943	-15.48153249	0.561500072	-0.065079622	20.00409698	164.5831757	0
P3	1.55797E+11	54:19.4	3.973499327	-15.47306744	0.548500061	-0.103715099	20.00656319	164.5831757	0
P3	1.55797E+11	54:19.5	4.027370918	-15.47217964	0.541500032	-0.141280368	20.00858879	164.5831757	0
P3	1.55797E+11	54:19.6	4.083685156	-15.47594586	0.548500061	-0.163036123	20.00989723	164.5831757	0
P3	1.55797E+11	54:19.7	4.143369988	-15.47888257	0.570500076	-0.157983616	20.01486778	165.0940704	0
P3	1.55797E+11	54:19.8	4.202906014	-15.4770575	0.575500071	-0.125909075	20.01943398	165.0940704	0
P3	1.55797E+11	54:19.9	4.258407829	-15.47064137	0.558500051	-0.078285307	20.022789	165.0940704	0
P3	1.55797E+11	54:20.0	4.308962855	-15.46037998	0.532500029	-0.034692537	20.02533722	165.0940704	0
P3	1.55797E+11	54:20.1	4.354319497	-15.44357609	0.505500019	-0.014251945	20.02801323	165.0940704	0
P3	1.55797E+11	54:20.2	4.391791111	-15.42205778	0.461500019	-0.030231394	20.03069878	165.0940704	0
P3	1.55797E+11	54:20.3	4.420149956	-15.40177694	0.398500025	-0.086435623	20.03396988	165.0940704	0
P3	1.55797E+11	54:20.4	4.442405558	-15.38476761	0.340499997	-0.173324928	20.03543472	165.0940704	0
P3	1.55797E+11	54:20.5	4.462353271	-15.37420229	0.290500015	-0.272714019	20.0365963	165.0940704	0
P3	1.55797E+11	54:20.6	4.482556973	-15.37126529	0.25150001	-0.364765257	20.03852463	165.0940704	0
P3	1.55797E+11	54:20.7	4.50388048	-15.36868434	0.237500012	-0.429683059	20.04080582	165.0940704	0
P3	1.55797E+11	54:20.8	4.526315819	-15.36176589	0.237500012	-0.451916605	20.04523849	165.0940704	0
P3	1.55797E+11	54:20.9	4.548840242	-15.35329585	0.233500004	-0.427464038	20.04861259	165.0940704	0
P3	1.55797E+11	54:21.0	4.5687553	-15.34855635	0.208499998	-0.366706818	20.05026817	165.0940704	0
P3	1.55797E+11	54:21.1	4.584025763	-15.35142759	0.168500006	-0.291997164	20.05129433	165.0940704	0
P3	1.55797E+11	54:21.2	4.595804614	-15.35940158	0.144500002	-0.228444442	20.05209923	165.0940704	0
P3	1.55797E+11	54:21.3	4.604996641	-15.36541064	0.12250001	-0.194775805	20.05279732	165.0940704	0
P3	1.55797E+11	54:21.4	4.612178993	-15.36577989	0.096500002	-0.193813279	20.05331993	165.0940704	0
P3	1.55797E+11	54:21.5	4.618680378	-15.36158903	0.083500005	-0.211186066	20.05409622	165.0940704	0
P3	1.55797E+11	54:21.6	4.62456008	-15.35497765	0.078500003	-0.226923779	20.05482864	165.0940704	0
P3	1.55797E+11	54:21.7	4.631515368	-15.34604223	0.089500003	-0.223549545	20.05521393	165.5999756	0
P3	1.55797E+11	54:21.8	4.642773793	-15.33480939	0.12250001	-0.190464318	20.05546951	165.5999756	0
P3	1.55797E+11	54:21.9	4.658325288	-15.32671021	0.141499996	-0.129523158	20.05604553	165.5999756	0
P3	1.55797E+11	54:22.0	4.675594251	-15.3239294	0.147499993	-0.052882411	20.05669022	165.5999756	0
P3	1.55797E+11	54:22.1	4.692904997	-15.32119421	0.155499995	0.023038706	20.05719757	165.5999756	0
P3	1.55797E+11	54:22.2	4.712444798	-15.32520808	0.171499997	0.084373787	20.05853081	165.5999756	0
P3	1.55797E+11	54:22.3	4.733750329	-15.33545691	0.196500003	0.124992475	20.05948639	165.5999756	0
P3	1.55797E+11	54:22.4	4.753158722	-15.33609564	0.1875	0.1406679	20.06097603	165.5999756	0
P3	1.55797E+11	54:22.5	4.7704606	-15.32347971	0.193499997	0.137441292	20.06152344	165.5999756	0
P3	1.55797E+11	54:22.6	4.782215849	-15.29082786	0.250499994	0.131567106	20.06217766	165.5999756	0
P3	1.55797E+11	54:22.7	4.785343264	-15.23690706	0.374500006	0.150075182	20.06278229	165.5999756	0
P3	1.55797E+11	54:22.8	4.781369378	-15.17296865	0.476500005	0.212702051	20.0649662	165.5999756	0
P3	1.55797E+11	54:22.9	4.771525022	-15.10553624	0.550500035	0.325868428	20.07188034	165.5999756	0
P3	1.55797E+11	54:23.0	4.75865707	-15.03908983	0.595500052	0.468666792	20.07461929	165.5999756	0
P3	1.55797E+11	54:23.1	4.747992386	-14.97375095	0.624500036	0.601047218	20.07779312	165.5999756	0
P3	1.55797E+11	54:23.2	4.743347806	-14.90879266	0.644500077	0.678918898	20.08007813	165.5999756	0
P3	1.55797E+11	54:23.3	4.745710607	-14.84231878	0.665500045	0.67679286	20.0815239	166.1164856	0
P3	1.55797E+11	54:23.4	4.754269739	-14.77314833	0.691500068	0.602766991	20.08205605	166.1164856	0
P3	1.55797E+11	54:23.5	4.768037139	-14.70457375	0.698500037	0.485310405	20.08294868	166.1164856	0
P3	1.55797E+11	54:23.6	4.786310983	-14.63901399	0.689500034	0.362561077	20.08453178	166.1164856	0
P3	1.55797E+11	54:23.7	4.808476381	-14.5800317	0.656500041	0.253852069	20.08701134	166.1164856	0
P3	1.55797E+11	54:23.8	4.832917904	-14.52998018	0.604500055	0.156607166	20.09040451	166.1164856	0
P3	1.55797E+11	54:23.9	4.854862107	-14.48462706	0.561500072	0.054616716	20.09353065	166.1164856	0
P3	1.55797E+11	54:24.0	4.870218808	-14.43720766	0.543500066	-0.054531362	20.09574699	166.1164856	0
P3	1.55797E+11	54:24.1	4.878215208	-14.38325239	0.553500056	-0.15480195	20.09681129	166.1164856	0
P3	1.55797E+11	54:24.2	4.879818611	-14.32247531	0.579500079	-0.218948781	20.09764099	166.6533508	0
P3	1.55797E+11	54:24.3	4.876729018	-14.25872295	0.597500026	-0.22605373	20.0987606	166.6533508	0
P3	1.55797E+11	54:24.4	4.869116139	-14.19508616	0.604500055	-0.17535089	20.10128403	166.6533508	0
P3	1.55797E+11	54:24.5	4.856826225	-14.13223413	0.611500025	-0.087893248	20.10627937	166.6533508	0
P3	1.55797E+11	54:24.6	4.84155065	-14.07271102	0.603500068	0.000368374	20.11266136	166.6533508	0
P3	1.55797E+11	54:24.7	4.826320988	-14.02135482	0.561500072	0.053795043	20.11483383	166.6533508	0
P3	1.55797E+11	54:24.8	4.815478767	-13.98202428	0.480500013	0.046644799	20.11654282	166.6533508	0
P3	1.55797E+11	54:24.9	4.812754069	-13.95513707	0.379500002	-0.030603753	20.11802673	166.6533508	0
P3	1.55797E+11	54:25.0	4.817120732	-13.93825926	0.283500016	-0.169048443	20.11920929	166.6533508	0
P3	1.55797E+11	54:25.1	4.82213968	-13.92691144	0.213500008	-0.342907608	20.12209511	166.6533508	0
P3	1.55797E+11	54:25.2	4.823120017	-13.91514657	0.180500001	-0.511934698	20.12371635	166.6533508	0
P3	1.55797E+11	54:25.3	4.820684072	-13.89812039	0.185499996	-0.629643619	20.12465286	166.6533508	0
P3	1.55797E+11	54:25.4	4.816527511	-13.87874415	0.186499998	-0.662889898	20.12606049	166.6533508	0
P3	1.55797E+11	54:25.5	4.81250563	-13.86418638	0.151500002	-0.609003246	20.12686539	166.6533508	0
P3	1.55797E+11	54:25.6	4.809876977	-13.85411959	0.117500007	-0.496018678	20.12742615	166.6533508	0
P3	1.55797E+11	54:25.7	4.808180512	-13.84478035	0.103500009	-0.369108737	20.1280365	166.6533508	0
P3	1.55797E+11	54:25.8	4.805858168	-13.83692786	0.089500003	-0.269136995	20.12918854	166.6533508	0
P3	1.55797E+11	54:25.9	4.801308154	-13.83177128	0.074500002	-0.213312045	20.13000488	166.6533508	0
P3	1.55797E+11	54:26.0	4.795224052	-13.82687715	0.074500002	-0.190741569	20.13058662	167.1561127	0
P3	1.55797E+11	54:26.1	4.789722405	-13.8213166	0.073500007	-0.178724289	20.13126373	167.1561127	0
P3	1.55797E+11	54:26.2	4.78679048	-13.81361958	0.075500004	-0.158653751	20.1322403	167.1561127	0
P3	1.55797E+11	54:26.3	4.78739483	-13.79935957	0.108500004	-0.119900152	20.1330719	167.1561127	0
P3	1.55797E+11	54:26.4	4.793146728	-13.77689374	0.166500002	-0.058422834	20.13406754	167.1561127	0
P3	1.55797E+11	54:26.5	4.808144895	-13.74401927	0.259499997	0.029792804	20.13466263	167.1561127	0
P3	1.55797E+11	54:26.6	4.832726109	-13.70055952	0.370499998	0.15039964	20.13551712	167.1561127	0
P3	1.55797E+11	54:26.7	4.861947587	-13.65204793	0.450500011	0.302117795	20.13718224	167.1561127	0
P3	1.55797E+11	54:26.8	4.893240131	-13.6039924	0.495500028	0.464788198	20.1395607	167.1561127	0
P3	1.55797E+11	54:26.9	4.924762006	-13.55400079	0.538500071	0.604336798	20.1428566	167.1561127	0
P3	1.55797E+11	54:27.0	4.951032361	-13.49001335	0.624500036	0.695697308	20.14456558	167.1561127	0
P3	1.55797E+11	54:27.1	4.967985577	-13.40679282	0.74150008	0.737209678	20.14688873	167.1561127	0
P3	1.55797E+11	54:27.2	4.975485045	-13.31273615	0.830500066	0.74636054	20.14831543	167.700943	0
P3	1.55797E+11	54:27.3	4.977111703	-13.21683559	0.877500057	0.745929956	20.15242767	167.700943	0
P3	1.55797E+11	54:27.4	4.978480366	-13.12140768	0.908500075	0.747189879	20.15883827	167.700943	0
P3	1.55797E+11	54:27.5	4.983842376	-13.02379739	0.948500097	0.742055476	20.16115761	167.700943	0
P3	1.55797E+11	54:27.6	4.99523546	-12.91903969	1.014500022	0.717503071	20.16415024	167.700943	0
P3	1.55797E+11	54:27.7	5.011951362	-12.8070284	1.081500053	0.670290232	20.16545486	168.207962	0
P3	1.55797E+11	54:27.8	5.031942194	-12.69232644	1.121500015	0.609915197	20.16934967	168.207962	0
P3	1.55797E+11	54:27.9	5.054197628	-12.57647957	1.150500059	0.553488076	20.17537117	168.207962	0
P3	1.55797E+11	54:28.0	5.078036816	-12.45838273	1.180500031	0.512093127	20.17948151	168.207962	0
P3	1.55797E+11	54:28.1	5.101506813	-12.33607124	1.218500018	0.483763903	20.18187904	168.207962	0
P3	1.55797E+11	54:28.2	5.122530928	-12.20805501	1.263499975	0.458761781	20.18421364	168.8170624	0
P3	1.55797E+11	54:28.3	5.138827511	-12.07537197	1.301500082	0.430142194	20.18517494	168.8170624	0
P3	1.55797E+11	54:28.4	5.149180081	-11.93967715	1.329500079	0.400513887	20.18966293	168.8170624	0
P3	1.55797E+11	54:28.5	5.15493548	-11.80175998	1.353500009	0.376142412	20.19690514	168.8170624	0
P3	1.55797E+11	54:28.6	5.157994341	-11.66337344	1.367500067	0.356691748	20.20120049	169.3628998	0
P3	1.55797E+11	54:28.7	5.162648868	-11.5245576	1.380500078	0.335617363	20.20444298	169.3628998	0
P3	1.55797E+11	54:28.8	5.174349688	-11.38593449	1.388499975	0.304363072	20.20597076	169.3628998	0
P3	1.55797E+11	54:28.9	5.192796239	-11.24892775	1.386500001	0.259184271	20.20994568	169.3628998	0
P3	1.55797E+11	54:29.0	5.21246722	-11.10846773	1.409500003	0.208802581	20.21928215	169.9204712	0
P3	1.55797E+11	54:29.1	5.228250883	-10.96004152	1.458500028	0.169465289	20.22552299	169.9204712	0
P3	1.55797E+11	54:29.2	5.238465478	-10.80601347	1.499500036	0.154933825	20.23048782	169.9204712	0
P3	1.55797E+11	54:29.3	5.243955432	-10.64943185	1.526499987	0.169660553	20.23190498	169.9204712	0
P3	1.55797E+11	54:29.4	5.242808528	-10.49484528	1.527500033	0.202970624	20.23693275	170.5348511	0
P3	1.55797E+11	54:29.5	5.234544124	-10.34411317	1.513500094	0.232999727	20.24385834	170.5348511	0
P3	1.55797E+11	54:29.6	5.224383315	-10.19320977	1.517500043	0.239258841	20.24934578	170.5348511	0
P3	1.55797E+11	54:29.7	5.216611717	-10.04044712	1.529500008	0.213145182	20.25349617	170.5348511	0
P3	1.55797E+11	54:29.8	5.214159858	-9.886542162	1.537500024	0.163132563	20.25580597	171.1438293	0
P3	1.55797E+11	54:29.9	5.219010225	-9.735539516	1.521499991	0.104944199	20.2591114	171.1438293	0
P3	1.55797E+11	54:30.0	5.229004319	-9.58672414	1.506500006	0.054041244	20.26672363	171.1438293	0
P3	1.55797E+11	54:30.1	5.239350037	-9.43590371	1.515500069	0.019504946	20.2754631	171.1438293	0
P3	1.55797E+11	54:30.2	5.247877307	-9.284757258	1.515500069	-0.000897919	20.28108406	171.7465515	0
P3	1.55797E+11	54:30.3	5.255338135	-9.133934062	1.511500001	-0.013673801	20.28380394	171.7465515	0
P3	1.55797E+11	54:30.4	5.261049221	-8.984902988	1.499500036	-0.023595462	20.28655815	171.7465515	0
P3	1.55797E+11	54:30.5	5.262761667	-8.840788085	1.466500044	-0.035653025	20.29157257	171.7465515	0
P3	1.55797E+11	54:30.6	5.259605129	-8.700961216	1.433500051	-0.055717595	20.29887772	172.3304596	0
P3	1.55797E+11	54:30.7	5.254553592	-8.562982957	1.411499977	-0.086262815	20.30429649	172.3304596	0
P3	1.55797E+11	54:30.8	5.253314736	-8.424378838	1.404500008	-0.124854781	20.30797768	172.3304596	0
P3	1.55797E+11	54:30.9	5.257548982	-8.284527638	1.404500008	-0.161460042	20.3101368	172.3304596	0
P3	1.55797E+11	54:31.0	5.263851887	-8.147786909	1.381500006	-0.185647696	20.31399345	172.8836517	0
P3	1.55797E+11	54:31.1	5.270177685	-8.015497664	1.348500013	-0.192347422	20.32303238	172.8836517	0
P3	1.55797E+11	54:31.2	5.275721309	-7.883051359	1.340499997	-0.183694318	20.32850075	172.8836517	0
P3	1.55797E+11	54:31.3	5.278402307	-7.746382718	1.358500004	-0.166088834	20.33369064	172.8836517	0
P3	1.55797E+11	54:31.4	5.277294991	-7.605038221	1.386500001	-0.140374199	20.33543015	173.4265747	0
P3	1.55797E+11	54:31.5	5.271615865	-7.462086087	1.401499987	-0.10328494	20.3391304	173.4265747	0
P3	1.55797E+11	54:31.6	5.259665651	-7.31752265	1.419499993	-0.050834469	20.34653854	173.4265747	0
P3	1.55797E+11	54:31.7	5.243568632	-7.167022916	1.466500044	0.018885003	20.35262299	173.4265747	0
P3	1.55797E+11	54:31.8	5.227814772	-7.009273024	1.524500012	0.101641729	20.3572998	174.0243835	0
P3	1.55797E+11	54:31.9	5.215005157	-6.847728138	1.564500093	0.187089682	20.35971642	174.0243835	0
P3	1.55797E+11	54:32.0	5.20739025	-6.685734748	1.584500074	0.262697637	20.36341858	174.0243835	0
P3	1.55797E+11	54:32.1	5.206751139	-6.522014159	1.608500004	0.318358034	20.3698101	174.0243835	0
P3	1.55797E+11	54:32.2	5.211541409	-6.351659244	1.661500096	0.352658153	20.38420486	174.6822052	0
P3	1.55797E+11	54:32.3	5.217426226	-6.170312815	1.744500041	0.375226736	20.39169884	174.6822052	0
P3	1.55797E+11	54:32.4	5.219433137	-5.97380513	1.859500051	0.405765146	20.39611816	174.6822052	0
P3	1.55797E+11	54:32.5	5.212810248	-5.760349642	1.996500015	0.468372107	20.40245628	175.2735138	0
P3	1.55797E+11	54:32.6	5.197782955	-5.533446379	2.124500036	0.577438295	20.40741158	175.2735138	0
P3	1.55797E+11	54:32.7	5.181633488	-5.296744175	2.235500097	0.72685951	20.42077065	175.2735138	0
P3	1.55797E+11	54:32.8	5.174367778	-5.050530363	2.341500044	0.889549673	20.43453217	175.984375	0
P3	1.55797E+11	54:32.9	5.185899117	-4.788096287	2.487500191	1.034787774	20.44744682	175.984375	0
P3	1.55797E+11	54:33.0	5.213774948	-4.511769184	2.628499985	1.140442252	20.46072197	176.5245819	0
P3	1.55797E+11	54:33.1	5.240521068	-4.2377203	2.67050004	1.191113591	20.47773933	176.5245819	0
P3	1.55797E+11	54:33.2	5.254137541	-3.968120771	2.680500031	1.180473328	20.51301193	177.0697327	0
P3	1.55797E+11	54:33.3	5.254694689	-3.698586043	2.700500011	1.105697155	20.52908707	177.0697327	0
P3	1.55797E+11	54:33.4	5.249633553	-3.42760356	2.720499992	0.969209313	20.54074287	177.6102753	0
P3	1.55797E+11	54:33.5	5.251745218	-3.15043382	2.765500069	0.789939463	20.5885601	177.6102753	0
P3	1.55797E+11	54:33.6	5.270869568	-2.868884139	2.803500175	0.603476226	20.61712456	178.1694031	0
P3	1.55797E+11	54:33.7	5.312074525	-2.587744365	2.821500063	0.447072119	20.6361866	178.1694031	0
P3	1.55797E+11	54:33.8	5.369590614	-2.303479043	2.862500191	0.346818566	20.65103912	178.7433624	0
P3	1.55797E+11	54:33.9	5.42199401	-2.010126632	2.924499989	0.309675246	20.69594765	178.7433624	0
P3	1.55797E+11	54:34.0	5.454499742	-1.709609804	2.969500065	0.320657045	20.72459984	179.343277	0
P3	1.55797E+11	54:34.1	5.468500509	-1.406361212	2.993499994	0.351798266	20.73688507	179.343277	0
P3	1.55797E+11	54:34.2	5.474184296	-1.101861341	3.014500141	0.377010614	20.76230431	179.9513397	0
P3	1.55797E+11	54:34.3	5.486080243	-0.798194357	3.024500132	0.383520514	20.83788109	179.9513397	0
P3	1.55797E+11	54:34.4	5.512082406	-0.498323439	3.016499996	0.363188535	20.85549736	180.5560608	0
P3	1.55797E+11	54:34.5	5.547575586	-0.203879671	2.992500067	0.309747696	20.86846161	180.5560608	0
P3	1.55797E+11	54:34.6	5.579734646	0.087425177	2.96750021	0.226560652	20.91353035	181.1457062	0
P3	1.55797E+11	54:34.7	5.597930984	0.380420295	2.961500168	0.126126498	20.96860313	181.1457062	0
P3	1.55797E+11	54:34.8	5.600293661	0.673949928	2.952500105	0.026178522	20.98619652	181.7325897	0
P3	1.55797E+11	54:34.9	5.593246852	0.962542487	2.914499998	-0.05792674	21.00100136	181.7325897	0
P3	1.55797E+11	54:35.0	5.588166709	1.245813217	2.873500109	-0.121508732	21.08058167	182.3045807	0
P3	1.55797E+11	54:35.1	5.593680374	1.523748185	2.828500032	-0.172007352	21.12801743	182.3045807	0
P3	1.55797E+11	54:35.2	5.613259748	1.794756824	2.773500204	-0.221092641	21.14279366	182.8540955	0
P3	1.55797E+11	54:35.3	5.63963935	2.060004144	2.721500158	-0.2762914	21.15661621	182.8540955	0
P3	1.55797E+11	54:35.4	5.656164792	2.320108764	2.665500164	-0.33883661	21.23224068	183.3811951	0
P3	1.55797E+11	54:35.5	5.65528347	2.574425264	2.604500055	-0.403704375	21.25843239	183.3811951	0
P3	1.55797E+11	54:35.6	5.639939949	2.820361594	2.530500174	-0.465271503	21.27362823	183.8817139	0
P3	1.55797E+11	54:35.7	5.612661938	3.055839896	2.445500135	-0.521282434	21.29447746	183.8817139	0
P3	1.55797E+11	54:35.8	5.579562278	3.282613944	2.367500067	-0.573108077	21.3852787	183.8817139	0
P3	1.55797E+11	54:35.9	5.550917298	3.496510012	2.257500172	-0.629945457	21.40339851	184.5636902	0
P3	1.55797E+11	54:36.0	5.522371093	3.691817689	2.110500097	-0.703360081	21.41303253	184.5636902	0
P3	1.55797E+11	54:36.1	5.479418607	3.867962229	1.963500023	-0.799231768	21.44897461	184.5636902	0
P3	1.55797E+11	54:36.2	5.423485699	4.020572491	1.790500045	-0.921997666	21.48731422	185.1030273	0
P3	1.55797E+11	54:36.3	5.35604731	4.147147606	1.605499983	-1.071036816	21.51273918	185.1030273	0
P3	1.55797E+11	54:36.4	5.270070541	4.252387805	1.476500034	-1.228016853	21.53250885	185.1030273	0
P3	1.55797E+11	54:36.5	5.163383419	4.337628355	1.402500033	-1.358341455	21.55754471	185.1030273	0
P3	1.55797E+11	54:36.6	5.027459471	4.399900199	1.415500045	-1.411786199	21.56862831	185.651413	0
P3	1.55797E+11	54:36.7	4.861227588	4.446106502	1.541500092	-1.331934571	21.7073822	185.651413	0
P3	1.55797E+11	54:36.8	4.671172307	4.486584551	1.716500044	-1.079908371	21.73869705	185.651413	0
P3	1.55797E+11	54:36.9	4.454480829	4.521226688	1.9375	-0.650826097	21.75507355	186.2370911	0
P3	1.55797E+11	54:37.0	4.218637306	4.544168555	2.130500078	-0.094556265	21.75994682	186.2370911	0
P3	1.55797E+11	54:37.1	3.974923768	4.551901549	2.26150012	0.495535791	21.79079628	186.2370911	0
P3	1.55797E+11	54:37.2	3.72111212	4.547209272	2.400500059	1.015385628	21.80859947	186.9709167	0
P3	1.55797E+11	54:37.3	3.456759295	4.536702944	2.533500195	1.38199234	21.82673264	186.9709167	0
P3	1.55797E+11	54:37.4	3.182076665	4.526666591	2.656500101	1.564447761	21.85526276	187.5103455	0
P3	1.55797E+11	54:37.5	2.895532853	4.522614987	2.77850008	1.589303613	21.8896389	187.5103455	0
P3	1.55797E+11	54:37.6	2.59270247	4.528198093	2.923500061	1.52186048	21.91416931	188.0997162	0
P3	1.55797E+11	54:37.7	2.273708731	4.541081095	3.069500208	1.431290269	21.93038177	188.0997162	0
P3	1.55797E+11	54:37.8	1.955621006	4.554706995	3.115500212	1.350794554	21.96513748	188.7373505	0
P3	1.55797E+11	54:37.9	1.644713514	4.560840446	3.108500004	1.270503998	21.9913578	188.7373505	0
P3	1.55797E+11	54:38.0	1.33596739	4.555445525	3.112500191	1.160356522	22.00819397	189.3570099	0
P3	1.55797E+11	54:38.1	1.024967744	4.545131096	3.133500099	0.996499002	22.02106857	189.3570099	0
P3	1.55797E+11	54:38.2	0.717540811	4.549258314	3.113500118	0.775764883	22.09438896	189.9754639	0
P3	1.55797E+11	54:38.3	0.420090135	4.577546192	3.053500175	0.523862183	22.120327	189.9754639	0
P3	1.55797E+11	54:38.4	0.106346571	4.612383668	3.138500214	0.297909915	22.13471603	190.5899048	0
P3	1.55797E+11	54:38.5	-0.234908812	4.638830928	3.303500175	0.158344373	22.15744591	190.5899048	0
P3	1.55797E+11	54:38.6	-0.576986175	4.65032068	3.333500147	0.130569354	22.24085045	191.274292	0
P3	1.55797E+11	54:38.7	-0.905203173	4.643687981	3.274500132	0.190581813	22.26115799	191.274292	0
P3	1.55797E+11	54:38.8	-1.221485598	4.628163159	3.211500168	0.27511248	22.27432632	191.9191742	0
P3	1.55797E+11	54:38.9	-1.521664067	4.622758214	3.106500149	0.296494901	22.33198166	191.9191742	0
P3	1.55797E+11	54:39.0	-1.806391538	4.63728615	2.990500212	0.195052132	22.38379478	192.5041504	0
P3	1.55797E+11	54:39.1	-2.095189744	4.657059707	2.976500034	-0.013917786	22.40073776	192.5041504	0
P3	1.55797E+11	54:39.2	-2.397344534	4.66727013	3.025500059	-0.253586292	22.42041588	193.095871	0
P3	1.55797E+11	54:39.3	-2.699219014	4.662375303	3.012500048	-0.435469538	22.51926804	193.095871	0
P3	1.55797E+11	54:39.4	-2.988016696	4.639704276	2.929500103	-0.508373797	22.54680252	193.6871796	0
P3	1.55797E+11	54:39.5	-3.266610399	4.601020951	2.861500025	-0.475507796	22.56799316	193.6871796	0
P3	1.55797E+11	54:39.6	-3.541580032	4.547449456	2.831500053	-0.397491813	22.62203598	194.2483826	0
P3	1.55797E+11	54:39.7	-3.80616939	4.477780223	2.772500038	-0.351174682	22.6963768	194.2483826	0
P3	1.55797E+11	54:39.8	-4.048842206	4.387332552	2.659500122	-0.37210387	22.71226501	194.7803192	0
P3	1.55797E+11	54:39.9	-4.263346138	4.265483954	2.540500164	-0.453761011	22.73598671	194.7803192	0
P3	1.55797E+11	54:40.0	-4.450212893	4.115192087	2.446500063	-0.571481228	22.79154778	194.7803192	0
P3	1.55797E+11	54:40.1	-4.61385303	3.951582165	2.358500004	-0.696707547	22.81259346	195.4938354	0
P3	1.55797E+11	54:40.2	-4.756821423	3.765696963	2.340500116	-0.791800916	22.83199692	195.4938354	0
P3	1.55797E+11	54:40.3	-4.880852437	3.531651707	2.493499994	-0.804655254	22.87556076	195.4938354	0
P3	1.55797E+11	54:40.4	-4.987574734	3.239034267	2.792500019	-0.669512033	22.89631271	196.2984467	0
P3	1.55797E+11	54:40.5	-5.072435347	2.897582849	3.116500139	-0.330529988	22.91080475	196.2984467	0
P3	1.55797E+11	54:40.6	-5.127488397	2.522260079	3.400500059	0.216897368	22.9360981	197.0287476	0
P3	1.55797E+11	54:40.7	-5.154007709	2.126612569	3.637500048	0.896945834	22.95736313	197.0287476	0
P3	1.55797E+11	54:40.8	-5.164893142	1.717606894	3.845500231	1.569700837	22.98002434	197.8342743	0
P3	1.55797E+11	54:40.9	-5.176465387	1.300531681	4.012500286	2.088396311	23.00756836	197.8342743	0
P3	1.55797E+11	54:41.0	-5.197074002	0.884971102	4.098500252	2.353462458	23.03747559	198.6675262	0
P3	1.55797E+11	54:41.1	-5.220700074	0.470176971	4.155500412	2.345123291	23.06102562	198.6675262	0
P3	1.55797E+11	54:41.2	-5.23330974	0.049804951	4.222500324	2.117395163	23.1107769	199.503479	0
P3	1.55797E+11	54:41.3	-5.225560756	-0.372817704	4.256500244	1.764818907	23.14945221	199.503479	0
P3	1.55797E+11	54:41.4	-5.199719672	-0.794075504	4.262500286	1.380277514	23.17109871	200.3480225	0
P3	1.55797E+11	54:41.5	-5.170003297	-1.214909905	4.262500286	1.024863362	23.20167542	200.3480225	0
P3	1.55797E+11	54:41.6	-5.152353907	-1.629322406	4.216500282	0.716730356	23.26403809	201.1846161	0
P3	1.55797E+11	54:41.7	-5.149542152	-2.028158835	4.105500221	0.442696959	23.28973198	201.1846161	0
P3	1.55797E+11	54:41.8	-5.149689485	-2.409628897	3.969500065	0.177829742	23.31863213	201.96492	0
P3	1.55797E+11	54:41.9	-5.139845572	-2.776217334	3.836500168	-0.098036125	23.42294884	201.96492	0
P3	1.55797E+11	54:42.0	-5.117207216	-3.129201319	3.703500032	-0.389311641	23.47210884	202.6852264	0
P3	1.55797E+11	54:42.1	-5.086555551	-3.468070322	3.563500166	-0.680595577	23.49263763	202.6852264	0
P3	1.55797E+11	54:42.2	-5.056699659	-3.786931948	3.383500099	-0.946150839	23.55641174	203.3457336	0
P3	1.55797E+11	54:42.3	-5.038282506	-4.074242701	3.121500015	-1.178633332	23.63975525	203.3457336	0
P3	1.55797E+11	54:42.4	-5.029270392	-4.322128513	2.79550004	-1.401745677	23.65924263	203.8816376	0
P3	1.55797E+11	54:42.5	-5.014543496	-4.532594613	2.464500189	-1.649773836	23.74023438	203.8816376	0
P3	1.55797E+11	54:42.6	-4.983026464	-4.712821376	2.168500185	-1.939554691	23.84652901	203.8816376	0
P3	1.55797E+11	54:42.7	-4.928498954	-4.87304879	1.946500063	-2.247247458	23.87113762	204.4416962	0
P3	1.55797E+11	54:42.8	-4.850908842	-5.019207684	1.79550004	-2.505003929	23.88594818	204.4416962	0
P3	1.55797E+11	54:42.9	-4.756265011	-5.147988585	1.663500071	-2.632977724	23.90734291	204.4416962	0
P3	1.55797E+11	54:43.0	-4.656192098	-5.249012867	1.486500025	-2.593301535	23.91674232	204.4416962	0
P3	1.55797E+11	54:43.1	-4.562585394	-5.306516905	1.222499967	-2.424152374	24.00755882	205.0089569	0
P3	1.55797E+11	54:43.2	-4.472104038	-5.318714806	1.004500031	-2.208739996	24.15824127	205.0089569	0
P3	1.55797E+11	54:43.3	-4.377582324	-5.296896731	0.940500081	-2.016635418	24.19547272	205.0089569	0
P3	1.55797E+11	54:43.4	-4.281606215	-5.248919454	0.968500078	-1.859191298	24.20816803	205.0089569	0
P3	1.55797E+11	54:43.5	-4.186241786	-5.18053414	1.047500014	-1.681384444	24.2309227	205.0089569	0
P3	1.55797E+11	54:43.6	-4.085818636	-5.094094301	1.186500072	-1.39895916	24.27160645	205.530899	0
P3	1.55797E+11	54:43.7	-3.973248066	-4.993314486	1.362500072	-0.961611569	24.28767586	205.530899	0
P3	1.55797E+11	54:43.8	-3.850981001	-4.887924273	1.493499994	-0.400630534	24.30270958	205.530899	0
P3	1.55797E+11	54:43.9	-3.726202674	-4.778988126	1.580500007	0.184561685	24.32169914	205.530899	0
P3	1.55797E+11	54:44.0	-3.597477376	-4.66335254	1.671500087	0.677848876	24.36063004	206.1820679	0
P3	1.55797E+11	54:44.1	-3.462659119	-4.553653842	1.713500023	0.991544068	24.37105942	206.1820679	0
P3	1.55797E+11	54:44.2	-3.32736896	-4.466964777	1.654500008	1.086533427	24.3860054	206.1820679	0
P3	1.55797E+11	54:44.3	-3.199313861	-4.411329074	1.514500022	0.972875297	24.41211891	206.1820679	0
P3	1.55797E+11	54:44.4	-3.079608105	-4.390955631	1.350499988	0.688569486	24.42970657	206.7672119	0
P3	1.55797E+11	54:44.5	-2.965050596	-4.405866258	1.226500034	0.285642117	24.44183159	206.7672119	0
P3	1.55797E+11	54:44.6	-2.8464755	-4.449075874	1.218500018	-0.15012522	24.45734787	206.7672119	0
P3	1.55797E+11	54:44.7	-2.707579458	-4.510856854	1.362500072	-0.495547682	24.47712898	206.7672119	0
P3	1.55797E+11	54:44.8	-2.547691337	-4.579551739	1.539499998	-0.636423588	24.48925209	207.3315735	0
P3	1.55797E+11	54:44.9	-2.372507518	-4.643080307	1.680500031	-0.51682657	24.49551773	207.3315735	0
P3	1.55797E+11	54:45.0	-2.180530877	-4.692428834	1.816500068	-0.164392814	24.52935982	207.3315735	0
P3	1.55797E+11	54:45.1	-1.980884005	-4.719815006	1.890500069	0.306172162	24.54080582	207.9154816	0
P3	1.55797E+11	54:45.2	-1.787539531	-4.722664327	1.878500104	0.729337037	24.56481361	207.9154816	0
P3	1.55797E+11	54:45.3	-1.607108025	-4.701861767	1.821500063	0.963609517	24.57842255	207.9154816	0
P3	1.55797E+11	54:45.4	-1.439431548	-4.658843939	1.761500001	0.952567995	24.59286118	208.4603577	0
P3	1.55797E+11	54:45.5	-1.278894488	-4.598999839	1.734500051	0.734224021	24.62197304	208.4603577	0
P3	1.55797E+11	54:45.6	-1.119488687	-4.526745739	1.747500062	0.414234996	24.6427002	208.4603577	0
P3	1.55797E+11	54:45.7	-0.95588183	-4.449088414	1.788500071	0.116998047	24.64987755	208.987442	0
P3	1.55797E+11	54:45.8	-0.784227161	-4.379589086	1.827500105	-0.067204602	24.67308044	208.987442	0
P3	1.55797E+11	54:45.9	-0.610764227	-4.330996494	1.806500077	-0.120622672	24.69495583	208.987442	0
P3	1.55797E+11	54:46.0	-0.450282354	-4.309900218	1.688500047	-0.095994093	24.71472168	209.5118561	0
P3	1.55797E+11	54:46.1	-0.313946033	-4.315851763	1.497500062	-0.085422598	24.72928238	209.5118561	0
P3	1.55797E+11	54:46.2	-0.200265619	-4.347965166	1.314499974	-0.175887972	24.74240303	209.5118561	0
P3	1.55797E+11	54:46.3	-0.096776743	-4.40106362	1.222499967	-0.390670151	24.75756264	209.5118561	0
P3	1.55797E+11	54:46.4	0.007630478	-4.467494788	1.221500039	-0.668730915	24.77254486	209.5118561	0
P3	1.55797E+11	54:46.5	0.116182259	-4.548264995	1.275500059	-0.894030929	24.78325272	210.1264343	0
P3	1.55797E+11	54:46.6	0.224232988	-4.643020478	1.337499976	-0.958821356	24.78732872	210.1264343	0
P3	1.55797E+11	54:46.7	0.324193465	-4.745750796	1.361500025	-0.825186253	24.80510712	210.1264343	0
P3	1.55797E+11	54:46.8	0.420778422	-4.855236162	1.405500054	-0.536342084	24.81955147	210.1264343	0
P3	1.55797E+11	54:46.9	0.521894792	-4.974986308	1.497500062	-0.184881389	24.8339653	210.7152405	0
P3	1.55797E+11	54:47.0	0.614709865	-5.108693243	1.5625	0.132609755	24.84549332	210.7152405	0
P3	1.55797E+11	54:47.1	0.677810368	-5.254464474	1.558500051	0.351073205	24.85653877	210.7152405	0
P3	1.55797E+11	54:47.2	0.698310667	-5.403002205	1.496500015	0.446831107	24.87903404	210.7152405	0
P3	1.55797E+11	54:47.3	0.675547535	-5.551231031	1.461500049	0.431331754	24.90477943	211.311615	0
P3	1.55797E+11	54:47.4	0.620406041	-5.704392697	1.519500017	0.342678607	24.92422295	211.311615	0
P3	1.55797E+11	54:47.5	0.545225298	-5.865188905	1.629500031	0.236222714	24.96188927	211.311615	0
P3	1.55797E+11	54:47.6	0.455238532	-6.03272871	1.752500057	0.176113576	24.98006821	211.8411255	0
P3	1.55797E+11	54:47.7	0.348731018	-6.204085347	1.87650001	0.213977203	24.98814392	211.8411255	0
P3	1.55797E+11	54:47.8	0.223651402	-6.37625915	1.999500036	0.363373816	25.01307106	211.8411255	0
P3	1.55797E+11	54:47.9	0.083956459	-6.55025839	2.118499994	0.591667593	25.03680611	212.4780579	0
P3	1.55797E+11	54:48.0	-0.061994381	-6.729054754	2.220499992	0.832242191	25.06025887	212.4780579	0
P3	1.55797E+11	54:48.1	-0.211218679	-6.911922138	2.300500154	1.015017867	25.07769585	212.4780579	0
P3	1.55797E+11	54:48.2	-0.369609101	-7.094311433	2.371500015	1.102122784	25.08744621	213.1863708	0
P3	1.55797E+11	54:48.3	-0.540440604	-7.280386137	2.468500137	1.10154438	25.09574127	213.1863708	0
P3	1.55797E+11	54:48.4	-0.718020901	-7.474413258	2.5625	1.048558354	25.12991714	213.7019958	0
P3	1.55797E+11	54:48.5	-0.895739205	-7.664896317	2.579500198	0.971203148	25.15147018	213.7019958	0
P3	1.55797E+11	54:48.6	-1.071220174	-7.854376118	2.586500168	0.880621493	25.1798439	214.2207642	0
P3	1.55797E+11	54:48.7	-1.248436139	-8.052424498	2.641499996	0.781192064	25.19325638	214.2207642	0
P3	1.55797E+11	54:48.8	-1.432637901	-8.245944771	2.662500143	0.671371639	25.20059586	214.7536316	0
P3	1.55797E+11	54:48.9	-1.621812617	-8.426027645	2.634500027	0.548346341	25.23412132	214.7536316	0
P3	1.55797E+11	54:49.0	-1.810540085	-8.598971474	2.601500034	0.414483964	25.2547226	215.2707825	0
P3	1.55797E+11	54:49.1	-1.995935894	-8.771151614	2.575500011	0.275662571	25.28164101	215.2707825	0
P3	1.55797E+11	54:49.2	-2.180303229	-8.946154893	2.571500063	0.140943751	25.30371666	215.7779846	0
P3	1.55797E+11	54:49.3	-2.370432045	-9.121847772	2.590500116	0.026477868	25.31352043	215.7779846	0
P3	1.55797E+11	54:49.4	-2.568676429	-9.289984235	2.593500137	-0.051683985	25.33287048	216.2966919	0
P3	1.55797E+11	54:49.5	-2.768493475	-9.453075171	2.580500126	-0.087768719	25.35844803	216.2966919	0
P3	1.55797E+11	54:49.6	-2.963311553	-9.619635824	2.569499969	-0.089455649	25.38362312	216.8108978	0
P3	1.55797E+11	54:49.7	-3.154381021	-9.786167508	2.549499989	-0.072383784	25.40687561	216.8108978	0
P3	1.55797E+11	54:49.8	-3.34738322	-9.95065989	2.54550004	-0.054132901	25.42019463	217.3179321	0
P3	1.55797E+11	54:49.9	-3.545293488	-10.11554584	2.566500187	-0.047434319	25.42629814	217.3179321	0
P3	1.55797E+11	54:50.0	-3.744683834	-10.27846161	2.566500187	-0.050263118	25.4519043	217.8330078	0
P3	1.55797E+11	54:50.1	-3.941385197	-10.43601607	2.53550005	-0.054549567	25.47842216	217.8330078	0
P3	1.55797E+11	54:50.2	-4.135088775	-10.59108057	2.507500172	-0.0574371	25.50109863	218.3331604	0
P3	1.55797E+11	54:50.3	-4.32539785	-10.75148657	2.504500151	-0.061426435	25.52115631	218.3331604	0
P3	1.55797E+11	54:50.4	-4.51501126	-10.92120781	2.532500029	-0.06670177	25.5343647	218.8364716	0
P3	1.55797E+11	54:50.5	-4.704975923	-11.10303339	2.583500147	-0.063832328	25.53984451	218.8364716	0
P3	1.55797E+11	54:50.6	-4.888856691	-11.29311371	2.601500034	-0.040487666	25.5678463	219.3638	0
P3	1.55797E+11	54:50.7	-5.06553592	-11.47631658	2.553500175	0.000778717	25.59297371	219.3638	0
[truncated: 4,924 more rows]
