# Supplementary material for: Criterion Validity of Catapult ClearSky T6 Local Positioning System for Measuring Inter-Unit Distance
Source: Sensors (Basel). 2020 Jul 1;20(13):3693. doi: 10.3390/s20133693 (PMC7374308; doi:10.3390/s20133693)
Supplement: Supplementary file 1 [file sensors-20-03693-s001.zip › catapult_data/participant4.csv]

	Period: Start Time	5/16/2019 11:51:30 AM	End Time	5/16/2019 12:03:03 PM
Name	Centisec	Time	X	Y	Velocity	Acceleration	PlayerLoad	TotalDistance	StepCount
P4	1.55797E+11	51:31.0	2.144478134	-15.66328208	0.2465	0.134406582	8.045976639	82.63677216	0
P4	1.55797E+11	51:31.1	2.119659178	-15.65161628	0.250499994	0.222635731	8.051494598	82.63677216	0
P4	1.55797E+11	51:31.2	2.101329191	-15.64561352	0.213500008	0.294811338	8.053730011	82.63677216	0
P4	1.55797E+11	51:31.3	2.09577	-15.64180008	0.139500007	0.308563352	8.055268288	82.63677216	0
P4	1.55797E+11	51:31.4	2.101208161	-15.63988455	0.066500001	0.234074339	8.057582855	82.63677216	0
P4	1.55797E+11	51:31.5	2.109569887	-15.64140906	0.023500001	0.077443279	8.063359261	82.63677216	0
P4	1.55797E+11	51:31.6	2.114545533	-15.64508722	0.0065	-0.115991153	8.065561295	82.63677216	0
P4	1.55797E+11	51:31.7	2.111772576	-15.64858457	0.0255	-0.280207545	8.066509247	82.63677216	0
P4	1.55797E+11	51:31.8	2.098534303	-15.64802859	0.080500007	-0.356993139	8.067475319	82.63677216	0
P4	1.55797E+11	51:31.9	2.072574398	-15.64251146	0.168500006	-0.317551702	8.068642616	82.63677216	0
P4	1.55797E+11	51:32.0	2.031782253	-15.63658644	0.280499995	-0.165485069	8.069487572	83.14340973	0
P4	1.55797E+11	51:32.1	1.979121516	-15.63241497	0.387500018	0.067172155	8.07080555	83.14340973	0
P4	1.55797E+11	51:32.2	1.921939908	-15.62753947	0.459500015	0.327697754	8.076777458	83.14340973	0
P4	1.55797E+11	51:32.3	1.867342282	-15.62085553	0.485500008	0.555248141	8.085229874	83.14340973	0
P4	1.55797E+11	51:32.4	1.818745483	-15.61685214	0.478500009	0.696642995	8.089242935	83.14340973	0
P4	1.55797E+11	51:32.5	1.774630914	-15.61785544	0.46450001	0.723081708	8.093701363	83.14340973	0
P4	1.55797E+11	51:32.6	1.731668096	-15.61697647	0.461500019	0.639000714	8.102978706	83.14340973	0
P4	1.55797E+11	51:32.7	1.685339641	-15.60829967	0.483500004	0.482724249	8.106719017	83.14340973	0
P4	1.55797E+11	51:32.8	1.631121438	-15.5947024	0.534500062	0.315892637	8.109179497	83.14340973	0
P4	1.55797E+11	51:32.9	1.569202661	-15.58157151	0.587500036	0.196667209	8.110844612	83.14340973	0
P4	1.55797E+11	51:33.0	1.50344845	-15.57342881	0.619500041	0.154478416	8.115727425	83.67550659	0
P4	1.55797E+11	51:33.1	1.439510022	-15.57166949	0.618500054	0.177863643	8.122577667	83.67550659	0
P4	1.55797E+11	51:33.2	1.384917034	-15.57306298	0.570500076	0.219976857	8.125693321	83.67550659	0
P4	1.55797E+11	51:33.3	1.342207433	-15.57601002	0.496500015	0.223841593	8.127446175	83.67550659	0
P4	1.55797E+11	51:33.4	1.308257642	-15.57960005	0.42750001	0.153002784	8.131054878	83.67550659	0
P4	1.55797E+11	51:33.5	1.276890267	-15.58453426	0.388500005	0.011083514	8.136455536	83.67550659	0
P4	1.55797E+11	51:33.6	1.241004248	-15.595047	0.397500008	-0.157646209	8.139291763	83.67550659	0
P4	1.55797E+11	51:33.7	1.200044449	-15.60853822	0.418500006	-0.292793036	8.140576363	83.67550659	0
P4	1.55797E+11	51:33.8	1.159196941	-15.61540323	0.407499999	-0.35147655	8.142651558	83.67550659	0
P4	1.55797E+11	51:33.9	1.124048654	-15.61169583	0.363499999	-0.330857277	8.150576591	83.67550659	0
P4	1.55797E+11	51:34.0	1.098290592	-15.60196363	0.30250001	-0.268728197	8.153007507	83.67550659	0
P4	1.55797E+11	51:34.1	1.083376947	-15.59163469	0.227500007	-0.221233204	8.154467583	83.67550659	0
P4	1.55797E+11	51:34.2	1.077352997	-15.58202303	0.159500003	-0.22987856	8.155941963	83.67550659	0
P4	1.55797E+11	51:34.3	1.075240253	-15.57300045	0.119500004	-0.298399448	8.159985542	83.67550659	0
P4	1.55797E+11	51:34.4	1.073357062	-15.56487636	0.101500005	-0.393482387	8.163076401	83.67550659	0
P4	1.55797E+11	51:34.5	1.069992476	-15.55607281	0.101500005	-0.465554506	8.165810585	83.67550659	0
P4	1.55797E+11	51:34.6	1.064681107	-15.54652818	0.107500009	-0.477193177	8.168398857	83.67550659	0
P4	1.55797E+11	51:34.7	1.058993687	-15.5377684	0.103500009	-0.420769125	8.169092178	83.67550659	0
P4	1.55797E+11	51:34.8	1.05554611	-15.52827307	0.101500005	-0.318134129	8.169897079	83.67550659	0
P4	1.55797E+11	51:34.9	1.056298587	-15.51591494	0.114500009	-0.202774882	8.17179203	83.67550659	0
P4	1.55797E+11	51:35.0	1.060921809	-15.50130973	0.133499995	-0.100509636	8.173388481	83.67550659	0
P4	1.55797E+11	51:35.1	1.067420203	-15.48750104	0.138500005	-0.024589803	8.175146103	83.67550659	0
P4	1.55797E+11	51:35.2	1.073383732	-15.47595817	0.130500004	0.022832703	8.176303864	83.67550659	0
P4	1.55797E+11	51:35.3	1.077037213	-15.46763582	0.108500004	0.043586109	8.177075386	83.67550659	0
P4	1.55797E+11	51:35.4	1.077953519	-15.46765837	0.053500004	0.03411667	8.178344727	83.67550659	0
P4	1.55797E+11	51:35.5	1.076811587	-15.47834964	0.031500001	-0.004935907	8.180839539	83.67550659	0
P4	1.55797E+11	51:35.6	1.074043689	-15.49518173	0.089500003	-0.055533715	8.182348251	83.67550659	0
P4	1.55797E+11	51:35.7	1.068620963	-15.51541774	0.137500003	-0.090353921	8.184130669	83.67550659	0
P4	1.55797E+11	51:35.8	1.060447462	-15.53884423	0.185499996	-0.079837129	8.186044693	83.67550659	0
P4	1.55797E+11	51:35.9	1.052193673	-15.56142125	0.205500007	-0.014277101	8.187646866	83.67550659	0
P4	1.55797E+11	51:36.0	1.046683821	-15.57894903	0.188500002	0.085628539	8.189531326	83.67550659	0
P4	1.55797E+11	51:36.1	1.043059899	-15.59129755	0.162499994	0.173354536	8.190786362	83.67550659	0
P4	1.55797E+11	51:36.2	1.039148293	-15.59833653	0.129500002	0.204528302	8.192426682	83.67550659	0
P4	1.55797E+11	51:36.3	1.035203035	-15.60016885	0.091500007	0.1601827	8.19551754	83.67550659	0
P4	1.55797E+11	51:36.4	1.030433978	-15.59926619	0.068500005	0.055867057	8.196601868	83.67550659	0
P4	1.55797E+11	51:36.5	1.024534878	-15.59724329	0.060500003	-0.06778118	8.197758675	83.67550659	0
P4	1.55797E+11	51:36.6	1.0206272	-15.59294762	0.045500003	-0.168402463	8.199428558	83.67550659	0
P4	1.55797E+11	51:36.7	1.018901908	-15.58714561	0.042500004	-0.21865499	8.200883865	83.67550659	0
P4	1.55797E+11	51:36.8	1.016715666	-15.58449826	0.037500001	-0.221457332	8.201621056	83.67550659	0
P4	1.55797E+11	51:36.9	1.013788005	-15.58764402	0.031500001	-0.190896451	8.203354836	83.67550659	0
P4	1.55797E+11	51:37.0	1.011126914	-15.59448156	0.041500002	-0.145403966	8.20435524	83.67550659	0
P4	1.55797E+11	51:37.1	1.007985834	-15.60198154	0.052500002	-0.098318107	8.206547737	83.67550659	0
P4	1.55797E+11	51:37.2	1.003294525	-15.60878532	0.061500005	-0.054543234	8.209472656	84.1769104	0
P4	1.55797E+11	51:37.3	0.999638733	-15.6115326	0.045500003	-0.01970795	8.211860657	84.1769104	0
P4	1.55797E+11	51:37.4	1.000679099	-15.60560145	0.022500001	0.001150737	8.212920189	84.1769104	0
P4	1.55797E+11	51:37.5	1.005985074	-15.59340905	0.071500003	0.013817753	8.214413643	84.1769104	0
P4	1.55797E+11	51:37.6	1.01252284	-15.58249819	0.083500005	0.021331852	8.216205597	84.1769104	0
P4	1.55797E+11	51:37.7	1.01829635	-15.57582407	0.073500007	0.028131057	8.217934608	84.1769104	0
P4	1.55797E+11	51:37.8	1.023325866	-15.572039	0.065500006	0.036084868	8.219346046	84.1769104	0
P4	1.55797E+11	51:37.9	1.028219913	-15.57003467	0.060500003	0.043350734	8.22071743	84.1769104	0
P4	1.55797E+11	51:38.0	1.032831684	-15.56865565	0.057500005	0.042201549	8.221347809	84.1769104	0
P4	1.55797E+11	51:38.1	1.037429463	-15.56744832	0.055500004	0.029290756	8.222431183	84.1769104	0
P4	1.55797E+11	51:38.2	1.041813451	-15.56671416	0.051500004	0.007841173	8.223427773	84.1769104	0
P4	1.55797E+11	51:38.3	1.044364212	-15.56678461	0.037500001	-0.017013507	8.226264954	84.1769104	0
P4	1.55797E+11	51:38.4	1.045079239	-15.56775045	0.022500001	-0.039009307	8.229814529	84.1769104	0
P4	1.55797E+11	51:38.5	1.045540331	-15.56833759	0.0175	-0.055959258	8.231836319	84.1769104	0
P4	1.55797E+11	51:38.6	1.044869324	-15.57044965	0.014500001	-0.065113589	8.232797623	84.1769104	0
P4	1.55797E+11	51:38.7	1.040011459	-15.57442589	0.036500003	-0.06830541	8.234311104	84.1769104	0
P4	1.55797E+11	51:38.8	1.031054399	-15.57375475	0.056500003	-0.060151305	8.235586166	84.1769104	0
P4	1.55797E+11	51:38.9	1.020748116	-15.56573722	0.085500002	-0.03160017	8.237685204	84.1769104	0
P4	1.55797E+11	51:39.0	1.010075334	-15.55415107	0.113500006	0.017944871	8.239032745	84.1769104	0
P4	1.55797E+11	51:39.1	0.999871546	-15.5429423	0.124500006	0.079097457	8.23959446	84.1769104	0
P4	1.55797E+11	51:39.2	0.99287783	-15.53393131	0.112500004	0.132667631	8.240204811	84.1769104	0
P4	1.55797E+11	51:39.3	0.992359826	-15.52653952	0.085500002	0.157676756	8.241181374	84.1769104	0
P4	1.55797E+11	51:39.4	0.999366486	-15.51867354	0.081500001	0.144986048	8.242890358	84.1769104	0
P4	1.55797E+11	51:39.5	1.01472897	-15.50994531	0.117500007	0.104923628	8.244399071	84.1769104	0
P4	1.55797E+11	51:39.6	1.040693642	-15.50263477	0.182500005	0.067476854	8.245312691	84.1769104	0
P4	1.55797E+11	51:39.7	1.077852824	-15.49667401	0.270500004	0.068293616	8.246079445	84.1769104	0
P4	1.55797E+11	51:39.8	1.114451416	-15.49883822	0.294499993	0.122335956	8.248657227	84.1769104	0
P4	1.55797E+11	51:39.9	1.137538516	-15.51431654	0.25150001	0.207036018	8.251045227	84.1769104	0
P4	1.55797E+11	51:40.0	1.155985469	-15.52885241	0.238499999	0.280734301	8.252123833	84.1769104	0
P4	1.55797E+11	51:40.1	1.176065532	-15.53492619	0.23650001	0.30145359	8.253159523	84.1769104	0
P4	1.55797E+11	51:40.2	1.188988922	-15.53688994	0.186499998	0.245625302	8.254281998	84.1769104	0
P4	1.55797E+11	51:40.3	1.192298497	-15.53451092	0.113500006	0.120691106	8.256167412	84.1769104	0
P4	1.55797E+11	51:40.4	1.191242782	-15.52721751	0.068500005	-0.037472457	8.258193016	84.1769104	0
P4	1.55797E+11	51:40.5	1.188934847	-15.51663925	0.065500006	-0.184636578	8.260258675	84.1769104	0
P4	1.55797E+11	51:40.6	1.185890409	-15.50542212	0.075500004	-0.286069781	8.262065887	84.1769104	0
P4	1.55797E+11	51:40.7	1.182923689	-15.49625713	0.075500004	-0.324996829	8.264003754	84.1769104	0
P4	1.55797E+11	51:40.8	1.180160985	-15.49088415	0.063500002	-0.303824067	8.2666502	84.1769104	0
P4	1.55797E+11	51:40.9	1.176308977	-15.48981968	0.049500003	-0.244049802	8.267407417	84.1769104	0
P4	1.55797E+11	51:41.0	1.169532902	-15.49237611	0.058500003	-0.170325294	8.268974304	84.1769104	0
P4	1.55797E+11	51:41.1	1.16071545	-15.49582494	0.076500006	-0.100183316	8.270703316	84.1769104	0
P4	1.55797E+11	51:41.2	1.154972261	-15.49608963	0.063500002	-0.049513865	8.271811485	84.1769104	0
P4	1.55797E+11	51:41.3	1.156124972	-15.49248466	0.034500003	-0.026273107	8.272983551	84.1769104	0
P4	1.55797E+11	51:41.4	1.161919017	-15.48950626	0.0255	-0.024609007	8.273886681	84.1769104	0
P4	1.55797E+11	51:41.5	1.170517183	-15.4893971	0.041500002	-0.032224558	8.274941444	84.1769104	0
P4	1.55797E+11	51:41.6	1.174889673	-15.49842531	0.058500003	-0.039107822	8.277523994	84.1769104	0
P4	1.55797E+11	51:41.7	1.168187885	-15.52190186	0.151500002	-0.023601878	8.27910614	84.1769104	0
P4	1.55797E+11	51:41.8	1.161208833	-15.54575323	0.179499999	0.023081217	8.279672623	84.1769104	0
P4	1.55797E+11	51:41.9	1.157866694	-15.55900293	0.134499997	0.09174335	8.281523705	84.1769104	0
P4	1.55797E+11	51:42.0	1.141841104	-15.57032945	0.164499998	0.16432777	8.284316063	84.1769104	0
P4	1.55797E+11	51:42.1	1.10986279	-15.58203027	0.252499998	0.226384565	8.286425591	84.1769104	0
P4	1.55797E+11	51:42.2	1.079767084	-15.57907463	0.237500012	0.257644296	8.287509918	84.1769104	0
P4	1.55797E+11	51:42.3	1.059007247	-15.55996535	0.21450001	0.253153652	8.288954735	84.1769104	0
P4	1.55797E+11	51:42.4	1.042557766	-15.5378307	0.222500011	0.225137517	8.290463448	84.1769104	0
P4	1.55797E+11	51:42.5	1.028851454	-15.51810024	0.219500005	0.18389295	8.291406631	84.1769104	0
P4	1.55797E+11	51:42.6	1.016883777	-15.50508098	0.197500005	0.131521985	8.292158127	84.1769104	0
P4	1.55797E+11	51:42.7	1.005406799	-15.50079827	0.164499998	0.067053266	8.292817116	84.1769104	0
P4	1.55797E+11	51:42.8	0.997076388	-15.5030283	0.12250001	-0.004235182	8.293637276	84.1769104	0
P4	1.55797E+11	51:42.9	0.995979683	-15.50989475	0.0625	-0.087901413	8.294399261	84.1769104	0
P4	1.55797E+11	51:43.0	1.00220486	-15.51961762	0.036500003	-0.175032064	8.29514122	84.1769104	0
P4	1.55797E+11	51:43.1	1.013537929	-15.53116229	0.082500003	-0.239365906	8.296161652	84.1769104	0
P4	1.55797E+11	51:43.2	1.02818394	-15.54243987	0.12250001	-0.259652168	8.29822731	84.1769104	0
P4	1.55797E+11	51:43.3	1.042755696	-15.55240349	0.142499998	-0.228683785	8.298798561	84.1769104	0
P4	1.55797E+11	51:43.4	1.053196989	-15.56127784	0.136500001	-0.147762656	8.29942894	84.1769104	0
P4	1.55797E+11	51:43.5	1.058981523	-15.56920376	0.120500006	-0.041798249	8.300908089	84.1769104	0
P4	1.55797E+11	51:43.6	1.062059792	-15.57664575	0.107500009	0.045690551	8.301933289	84.1769104	0
P4	1.55797E+11	51:43.7	1.063318803	-15.58240006	0.088500008	0.081451051	8.302485466	84.1769104	0
P4	1.55797E+11	51:43.8	1.062954424	-15.58583384	0.064500004	0.058740355	8.302798271	84.1769104	0
P4	1.55797E+11	51:43.9	1.060714238	-15.58849194	0.047500003	-0.004170399	8.303134918	84.1769104	0
P4	1.55797E+11	51:44.0	1.055318946	-15.59196877	0.050500002	-0.074283019	8.303471565	84.1769104	0
P4	1.55797E+11	51:44.1	1.045829921	-15.59608975	0.072500005	-0.119421013	8.304058075	84.1769104	0
P4	1.55797E+11	51:44.2	1.034990333	-15.59727476	0.082500003	-0.123891339	8.304369926	84.1769104	0
P4	1.55797E+11	51:44.3	1.01965105	-15.60023649	0.121500008	-0.088040769	8.305454254	84.1769104	0
P4	1.55797E+11	51:44.4	0.98428182	-15.62525652	0.299500018	0.001811959	8.305751801	84.1769104	0
P4	1.55797E+11	51:44.5	0.936964483	-15.66645398	0.452500015	0.152868003	8.305991173	84.1769104	0
P4	1.55797E+11	51:44.6	0.909041784	-15.68839481	0.341500014	0.325577945	8.306460381	84.1769104	0
P4	1.55797E+11	51:44.7	0.907426467	-15.68290889	0.137500003	0.44424963	8.306820869	84.1769104	0
P4	1.55797E+11	51:44.8	0.919656937	-15.66507765	0.052500002	0.436390281	8.30724144	84.1769104	0
P4	1.55797E+11	51:44.9	0.935766314	-15.64603491	0.094500005	0.281199187	8.307553291	84.1769104	0
P4	1.55797E+11	51:45.0	0.950131949	-15.63142323	0.11150001	0.024583034	8.308022499	84.1769104	0
P4	1.55797E+11	51:45.1	0.961491048	-15.62207437	0.11150001	-0.22606115	8.308452606	84.1769104	0
P4	1.55797E+11	51:45.2	0.969415103	-15.6174859	0.098500006	-0.370250344	8.308696747	84.1769104	0
P4	1.55797E+11	51:45.3	0.962826688	-15.62797337	0.024499999	-0.383174837	8.30892086	84.1769104	0
P4	1.55797E+11	51:45.4	0.938982221	-15.65417992	0.178499997	-0.277596921	8.30929184	84.1769104	0
P4	1.55797E+11	51:45.5	0.9221319	-15.67022887	0.148499995	-0.132568017	8.309512138	84.1769104	0
P4	1.55797E+11	51:45.6	0.91139356	-15.68045961	0.125499994	-0.008272258	8.309950829	84.1769104	0
P4	1.55797E+11	51:45.7	0.893563576	-15.69792616	0.201499999	0.066808142	8.310312271	84.1769104	0
P4	1.55797E+11	51:45.8	0.875572488	-15.71374372	0.21450001	0.114943214	8.311000824	84.1769104	0
P4	1.55797E+11	51:45.9	0.845287542	-15.7432404	0.338500023	0.174749061	8.31129837	84.1769104	0
P4	1.55797E+11	51:46.0	0.795126536	-15.79607607	0.551500022	0.277527183	8.311532974	84.1769104	0
P4	1.55797E+11	51:46.1	0.741920756	-15.855141	0.645500064	0.432190508	8.311889648	84.1769104	0
P4	1.55797E+11	51:46.2	0.713169573	-15.88874017	0.483500004	0.581823826	8.312451363	84.1769104	0
P4	1.55797E+11	51:46.3	0.719235042	-15.88301232	0.172499999	0.633085668	8.312670708	84.1769104	0
P4	1.55797E+11	51:46.4	0.743874351	-15.85598711	0.053500004	0.500265241	8.312963486	84.1769104	0
P4	1.55797E+11	51:46.5	0.786103389	-15.80997201	0.293500006	0.22248362	8.313490868	84.1769104	0
P4	1.55797E+11	51:46.6	0.843578982	-15.74933261	0.521500051	-0.08931563	8.31381321	84.1769104	0
P4	1.55797E+11	51:46.7	0.900141787	-15.69318236	0.604500055	-0.25938201	8.314208984	84.1769104	0
P4	1.55797E+11	51:46.8	0.948093845	-15.64855855	0.600500047	-0.181106299	8.314443588	84.1769104	0
P4	1.55797E+11	51:46.9	0.986919899	-15.61190463	0.57250005	0.0943847	8.314741135	84.1769104	0
P4	1.55797E+11	51:47.0	1.016074663	-15.58317712	0.513500035	0.399962038	8.315107346	84.1769104	0
P4	1.55797E+11	51:47.1	1.034285746	-15.56575249	0.408500016	0.547764719	8.316303253	84.1769104	0
P4	1.55797E+11	51:47.2	1.04268446	-15.55323387	0.314500004	0.446301699	8.317968369	84.1769104	0
P4	1.55797E+11	51:47.3	1.042218655	-15.53774089	0.254500002	0.143514514	8.318886757	84.1769104	0
P4	1.55797E+11	51:47.4	1.035614022	-15.51592448	0.243500009	-0.211968809	8.320102692	84.1769104	0
P4	1.55797E+11	51:47.5	1.02622358	-15.49804161	0.202500001	-0.480652571	8.325375557	84.1769104	0
P4	1.55797E+11	51:47.6	1.015995285	-15.48344158	0.177499995	-0.595383167	8.326547623	84.1769104	0
P4	1.55797E+11	51:47.7	1.00823554	-15.43940167	0.342500001	-0.556231678	8.327558517	84.1769104	0
P4	1.55797E+11	51:47.8	1.004887672	-15.35910803	0.579500079	-0.37501058	8.32833004	84.1769104	0
P4	1.55797E+11	51:47.9	1.000747723	-15.27922579	0.636500061	-0.08629401	8.329614639	84.1769104	0
P4	1.55797E+11	51:48.0	0.991287045	-15.21457609	0.601500034	0.245199189	8.332895279	84.1769104	0
P4	1.55797E+11	51:48.1	0.981233428	-15.15035381	0.627500057	0.537955403	8.337158203	84.1769104	0
P4	1.55797E+11	51:48.2	0.973410092	-15.09104793	0.615500033	0.704733372	8.340522766	84.69551086	0
P4	1.55797E+11	51:48.3	0.96731308	-15.02461878	0.662500083	0.714730263	8.34313488	84.69551086	0
P4	1.55797E+11	51:48.4	0.961352999	-14.92408143	0.875500083	0.627741754	8.344535828	84.69551086	0
P4	1.55797E+11	51:48.5	0.952394652	-14.79782523	1.070500016	0.552556157	8.346948624	84.69551086	0
P4	1.55797E+11	51:48.6	0.940371267	-14.66607815	1.164499998	0.573159218	8.349531174	84.69551086	0
P4	1.55797E+11	51:48.7	0.926975403	-14.54154175	1.178500056	0.700354159	8.35406208	85.24697876	0
P4	1.55797E+11	51:48.8	0.91496914	-14.42975496	1.137500048	0.863697827	8.356816292	85.24697876	0
P4	1.55797E+11	51:48.9	0.906223848	-14.33076471	1.071500063	0.937430978	8.358921051	85.24697876	0
P4	1.55797E+11	51:49.0	0.898549611	-14.24717082	0.969500065	0.824777484	8.363799095	85.24697876	0
P4	1.55797E+11	51:49.1	0.887887076	-14.180522	0.841500044	0.525090873	8.374560356	85.24697876	0
P4	1.55797E+11	51:49.2	0.872046046	-14.1254066	0.732500076	0.117608517	8.379253387	85.24697876	0
P4	1.55797E+11	51:49.3	0.851382875	-14.07632571	0.654500067	-0.296688557	8.381649971	85.24697876	0
P4	1.55797E+11	51:49.4	0.827740401	-14.03219384	0.586500049	-0.627202749	8.38421917	85.76589966	0
P4	1.55797E+11	51:49.5	0.804524775	-13.99343567	0.51850003	-0.825598955	8.388422966	85.76589966	0
P4	1.55797E+11	51:49.6	0.784445849	-13.96218606	0.438500017	-0.903748155	8.39054203	85.76589966	0
P4	1.55797E+11	51:49.7	0.768979763	-13.93889746	0.353500009	-0.90069133	8.392309189	85.76589966	0
P4	1.55797E+11	51:49.8	0.758970647	-13.91927791	0.287499994	-0.856833279	8.394589424	85.76589966	0
P4	1.55797E+11	51:49.9	0.752521592	-13.90263427	0.2315	-0.804030776	8.39658165	85.76589966	0
P4	1.55797E+11	51:50.0	0.74915656	-13.89174395	0.166500002	-0.760002315	8.397919655	85.76589966	0
P4	1.55797E+11	51:50.1	0.752825183	-13.88623374	0.096500002	-0.729230464	8.399799347	85.76589966	0
P4	1.55797E+11	51:50.2	0.765433572	-13.88562213	0.068500005	-0.700725436	8.403046608	85.76589966	0
P4	1.55797E+11	51:50.3	0.782478047	-13.88959891	0.102500007	-0.652312338	8.404941559	85.76589966	0
P4	1.55797E+11	51:50.4	0.79868441	-13.89680743	0.127499998	-0.568880081	8.408290863	85.76589966	0
P4	1.55797E+11	51:50.5	0.811102674	-13.90856912	0.1435	-0.446127683	8.416704178	85.76589966	0
P4	1.55797E+11	51:50.6	0.817868781	-13.92427389	0.153500006	-0.294839829	8.419829369	85.76589966	0
P4	1.55797E+11	51:50.7	0.820866052	-13.93911837	0.149499997	-0.140554741	8.421728134	85.76589966	0
P4	1.55797E+11	51:50.8	0.824877127	-13.95188937	0.147499993	-0.014484735	8.425644875	85.76589966	0
P4	1.55797E+11	51:50.9	0.830924949	-13.96420495	0.151500002	0.062557258	8.430307388	85.76589966	0
P4	1.55797E+11	51:51.0	0.836411399	-13.97781197	0.156499997	0.088048019	8.432348251	85.76589966	0
P4	1.55797E+11	51:51.1	0.84002821	-13.9924175	0.157499999	0.075801328	8.435498238	85.76589966	0
P4	1.55797E+11	51:51.2	0.841023354	-14.0043464	0.136500001	0.046028201	8.437573433	85.76589966	0
P4	1.55797E+11	51:51.3	0.839165608	-14.01334163	0.113500006	0.013828721	8.439506531	85.76589966	0
P4	1.55797E+11	51:51.4	0.834895666	-14.01955754	0.091500007	-0.017588537	8.442046165	85.76589966	0
P4	1.55797E+11	51:51.5	0.829139682	-14.02373166	0.078500003	-0.053046871	8.443950653	85.76589966	0
P4	1.55797E+11	51:51.6	0.823645001	-14.02975058	0.083500005	-0.088961333	8.446147919	85.76589966	0
P4	1.55797E+11	51:51.7	0.819380228	-14.03552637	0.076500006	-0.117001384	8.448578835	85.76589966	0
P4	1.55797E+11	51:51.8	0.816243228	-14.03730712	0.052500002	-0.13152729	8.449682236	85.76589966	0
P4	1.55797E+11	51:51.9	0.813286387	-14.03656094	0.039500002	-0.131594658	8.45053196	85.76589966	0
P4	1.55797E+11	51:52.0	0.810212377	-14.03509379	0.037500001	-0.121966965	8.452607155	85.76589966	0
P4	1.55797E+11	51:52.1	0.807893343	-14.03220909	0.034500003	-0.110427506	8.454292297	85.76589966	0
P4	1.55797E+11	51:52.2	0.806035923	-14.02832534	0.037500001	-0.099708013	8.455209732	85.76589966	0
P4	1.55797E+11	51:52.3	0.804108107	-14.02591134	0.033500001	-0.088828318	8.455918312	85.76589966	0
P4	1.55797E+11	51:52.4	0.80315337	-14.02487905	0.024499999	-0.075440988	8.456240654	85.76589966	0
P4	1.55797E+11	51:52.5	0.803234348	-14.02390891	0.0185	-0.060420293	8.456821442	85.76589966	0
P4	1.55797E+11	51:52.6	0.803544222	-14.02188351	0.022500001	-0.046309125	8.458359718	85.76589966	0
P4	1.55797E+11	51:52.7	0.804285998	-14.01739495	0.037500001	-0.033373795	8.459042549	85.76589966	0
P4	1.55797E+11	51:52.8	0.804359664	-14.00960489	0.059500005	-0.018772226	8.459467888	85.76589966	0
P4	1.55797E+11	51:52.9	0.802893473	-14.00086916	0.070500001	0.001919625	8.460141182	85.76589966	0
P4	1.55797E+11	51:53.0	0.801104935	-13.99546677	0.056500003	0.027728345	8.460986137	85.76589966	0
P4	1.55797E+11	51:53.1	0.799365154	-13.99331146	0.039500002	0.049438685	8.461713791	85.76589966	0
P4	1.55797E+11	51:53.2	0.797025479	-13.99278998	0.0295	0.054874178	8.46216774	85.76589966	0
P4	1.55797E+11	51:53.3	0.794064734	-13.99298304	0.0275	0.039043851	8.462607384	85.76589966	0
P4	1.55797E+11	51:53.4	0.792210463	-13.99300329	0.021500001	0.00596651	8.463481903	85.76589966	0
P4	1.55797E+11	51:53.5	0.792607664	-13.99389193	0.0055	-0.032851737	8.463842392	85.76589966	0
P4	1.55797E+11	51:53.6	0.794159272	-13.99463548	0.0035	-0.063281022	8.4643116	85.76589966	0
P4	1.55797E+11	51:53.7	0.794971399	-13.99268952	0.011500001	-0.076868266	8.464574814	85.76589966	0
P4	1.55797E+11	51:53.8	0.794016172	-13.99169654	0.009500001	-0.074058667	8.464946747	85.76589966	0
P4	1.55797E+11	51:53.9	0.791823514	-13.99418725	0.020500001	-0.058322486	8.465557098	85.76589966	0
P4	1.55797E+11	51:54.0	0.788467842	-13.99784566	0.033500001	-0.034396492	8.466147423	85.76589966	0
P4	1.55797E+11	51:54.1	0.783983565	-14.00380495	0.053500004	-0.004407966	8.466440201	85.76589966	0
P4	1.55797E+11	51:54.2	0.779963914	-14.01158305	0.067500003	0.029624537	8.466914177	85.76589966	0
P4	1.55797E+11	51:54.3	0.778247591	-14.01753173	0.058500003	0.061590884	8.46784687	85.76589966	0
P4	1.55797E+11	51:54.4	0.778935173	-14.01857582	0.0285	0.079168938	8.468623161	85.76589966	0
P4	1.55797E+11	51:54.5	0.78148756	-14.01367934	0.0135	0.072846167	8.469399452	85.76589966	0
P4	1.55797E+11	51:54.6	0.787036172	-14.00822986	0.038500004	0.04636668	8.470478058	85.76589966	0
P4	1.55797E+11	51:54.7	0.796522158	-14.00730413	0.061500005	0.01390713	8.471405983	85.76589966	0
P4	1.55797E+11	51:54.8	0.807943161	-14.010909	0.085500002	-0.003854772	8.472358704	85.76589966	0
P4	1.55797E+11	51:54.9	0.818014189	-14.01755764	0.094500005	0.00448081	8.4731884	85.76589966	0
P4	1.55797E+11	51:55.0	0.824992932	-14.02267718	0.082500003	0.0360681	8.475019455	85.76589966	0
P4	1.55797E+11	51:55.1	0.828072938	-14.0220784	0.053500004	0.06798283	8.476039886	85.76589966	0
P4	1.55797E+11	51:55.2	0.826353924	-14.01782269	0.0265	0.075161099	8.477006912	85.76589966	0
P4	1.55797E+11	51:55.3	0.82025585	-14.01552555	0.0195	0.046196327	8.47767067	85.76589966	0
P4	1.55797E+11	51:55.4	0.81140189	-14.01779187	0.046500005	-0.005871609	8.478593826	85.76589966	0
P4	1.55797E+11	51:55.5	0.802493087	-14.02151591	0.063500002	-0.053318281	8.479457855	85.76589966	0
P4	1.55797E+11	51:55.6	0.796461493	-14.0211908	0.053500004	-0.072855294	8.480703354	85.76589966	0
P4	1.55797E+11	51:55.7	0.79400694	-14.01442669	0.053500004	-0.057181817	8.481611252	85.76589966	0
P4	1.55797E+11	51:55.8	0.795301048	-14.00322039	0.074500002	-0.018612284	8.48322773	85.76589966	0
P4	1.55797E+11	51:55.9	0.799819491	-13.9915982	0.086500004	0.024100142	8.484052658	85.76589966	0
P4	1.55797E+11	51:56.0	0.804897755	-13.98321903	0.080500007	0.054024775	8.484418869	85.76589966	0
P4	1.55797E+11	51:56.1	0.808591975	-13.97869225	0.0625	0.063843377	8.484819412	85.76589966	0
P4	1.55797E+11	51:56.2	0.810471473	-13.97801561	0.038500004	0.052010462	8.485464096	85.76589966	0
P4	1.55797E+11	51:56.3	0.810586724	-13.98118186	0.010500001	0.020149048	8.486074448	85.76589966	0
P4	1.55797E+11	51:56.4	0.81003457	-13.98456105	0.0075	-0.024821831	8.486830711	85.76589966	0
P4	1.55797E+11	51:56.5	0.80968715	-13.98558372	0.0045	-0.072336741	8.487304688	85.76589966	0
P4	1.55797E+11	51:56.6	0.809331544	-13.98556588	0.0025	-0.110070035	8.488428116	85.76589966	0
P4	1.55797E+11	51:56.7	0.809357666	-13.98499731	0.0035	-0.127061501	8.488822937	85.76589966	0
P4	1.55797E+11	51:56.8	0.809944861	-13.983931	0.0065	-0.117304847	8.489150047	85.76589966	0
P4	1.55797E+11	51:56.9	0.810220406	-13.98558054	0.0125	-0.086650968	8.489570618	85.76589966	0
P4	1.55797E+11	51:57.0	0.809578652	-13.99131382	0.038500004	-0.045051668	8.489887238	85.76589966	0
P4	1.55797E+11	51:57.1	0.80886595	-13.9966957	0.041500002	-0.003688962	8.490307808	85.76589966	0
P4	1.55797E+11	51:57.2	0.809046455	-14.00008112	0.033500001	0.029993735	8.490693092	85.76589966	0
P4	1.55797E+11	51:57.3	0.808991575	-14.00315317	0.033500001	0.051698864	8.491279602	85.76589966	0
P4	1.55797E+11	51:57.4	0.807649228	-14.00369342	0.020500001	0.056859966	8.491538048	85.76589966	0
P4	1.55797E+11	51:57.5	0.805556991	-13.99990481	0.0185	0.046473689	8.491806984	85.76589966	0
P4	1.55797E+11	51:57.6	0.802757473	-13.99630119	0.0265	0.024886839	8.492572784	85.76589966	0
P4	1.55797E+11	51:57.7	0.799611277	-13.99718919	0.0255	0.001718835	8.49370575	85.76589966	0
P4	1.55797E+11	51:57.8	0.796220493	-13.99938568	0.031500001	-0.013384291	8.494287491	85.76589966	0
P4	1.55797E+11	51:57.9	0.791188272	-13.99963459	0.040500004	-0.014205043	8.495029449	85.76589966	0
P4	1.55797E+11	51:58.0	0.784094037	-13.9989258	0.056500003	-0.000291133	8.496108055	85.76589966	0
P4	1.55797E+11	51:58.1	0.775671344	-13.99914704	0.069500007	0.023847526	8.496938705	85.76589966	0
P4	1.55797E+11	51:58.2	0.767280689	-13.99847193	0.074500002	0.049711853	8.49777317	85.76589966	0
P4	1.55797E+11	51:58.3	0.760359673	-13.99400691	0.074500002	0.070518285	8.498394012	85.76589966	0
P4	1.55797E+11	51:58.4	0.754648078	-13.99039159	0.069500007	0.081176728	8.4989748	85.76589966	0
P4	1.55797E+11	51:58.5	0.748822688	-13.99044373	0.064500004	0.077555224	8.499492645	85.76589966	0
P4	1.55797E+11	51:58.6	0.743461469	-13.99097667	0.060500003	0.060456689	8.500117302	85.76589966	0
P4	1.55797E+11	51:58.7	0.740625878	-13.99098121	0.043500002	0.032668751	8.500571251	85.76589966	0
P4	1.55797E+11	51:58.8	0.740228048	-13.98984215	0.0265	-0.002053212	8.501416206	85.76589966	0
P4	1.55797E+11	51:58.9	0.741101428	-13.9870299	0.023500001	-0.036139119	8.502466202	85.76589966	0
P4	1.55797E+11	51:59.0	0.743339088	-13.98494867	0.0185	-0.064042695	8.504203796	85.76589966	0
P4	1.55797E+11	51:59.1	0.745991129	-13.9845	0.015500001	-0.081520639	8.505746841	85.76589966	0
P4	1.55797E+11	51:59.2	0.746479948	-13.98414919	0.009500001	-0.087772094	8.507421494	85.76589966	0
P4	1.55797E+11	51:59.3	0.744111822	-13.98331427	0.0135	-0.082386777	8.50810051	85.76589966	0
P4	1.55797E+11	51:59.4	0.740335008	-13.98326128	0.020500001	-0.067436114	8.508813858	85.76589966	0
P4	1.55797E+11	51:59.5	0.73622184	-13.98444376	0.0265	-0.045948315	8.509081841	85.76589966	0
P4	1.55797E+11	51:59.6	0.73266934	-13.98622384	0.0285	-0.021969413	8.509428978	85.76589966	0
P4	1.55797E+11	51:59.7	0.730104827	-13.98788335	0.0265	-5.69E-05	8.509795189	85.76589966	0
P4	1.55797E+11	51:59.8	0.728478928	-13.98754086	0.0195	0.014561615	8.510102272	85.76589966	0
P4	1.55797E+11	51:59.9	0.727669917	-13.9862694	0.015500001	0.018999515	8.510498047	85.76589966	0
P4	1.55797E+11	52:00.0	0.728427731	-13.98435056	0.010500001	0.013473948	8.510961533	85.76589966	0
P4	1.55797E+11	52:00.1	0.731282785	-13.98026265	0.0285	0.003381724	8.511493683	85.76589966	0
P4	1.55797E+11	52:00.2	0.734157891	-13.97636881	0.033500001	-0.004470693	8.511879921	85.76589966	0
P4	1.55797E+11	52:00.3	0.736249175	-13.97410693	0.0275	-0.005368647	8.512270927	85.76589966	0
P4	1.55797E+11	52:00.4	0.738843047	-13.97338317	0.0265	0.001140962	8.512529373	85.76589966	0
P4	1.55797E+11	52:00.5	0.741539048	-13.97579787	0.0255	0.010125524	8.512846947	85.76589966	0
P4	1.55797E+11	52:00.6	0.743565137	-13.97951273	0.0285	0.015914438	8.513457298	85.76589966	0
P4	1.55797E+11	52:00.7	0.745488715	-13.98048407	0.022500001	0.014318115	8.514487267	85.76589966	0
P4	1.55797E+11	52:00.8	0.74766077	-13.97942077	0.023500001	0.007805638	8.515190125	85.76589966	0
P4	1.55797E+11	52:00.9	0.748605558	-13.97909257	0.015500001	-0.00173641	8.515415192	85.76589966	0
P4	1.55797E+11	52:01.0	0.748089098	-13.97933436	0.0065	-0.011415129	8.515859604	85.76589966	0
P4	1.55797E+11	52:01.1	0.74939242	-13.97884162	0.0135	-0.0193718	8.516308784	85.76589966	0
P4	1.55797E+11	52:01.2	0.75146037	-13.97964524	0.0185	-0.023323506	8.516640663	85.76589966	0
P4	1.55797E+11	52:01.3	0.750411559	-13.98213439	0.0165	-0.023583947	8.517016411	85.76589966	0
P4	1.55797E+11	52:01.4	0.747602336	-13.98222848	0.014500001	-0.020136982	8.517490387	85.76589966	0
P4	1.55797E+11	52:01.5	0.745397825	-13.98043244	0.0165	-0.012460395	8.518041611	85.76589966	0
P4	1.55797E+11	52:01.6	0.743560585	-13.97994768	0.015500001	-0.004244913	8.518862724	85.76589966	0
P4	1.55797E+11	52:01.7	0.741523663	-13.98031742	0.0185	0.002186743	8.519628525	85.76589966	0
P4	1.55797E+11	52:01.8	0.74012046	-13.98079872	0.0165	0.004555086	8.520288467	85.76589966	0
P4	1.55797E+11	52:01.9	0.73978952	-13.98084973	0.009500001	0.003296264	8.521615982	85.76589966	0
P4	1.55797E+11	52:02.0	0.74028953	-13.97986148	0.0065	-0.001092369	8.524296761	85.76589966	0
P4	1.55797E+11	52:02.1	0.74157696	-13.97903937	0.0065	-0.007051008	8.526303291	85.76589966	0
P4	1.55797E+11	52:02.2	0.74388192	-13.97984552	0.0125	-0.011368477	8.527709961	85.76589966	0
P4	1.55797E+11	52:02.3	0.747157555	-13.98262233	0.0265	-0.011115571	8.528944969	85.76589966	0
P4	1.55797E+11	52:02.4	0.749919682	-13.98732262	0.037500001	-0.00307701	8.531630516	85.76589966	0
P4	1.55797E+11	52:02.5	0.752487193	-13.99109072	0.038500004	0.01252809	8.535283089	85.76589966	0
P4	1.55797E+11	52:02.6	0.75473583	-13.99288593	0.031500001	0.030554855	8.536913872	85.76589966	0
P4	1.55797E+11	52:02.7	0.755256433	-13.99730458	0.039500002	0.044955932	8.538115501	85.76589966	0
P4	1.55797E+11	52:02.8	0.754688421	-14.00272446	0.046500005	0.051204741	8.539023399	85.76589966	0
P4	1.55797E+11	52:02.9	0.752637988	-14.00315055	0.0195	0.044143178	8.539775848	85.76589966	0
P4	1.55797E+11	52:03.0	0.749397526	-13.99984156	0.0185	0.027088368	8.54070282	85.76589966	0
P4	1.55797E+11	52:03.1	0.746425817	-13.99799086	0.021500001	0.005355214	8.54223156	85.76589966	0
P4	1.55797E+11	52:03.2	0.744072178	-13.99817969	0.020500001	-0.01445134	8.543183327	85.76589966	0
P4	1.55797E+11	52:03.3	0.742762772	-13.99808738	0.0165	-0.028856216	8.544297218	85.76589966	0
P4	1.55797E+11	52:03.4	0.742320328	-13.9997297	0.014500001	-0.03472108	8.545327187	85.76589966	0
P4	1.55797E+11	52:03.5	0.742261476	-14.0048374	0.032500003	-0.030349353	8.546167374	85.76589966	0
P4	1.55797E+11	52:03.6	0.741673133	-14.01060136	0.040500004	-0.017646004	8.547001839	85.76589966	0
P4	1.55797E+11	52:03.7	0.740341427	-14.01427462	0.034500003	9.66E-06	8.5481987	85.76589966	0
P4	1.55797E+11	52:03.8	0.738652342	-14.01583057	0.0265	0.016308606	8.549355507	85.76589966	0
P4	1.55797E+11	52:03.9	0.735120723	-14.01669504	0.031500001	0.026794767	8.55303669	85.76589966	0
P4	1.55797E+11	52:04.0	0.729922741	-14.01615301	0.039500002	0.027879199	8.55501461	85.76589966	0
P4	1.55797E+11	52:04.1	0.725433034	-14.01252842	0.040500004	0.024039801	8.55629921	85.76589966	0
P4	1.55797E+11	52:04.2	0.721072204	-14.00794566	0.047500003	0.020044046	8.557050705	85.76589966	0
P4	1.55797E+11	52:04.3	0.715602602	-14.00598866	0.051500004	0.019438218	8.557646751	85.76589966	0
P4	1.55797E+11	52:04.4	0.710670712	-14.00582251	0.048500001	0.02280915	8.558139801	85.76589966	0
P4	1.55797E+11	52:04.5	0.707621829	-14.00550703	0.038500004	0.025615236	8.558525085	85.76589966	0
P4	1.55797E+11	52:04.6	0.705138932	-14.00577918	0.033500001	0.023698742	8.558945656	85.76589966	0
P4	1.55797E+11	52:04.7	0.701551157	-14.00763081	0.038500004	0.014448091	8.559423447	85.76589966	0
P4	1.55797E+11	52:04.8	0.697531571	-14.01039633	0.042500004	0.001006547	8.560024261	85.76589966	0
P4	1.55797E+11	52:04.9	0.693143428	-14.01349531	0.046500005	-0.009163531	8.560585976	85.76589966	0
P4	1.55797E+11	52:05.0	0.687421218	-14.01735464	0.058500003	-0.00910782	8.561410904	85.76589966	0
P4	1.55797E+11	52:05.1	0.681954646	-14.02179953	0.0625	0.001630651	8.562182426	85.76589966	0
P4	1.55797E+11	52:05.2	0.678300878	-14.02717194	0.060500003	0.017758021	8.563344955	85.76589966	0
P4	1.55797E+11	52:05.3	0.676860359	-14.03144502	0.049500003	0.030868441	8.563842773	85.76589966	0
P4	1.55797E+11	52:05.4	0.678315095	-14.03146655	0.0185	0.029679686	8.564287186	85.76589966	0
P4	1.55797E+11	52:05.5	0.681392862	-14.02810532	0.011500001	0.010646467	8.564706802	85.76589966	0
P4	1.55797E+11	52:05.6	0.684046436	-14.02602986	0.014500001	-0.021557225	8.565068245	85.76589966	0
P4	1.55797E+11	52:05.7	0.686605858	-14.0290916	0.0275	-0.05268129	8.565908432	85.76589966	0
P4	1.55797E+11	52:05.8	0.690011676	-14.03504104	0.047500003	-0.066937245	8.566904068	85.76589966	0
P4	1.55797E+11	52:05.9	0.692858435	-14.03918962	0.042500004	-0.057752348	8.567436218	85.76589966	0
P4	1.55797E+11	52:06.0	0.694741116	-14.04086033	0.0305	-0.030545272	8.56842804	85.76589966	0
P4	1.55797E+11	52:06.1	0.696750584	-14.04233965	0.0305	0.000675713	8.568994522	85.76589966	0
P4	1.55797E+11	52:06.2	0.697243099	-14.04421275	0.0255	0.020195734	8.570385933	85.76589966	0
P4	1.55797E+11	52:06.3	0.695217725	-14.04666944	0.023500001	0.020652987	8.571396828	85.76589966	0
P4	1.55797E+11	52:06.4	0.69187338	-14.04958783	0.0305	0.007619149	8.573134422	85.76589966	0
P4	1.55797E+11	52:06.5	0.688884573	-14.05051871	0.024499999	-0.009234492	8.574658394	85.76589966	0
P4	1.55797E+11	52:06.6	0.687162553	-14.04877336	0.015500001	-0.020378416	8.575273514	85.76589966	0
P4	1.55797E+11	52:06.7	0.685615877	-14.04628196	0.0195	-0.02331093	8.575985909	85.76589966	0
P4	1.55797E+11	52:06.8	0.685044545	-14.04159662	0.0305	-0.019389529	8.576621056	85.76589966	0
P4	1.55797E+11	52:06.9	0.686596652	-14.03458624	0.048500001	-0.009266214	8.577300072	85.76589966	0
P4	1.55797E+11	52:07.0	0.688421939	-14.02903699	0.047500003	0.004213404	8.578315735	85.76589966	0
P4	1.55797E+11	52:07.1	0.689727117	-14.02494053	0.042500004	0.020109927	8.578954697	85.76589966	0
P4	1.55797E+11	52:07.2	0.691412923	-14.02125913	0.042500004	0.034726322	8.57985878	85.76589966	0
P4	1.55797E+11	52:07.3	0.694530322	-14.01703219	0.050500002	0.043296862	8.580898285	85.76589966	0
P4	1.55797E+11	52:07.4	0.698340989	-14.01246608	0.055500004	0.043714903	8.581616402	85.76589966	0
P4	1.55797E+11	52:07.5	0.700882907	-14.01007431	0.042500004	0.035967018	8.582221985	85.76589966	0
P4	1.55797E+11	52:07.6	0.702478471	-14.00942099	0.0295	0.021776753	8.583369255	85.76589966	0
P4	1.55797E+11	52:07.7	0.703716396	-14.00883225	0.024499999	0.003935367	8.584424019	85.76589966	0
P4	1.55797E+11	52:07.8	0.70503818	-14.00820472	0.022500001	-0.014377809	8.585635185	85.76589966	0
P4	1.55797E+11	52:07.9	0.706573255	-14.00753854	0.020500001	-0.031524722	8.58634758	85.76589966	0
P4	1.55797E+11	52:08.0	0.706881254	-14.00750312	0.010500001	-0.045393497	8.586957932	85.76589966	0
P4	1.55797E+11	52:08.1	0.70509024	-14.0082763	0.0055	-0.05434576	8.587602615	85.76589966	0
P4	1.55797E+11	52:08.2	0.701912001	-14.00876552	0.0175	-0.0548614	8.588798523	85.76589966	0
P4	1.55797E+11	52:08.3	0.698644745	-14.0091853	0.022500001	-0.046452399	8.590790749	85.76589966	0
P4	1.55797E+11	52:08.4	0.695287686	-14.00967037	0.0275	-0.030750206	8.593920708	85.76589966	0
P4	1.55797E+11	52:08.5	0.691725727	-14.01021946	0.031500001	-0.01100701	8.596611023	85.76589966	0
P4	1.55797E+11	52:08.6	0.689353898	-14.01129292	0.0275	0.007811231	8.597637177	85.76589966	0
P4	1.55797E+11	52:08.7	0.689888103	-14.01282006	0.015500001	0.019935664	8.59859848	85.76589966	0
P4	1.55797E+11	52:08.8	0.692498133	-14.01620543	0.0255	0.023987565	8.600234032	85.76589966	0
P4	1.55797E+11	52:08.9	0.694996814	-14.02243526	0.045500003	0.022695588	8.602309227	85.76589966	0
P4	1.55797E+11	52:09.0	0.696965787	-14.02981947	0.058500003	0.022397989	8.603534698	85.76589966	0
P4	1.55797E+11	52:09.1	0.698025815	-14.03577813	0.054500002	0.027369587	8.604462624	85.76589966	0
P4	1.55797E+11	52:09.2	0.697672977	-14.03952964	0.043500002	0.036836274	8.605786324	85.76589966	0
P4	1.55797E+11	52:09.3	0.695869405	-14.04193	0.035500001	0.044237874	8.60769558	85.76589966	0
P4	1.55797E+11	52:09.4	0.692480366	-14.04257972	0.0295	0.039768808	8.608857155	85.76589966	0
P4	1.55797E+11	52:09.5	0.68862784	-14.04113426	0.0265	0.021435754	8.611118317	85.76589966	0
P4	1.55797E+11	52:09.6	0.686048341	-14.03836082	0.023500001	-0.005315047	8.613735199	85.76589966	0
P4	1.55797E+11	52:09.7	0.684849532	-14.03508163	0.023500001	-0.029946247	8.615229607	85.76589966	0
P4	1.55797E+11	52:09.8	0.684365498	-14.03291925	0.020500001	-0.044705875	8.615747452	85.76589966	0
P4	1.55797E+11	52:09.9	0.682447086	-14.03377598	0.0195	-0.046037283	8.616298676	85.76589966	0
P4	1.55797E+11	52:10.0	0.677827044	-14.03450451	0.035500001	-0.035571646	8.616929054	85.76589966	0
P4	1.55797E+11	52:10.1	0.671570358	-14.03092865	0.054500002	-0.016660266	8.620918274	85.76589966	0
P4	1.55797E+11	52:10.2	0.662125696	-14.02456281	0.084500007	0.011543668	8.623432159	85.76589966	0
P4	1.55797E+11	52:10.3	0.648855461	-14.01796246	0.114500009	0.050415579	8.626616478	85.76589966	0
P4	1.55797E+11	52:10.4	0.633702085	-14.0128623	0.131500006	0.097940408	8.629096985	85.76589966	0
P4	1.55797E+11	52:10.5	0.617859344	-14.00987652	0.141499996	0.145081446	8.633061409	85.76589966	0
P4	1.55797E+11	52:10.6	0.605212785	-14.0107932	0.126499996	0.176585436	8.635986328	85.76589966	0
P4	1.55797E+11	52:10.7	0.595847229	-14.01858411	0.114500009	0.180115819	8.637817383	85.76589966	0
P4	1.55797E+11	52:10.8	0.59414475	-14.02640101	0.076500006	0.14612183	8.639897346	85.76589966	0
P4	1.55797E+11	52:10.9	0.6144487	-14.02437766	0.081500001	0.084306829	8.643320084	85.76589966	0
P4	1.55797E+11	52:11.0	0.654690654	-14.016166	0.238499999	0.037256096	8.64913559	85.76589966	0
P4	1.55797E+11	52:11.1	0.702101057	-14.00868379	0.330500007	0.044137485	8.653159142	85.76589966	0
P4	1.55797E+11	52:11.2	0.750862415	-14.00102531	0.388500005	0.128913924	8.659980774	85.76589966	0
P4	1.55797E+11	52:11.3	0.796644281	-13.99036161	0.415500015	0.274449646	8.670737267	85.76589966	0
P4	1.55797E+11	52:11.4	0.837992829	-13.97327045	0.428500026	0.432839781	8.674574852	85.76589966	0
P4	1.55797E+11	52:11.5	0.88026865	-13.94433646	0.479500026	0.545686007	8.678462029	85.76589966	0
P4	1.55797E+11	52:11.6	0.930790912	-13.90015604	0.587500036	0.591088355	8.68018055	85.76589966	0
P4	1.55797E+11	52:11.7	0.990133103	-13.84502369	0.699500084	0.590173244	8.688427925	85.76589966	0
P4	1.55797E+11	52:11.8	1.052321563	-13.78785704	0.75850004	0.582391798	8.695815086	85.76589966	0
P4	1.55797E+11	52:11.9	1.11321783	-13.73253941	0.779500067	0.595657885	8.699970245	85.76589966	0
P4	1.55797E+11	52:12.0	1.168693568	-13.68163876	0.761500061	0.617595673	8.704292297	85.76589966	0
P4	1.55797E+11	52:12.1	1.213521942	-13.64043695	0.683500051	0.604159415	8.709985733	86.3157196	0
P4	1.55797E+11	52:12.2	1.245767634	-13.60883814	0.577500045	0.49467212	8.715039253	86.3157196	0
P4	1.55797E+11	52:12.3	1.266147998	-13.58358072	0.469500005	0.274354845	8.72145462	86.3157196	0
P4	1.55797E+11	52:12.4	1.281345584	-13.56522063	0.377499998	-0.024157414	8.726781845	86.3157196	0
P4	1.55797E+11	52:12.5	1.292683371	-13.56158465	0.254500002	-0.345431745	8.734892845	86.3157196	0
P4	1.55797E+11	52:12.6	1.284431106	-13.5777513	0.047500003	-0.645534992	8.741782188	86.3157196	0
P4	1.55797E+11	52:12.7	1.247017079	-13.60408889	0.206500009	-0.845140994	8.750439644	86.3157196	0
P4	1.55797E+11	52:12.8	1.189203494	-13.63366999	0.406500012	-0.887827575	8.758886337	86.3157196	0
P4	1.55797E+11	52:12.9	1.123494947	-13.66563771	0.542500079	-0.733039975	8.76492691	86.3157196	0
P4	1.55797E+11	52:13.0	1.059664436	-13.69350364	0.597500026	-0.401475251	8.771430969	86.3157196	0
P4	1.55797E+11	52:13.1	1.002489921	-13.71031336	0.588500023	0.025505897	8.777822495	86.3157196	0
P4	1.55797E+11	52:13.2	0.954565473	-13.71396443	0.537500024	0.406377912	8.782553673	86.3157196	0
P4	1.55797E+11	52:13.3	0.916743085	-13.70666069	0.468500018	0.607054055	8.784111023	86.3157196	0
P4	1.55797E+11	52:13.4	0.88442456	-13.69177096	0.421500027	0.578611672	8.787797928	86.3157196	0
P4	1.55797E+11	52:13.5	0.856240279	-13.67215594	0.385500014	0.358949959	8.797211647	86.3157196	0
P4	1.55797E+11	52:13.6	0.823514081	-13.65500668	0.3935	0.068644114	8.801094055	86.3157196	0
P4	1.55797E+11	52:13.7	0.780144916	-13.6442175	0.435500026	-0.171919197	8.804350853	86.3157196	0
P4	1.55797E+11	52:13.8	0.744756063	-13.63257711	0.390500009	-0.280109048	8.805966377	86.3157196	0
P4	1.55797E+11	52:13.9	0.725299015	-13.61770599	0.304500014	-0.284945697	8.807578087	86.3157196	0
P4	1.55797E+11	52:14.0	0.711773465	-13.60126132	0.264499992	-0.250136644	8.808945656	86.81899261	0
P4	1.55797E+11	52:14.1	0.698639295	-13.58266796	0.255500019	-0.228207365	8.81002903	86.81899261	0
P4	1.55797E+11	52:14.2	0.684811763	-13.56503748	0.243500009	-0.240784377	8.811836243	86.81899261	0
P4	1.55797E+11	52:14.3	0.67113933	-13.55199352	0.21450001	-0.275208533	8.814296722	86.81899261	0
P4	1.55797E+11	52:14.4	0.657680633	-13.54297333	0.186499998	-0.302983314	8.816074371	86.81899261	0
P4	1.55797E+11	52:14.5	0.643606089	-13.53523343	0.174500003	-0.303946048	8.817783356	86.81899261	0
P4	1.55797E+11	52:14.6	0.628641156	-13.52729584	0.171499997	-0.277403295	8.819126129	86.81899261	0
P4	1.55797E+11	52:14.7	0.613556963	-13.51932543	0.167500004	-0.235025793	8.820385933	86.81899261	0
P4	1.55797E+11	52:14.8	0.598370519	-13.51316087	0.160500005	-0.190090716	8.821928978	86.81899261	0
P4	1.55797E+11	52:14.9	0.584729016	-13.51126714	0.141499996	-0.155629829	8.82352066	86.81899261	0
P4	1.55797E+11	52:15.0	0.576403682	-13.51686749	0.102500007	-0.135554612	8.825009346	86.81899261	0
P4	1.55797E+11	52:15.1	0.573552653	-13.53101533	0.099500008	-0.125191286	8.82583046	86.81899261	0
P4	1.55797E+11	52:15.2	0.574288332	-13.54971138	0.1285	-0.119641259	8.826259613	86.81899261	0
P4	1.55797E+11	52:15.3	0.578387374	-13.56880774	0.148499995	-0.110623747	8.82689476	86.81899261	0
P4	1.55797E+11	52:15.4	0.585957795	-13.58784626	0.169500008	-0.085768551	8.827617645	86.81899261	0
P4	1.55797E+11	52:15.5	0.597194579	-13.60645503	0.190500006	-0.036949314	8.829502106	86.81899261	0
P4	1.55797E+11	52:15.6	0.608253508	-13.62492378	0.203500003	0.029922942	8.830434799	86.81899261	0
P4	1.55797E+11	52:15.7	0.615157206	-13.64584215	0.216499999	0.096739866	8.831625938	86.81899261	0
P4	1.55797E+11	52:15.8	0.619793944	-13.66972323	0.235500008	0.146720588	8.832660675	86.81899261	0
P4	1.55797E+11	52:15.9	0.62409001	-13.69321931	0.237500012	0.169790775	8.834360123	86.81899261	0
P4	1.55797E+11	52:16.0	0.627126344	-13.71419997	0.2245	0.164715126	8.836322784	86.81899261	0
P4	1.55797E+11	52:16.1	0.62792176	-13.73477567	0.218500003	0.137921304	8.837505341	86.81899261	0
P4	1.55797E+11	52:16.2	0.628940609	-13.75399023	0.208499998	0.098532699	8.839092255	86.81899261	0
P4	1.55797E+11	52:16.3	0.63103095	-13.77244034	0.200499997	0.053504065	8.840249062	86.81899261	0
P4	1.55797E+11	52:16.4	0.631618443	-13.79265856	0.205500007	0.009484109	8.840859413	86.81899261	0
P4	1.55797E+11	52:16.5	0.62915011	-13.81214268	0.199500009	-0.025506508	8.841670036	86.81899261	0
P4	1.55797E+11	52:16.6	0.623328398	-13.83082942	0.195500001	-0.04580548	8.842534065	86.81899261	0
P4	1.55797E+11	52:16.7	0.615730963	-13.8483412	0.190500006	-0.052216105	8.843008041	86.81899261	0
P4	1.55797E+11	52:16.8	0.610977938	-13.85994732	0.151500002	-0.054729756	8.843798637	86.81899261	0
P4	1.55797E+11	52:16.9	0.612400715	-13.86231604	0.081500001	-0.071315989	8.844389915	86.81899261	0
P4	1.55797E+11	52:17.0	0.617793131	-13.85810425	0.0305	-0.115078412	8.845463753	86.81899261	0
P4	1.55797E+11	52:17.1	0.624615017	-13.85407859	0.035500001	-0.179686293	8.847002029	86.81899261	0
P4	1.55797E+11	52:17.2	0.630394817	-13.85554705	0.043500002	-0.24397856	8.847690582	86.81899261	0
P4	1.55797E+11	52:17.3	0.633373596	-13.86364728	0.060500003	-0.278306872	8.848330498	86.81899261	0
P4	1.55797E+11	52:17.4	0.636499813	-13.87336383	0.072500005	-0.262132317	8.849590302	86.81899261	0
P4	1.55797E+11	52:17.5	0.64232563	-13.87910984	0.069500007	-0.196598724	8.851025581	86.81899261	0
P4	1.55797E+11	52:17.6	0.651761584	-13.87886215	0.076500006	-0.105386771	8.851903915	86.81899261	0
P4	1.55797E+11	52:17.7	0.667396359	-13.86846699	0.129500002	-0.011506937	8.852563858	86.81899261	0
P4	1.55797E+11	52:17.8	0.691037536	-13.8437226	0.234500006	0.079714589	8.852953911	86.81899261	0
P4	1.55797E+11	52:17.9	0.719950865	-13.80701811	0.33950001	0.177604198	8.855132103	86.81899261	0
P4	1.55797E+11	52:18.0	0.74923528	-13.76135186	0.423500001	0.298258603	8.857163429	86.81899261	0
P4	1.55797E+11	52:18.1	0.776443854	-13.71020178	0.485500008	0.442290604	8.858207703	86.81899261	0
P4	1.55797E+11	52:18.2	0.800749818	-13.66238069	0.496500015	0.580394864	8.858925819	86.81899261	0
P4	1.55797E+11	52:18.3	0.821171117	-13.62438444	0.457500011	0.65888679	8.859653473	86.81899261	0
P4	1.55797E+11	52:18.4	0.836090331	-13.59836788	0.382500023	0.631700635	8.861064911	86.81899261	0
P4	1.55797E+11	52:18.5	0.845612912	-13.5841303	0.291500002	0.482261002	8.862587929	86.81899261	0
P4	1.55797E+11	52:18.6	0.852696225	-13.57713838	0.217500001	0.234415174	8.863622665	86.81899261	0
P4	1.55797E+11	52:18.7	0.859093001	-13.57212395	0.170499995	-0.052893285	8.86480999	86.81899261	0
P4	1.55797E+11	52:18.8	0.865099418	-13.56624372	0.142499998	-0.309724271	8.866396904	86.81899261	0
P4	1.55797E+11	52:18.9	0.871498164	-13.55941113	0.123500004	-0.481990218	8.867827415	86.81899261	0
P4	1.55797E+11	52:19.0	0.878709891	-13.55317992	0.106500007	-0.549012363	8.868843079	86.81899261	0
P4	1.55797E+11	52:19.1	0.885303178	-13.54941799	0.083500005	-0.524444997	8.869638443	86.81899261	0
P4	1.55797E+11	52:19.2	0.888458619	-13.55020749	0.044500005	-0.447219372	8.870439529	86.81899261	0
P4	1.55797E+11	52:19.3	0.887682499	-13.55462748	0.023500001	-0.360467762	8.871474266	86.81899261	0
P4	1.55797E+11	52:19.4	0.885159085	-13.56077544	0.040500004	-0.288612783	8.872060776	86.81899261	0
P4	1.55797E+11	52:19.5	0.882767504	-13.56853002	0.061500005	-0.233396336	8.872817039	86.81899261	0
P4	1.55797E+11	52:19.6	0.880781485	-13.57688113	0.073500007	-0.182106718	8.873461723	86.81899261	0
P4	1.55797E+11	52:19.7	0.878799863	-13.58490309	0.079500005	-0.122176483	8.874233246	86.81899261	0
P4	1.55797E+11	52:19.8	0.878048244	-13.58986777	0.064500004	-0.056437872	8.875624657	86.81899261	0
P4	1.55797E+11	52:19.9	0.880221277	-13.58903859	0.0275	-0.004853069	8.87725544	86.81899261	0
P4	1.55797E+11	52:20.0	0.884386693	-13.58547443	0.020500001	0.015845809	8.881167412	86.81899261	0
P4	1.55797E+11	52:20.1	0.887659453	-13.58170245	0.022500001	0.001540422	8.888339996	86.81899261	0
P4	1.55797E+11	52:20.2	0.889937963	-13.57526019	0.039500002	-0.031621557	8.891493797	86.81899261	0
P4	1.55797E+11	52:20.3	0.894373587	-13.56470755	0.077500008	-0.055035394	8.893080711	86.81899261	0
P4	1.55797E+11	52:20.4	0.900270045	-13.55197397	0.106500007	-0.04406698	8.894296646	86.81899261	0
P4	1.55797E+11	52:20.5	0.90282389	-13.5381009	0.118500009	0.005383446	8.897104263	86.81899261	0
P4	1.55797E+11	52:20.6	0.901284912	-13.52324941	0.130500004	0.075152479	8.899091721	86.81899261	0
P4	1.55797E+11	52:20.7	0.899780808	-13.50798133	0.141499996	0.13984111	8.902905464	86.81899261	0
P4	1.55797E+11	52:20.8	0.900404146	-13.49246899	0.1505	0.17851682	8.905312538	86.81899261	0
P4	1.55797E+11	52:20.9	0.901623844	-13.47880962	0.1435	0.182291284	8.908447266	86.81899261	0
P4	1.55797E+11	52:21.0	0.902613992	-13.47090989	0.109500006	0.151611373	8.9140625	86.81899261	0
P4	1.55797E+11	52:21.1	0.904411708	-13.46937383	0.066500001	0.094039001	8.935312271	86.81899261	0
P4	1.55797E+11	52:21.2	0.908043085	-13.47105324	0.041500002	0.017681461	8.946249962	86.81899261	0
P4	1.55797E+11	52:21.3	0.912026947	-13.474106	0.031500001	-0.065156363	8.949707031	86.81899261	0
P4	1.55797E+11	52:21.4	0.913385635	-13.47809147	0.020500001	-0.139274999	8.953022003	86.81899261	0
P4	1.55797E+11	52:21.5	0.911506446	-13.48069548	0.014500001	-0.189689115	8.955107689	86.81899261	0
P4	1.55797E+11	52:21.6	0.906299323	-13.48281852	0.032500003	-0.202958331	8.958530426	86.81899261	0
P4	1.55797E+11	52:21.7	0.896826401	-13.49035501	0.081500001	-0.17062743	8.961811066	86.81899261	0
P4	1.55797E+11	52:21.8	0.884554512	-13.50474193	0.136500001	-0.095086627	8.96707058	86.81899261	0
P4	1.55797E+11	52:21.9	0.872074101	-13.52427147	0.179499999	0.01184877	8.990326881	86.81899261	0
P4	1.55797E+11	52:22.0	0.861803845	-13.54839384	0.215499997	0.131539136	9.003026962	86.81899261	0
P4	1.55797E+11	52:22.1	0.854233354	-13.57563545	0.243500009	0.241806313	9.005644798	86.81899261	0
P4	1.55797E+11	52:22.2	0.846281722	-13.60578362	0.277500004	0.324816465	9.006977081	86.81899261	0
P4	1.55797E+11	52:22.3	0.835787078	-13.64058966	0.323500007	0.373361021	9.007699966	86.81899261	0
P4	1.55797E+11	52:22.4	0.82351843	-13.67945442	0.36650002	0.390977532	9.009346008	86.81899261	0
P4	1.55797E+11	52:22.5	0.810678301	-13.71826508	0.38350001	0.38620162	9.012397766	86.81899261	0
P4	1.55797E+11	52:22.6	0.798207755	-13.7532613	0.373500019	0.365741849	9.014961243	86.81899261	0
P4	1.55797E+11	52:22.7	0.786014247	-13.78689979	0.370499998	0.331913382	9.016504288	86.81899261	0
P4	1.55797E+11	52:22.8	0.772647076	-13.82196701	0.381500006	0.283729106	9.018540382	86.81899261	0
P4	1.55797E+11	52:22.9	0.759433241	-13.85375636	0.363499999	0.217940554	9.021542549	86.81899261	0
P4	1.55797E+11	52:23.0	0.748072641	-13.87618306	0.303499997	0.132795244	9.029794693	86.81899261	0
P4	1.55797E+11	52:23.1	0.738249905	-13.88330068	0.204500005	0.025343627	9.033827782	86.81899261	0
P4	1.55797E+11	52:23.2	0.729454731	-13.8738747	0.109500006	-0.106631964	9.038638115	86.81899261	0
P4	1.55797E+11	52:23.3	0.721603688	-13.8525519	0.114500009	-0.247617573	9.040957451	86.81899261	0
P4	1.55797E+11	52:23.4	0.715930575	-13.82272461	0.183500007	-0.361442536	9.043530464	86.81899261	0
P4	1.55797E+11	52:23.5	0.712151987	-13.78847269	0.248500004	-0.403102845	9.045820236	86.81899261	0
P4	1.55797E+11	52:23.6	0.700508848	-13.76083539	0.262500018	-0.347638518	9.04904747	86.81899261	0
P4	1.55797E+11	52:23.7	0.679763913	-13.7407594	0.270500004	-0.204162836	9.052197456	86.81899261	0
P4	1.55797E+11	52:23.8	0.67174651	-13.71142981	0.299500018	-0.018882673	9.055659294	86.81899261	0
P4	1.55797E+11	52:23.9	0.684305278	-13.67155668	0.361500025	0.152160466	9.058867455	86.81899261	0
P4	1.55797E+11	52:24.0	0.697840678	-13.63755473	0.346500009	0.25856626	9.063842773	86.81899261	0
P4	1.55797E+11	52:24.1	0.705107389	-13.61733855	0.267500013	0.278254598	9.065326691	86.81899261	0
P4	1.55797E+11	52:24.2	0.724262415	-13.60756103	0.230499998	0.221540943	9.067529678	86.81899261	0
P4	1.55797E+11	52:24.3	0.762835779	-13.60505058	0.29550001	0.127846286	9.069849014	86.81899261	0
P4	1.55797E+11	52:24.4	0.811285282	-13.6089477	0.369500011	0.044984743	9.071225166	86.81899261	0
P4	1.55797E+11	52:24.5	0.86324122	-13.6182952	0.426500022	0.012068699	9.074824333	86.81899261	0
P4	1.55797E+11	52:24.6	0.915042228	-13.63221309	0.466500014	0.04922438	9.076190948	86.81899261	0
P4	1.55797E+11	52:24.7	0.9619576	-13.64779775	0.471500009	0.142199442	9.076992035	86.81899261	0
P4	1.55797E+11	52:24.8	1.000221864	-13.66322897	0.440500021	0.245614231	9.077988625	86.81899261	0
P4	1.55797E+11	52:24.9	1.031601515	-13.67548299	0.399500012	0.300913215	9.079770088	86.81899261	0
P4	1.55797E+11	52:25.0	1.061149364	-13.67833258	0.364500016	0.272016436	9.084009171	86.81899261	0
P4	1.55797E+11	52:25.1	1.090625425	-13.6706087	0.341500014	0.159311891	9.087275505	86.81899261	0
P4	1.55797E+11	52:25.2	1.122644336	-13.65354885	0.3495	0.010484432	9.091230392	86.81899261	0
P4	1.55797E+11	52:25.3	1.161461934	-13.62793804	0.402500004	-0.106211707	9.094482422	86.81899261	0
P4	1.55797E+11	52:25.4	1.205583013	-13.59708034	0.459500015	-0.141548216	9.096552849	86.81899261	0
P4	1.55797E+11	52:25.5	1.251036297	-13.56514393	0.49150002	-0.090364829	9.098833084	87.35946655	0
P4	1.55797E+11	52:25.6	1.297133143	-13.53479698	0.511500061	0.020794954	9.103632927	87.35946655	0
P4	1.55797E+11	52:25.7	1.343214239	-13.50352297	0.531500041	0.14821668	9.109218597	87.35946655	0
P4	1.55797E+11	52:25.8	1.387475933	-13.46752563	0.553500056	0.2485504	9.110703468	87.35946655	0
P4	1.55797E+11	52:25.9	1.428524808	-13.42962097	0.556500077	0.295105129	9.111982346	87.35946655	0
P4	1.55797E+11	52:26.0	1.464152989	-13.39652096	0.51850003	0.281118602	9.113696098	87.35946655	0
P4	1.55797E+11	52:26.1	1.493282873	-13.37067649	0.456500024	0.212512374	9.114971161	87.35946655	0
P4	1.55797E+11	52:26.2	1.515326623	-13.35145037	0.382500023	0.099039681	9.11624527	87.35946655	0
P4	1.55797E+11	52:26.3	1.530795245	-13.33867389	0.30250001	-0.048516952	9.11915493	87.35946655	0
P4	1.55797E+11	52:26.4	1.541403337	-13.33182878	0.225500003	-0.216102377	9.121308327	87.35946655	0
P4	1.55797E+11	52:26.5	1.546323736	-13.33031287	0.144500002	-0.386818141	9.123535156	87.35946655	0
P4	1.55797E+11	52:26.6	1.545935979	-13.33315705	0.068500005	-0.539159656	9.127724648	87.35946655	0
P4	1.55797E+11	52:26.7	1.542611336	-13.33651295	0.0185	-0.650648534	9.128427505	87.35946655	0
P4	1.55797E+11	52:26.8	1.538031109	-13.33480079	0.023500001	-0.700380504	9.12964344	87.35946655	0
P4	1.55797E+11	52:26.9	1.534422576	-13.32859646	0.044500005	-0.678266704	9.13289547	87.35946655	0
P4	1.55797E+11	52:27.0	1.534277104	-13.32325197	0.035500001	-0.591002226	9.135737419	87.35946655	0
P4	1.55797E+11	52:27.1	1.537186659	-13.32104729	0.0165	-0.460624963	9.140561104	87.35946655	0
P4	1.55797E+11	52:27.2	1.539641549	-13.32026053	0.0075	-0.317840844	9.14308548	87.35946655	0
P4	1.55797E+11	52:27.3	1.538721724	-13.31751943	0.023500001	-0.19133383	9.145615578	87.35946655	0
P4	1.55797E+11	52:27.4	1.533315228	-13.31486296	0.044500005	-0.098435819	9.146884918	87.35946655	0
P4	1.55797E+11	52:27.5	1.523465004	-13.31859606	0.072500005	-0.035161711	9.148983955	87.35946655	0
P4	1.55797E+11	52:27.6	1.510344701	-13.32871046	0.115500003	0.016443539	9.150238991	87.35946655	0
P4	1.55797E+11	52:27.7	1.495172998	-13.34888582	0.179499999	0.078478433	9.151958466	87.35946655	0
P4	1.55797E+11	52:27.8	1.477821988	-13.38204032	0.272500008	0.167010784	9.153642654	87.35946655	0
P4	1.55797E+11	52:27.9	1.459253449	-13.41524517	0.307500005	0.274778575	9.155561447	87.35946655	0
P4	1.55797E+11	52:28.0	1.442786842	-13.44087899	0.289499998	0.373428315	9.156752586	87.35946655	0
P4	1.55797E+11	52:28.1	1.430912983	-13.46428748	0.276500016	0.428812534	9.158251762	87.35946655	0
P4	1.55797E+11	52:28.2	1.421966965	-13.48954204	0.282499999	0.422240406	9.159165382	87.35946655	0
P4	1.55797E+11	52:28.3	1.412860336	-13.51541017	0.287499994	0.354821771	9.160185814	87.35946655	0
P4	1.55797E+11	52:28.4	1.400219769	-13.54874633	0.336500019	0.257868022	9.162153244	87.35946655	0
P4	1.55797E+11	52:28.5	1.380509573	-13.5954298	0.434500009	0.182495594	9.165458679	87.35946655	0
P4	1.55797E+11	52:28.6	1.354244303	-13.65009815	0.514500022	0.170984447	9.166879654	87.35946655	0
P4	1.55797E+11	52:28.7	1.322571895	-13.71016037	0.586500049	0.238944009	9.168071747	87.35946655	0
P4	1.55797E+11	52:28.8	1.285493591	-13.76795317	0.620500028	0.3604258	9.169902802	87.35946655	0
P4	1.55797E+11	52:28.9	1.245400193	-13.82069691	0.630500078	0.484252214	9.171367645	87.35946655	0
P4	1.55797E+11	52:29.0	1.205959534	-13.87425547	0.649500072	0.556159914	9.171865463	87.35946655	0
P4	1.55797E+11	52:29.1	1.169037707	-13.92854051	0.657500029	0.550331354	9.173056602	87.35946655	0
P4	1.55797E+11	52:29.2	1.136073771	-13.98306392	0.651500046	0.474983841	9.175067902	87.35946655	0
P4	1.55797E+11	52:29.3	1.11031643	-14.0358818	0.621500075	0.354588777	9.176977158	87.35946655	0
P4	1.55797E+11	52:29.4	1.091416247	-14.08277599	0.564500034	0.214222193	9.178174019	87.90115356	0
P4	1.55797E+11	52:29.5	1.075334492	-14.12193416	0.500500023	0.069887333	9.179516792	87.90115356	0
P4	1.55797E+11	52:29.6	1.059498739	-14.15024375	0.419500023	-0.076239526	9.180893898	87.90115356	0
P4	1.55797E+11	52:29.7	1.042155755	-14.16728201	0.336500019	-0.22818011	9.181987762	87.90115356	0
P4	1.55797E+11	52:29.8	1.02436941	-14.17428303	0.260500014	-0.380808443	9.183174133	87.90115356	0
P4	1.55797E+11	52:29.9	1.01025121	-14.1670981	0.167500004	-0.524074435	9.188384056	87.90115356	0
P4	1.55797E+11	52:30.0	1.002204207	-14.14647963	0.131500006	-0.636428475	9.192138672	87.90115356	0
P4	1.55797E+11	52:30.1	0.998797126	-14.11986178	0.169500008	-0.688512385	9.193911552	87.90115356	0
P4	1.55797E+11	52:30.2	0.99940691	-14.09066191	0.216499999	-0.659123838	9.194868088	87.90115356	0
P4	1.55797E+11	52:30.3	1.006966084	-14.05888339	0.266499996	-0.540687025	9.196528435	87.90115356	0
P4	1.55797E+11	52:30.4	1.022988941	-14.02685468	0.310499996	-0.348030657	9.197631836	87.90115356	0
P4	1.55797E+11	52:30.5	1.045337803	-13.99888098	0.32950002	-0.121050216	9.198896408	87.90115356	0
P4	1.55797E+11	52:30.6	1.074576888	-13.97826956	0.337500006	0.086614482	9.199975967	87.90115356	0
P4	1.55797E+11	52:30.7	1.114493136	-13.9659678	0.370499998	0.233624384	9.200702667	87.90115356	0
P4	1.55797E+11	52:30.8	1.163113011	-13.96231199	0.417500019	0.307412714	9.20159626	87.90115356	0
P4	1.55797E+11	52:30.9	1.214195706	-13.96683107	0.44750002	0.323268116	9.203749657	87.90115356	0
P4	1.55797E+11	52:31.0	1.263655121	-13.9776806	0.463500023	0.309009373	9.205746651	87.90115356	0
P4	1.55797E+11	52:31.1	1.310107335	-13.9944469	0.471500009	0.290144175	9.206635475	87.90115356	0
P4	1.55797E+11	52:31.2	1.356101404	-14.01470021	0.489500016	0.276167899	9.209189415	87.90115356	0
P4	1.55797E+11	52:31.3	1.406088472	-14.03269117	0.521500051	0.262139231	9.211112976	87.90115356	0
P4	1.55797E+11	52:31.4	1.462758489	-14.0431045	0.557500064	0.247399077	9.212021828	87.90115356	0
P4	1.55797E+11	52:31.5	1.525730629	-14.04329342	0.595500052	0.237424761	9.213227272	87.90115356	0
P4	1.55797E+11	52:31.6	1.591289525	-14.03563785	0.620500028	0.238085151	9.21637249	88.40324402	0
P4	1.55797E+11	52:31.7	1.65710977	-14.02405207	0.636500061	0.249817491	9.220097542	88.40324402	0
P4	1.55797E+11	52:31.8	1.722184384	-14.01086404	0.644500077	0.264210075	9.221552849	88.40324402	0
P4	1.55797E+11	52:31.9	1.784253105	-13.99674799	0.636500061	0.264781982	9.222759247	88.40324402	0
P4	1.55797E+11	52:32.0	1.84316349	-13.9837652	0.621500075	0.237664938	9.224072456	88.40324402	0
P4	1.55797E+11	52:32.1	1.900753358	-13.97747515	0.605500042	0.181297347	9.22562027	88.40324402	0
P4	1.55797E+11	52:32.2	1.95635824	-13.98184344	0.582500041	0.104234323	9.226567268	88.40324402	0
P4	1.55797E+11	52:32.3	2.007308095	-13.99958377	0.552500069	0.019196507	9.227841377	88.40324402	0
P4	1.55797E+11	52:32.4	2.052990739	-14.03394161	0.543500066	-0.058825742	9.23005867	88.40324402	0
P4	1.55797E+11	52:32.5	2.093961771	-14.08171407	0.563500047	-0.114448383	9.232958794	88.90802002	0
P4	1.55797E+11	52:32.6	2.130411846	-14.13507977	0.581500053	-0.136572048	9.235151291	88.90802002	0
P4	1.55797E+11	52:32.7	2.162203012	-14.18847733	0.584500074	-0.123139076	9.236850739	88.90802002	0
P4	1.55797E+11	52:32.8	2.189718114	-14.23680303	0.561500072	-0.08549349	9.238232613	88.90802002	0
P4	1.55797E+11	52:32.9	2.214457573	-14.27358912	0.500500023	-0.050223608	9.2401371	88.90802002	0
P4	1.55797E+11	52:33.0	2.236635254	-14.29512914	0.408500016	-0.052461971	9.242636681	88.90802002	0
P4	1.55797E+11	52:33.1	2.256135424	-14.30787798	0.332500011	-0.113570802	9.244721413	88.90802002	0
P4	1.55797E+11	52:33.2	2.273618641	-14.32140587	0.296499997	-0.226699039	9.245575905	88.90802002	0
P4	1.55797E+11	52:33.3	2.289053636	-14.33718808	0.270500004	-0.359274685	9.246655464	88.90802002	0
P4	1.55797E+11	52:33.4	2.302329498	-14.35328198	0.242500007	-0.467332214	9.248271942	88.90802002	0
P4	1.55797E+11	52:33.5	2.314204665	-14.36690106	0.207500011	-0.517756045	9.249633789	88.90802002	0
P4	1.55797E+11	52:33.6	2.325032583	-14.37454059	0.162499994	-0.507155955	9.250835419	88.90802002	0
P4	1.55797E+11	52:33.7	2.322848452	-14.38791306	0.135499999	-0.457693249	9.251479149	88.90802002	0
P4	1.55797E+11	52:33.8	2.305021398	-14.41247632	0.208499998	-0.38362059	9.251918793	88.90802002	0
P4	1.55797E+11	52:33.9	2.296110456	-14.42536215	0.1435	-0.312346518	9.25237751	88.90802002	0
P4	1.55797E+11	52:34.0	2.304260106	-14.41983963	0.037500001	-0.262808859	9.252871513	88.90802002	0
P4	1.55797E+11	52:34.1	2.319394253	-14.40935833	0.085500002	-0.232136995	9.253442764	88.90802002	0
P4	1.55797E+11	52:34.2	2.336046225	-14.40001444	0.113500006	-0.211622179	9.25431633	88.90802002	0
P4	1.55797E+11	52:34.3	2.3482785	-14.39453205	0.102500007	-0.192161679	9.256444931	88.90802002	0
P4	1.55797E+11	52:34.4	2.355951039	-14.39233142	0.083500005	-0.16819334	9.257011414	88.90802002	0
P4	1.55797E+11	52:34.5	2.362183095	-14.3892927	0.081500001	-0.130645439	9.257695198	88.90802002	0
P4	1.55797E+11	52:34.6	2.363940773	-14.38528942	0.064500004	-0.091784082	9.258169174	88.90802002	0
P4	1.55797E+11	52:34.7	2.359703789	-14.38286992	0.037500001	-0.066454045	9.258730888	88.90802002	0
P4	1.55797E+11	52:34.8	2.354107924	-14.38034065	0.039500002	-0.061980572	9.259213448	88.90802002	0
P4	1.55797E+11	52:34.9	2.350805708	-14.3771195	0.040500004	-0.072145693	9.260063171	88.90802002	0
P4	1.55797E+11	52:35.0	2.349369118	-14.37593609	0.0265	-0.092976585	9.260673523	88.90802002	0
P4	1.55797E+11	52:35.1	2.34811384	-14.37631653	0.0175	-0.108233944	9.261382103	88.90802002	0
P4	1.55797E+11	52:35.2	2.346456897	-14.37723236	0.0185	-0.101489201	9.262319565	88.90802002	0
P4	1.55797E+11	52:35.3	2.344599475	-14.37920428	0.022500001	-0.084740147	9.26303196	88.90802002	0
P4	1.55797E+11	52:35.4	2.341929509	-14.38106339	0.0285	-0.065756418	9.263559341	88.90802002	0
P4	1.55797E+11	52:35.5	2.338017408	-14.38275103	0.037500001	-0.044686016	9.264321327	88.90802002	0
P4	1.55797E+11	52:35.6	2.334772853	-14.38533302	0.038500004	-0.021308064	9.26509285	88.90802002	0
P4	1.55797E+11	52:35.7	2.333186541	-14.38654881	0.0275	-0.000853314	9.265878677	88.90802002	0
P4	1.55797E+11	52:35.8	2.330971742	-14.38607366	0.0255	0.01261868	9.267230988	88.90802002	0
P4	1.55797E+11	52:35.9	2.326926038	-14.38672641	0.037500001	0.019123532	9.267719269	88.90802002	0
P4	1.55797E+11	52:36.0	2.323065177	-14.38705961	0.036500003	0.017654318	9.268774033	88.90802002	0
P4	1.55797E+11	52:36.1	2.320868588	-14.38620867	0.0265	0.010078833	9.269473076	88.90802002	0
P4	1.55797E+11	52:36.2	2.319569902	-14.38657892	0.020500001	0.001120556	9.269966125	88.90802002	0
P4	1.55797E+11	52:36.3	2.318884128	-14.38668223	0.014500001	-0.007478913	9.270629883	88.90802002	0
P4	1.55797E+11	52:36.4	2.321523627	-14.38512284	0.011500001	-0.01662137	9.271230698	88.90802002	0
P4	1.55797E+11	52:36.5	2.327444551	-14.38382835	0.034500003	-0.022261491	9.271801949	88.90802002	0
P4	1.55797E+11	52:36.6	2.331105654	-14.38355744	0.0275	-0.023243453	9.272109032	88.90802002	0
P4	1.55797E+11	52:36.7	2.331445822	-14.38401137	0.011500001	-0.019763723	9.272465706	88.90802002	0
P4	1.55797E+11	52:36.8	2.331238671	-14.38394727	0.0085	-0.014796774	9.272861481	88.90802002	0
P4	1.55797E+11	52:36.9	2.330775343	-14.38279301	0.009500001	-0.011163587	9.27331543	88.90802002	0
P4	1.55797E+11	52:37.0	2.330317609	-14.38095066	0.0135	-0.011538212	9.273774147	88.90802002	0
P4	1.55797E+11	52:37.1	2.330221757	-14.37934527	0.0135	-0.015934944	9.274316788	88.90802002	0
P4	1.55797E+11	52:37.2	2.329921332	-14.3806165	0.0035	-0.02078018	9.274780273	88.90802002	0
P4	1.55797E+11	52:37.3	2.328604646	-14.38485282	0.024499999	-0.019086359	9.275263786	88.90802002	0
P4	1.55797E+11	52:37.4	2.326301176	-14.38908491	0.032500003	-0.009457526	9.276264191	88.90802002	0
P4	1.55797E+11	52:37.5	2.324216394	-14.39263879	0.033500001	0.006109721	9.2768507	88.90802002	0
P4	1.55797E+11	52:37.6	2.323382587	-14.3955676	0.0305	0.022896487	9.277954102	88.90802002	0
P4	1.55797E+11	52:37.7	2.323866931	-14.39525721	0.010500001	0.031194162	9.278471947	88.90802002	0
P4	1.55797E+11	52:37.8	2.324912247	-14.39206642	0.009500001	0.027896771	9.27910614	88.90802002	0
P4	1.55797E+11	52:37.9	2.325840347	-14.38997318	0.009500001	0.013449356	9.27957058	88.90802002	0
P4	1.55797E+11	52:38.0	2.327449165	-14.38938328	0.010500001	-0.006159387	9.279951096	88.90802002	0
P4	1.55797E+11	52:38.1	2.330113207	-14.38700676	0.024499999	-0.021925069	9.280444145	88.90802002	0
P4	1.55797E+11	52:38.2	2.334818988	-14.37847909	0.065500006	-0.019184858	9.280927658	88.90802002	0
P4	1.55797E+11	52:38.3	2.336983057	-14.36566803	0.093500003	0.007758975	9.281591415	88.90802002	0
P4	1.55797E+11	52:38.4	2.332722721	-14.35420206	0.095500007	0.055070989	9.282090187	88.90802002	0
P4	1.55797E+11	52:38.5	2.333430436	-14.34351038	0.098500006	0.106518053	9.282505035	88.90802002	0
P4	1.55797E+11	52:38.6	2.342544057	-14.33448225	0.109500006	0.145468339	9.282998085	88.90802002	0
P4	1.55797E+11	52:38.7	2.351652779	-14.33003118	0.094500005	0.157276213	9.28339386	88.90802002	0
P4	1.55797E+11	52:38.8	2.358405795	-14.32697561	0.080500007	0.137092799	9.284775734	88.90802002	0
P4	1.55797E+11	52:38.9	2.364730446	-14.32153614	0.087500006	0.095865302	9.285351753	88.90802002	0
P4	1.55797E+11	52:39.0	2.37398084	-14.31509163	0.104500003	0.050428521	9.286235809	88.90802002	0
P4	1.55797E+11	52:39.1	2.38951188	-14.31263274	0.129500002	0.019764351	9.28680706	88.90802002	0
P4	1.55797E+11	52:39.2	2.413265688	-14.31821001	0.182500005	0.021753831	9.287456512	88.90802002	0
P4	1.55797E+11	52:39.3	2.444264369	-14.33233623	0.254500002	0.067099303	9.288339615	88.90802002	0
P4	1.55797E+11	52:39.4	2.480543604	-14.35435335	0.32950002	0.153127164	9.289306641	88.90802002	0
P4	1.55797E+11	52:39.5	2.52082819	-14.38005081	0.392500013	0.267067879	9.290488243	89.42881012	0
P4	1.55797E+11	52:39.6	2.562862867	-14.4048884	0.430500001	0.386236012	9.291791916	89.42881012	0
P4	1.55797E+11	52:39.7	2.603667567	-14.42660439	0.440500021	0.48024866	9.292929649	89.42881012	0
P4	1.55797E+11	52:39.8	2.641777489	-14.44284368	0.426500022	0.518036127	9.294179916	89.42881012	0
P4	1.55797E+11	52:39.9	2.678917249	-14.45256943	0.41050002	0.486064106	9.294917107	89.42881012	0
P4	1.55797E+11	52:40.0	2.717309579	-14.45421585	0.402500004	0.391714603	9.29564476	89.42881012	0
P4	1.55797E+11	52:40.1	2.758260748	-14.44773748	0.409500003	0.262530744	9.296972275	89.42881012	0
P4	1.55797E+11	52:40.2	2.801497241	-14.43616651	0.425500005	0.136688888	9.29889679	89.42881012	0
P4	1.55797E+11	52:40.3	2.843006708	-14.42356019	0.422500014	0.045045741	9.30106926	89.42881012	0
P4	1.55797E+11	52:40.4	2.87993276	-14.41368566	0.397500008	-0.004158623	9.303086281	89.42881012	0
P4	1.55797E+11	52:40.5	2.913317674	-14.41340564	0.365500003	-0.025004938	9.304853439	89.42881012	0
P4	1.55797E+11	52:40.6	2.945420977	-14.42495305	0.350500017	-0.038986567	9.306177139	89.42881012	0
P4	1.55797E+11	52:40.7	2.976907593	-14.443564	0.350500017	-0.060976751	9.307094574	89.42881012	0
P4	1.55797E+11	52:40.8	3.005786567	-14.46626349	0.345500022	-0.09096127	9.309038162	89.42881012	0
P4	1.55797E+11	52:40.9	3.031083851	-14.48958118	0.332500011	-0.11827112	9.311640739	89.95069122	0
P4	1.55797E+11	52:41.0	3.054178646	-14.51314323	0.325500011	-0.130581796	9.313193321	89.95069122	0
P4	1.55797E+11	52:41.1	3.075149587	-14.53753768	0.321500003	-0.12452022	9.314301491	89.95069122	0
P4	1.55797E+11	52:41.2	3.092880117	-14.56191082	0.310499996	-0.107551992	9.315487862	89.95069122	0
P4	1.55797E+11	52:41.3	3.109042608	-14.58442792	0.29550001	-0.091085851	9.316586494	89.95069122	0
P4	1.55797E+11	52:41.4	3.12543807	-14.60196495	0.269500017	-0.086040288	9.317949295	89.95069122	0
P4	1.55797E+11	52:41.5	3.14240317	-14.61400624	0.240500003	-0.096559279	9.319043159	89.95069122	0
P4	1.55797E+11	52:41.6	3.162089092	-14.62035289	0.221500009	-0.119627461	9.319994926	89.95069122	0
P4	1.55797E+11	52:41.7	3.186185137	-14.62035371	0.222500011	-0.145282209	9.321464539	89.95069122	0
P4	1.55797E+11	52:41.8	3.214927812	-14.61356159	0.2465	-0.159354702	9.323081017	89.95069122	0
P4	1.55797E+11	52:41.9	3.247290068	-14.59888987	0.286500007	-0.146378145	9.324282646	89.95069122	0
P4	1.55797E+11	52:42.0	3.280958464	-14.57652173	0.331500024	-0.095205508	9.3268013	89.95069122	0
P4	1.55797E+11	52:42.1	3.317132909	-14.54827824	0.387500018	-0.004046727	9.328325272	89.95069122	0
P4	1.55797E+11	52:42.2	3.358636265	-14.51618886	0.453500003	0.11675474	9.329458237	89.95069122	0
P4	1.55797E+11	52:42.3	3.405546603	-14.48407167	0.50850004	0.246481538	9.33141613	89.95069122	0
P4	1.55797E+11	52:42.4	3.458695205	-14.45669175	0.550500035	0.362726629	9.333193779	89.95069122	0
P4	1.55797E+11	52:42.5	3.52086607	-14.43586055	0.602500081	0.449876815	9.333945274	89.95069122	0
P4	1.55797E+11	52:42.6	3.591545828	-14.42227043	0.657500029	0.502727509	9.334721565	90.5151825	0
P4	1.55797E+11	52:42.7	3.667731376	-14.41795929	0.700500071	0.524323404	9.336093903	90.5151825	0
P4	1.55797E+11	52:42.8	3.747793573	-14.42123733	0.742500067	0.523426592	9.337973595	90.5151825	0
P4	1.55797E+11	52:42.9	3.82763925	-14.42738037	0.764500082	0.50648737	9.345727921	90.5151825	0
P4	1.55797E+11	52:43.0	3.904450159	-14.43136101	0.764500082	0.474026352	9.347324371	90.5151825	0
P4	1.55797E+11	52:43.1	3.979240122	-14.42912388	0.761500061	0.422797859	9.349413872	90.5151825	0
P4	1.55797E+11	52:43.2	4.049684956	-14.42192261	0.739500046	0.348626226	9.352290154	90.5151825	0
P4	1.55797E+11	52:43.3	4.114726279	-14.4127454	0.703500032	0.250376135	9.358778954	91.03845215	0
P4	1.55797E+11	52:43.4	4.178784021	-14.4028605	0.68750006	0.135994732	9.362504959	91.03845215	0
P4	1.55797E+11	52:43.5	4.244554651	-14.39506095	0.684500039	0.023394937	9.367583275	91.03845215	0
P4	1.55797E+11	52:43.6	4.313171683	-14.39135777	0.691500068	-0.065346241	9.371987343	91.03845215	0
P4	1.55797E+11	52:43.7	4.3850853	-14.38834475	0.707500041	-0.113224857	9.374555588	91.03845215	0
P4	1.55797E+11	52:43.8	4.45639514	-14.38273282	0.705500066	-0.117266297	9.380395889	91.03845215	0
P4	1.55797E+11	52:43.9	4.521579784	-14.37574654	0.67050004	-0.092555866	9.383515358	91.03845215	0
P4	1.55797E+11	52:44.0	4.577451907	-14.3656669	0.612500072	-0.069235504	9.386493683	91.03845215	0
P4	1.55797E+11	52:44.1	4.622737788	-14.35056248	0.542500079	-0.078507796	9.388798714	91.55025482	0
P4	1.55797E+11	52:44.2	4.655248162	-14.33517817	0.449500024	-0.141642034	9.390366554	91.55025482	0
P4	1.55797E+11	52:44.3	4.673735932	-14.32064299	0.340499997	-0.262620628	9.391767502	91.55025482	0
P4	1.55797E+11	52:44.4	4.679873457	-14.30500275	0.245499998	-0.423077852	9.393135071	91.55025482	0
P4	1.55797E+11	52:44.5	4.677297954	-14.28992141	0.177499995	-0.587948024	9.395839691	91.55025482	0
P4	1.55797E+11	52:44.6	4.670948536	-14.2753375	0.1505	-0.717014909	9.397514343	91.55025482	0
P4	1.55797E+11	52:44.7	4.665898071	-14.26027876	0.151500002	-0.775828302	9.398886681	91.55025482	0
P4	1.55797E+11	52:44.8	4.665603985	-14.24872586	0.131500006	-0.750682116	9.400493622	91.55025482	0
P4	1.55797E+11	52:44.9	4.669421252	-14.24631145	0.073500007	-0.659122765	9.402148247	91.55025482	0
P4	1.55797E+11	52:45.0	4.675347784	-14.25217578	0.022500001	-0.539294302	9.403334618	91.55025482	0
P4	1.55797E+11	52:45.1	4.683441014	-14.26154035	0.047500003	-0.423169911	9.404355049	91.55025482	0
P4	1.55797E+11	52:45.2	4.692160679	-14.2691135	0.063500002	-0.331004918	9.404921532	91.55025482	0
P4	1.55797E+11	52:45.3	4.698500665	-14.27007248	0.047500003	-0.263957351	9.405464172	91.55025482	0
P4	1.55797E+11	52:45.4	4.702658511	-14.2668808	0.038500004	-0.209534958	9.406035423	91.55025482	0
P4	1.55797E+11	52:45.5	4.705857269	-14.26475041	0.034500003	-0.156021982	9.406611443	91.55025482	0
P4	1.55797E+11	52:45.6	4.7072708	-14.26440403	0.0255	-0.106030576	9.40707016	91.55025482	0
P4	1.55797E+11	52:45.7	4.706320337	-14.26412716	0.009500001	-0.07077571	9.407627106	91.55025482	0
P4	1.55797E+11	52:45.8	4.704491815	-14.26392379	0.0035	-0.056095272	9.408144951	91.55025482	0
P4	1.55797E+11	52:45.9	4.703242643	-14.26436403	0.0055	-0.059858523	9.408764839	91.55025482	0
P4	1.55797E+11	52:46.0	4.702085149	-14.26194556	0.0135	-0.068529591	9.409331322	91.55025482	0
P4	1.55797E+11	52:46.1	4.699920803	-14.25560257	0.042500004	-0.064072683	9.409599304	91.55025482	0
P4	1.55797E+11	52:46.2	4.696844075	-14.24698979	0.064500004	-0.035712894	9.410058975	91.55025482	0
P4	1.55797E+11	52:46.3	4.693590233	-14.23631087	0.085500002	0.011546131	9.410835266	91.55025482	0
P4	1.55797E+11	52:46.4	4.690224566	-14.22500185	0.098500006	0.06603466	9.411708832	91.55025482	0
P4	1.55797E+11	52:46.5	4.686972979	-14.21336671	0.108500004	0.117034785	9.412524223	91.55025482	0
P4	1.55797E+11	52:46.6	4.685230559	-14.20228695	0.108500004	0.150936604	9.413061142	91.55025482	0
P4	1.55797E+11	52:46.7	4.684915337	-14.19461403	0.090500005	0.156506881	9.414643288	91.55025482	0
P4	1.55797E+11	52:46.8	4.684705237	-14.18828424	0.080500007	0.13294369	9.415820122	91.55025482	0
P4	1.55797E+11	52:46.9	4.683843796	-14.17810608	0.100500003	0.092068709	9.417016983	91.55025482	0
P4	1.55797E+11	52:47.0	4.681718292	-14.16226153	0.136500001	0.054132316	9.417827606	91.55025482	0
P4	1.55797E+11	52:47.1	4.679437669	-14.14116589	0.173500001	0.03887406	9.418618202	91.55025482	0
P4	1.55797E+11	52:47.2	4.678086968	-14.11394985	0.220500007	0.061409801	9.421128273	91.55025482	0
P4	1.55797E+11	52:47.3	4.678584492	-14.07531503	0.305500001	0.127347723	9.421967506	91.55025482	0
P4	1.55797E+11	52:47.4	4.683478074	-14.01943124	0.434500009	0.237810656	9.423266411	91.55025482	0
P4	1.55797E+11	52:47.5	4.695668681	-13.94450284	0.592500031	0.39102459	9.423915863	91.55025482	0
P4	1.55797E+11	52:47.6	4.716619142	-13.85289191	0.753500044	0.582113922	9.425991058	92.05670166	0
P4	1.55797E+11	52:47.7	4.744541354	-13.75263786	0.875500083	0.793921351	9.429052353	92.05670166	0
P4	1.55797E+11	52:47.8	4.775731172	-13.64958356	0.957500041	0.993592143	9.435556412	92.05670166	0
P4	1.55797E+11	52:47.9	4.805238375	-13.54177658	1.033499956	1.142198443	9.439731598	92.05670166	0
P4	1.55797E+11	52:48.0	4.828144238	-13.42686504	1.107499957	1.208401918	9.443329811	92.05670166	0
P4	1.55797E+11	52:48.1	4.842927673	-13.30533471	1.172500014	1.182270288	9.445141792	92.61863708	0
P4	1.55797E+11	52:48.2	4.850360098	-13.18141941	1.209500074	1.079271436	9.448862076	92.61863708	0
P4	1.55797E+11	52:48.3	4.851531457	-13.06088214	1.207499981	0.92874825	9.459946632	92.61863708	0
P4	1.55797E+11	52:48.4	4.848933052	-12.94363005	1.19749999	0.758782327	9.463842392	92.61863708	0
P4	1.55797E+11	52:48.5	4.847470069	-12.82460111	1.210500002	0.589068532	9.467798233	92.61863708	0
P4	1.55797E+11	52:48.6	4.850946832	-12.70088205	1.238499999	0.432971478	9.469623566	93.22314453	0
P4	1.55797E+11	52:48.7	4.858537425	-12.57402422	1.261500001	0.302529782	9.471157074	93.22314453	0
P4	1.55797E+11	52:48.8	4.868214808	-12.44827336	1.259500027	0.206370369	9.475712776	93.22314453	0
P4	1.55797E+11	52:48.9	4.878843431	-12.32606417	1.240499973	0.145017117	9.480830193	93.22314453	0
P4	1.55797E+11	52:49.0	4.888695858	-12.20467396	1.233500004	0.109461099	9.484819412	93.22314453	0
P4	1.55797E+11	52:49.1	4.895938804	-12.08037577	1.246500015	0.085040011	9.48795414	93.84528351	0
P4	1.55797E+11	52:49.2	4.899168717	-11.95123699	1.273499966	0.063756645	9.489091873	93.84528351	0
P4	1.55797E+11	52:49.3	4.897529071	-11.81811238	1.301500082	0.049384739	9.493037224	93.84528351	0
P4	1.55797E+11	52:49.4	4.891623148	-11.68424689	1.314499974	0.050766166	9.500458717	93.84528351	0
P4	1.55797E+11	52:49.5	4.885245685	-11.55145761	1.315500021	0.071352541	9.504755974	94.37431335	0
P4	1.55797E+11	52:49.6	4.882559589	-11.41736976	1.328500032	0.104002103	9.509740829	94.37431335	0
P4	1.55797E+11	52:49.7	4.884232779	-11.27965163	1.355499983	0.135116026	9.511030197	94.37431335	0
P4	1.55797E+11	52:49.8	4.888226351	-11.14323786	1.355499983	0.150542542	9.515468597	94.37431335	0
P4	1.55797E+11	52:49.9	4.892049067	-11.01148806	1.332499981	0.143500194	9.520586014	94.9143219	0
P4	1.55797E+11	52:50.0	4.896146923	-10.87826932	1.33950007	0.119849585	9.527622223	94.9143219	0
P4	1.55797E+11	52:50.1	4.901741372	-10.7399052	1.370500088	0.092468038	9.531694412	94.9143219	0
P4	1.55797E+11	52:50.2	4.906773503	-10.59831445	1.39349997	0.073016666	9.534672737	94.9143219	0
P4	1.55797E+11	52:50.3	4.907505218	-10.45705667	1.397500038	0.06736362	9.536113739	95.46897125	0
P4	1.55797E+11	52:50.4	4.903065845	-10.32043269	1.375500083	0.07175719	9.541093826	95.46897125	0
P4	1.55797E+11	52:50.5	4.897849876	-10.18849949	1.346500039	0.073224857	9.547998428	95.46897125	0
P4	1.55797E+11	52:50.6	4.89499567	-10.05865861	1.327499986	0.057368234	9.550640106	95.46897125	0
P4	1.55797E+11	52:50.7	4.893111915	-9.928362521	1.32249999	0.01943944	9.555258751	95.99786377	0
P4	1.55797E+11	52:50.8	4.893364856	-9.794728535	1.336500049	-0.030252486	9.55613327	95.99786377	0
P4	1.55797E+11	52:50.9	4.898986028	-9.658069103	1.352500081	-0.071543291	9.559556007	95.99786377	0
P4	1.55797E+11	52:51.0	4.908599767	-9.522481475	1.34950006	-0.086461715	9.565620422	95.99786377	0
P4	1.55797E+11	52:51.1	4.918218479	-9.38861867	1.340499997	-0.069878377	9.570898056	96.53819275	0
P4	1.55797E+11	52:51.2	4.925250159	-9.253716048	1.346500039	-0.034028612	9.575464249	96.53819275	0
P4	1.55797E+11	52:51.3	4.928185837	-9.117543676	1.354500055	0.001178468	9.577348709	96.53819275	0
P4	1.55797E+11	52:51.4	4.926816812	-8.981954583	1.352500081	0.021902623	9.58018589	96.53819275	0
P4	1.55797E+11	52:51.5	4.921784756	-8.850114293	1.331500053	0.023096215	9.58704567	97.07670593	0
P4	1.55797E+11	52:51.6	4.914966354	-8.722463521	1.303500056	0.007165374	9.590742111	97.07670593	0
P4	1.55797E+11	52:51.7	4.910526771	-8.592879895	1.308500051	-0.017842973	9.596313477	97.07670593	0
P4	1.55797E+11	52:51.8	4.912208988	-8.456837714	1.342499971	-0.039679579	9.599452972	97.07670593	0
P4	1.55797E+11	52:51.9	4.919966554	-8.315843608	1.37650001	-0.044328965	9.600815773	97.61097717	0
P4	1.55797E+11	52:52.0	4.93182109	-8.173883868	1.391499996	-0.023115452	9.604570389	97.61097717	0
P4	1.55797E+11	52:52.1	4.947078794	-8.034696413	1.385500073	0.020328065	9.611176491	97.61097717	0
P4	1.55797E+11	52:52.2	4.964069659	-7.897184678	1.382500052	0.071340591	9.616113663	97.61097717	0
P4	1.55797E+11	52:52.3	4.979064589	-7.756654144	1.402500033	0.112189569	9.619472504	98.17327881	0
P4	1.55797E+11	52:52.4	4.988868074	-7.611999169	1.429499984	0.131640881	9.621162415	98.17327881	0
P4	1.55797E+11	52:52.5	4.993445583	-7.469007162	1.424499989	0.128267348	9.625053406	98.17327881	0
P4	1.55797E+11	52:52.6	4.994994581	-7.331792369	1.392500043	0.107307628	9.633789063	98.17327881	0
P4	1.55797E+11	52:52.7	4.995582934	-7.194815186	1.387500048	0.078208134	9.6393013	98.73535919	0
P4	1.55797E+11	52:52.8	4.998554258	-7.051880599	1.419499993	0.051341508	9.643618584	98.73535919	0
P4	1.55797E+11	52:52.9	5.006835714	-6.90308213	1.458500028	0.035300713	9.645795822	98.73535919	0
P4	1.55797E+11	52:53.0	5.019873147	-6.751428944	1.485499978	0.037763525	9.648983955	98.73535919	0
P4	1.55797E+11	52:53.1	5.036943035	-6.596486867	1.517500043	0.066557176	9.655063629	99.33511353	0
P4	1.55797E+11	52:53.2	5.057663715	-6.433275655	1.582499981	0.125773653	9.658965111	99.33511353	0
P4	1.55797E+11	52:53.3	5.077202677	-6.260954374	1.656500101	0.210490718	9.664258003	99.33511353	0
P4	1.55797E+11	52:53.4	5.089501419	-6.082675587	1.713500023	0.307320029	9.667261124	99.85160828	0
P4	1.55797E+11	52:53.5	5.091244169	-5.89964122	1.764500022	0.39986375	9.672510147	99.85160828	0
P4	1.55797E+11	52:53.6	5.082674515	-5.711955824	1.816500068	0.474904299	9.682582855	99.85160828	0
P4	1.55797E+11	52:53.7	5.070240429	-5.516627962	1.887500048	0.528945863	9.69563961	100.417984	0
P4	1.55797E+11	52:53.8	5.063370895	-5.31122941	1.97450006	0.567923188	9.704101563	100.417984	0
P4	1.55797E+11	52:53.9	5.067860485	-5.098040505	2.051500082	0.599535406	9.721992493	100.417984	0
P4	1.55797E+11	52:54.0	5.081969839	-4.877809259	2.125499964	0.630337715	9.729946136	101.0569077	0
P4	1.55797E+11	52:54.1	5.096727954	-4.651494059	2.194499969	0.662836015	9.782007217	101.0569077	0
P4	1.55797E+11	52:54.2	5.101513259	-4.422343174	2.239500046	0.69118613	9.803310394	101.0569077	0
P4	1.55797E+11	52:54.3	5.092366734	-4.191952866	2.271500111	0.702274859	9.821063995	101.7428436	0
P4	1.55797E+11	52:54.4	5.072153485	-3.962814257	2.28550005	0.679976821	9.829608917	101.7428436	0
P4	1.55797E+11	52:54.5	5.04960545	-3.731242182	2.313500166	0.620322585	9.909643173	101.7428436	0
P4	1.55797E+11	52:54.6	5.036051451	-3.486904776	2.397500038	0.542641044	9.953159332	102.4501343	0
P4	1.55797E+11	52:54.7	5.035031876	-3.233485489	2.468500137	0.474715859	9.962236404	102.4501343	0
P4	1.55797E+11	52:54.8	5.040378639	-2.97885475	2.497500181	0.437150449	9.985029221	102.9582062	0
P4	1.55797E+11	52:54.9	5.042250355	-2.720184092	2.542500019	0.4358311	10.09026337	102.9582062	0
P4	1.55797E+11	52:55.0	5.033508446	-2.45853897	2.579500198	0.456436336	10.12050247	103.478569	0
P4	1.55797E+11	52:55.1	5.01230911	-2.199819818	2.582499981	0.471076131	10.12851524	103.478569	0
P4	1.55797E+11	52:55.2	4.986142515	-1.942139887	2.588500023	0.456551284	10.19270515	103.997139	0
P4	1.55797E+11	52:55.3	4.968103799	-1.678561457	2.62650013	0.410174131	10.23826218	103.997139	0
P4	1.55797E+11	52:55.4	4.964142228	-1.412186766	2.647500038	0.344237745	10.25151348	104.5275497	0
P4	1.55797E+11	52:55.5	4.96892049	-1.150652217	2.624500036	0.272657752	10.26409149	104.5275497	0
P4	1.55797E+11	52:55.6	4.971642336	-0.891619819	2.610500097	0.207077369	10.34013176	105.048172	0
P4	1.55797E+11	52:55.7	4.965021479	-0.63041388	2.621500015	0.152429074	10.37512684	105.048172	0
P4	1.55797E+11	52:55.8	4.945869839	-0.370834189	2.612500191	0.101318143	10.38328648	105.5695953	0
P4	1.55797E+11	52:55.9	4.916499441	-0.116011695	2.585500002	0.047860976	10.43179703	105.5695953	0
P4	1.55797E+11	52:56.0	4.88806476	0.141265607	2.593500137	0.000532023	10.49548817	106.0849457	0
P4	1.55797E+11	52:56.1	4.870987297	0.402013896	2.606500149	-0.033118717	10.51700211	106.0849457	0
P4	1.55797E+11	52:56.2	4.866284605	0.655289778	2.557500124	-0.05730436	10.52353477	106.5994339	0
P4	1.55797E+11	52:56.3	4.867129705	0.90027862	2.499500036	-0.080245443	10.60404778	106.5994339	0
P4	1.55797E+11	52:56.4	4.865617285	1.144987417	2.483500004	-0.108911134	10.65766621	106.5994339	0
P4	1.55797E+11	52:56.5	4.857907092	1.387342959	2.457499981	-0.151338115	10.67033195	107.3315353	0
P4	1.55797E+11	52:56.6	4.844540769	1.622836041	2.405500174	-0.208200172	10.68404293	107.3315353	0
P4	1.55797E+11	52:56.7	4.82887773	1.8552045	2.370500088	-0.265572548	10.76730919	107.3315353	0
P4	1.55797E+11	52:56.8	4.815441958	2.085567755	2.341500044	-0.310208142	10.80480003	108.0310516	0
P4	1.55797E+11	52:56.9	4.807269741	2.307287668	2.273499966	-0.344108403	10.81417465	108.0310516	0
P4	1.55797E+11	52:57.0	4.803035951	2.515492701	2.171499968	-0.379749238	10.87570763	108.0310516	0
P4	1.55797E+11	52:57.1	4.797705973	2.704912008	2.029500008	-0.437557191	10.94634724	108.65065	0
P4	1.55797E+11	52:57.2	4.786467273	2.864084453	1.805500031	-0.551053822	10.97920895	108.65065	0
P4	1.55797E+11	52:57.3	4.770885114	2.995294482	1.57249999	-0.743676066	10.99789524	108.65065	0
P4	1.55797E+11	52:57.4	4.761251401	3.111575424	1.397500038	-1.003206134	11.05528831	108.65065	0
P4	1.55797E+11	52:57.5	4.766701309	3.218732158	1.255500078	-1.284767747	11.08430195	109.1654053	0
P4	1.55797E+11	52:57.6	4.780310288	3.328198882	1.196500063	-1.517660975	11.09422874	109.1654053	0
P4	1.55797E+11	52:57.7	4.783739048	3.445148078	1.186500072	-1.627079964	11.12082005	109.1654053	0
P4	1.55797E+11	52:57.8	4.762035617	3.558114049	1.140500069	-1.572574973	11.12910175	109.1654053	0
P4	1.55797E+11	52:57.9	4.715112263	3.657040926	1.070500016	-1.375392556	11.22395992	109.1654053	0
P4	1.55797E+11	52:58.0	4.661187026	3.745848228	1.01849997	-1.104081392	11.28529739	109.70298	0
P4	1.55797E+11	52:58.1	4.583146906	3.826627829	1.043500066	-0.829197288	11.30392551	109.70298	0
P4	1.55797E+11	52:58.2	4.429436495	3.887937082	1.316500068	-0.558814466	11.31534672	109.70298	0
P4	1.55797E+11	52:58.3	4.212111853	3.938104285	1.727500081	-0.235322475	11.38087845	109.70298	0
P4	1.55797E+11	52:58.4	3.970914989	3.989481913	2.01850009	0.208172098	11.42800331	110.4349899	0
P4	1.55797E+11	52:58.5	3.700650652	4.030280795	2.32949996	0.802087069	11.44557095	110.4349899	0
P4	1.55797E+11	52:58.6	3.408690776	4.059731082	2.601500034	1.481843948	11.46288109	111.0015869	0
P4	1.55797E+11	52:58.7	3.125705971	4.08684357	2.6875	2.094698191	11.56540012	111.0015869	0
P4	1.55797E+11	52:58.8	2.849515738	4.099477439	2.733500004	2.473134279	11.6070652	111.5621719	0
P4	1.55797E+11	52:58.9	2.559579962	4.084170817	2.866500139	2.536145687	11.62191391	111.5621719	0
P4	1.55797E+11	52:59.0	2.258486979	4.055265191	2.982500076	2.317544937	11.68598175	112.1548538	0
P4	1.55797E+11	52:59.1	1.942997413	4.037127113	3.105500221	1.944841385	11.7297411	112.1548538	0
P4	1.55797E+11	52:59.2	1.604947099	4.03710448	3.275500059	1.579866409	11.74075699	112.8086472	0
P4	1.55797E+11	52:59.3	1.267433414	4.048646279	3.317500114	1.322053194	11.75552273	112.8086472	0
P4	1.55797E+11	52:59.4	0.943649583	4.061119349	3.267500162	1.166901469	11.86730957	113.4703827	0
P4	1.55797E+11	52:59.5	0.623866967	4.064532111	3.25150013	1.042149901	11.90067387	113.4703827	0
P4	1.55797E+11	52:59.6	0.306085887	4.055922322	3.236500025	0.884916246	11.90939903	114.1079712	0
P4	1.55797E+11	52:59.7	-0.011897918	4.04255235	3.228500128	0.664246023	11.97831059	114.1079712	0
P4	1.55797E+11	52:59.8	-0.333042354	4.037171087	3.236500025	0.402132958	12.07177258	114.7473755	0
P4	1.55797E+11	52:59.9	-0.651005968	4.047020434	3.209500074	0.161690399	12.09487343	114.7473755	0
P4	1.55797E+11	53:00.0	-0.960404785	4.067504019	3.150500059	-0.012209424	12.10371113	115.375473	0
P4	1.55797E+11	53:00.1	-1.265365067	4.087873023	3.107500076	-0.119173184	12.22763634	115.375473	0
P4	1.55797E+11	53:00.2	-1.56881472	4.101237227	3.079500198	-0.182744056	12.30345249	115.9848175	0
P4	1.55797E+11	53:00.3	-1.863343742	4.10586824	3.008500099	-0.235879198	12.31288528	115.9848175	0
P4	1.55797E+11	53:00.4	-2.142000349	4.101859777	2.889500141	-0.311783403	12.32553196	116.5580063	0
P4	1.55797E+11	53:00.5	-2.409435011	4.093515435	2.788500071	-0.415275723	12.45761681	116.5580063	0
P4	1.55797E+11	53:00.6	-2.670836944	4.086962637	2.713500023	-0.531386018	12.52940941	117.0870514	0
P4	1.55797E+11	53:00.7	-2.92248104	4.081531418	2.617500067	-0.650132895	12.53965378	117.0870514	0
P4	1.55797E+11	53:00.8	-3.160930477	4.066110547	2.500499964	-0.76127106	12.56060028	117.0870514	0
P4	1.55797E+11	53:00.9	-3.386716387	4.033970828	2.389500141	-0.854618251	12.64920902	117.8048859	0
P4	1.55797E+11	53:01.0	-3.595513278	3.979364187	2.263499975	-0.930622995	12.67822742	117.8048859	0
P4	1.55797E+11	53:01.1	-3.777799045	3.881988755	2.133500099	-0.994937122	12.69069862	117.8048859	0
P4	1.55797E+11	53:01.2	-3.933600853	3.734321775	2.091500044	-1.03922534	12.75724602	118.4284821	0
P4	1.55797E+11	53:01.3	-4.07116496	3.549371485	2.145500183	-1.037766337	12.84784698	118.4284821	0
P4	1.55797E+11	53:01.4	-4.194169939	3.339179751	2.237499952	-0.954667509	12.86751938	118.4284821	0
P4	1.55797E+11	53:01.5	-4.304380012	3.110482765	2.347500086	-0.757999122	12.8851757	119.1541901	0
P4	1.55797E+11	53:01.6	-4.398720315	2.860996899	2.48450017	-0.439420372	12.9887886	119.1541901	0
P4	1.55797E+11	53:01.7	-4.469102314	2.585426684	2.65350008	-0.030067686	13.05080605	119.7044754	0
P4	1.55797E+11	53:01.8	-4.517056758	2.278069092	2.884500027	0.417372555	13.0759716	119.7044754	0
P4	1.55797E+11	53:01.9	-4.551244736	1.942170147	3.132500172	0.854159832	13.11136723	120.3529587	0
P4	1.55797E+11	53:02.0	-4.578852819	1.600103937	3.265500069	1.232699394	13.21649933	120.3529587	0
P4	1.55797E+11	53:02.1	-4.605886652	1.257984907	3.348500013	1.51304996	13.25230026	121.0393219	0
P4	1.55797E+11	53:02.2	-4.634968921	0.910948602	3.437500238	1.665499687	13.27689457	121.0393219	0
P4	1.55797E+11	53:02.3	-4.659944936	0.564317846	3.475500107	1.672576308	13.40639687	121.7350922	0
P4	1.55797E+11	53:02.4	-4.667018033	0.215362573	3.508500099	1.538882732	13.45984364	121.7350922	0
P4	1.55797E+11	53:02.5	-4.6526714	-0.14047794	3.562500238	1.303352594	13.4797945	122.4399261	0
P4	1.55797E+11	53:02.6	-4.62823952	-0.50401397	3.623500109	1.033832908	13.55808067	122.4399261	0
P4	1.55797E+11	53:02.7	-4.606795021	-0.873675657	3.674500227	0.795761824	13.66084003	123.1745605	0
P4	1.55797E+11	53:02.8	-4.596419266	-1.242285485	3.681500196	0.623709679	13.68277836	123.1745605	0
P4	1.55797E+11	53:02.9	-4.597244839	-1.602600385	3.637500048	0.508366227	13.69710922	123.9035492	0
P4	1.55797E+11	53:03.0	-4.603086372	-1.951953171	3.567500114	0.406788409	13.80079556	123.9035492	0
P4	1.55797E+11	53:03.1	-4.604557966	-2.287680503	3.468500137	0.268193364	13.84863281	124.5886688	0
P4	1.55797E+11	53:03.2	-4.594708135	-2.604231001	3.323500156	0.064895205	13.86066914	124.5886688	0
P4	1.55797E+11	53:03.3	-4.578017053	-2.899899725	3.15350008	-0.202781036	13.94511223	125.2014618	0
P4	1.55797E+11	53:03.4	-4.565389665	-3.18658392	3.037500143	-0.505895972	14.05437469	125.2014618	0
P4	1.55797E+11	53:03.5	-4.563907905	-3.470843574	2.961500168	-0.791430354	14.08900833	125.772583	0
P4	1.55797E+11	53:03.6	-4.57887059	-3.724252218	2.726500034	-1.032741785	14.09861374	125.772583	0
P4	1.55797E+11	53:03.7	-4.619162339	-3.913681503	2.282500029	-1.258693576	14.13102055	125.772583	0
P4	1.55797E+11	53:03.8	-4.682198388	-4.045754547	1.853500009	-1.525966644	14.33599567	126.3595352	0
P4	1.55797E+11	53:03.9	-4.745473824	-4.157460557	1.601500034	-1.866295338	14.40948772	126.3595352	0
P4	1.55797E+11	53:04.0	-4.786201952	-4.277142549	1.48150003	-2.244104385	14.43284702	126.3595352	0
P4	1.55797E+11	53:04.1	-4.791438379	-4.406428918	1.390500069	-2.554558516	14.44737339	126.3595352	0
P4	1.55797E+11	53:04.2	-4.763527243	-4.529000063	1.266499996	-2.679459333	14.45334435	126.3595352	0
P4	1.55797E+11	53:04.3	-4.715417393	-4.62418701	1.073500037	-2.572187901	14.46794415	126.9389191	0
P4	1.55797E+11	53:04.4	-4.656288324	-4.681248334	0.844500065	-2.295272112	14.58582973	126.9389191	0
P4	1.55797E+11	53:04.5	-4.585585263	-4.701351994	0.685500085	-1.975586534	14.64383316	126.9389191	0
P4	1.55797E+11	53:04.6	-4.495851438	-4.688190649	0.712500036	-1.708701968	14.66024876	126.9389191	0
P4	1.55797E+11	53:04.7	-4.383847106	-4.648688997	0.91050005	-1.491649151	14.6661768	126.9389191	0
P4	1.55797E+11	53:04.8	-4.254951798	-4.592957273	1.132500052	-1.22840631	14.74902344	126.9389191	0
P4	1.55797E+11	53:04.9	-4.119104245	-4.52843686	1.298500061	-0.8132388	14.82320309	127.5428696	0
P4	1.55797E+11	53:05.0	-3.980369079	-4.459065233	1.42050004	-0.233240336	14.84447765	127.5428696	0
P4	1.55797E+11	53:05.1	-3.834386725	-4.38403648	1.549499989	0.409497797	14.9184227	127.5428696	0
P4	1.55797E+11	53:05.2	-3.678503261	-4.306355129	1.669499993	0.960565209	14.9355278	127.5428696	0
P4	1.55797E+11	53:05.3	-3.517001982	-4.239872728	1.719500065	1.298299074	14.94873047	128.210556	0
P4	1.55797E+11	53:05.4	-3.356298071	-4.199333337	1.688500047	1.379577041	15.00489712	128.210556	0
P4	1.55797E+11	53:05.5	-3.19915041	-4.191820744	1.624500036	1.238725781	15.03143597	128.210556	0
P4	1.55797E+11	53:05.6	-3.04528102	-4.215562269	1.578500032	0.954062819	15.04606915	128.210556	0
P4	1.55797E+11	53:05.7	-2.891425318	-4.262068847	1.581500053	0.614422202	15.08686543	128.8365326	0
P4	1.55797E+11	53:05.8	-2.735844527	-4.323194051	1.615500093	0.297867298	15.11034679	128.8365326	0
P4	1.55797E+11	53:05.9	-2.580302006	-4.394326527	1.651499987	0.062817574	15.12698269	128.8365326	0
P4	1.55797E+11	53:06.0	-2.421801407	-4.472436833	1.706500053	-0.050908335	15.1631546	129.35112	0
P4	1.55797E+11	53:06.1	-2.261737566	-4.552564362	1.747500062	-0.039555464	15.19121075	129.35112	0
P4	1.55797E+11	53:06.2	-2.109264717	-4.624242381	1.706500053	0.050201874	15.20887661	129.35112	0
P4	1.55797E+11	53:06.3	-1.965214059	-4.673630739	1.611500025	0.136640668	15.24258804	129.35112	0
P4	1.55797E+11	53:06.4	-1.826301001	-4.689410609	1.499500036	0.141404688	15.27298355	129.9849243	0
P4	1.55797E+11	53:06.5	-1.693078696	-4.669972565	1.400500059	0.028835498	15.29721165	129.9849243	0
P4	1.55797E+11	53:06.6	-1.56387105	-4.622854046	1.355499983	-0.17542538	15.30637741	129.9849243	0
P4	1.55797E+11	53:06.7	-1.433627016	-4.558513614	1.375500083	-0.395215958	15.38123512	129.9849243	0
P4	1.55797E+11	53:06.8	-1.300463843	-4.484974014	1.425500035	-0.541615307	15.42900848	130.5491028	0
P4	1.55797E+11	53:06.9	-1.167484934	-4.405408694	1.468500018	-0.556018651	15.44540977	130.5491028	0
P4	1.55797E+11	53:07.0	-1.038087183	-4.320003706	1.496500015	-0.434540153	15.47380352	130.5491028	0
P4	1.55797E+11	53:07.1	-0.915125291	-4.230480081	1.504500031	-0.22734277	15.49198723	130.5491028	0
P4	1.55797E+11	53:07.2	-0.799902343	-4.14584049	1.466500044	-0.019822132	15.50908184	131.1537323	0
P4	1.55797E+11	53:07.3	-0.690713115	-4.080263178	1.372500062	0.102788404	15.5234375	131.1537323	0
P4	1.55797E+11	53:07.4	-0.583281658	-4.045702931	1.250499964	0.09296152	15.63837433	131.1537323	0
P4	1.55797E+11	53:07.5	-0.473724578	-4.046437534	1.153499961	-0.044973049	15.68124485	131.1537323	0
P4	1.55797E+11	53:07.6	-0.360871104	-4.07900853	1.12349999	-0.257952392	15.68638229	131.1537323	0
P4	1.55797E+11	53:07.7	-0.239258524	-4.134894477	1.192499995	-0.455390006	15.72999954	131.7144775	0
P4	1.55797E+11	53:07.8	-0.103785519	-4.205266092	1.331500053	-0.54133153	15.78503895	131.7144775	0
P4	1.55797E+11	53:07.9	0.039614039	-4.284119812	1.453500032	-0.457564056	15.81019497	131.7144775	0
P4	1.55797E+11	53:08.0	0.182767448	-4.372236404	1.542500019	-0.208828941	15.82848167	131.7144775	0
P4	1.55797E+11	53:08.1	0.320371249	-4.475703096	1.620500088	0.138925448	15.85549355	132.3697205	0
P4	1.55797E+11	53:08.2	0.444201947	-4.594277702	1.66050005	0.480319142	15.8770113	132.3697205	0
P4	1.55797E+11	53:08.3	0.550448679	-4.719485998	1.647500038	0.712249875	15.8914156	132.3697205	0
P4	1.55797E+11	53:08.4	0.646330314	-4.845701077	1.629500031	0.780169249	15.91620636	132.3697205	0
P4	1.55797E+11	53:08.5	0.734043259	-4.976036471	1.622500062	0.693771541	15.92872524	133.0189209	0
P4	1.55797E+11	53:08.6	0.799135209	-5.114989058	1.586500049	0.505094886	15.94282722	133.0189209	0
P4	1.55797E+11	53:08.7	0.823418828	-5.262382352	1.523500085	0.276483715	15.98418903	133.0189209	0
P4	1.55797E+11	53:08.8	0.800781435	-5.412906418	1.48150003	0.060542863	16.04278374	133.0189209	0
P4	1.55797E+11	53:08.9	0.740706176	-5.566465324	1.523500085	-0.102675416	16.0739994	133.6093903	0
P4	1.55797E+11	53:09.0	0.657455202	-5.730596771	1.659500003	-0.178561494	16.12883759	133.6093903	0
P4	1.55797E+11	53:09.1	0.557006642	-5.90597468	1.823500037	-0.135292679	16.1354599	133.6093903	0
P4	1.55797E+11	53:09.2	0.438733939	-6.084579921	1.96450007	0.040117696	16.14388275	134.2090759	0
P4	1.55797E+11	53:09.3	0.302689084	-6.256918435	2.065500021	0.318589985	16.22828674	134.2090759	0
P4	1.55797E+11	53:09.4	0.154781866	-6.422496849	2.141499996	0.631601989	16.25230408	134.2090759	0
P4	1.55797E+11	53:09.5	0.002132313	-6.589633852	2.218500137	0.89708674	16.27639198	134.8766785	0
P4	1.55797E+11	53:09.6	-0.157154119	-6.760571447	2.300500154	1.053576827	16.28372955	134.8766785	0
P4	1.55797E+11	53:09.7	-0.326357431	-6.930832456	2.370500088	1.08342135	16.29298401	134.8766785	0
P4	1.55797E+11	53:09.8	-0.505585223	-7.092871183	2.404500008	1.012996078	16.37591743	135.5915375	0
P4	1.55797E+11	53:09.9	-0.691064952	-7.246793034	2.417500019	0.889461875	16.42194748	135.5915375	0
P4	1.55797E+11	53:10.0	-0.874617807	-7.405222595	2.436500072	0.75268811	16.45107841	135.5915375	0
P4	1.55797E+11	53:10.1	-1.058266612	-7.574133299	2.48450017	0.625628293	16.45687485	136.3243866	0
P4	1.55797E+11	53:10.2	-1.248574083	-7.746753276	2.537500143	0.517240644	16.50279236	136.3243866	0
P4	1.55797E+11	53:10.3	-1.442779386	-7.915982071	2.554500103	0.43095091	16.55216789	136.8388824	0
P4	1.55797E+11	53:10.4	-1.635900614	-8.083899835	2.554500103	0.367863208	16.60340309	136.8388824	0
P4	1.55797E+11	53:10.5	-1.826290047	-8.263043644	2.592499971	0.328539789	16.61868668	137.3561096	0
P4	1.55797E+11	53:10.6	-2.017563134	-8.454313107	2.655500174	0.310662776	16.62722206	137.3561096	0
P4	1.55797E+11	53:10.7	-2.215332042	-8.636062338	2.66050005	0.301812887	16.70413589	137.8950806	0
P4	1.55797E+11	53:10.8	-2.415063209	-8.799828459	2.608500004	0.283795416	16.74318886	137.8950806	0
P4	1.55797E+11	53:10.9	-2.609790678	-8.959147277	2.565500021	0.241129294	16.79288483	138.4049683	0
P4	1.55797E+11	53:11.0	-2.801455343	-9.127651248	2.576500177	0.171947569	16.80452728	138.4049683	0
P4	1.55797E+11	53:11.1	-2.992545951	-9.305180644	2.603500128	0.087548718	16.80942917	138.9209595	0
P4	1.55797E+11	53:11.2	-3.182267048	-9.476960459	2.573500156	0.003900829	16.8622551	138.9209595	0
P4	1.55797E+11	53:11.3	-3.366013429	-9.640231577	2.507500172	-0.067177966	16.88979912	139.422699	0
P4	1.55797E+11	53:11.4	-3.541148521	-9.80938349	2.479500055	-0.120857753	16.96022415	139.422699	0
P4	1.55797E+11	53:11.5	-3.714825572	-9.989915923	2.506500006	-0.154238373	16.96909714	139.422699	0
P4	1.55797E+11	53:11.6	-3.893418643	-10.17605811	2.546499968	-0.164080724	16.97558594	140.1745453	0
P4	1.55797E+11	53:11.7	-4.074833401	-10.36450271	2.573500156	-0.145453632	17.03003502	140.1745453	0
P4	1.55797E+11	53:11.8	-4.25603163	-10.55045292	2.57249999	-0.098623484	17.05672836	140.695755	0
P4	1.55797E+11	53:11.9	-4.438074337	-10.72849089	2.549499989	-0.033351209	17.10770035	140.695755	0
P4	1.55797E+11	53:12.0	-4.621781685	-10.90877966	2.566500187	0.034795403	17.12038994	141.2077789	0
P4	1.55797E+11	53:12.1	-4.806869606	-11.09705612	2.610500097	0.088440232	17.12718201	141.2077789	0
P4	1.55797E+11	53:12.2	-4.991435739	-11.28829581	2.629500151	0.117251948	17.21032715	141.7375641	0
P4	1.55797E+11	53:12.3	-5.173659925	-11.47833814	2.623500109	0.123434901	17.24572182	141.7375641	0
P4	1.55797E+11	53:12.4	-5.356016885	-11.66087504	2.597500086	0.116910607	17.28574181	142.2588501	0
P4	1.55797E+11	53:12.5	-5.541271306	-11.8422713	2.6025002	0.107148334	17.29587364	142.2588501	0
P4	1.55797E+11	53:12.6	-5.729088882	-12.028757	2.633500099	0.095037639	17.30455971	142.7827911	0
P4	1.55797E+11	53:12.7	-5.911321073	-12.21704818	2.621500015	0.075063616	17.39032745	142.7827911	0
P4	1.55797E+11	53:12.8	-6.080126426	-12.40183971	2.550500154	0.039484665	17.43563461	143.2950592	0
P4	1.55797E+11	53:12.9	-6.232907728	-12.58517245	2.467499971	-0.018390633	17.50201225	143.2950592	0
P4	1.55797E+11	53:13.0	-6.370760487	-12.77582064	2.42050004	-0.100590222	17.5190773	143.2950592	0
P4	1.55797E+11	53:13.1	-6.503407617	-12.97156541	2.40350008	-0.199601874	17.52417946	144.0048218	0
P4	1.55797E+11	53:13.2	-6.632850343	-13.16504937	2.364500046	-0.301555187	17.56816483	144.0048218	0
P4	1.55797E+11	53:13.3	-6.753812854	-13.35288262	2.291500092	-0.390616	17.60947227	144.0048218	0
P4	1.55797E+11	53:13.4	-6.860962521	-13.53180221	2.180500031	-0.460015804	17.64743233	144.6694336	0
P4	1.55797E+11	53:13.5	-6.940306318	-13.69546056	1.984500051	-0.533030152	17.67498589	144.6694336	0
P4	1.55797E+11	53:13.6	-6.981606721	-13.8419701	1.74150002	-0.652165353	17.68330574	144.6694336	0
P4	1.55797E+11	53:13.7	-6.983575741	-13.97506299	1.523500085	-0.850934684	17.69741249	144.6694336	0
P4	1.55797E+11	53:13.8	-6.952269225	-14.09655002	1.364500046	-1.122388959	17.79566383	145.2415161	0
P4	1.55797E+11	53:13.9	-6.900747088	-14.20760273	1.265500069	-1.406276107	17.82328606	145.2415161	0
P4	1.55797E+11	53:14.0	-6.829031474	-14.31270057	1.242500067	-1.606444836	17.84763718	145.2415161	0
P4	1.55797E+11	53:14.1	-6.732943552	-14.41290475	1.293500066	-1.634282589	17.85925293	145.2415161	0
P4	1.55797E+11	53:14.2	-6.628502597	-14.50447987	1.315500021	-1.462179899	17.86426353	145.7623138	0
P4	1.55797E+11	53:14.3	-6.529440872	-14.58917033	1.296499968	-1.13538599	17.86692429	145.7623138	0
P4	1.55797E+11	53:14.4	-6.437612183	-14.67012593	1.26849997	-0.74988085	17.87281227	145.7623138	0
P4	1.55797E+11	53:14.5	-6.35162083	-14.74432865	1.217499971	-0.413913727	17.88646507	145.7623138	0
P4	1.55797E+11	53:14.6	-6.257369836	-14.80032317	1.179499984	-0.203558967	17.89503479	145.7623138	0
P4	1.55797E+11	53:14.7	-6.144252378	-14.83218753	1.196500063	-0.126096845	17.90041542	146.3470306	0
P4	1.55797E+11	53:14.8	-6.020635771	-14.85052372	1.226500034	-0.13128975	17.90488243	146.3470306	0
P4	1.55797E+11	53:14.9	-5.896254282	-14.86287058	1.230499983	-0.154236346	17.91205978	146.3470306	0
P4	1.55797E+11	53:15.0	-5.770777535	-14.86732177	1.238499999	-0.145955876	17.921381	146.3470306	0
P4	1.55797E+11	53:15.1	-5.639661517	-14.86280466	1.27850008	-0.089018025	17.92646027	146.8525543	0
P4	1.55797E+11	53:15.2	-5.502938529	-14.85404807	1.326500058	0.003410685	17.93235779	146.8525543	0
P4	1.55797E+11	53:15.3	-5.366260201	-14.84803692	1.343500018	0.09910097	17.93600655	146.8525543	0
P4	1.55797E+11	53:15.4	-5.233388305	-14.84863266	1.332499981	0.171775237	17.94112778	146.8525543	0
P4	1.55797E+11	53:15.5	-5.103267168	-14.85625872	1.320500016	0.208054245	17.94623566	147.3889923	0
P4	1.55797E+11	53:15.6	-4.971361656	-14.8668458	1.330500007	0.20550786	17.94983482	147.3889923	0
P4	1.55797E+11	53:15.7	-4.83130394	-14.87384698	1.379500031	0.178757414	17.9546833	147.3889923	0
P4	1.55797E+11	53:15.8	-4.683284394	-14.87309588	1.433500051	0.152867645	17.95643044	147.3889923	0
P4	1.55797E+11	53:15.9	-4.535079868	-14.86573525	1.448500037	0.145808131	17.95933151	147.9572601	0
P4	1.55797E+11	53:16.0	-4.38998473	-14.85406391	1.443500042	0.161301032	17.96796799	147.9572601	0
P4	1.55797E+11	53:16.1	-4.245183753	-14.83992716	1.449500084	0.189850107	17.97219658	147.9572601	0
P4	1.55797E+11	53:16.2	-4.099216958	-14.82714752	1.460500002	0.211218923	17.97731018	147.9572601	0
P4	1.55797E+11	53:16.3	-3.952345098	-14.81729092	1.468500018	0.207306877	17.97939873	148.5420074	0
P4	1.55797E+11	53:16.4	-3.806476496	-14.81107194	1.46450007	0.174456477	17.98267174	148.5420074	0
P4	1.55797E+11	53:16.5	-3.663595886	-14.81025294	1.445500016	0.123613477	17.9893856	148.5420074	0
P4	1.55797E+11	53:16.6	-3.521549501	-14.81250636	1.436500072	0.070614062	17.99575233	148.5420074	0
P4	1.55797E+11	53:16.7	-3.378470313	-14.8154002	1.438500047	0.026042009	18.0014267	149.1158905	0
P4	1.55797E+11	53:16.8	-3.236783452	-14.81785108	1.42750001	-0.008489795	18.00298309	149.1158905	0
P4	1.55797E+11	53:16.9	-3.0992983	-14.81772754	1.398500085	-0.038586229	18.00551224	149.1158905	0
P4	1.55797E+11	53:17.0	-2.966505528	-14.81518715	1.363499999	-0.070767745	18.011343	149.1158905	0
P4	1.55797E+11	53:17.1	-2.838638935	-14.80977837	1.32249999	-0.10890355	18.01846123	149.6557465	0
P4	1.55797E+11	53:17.2	-2.713528979	-14.80147204	1.292500019	-0.153258711	18.02352142	149.6557465	0
P4	1.55797E+11	53:17.3	-2.587510249	-14.7929877	1.284500003	-0.198993281	18.02733421	149.6557465	0
P4	1.55797E+11	53:17.4	-2.461245636	-14.7849382	1.275500059	-0.236206576	18.02908134	149.6557465	0
P4	1.55797E+11	53:17.5	-2.337094052	-14.77732689	1.255500078	-0.25488928	18.0345993	150.1583405	0
P4	1.55797E+11	53:17.6	-2.215110372	-14.77032894	1.235499978	-0.250842452	18.03978539	150.1583405	0
P4	1.55797E+11	53:17.7	-2.095126172	-14.76289554	1.217499971	-0.228746548	18.04473114	150.1583405	0
P4	1.55797E+11	53:17.8	-1.978347186	-14.75420073	1.191500068	-0.202677369	18.04834938	150.1583405	0
P4	1.55797E+11	53:17.9	-1.865602414	-14.74298139	1.16050005	-0.187695295	18.04962349	150.1583405	0
P4	1.55797E+11	53:18.0	-1.755773964	-14.72680644	1.136500001	-0.189403281	18.05562973	150.7418518	0
P4	1.55797E+11	53:18.1	-1.648481569	-14.70464725	1.11650002	-0.20348835	18.06341743	150.7418518	0
P4	1.55797E+11	53:18.2	-1.546066342	-14.67905944	1.082499981	-0.223331407	18.07244682	150.7418518	0
P4	1.55797E+11	53:18.3	-1.450260742	-14.65509278	1.030500054	-0.245351151	18.07530785	150.7418518	0
P4	1.55797E+11	53:18.4	-1.359765562	-14.63623426	0.978500068	-0.270459354	18.0772953	150.7418518	0
P4	1.55797E+11	53:18.5	-1.273878553	-14.62288722	0.926500082	-0.303543597	18.08004379	150.7418518	0
P4	1.55797E+11	53:18.6	-1.195736964	-14.61484491	0.854500055	-0.350112915	18.08265686	151.312973	0
P4	1.55797E+11	53:18.7	-1.127352824	-14.60970062	0.769500077	-0.41160661	18.0945797	151.312973	0
P4	1.55797E+11	53:18.8	-1.068282027	-14.60422107	0.684500039	-0.485470176	18.10144997	151.312973	0
P4	1.55797E+11	53:18.9	-1.01864629	-14.5974273	0.596500039	-0.566969872	18.10554123	151.312973	0
P4	1.55797E+11	53:19.0	-0.977021115	-14.58742653	0.516500056	-0.64785111	18.11757278	151.312973	0
P4	1.55797E+11	53:19.1	-0.939439488	-14.56691231	0.47450003	-0.712499022	18.1275692	151.312973	0
P4	1.55797E+11	53:19.2	-0.900245063	-14.52913067	0.505500019	-0.734569728	18.13775444	151.312973	0
P4	1.55797E+11	53:19.3	-0.854964902	-14.48329803	0.56250006	-0.688444138	18.1452198	151.312973	0
P4	1.55797E+11	53:19.4	-0.804966545	-14.44509556	0.571500063	-0.566874266	18.15018463	151.312973	0
P4	1.55797E+11	53:19.5	-0.755021675	-14.41707412	0.550500035	-0.390152097	18.15250397	151.312973	0
P4	1.55797E+11	53:19.6	-0.710294717	-14.39816636	0.50150007	-0.208417892	18.15379333	151.844574	0
P4	1.55797E+11	53:19.7	-0.675683107	-14.39666765	0.4005	-0.088257335	18.15490723	151.844574	0
P4	1.55797E+11	53:19.8	-0.651927845	-14.41079379	0.304500014	-0.076058984	18.15626907	151.844574	0
P4	1.55797E+11	53:19.9	-0.638039721	-14.43005822	0.235500008	-0.174064189	18.15725136	151.844574	0
P4	1.55797E+11	53:20.0	-0.633011105	-14.45906314	0.220500007	-0.334167421	18.15872955	151.844574	0
P4	1.55797E+11	53:20.1	-0.635731815	-14.48697486	0.21450001	-0.485643238	18.16005898	151.844574	0
P4	1.55797E+11	53:20.2	-0.647447844	-14.4907168	0.093500003	-0.583531737	18.16093254	151.844574	0
P4	1.55797E+11	53:20.3	-0.666877807	-14.47643538	0.103500009	-0.59938252	18.16267586	151.844574	0
P4	1.55797E+11	53:20.4	-0.688066097	-14.46143224	0.155499995	-0.543277383	18.16473579	151.844574	0
P4	1.55797E+11	53:20.5	-0.70304693	-14.45184145	0.145500004	-0.443684906	18.16638184	151.844574	0
P4	1.55797E+11	53:20.6	-0.705646645	-14.45088509	0.079500005	-0.337930888	18.1699028	151.844574	0
P4	1.55797E+11	53:20.7	-0.692985996	-14.45956467	0.048500001	-0.247774675	18.17188072	151.844574	0
P4	1.55797E+11	53:20.8	-0.663335293	-14.47346977	0.1655	-0.169342205	18.17425346	151.844574	0
P4	1.55797E+11	53:20.9	-0.617245487	-14.4911891	0.307500005	-0.081813224	18.17553139	151.844574	0
P4	1.55797E+11	53:21.0	-0.559503447	-14.51439481	0.440500021	0.051259987	18.17677689	151.844574	0
P4	1.55797E+11	53:21.1	-0.497798279	-14.54233343	0.533500075	0.243795857	18.1796093	151.844574	0
P4	1.55797E+11	53:21.2	-0.437338071	-14.57212553	0.586500049	0.477660149	18.18753433	151.844574	0
P4	1.55797E+11	53:21.3	-0.379919878	-14.59919601	0.603500068	0.687650621	18.19117737	151.844574	0
P4	1.55797E+11	53:21.4	-0.326831001	-14.61636309	0.582500041	0.811202586	18.1934185	151.844574	0
P4	1.55797E+11	53:21.5	-0.277359249	-14.61840157	0.544500053	0.797143817	18.19675255	151.844574	0
P4	1.55797E+11	53:21.6	-0.228493398	-14.60841194	0.528500021	0.644942939	18.20166588	152.3702545	0
P4	1.55797E+11	53:21.7	-0.177999872	-14.59387376	0.534500062	0.41450271	18.20840836	152.3702545	0
P4	1.55797E+11	53:21.8	-0.127374392	-14.57995428	0.533500075	0.184842527	18.21131325	152.3702545	0
P4	1.55797E+11	53:21.9	-0.082625802	-14.56874829	0.494500011	0.013668021	18.21479988	152.3702545	0
P4	1.55797E+11	53:22.0	-0.04788402	-14.56062696	0.423500001	-0.095133558	18.21746063	152.3702545	0
P4	1.55797E+11	53:22.1	-0.02241898	-14.55305677	0.350500017	-0.167418733	18.22663498	152.3702545	0
P4	1.55797E+11	53:22.2	-0.005898138	-14.54477372	0.2755	-0.239055932	18.2311039	152.3702545	0
P4	1.55797E+11	53:22.3	0.003108467	-14.54033109	0.196500003	-0.332889944	18.23381805	152.3702545	0
P4	1.55797E+11	53:22.4	0.010519389	-14.5419458	0.1435	-0.443958044	18.23582458	152.3702545	0
P4	1.55797E+11	53:22.5	0.02250679	-14.54946868	0.141499996	-0.541068554	18.23759842	152.3702545	0
P4	1.55797E+11	53:22.6	0.038598035	-14.56521754	0.170499995	-0.583619833	18.23937035	152.3702545	0
P4	1.55797E+11	53:22.7	0.054364451	-14.58732394	0.201499999	-0.544039726	18.24092865	152.3702545	0
P4	1.55797E+11	53:22.8	0.069796084	-14.61320897	0.23650001	-0.421969652	18.24438477	152.3702545	0
P4	1.55797E+11	53:22.9	0.08808719	-14.64305169	0.286500007	-0.242125437	18.24748611	152.3702545	0
P4	1.55797E+11	53:23.0	0.110022957	-14.67312833	0.32250002	-0.045939002	18.25002861	152.3702545	0
P4	1.55797E+11	53:23.1	0.135009885	-14.69919831	0.333499998	0.12459445	18.25238228	152.3702545	0
P4	1.55797E+11	53:23.2	0.165753663	-14.7182266	0.341500014	0.240707472	18.25498581	152.3702545	0
P4	1.55797E+11	53:23.3	0.20408143	-14.72767505	0.357500017	0.292999715	18.25635719	152.3702545	0
P4	1.55797E+11	53:23.4	0.245670339	-14.72901328	0.372500002	0.289910346	18.25968742	152.3702545	0
P4	1.55797E+11	53:23.5	0.288153228	-14.72192874	0.385500014	0.253704935	18.26338387	152.899231	0
P4	1.55797E+11	53:23.6	0.333902834	-14.70482826	0.426500022	0.213402808	18.2682476	152.899231	0
P4	1.55797E+11	53:23.7	0.381240684	-14.68364042	0.463500023	0.189224541	18.27119637	152.899231	0
P4	1.55797E+11	53:23.8	0.427885083	-14.6649796	0.477500021	0.187292188	18.27228928	152.899231	0
P4	1.55797E+11	53:23.9	0.475376692	-14.65312848	0.485500008	0.201403171	18.27406311	152.899231	0
P4	1.55797E+11	53:24.0	0.52491381	-14.65165154	0.492500007	0.217756778	18.27524948	152.899231	0
P4	1.55797E+11	53:24.1	0.578268005	-14.65629697	0.517500043	0.223250896	18.27609444	152.899231	0
P4	1.55797E+11	53:24.2	0.636044125	-14.66167183	0.550500035	0.215119019	18.27735329	152.899231	0
P4	1.55797E+11	53:24.3	0.695554636	-14.66875446	0.571500063	0.201444134	18.27916527	152.899231	0
P4	1.55797E+11	53:24.4	0.755365034	-14.6793751	0.585500062	0.191794202	18.28496552	152.899231	0
P4	1.55797E+11	53:24.5	0.816087099	-14.69100116	0.600500047	0.190324202	18.28823662	153.4280701	0
P4	1.55797E+11	53:24.6	0.87865023	-14.69733624	0.615500033	0.193879902	18.29068375	153.4280701	0
P4	1.55797E+11	53:24.7	0.943383116	-14.69384314	0.632500052	0.196487233	18.29243088	153.4280701	0
P4	1.55797E+11	53:24.8	1.009499397	-14.68069105	0.649500072	0.192582354	18.29355431	153.4280701	0
P4	1.55797E+11	53:24.9	1.077015694	-14.65995374	0.672500074	0.183275595	18.29566383	153.4280701	0
P4	1.55797E+11	53:25.0	1.145788404	-14.63388001	0.698500037	0.175884634	18.29919434	153.4280701	0
P4	1.55797E+11	53:25.1	1.212487496	-14.60502405	0.703500032	0.17327489	18.3014164	153.4280701	0
P4	1.55797E+11	53:25.2	1.273539957	-14.57730498	0.679500043	0.16907151	18.30480385	153.4280701	0
P4	1.55797E+11	53:25.3	1.330375284	-14.55449591	0.647500038	0.150204808	18.30704498	153.9601593	0
P4	1.55797E+11	53:25.4	1.386187716	-14.53748629	0.623500049	0.105818234	18.30884361	153.9601593	0
P4	1.55797E+11	53:25.5	1.440718296	-14.5266662	0.594500065	0.034622684	18.30967331	153.9601593	0
P4	1.55797E+11	53:25.6	1.492793428	-14.52212392	0.559500039	-0.053627085	18.31047821	153.9601593	0
P4	1.55797E+11	53:25.7	1.543932604	-14.52236883	0.536500037	-0.140909046	18.31199265	153.9601593	0
P4	1.55797E+11	53:25.8	1.596231552	-14.52543936	0.531500041	-0.207377985	18.31439972	153.9601593	0
P4	1.55797E+11	53:25.9	1.649564216	-14.52925645	0.531500041	-0.239932731	18.31731033	153.9601593	0
P4	1.55797E+11	53:26.0	1.701752309	-14.53256588	0.522500038	-0.2370653	18.32022476	153.9601593	0
P4	1.55797E+11	53:26.1	1.751054404	-14.5326754	0.502500057	-0.208802834	18.32214355	153.9601593	0
P4	1.55797E+11	53:26.2	1.798028952	-14.52475449	0.486500025	-0.171604753	18.3236618	153.9601593	0
P4	1.55797E+11	53:26.3	1.843025305	-14.50697376	0.479500026	-0.139832467	18.32512283	154.4750061	0
P4	1.55797E+11	53:26.4	1.884965828	-14.48256765	0.471500009	-0.120318905	18.33010292	154.4750061	0
P4	1.55797E+11	53:26.5	1.92218827	-14.45763316	0.448500007	-0.114608645	18.33340263	154.4750061	0
P4	1.55797E+11	53:26.6	1.952965049	-14.43828034	0.397500008	-0.124684826	18.33529854	154.4750061	0
P4	1.55797E+11	53:26.7	1.977686051	-14.42812451	0.330500007	-0.154051706	18.33614731	154.4750061	0
P4	1.55797E+11	53:26.8	1.99971164	-14.42558093	0.281500012	-0.203557432	18.33799362	154.4750061	0
P4	1.55797E+11	53:26.9	2.021704617	-14.42712245	0.254500002	-0.267641932	18.34093666	154.4750061	0
P4	1.55797E+11	53:27.0	2.043425023	-14.43090454	0.235500008	-0.332387596	18.34337425	154.4750061	0
P4	1.55797E+11	53:27.1	2.059420045	-14.43837501	0.191500008	-0.38250047	18.3450985	154.4750061	0
P4	1.55797E+11	53:27.2	2.069867253	-14.44830328	0.153500006	-0.405264527	18.34626961	154.4750061	0
P4	1.55797E+11	53:27.3	2.08761425	-14.45379002	0.178499997	-0.391038239	18.34783745	154.4750061	0
P4	1.55797E+11	53:27.4	2.118788684	-14.45456438	0.250499994	-0.333501339	18.34948158	154.4750061	0
P4	1.55797E+11	53:27.5	2.161031742	-14.45626113	0.330500007	-0.229314312	18.35086823	154.4750061	0
P4	1.55797E+11	53:27.6	2.210017703	-14.46391154	0.399500012	-0.080099896	18.35375023	154.4750061	0
P4	1.55797E+11	53:27.7	2.258781492	-14.47934854	0.436500013	0.098470904	18.35518074	154.4750061	0
P4	1.55797E+11	53:27.8	2.303384786	-14.49835201	0.445500016	0.27199018	18.35662651	154.4750061	0
P4	1.55797E+11	53:27.9	2.343928119	-14.51614426	0.438500017	0.396777391	18.35888672	154.9759979	0
P4	1.55797E+11	53:28.0	2.381764622	-14.5306097	0.424500018	0.438449621	18.35976982	154.9759979	0
P4	1.55797E+11	53:28.1	2.418028789	-14.54280689	0.412500024	0.390026122	18.36111259	154.9759979	0
P4	1.55797E+11	53:28.2	2.455048855	-14.55289157	0.408500016	0.276893705	18.36261177	154.9759979	0
P4	1.55797E+11	53:28.3	2.495677813	-14.55633399	0.414500028	0.146204874	18.36664009	154.9759979	0
P4	1.55797E+11	53:28.4	2.540266442	-14.55197849	0.431500018	0.04350232	18.37236404	154.9759979	0
P4	1.55797E+11	53:28.5	2.586759673	-14.54211939	0.44750002	-0.0083915	18.3761425	154.9759979	0
P4	1.55797E+11	53:28.6	2.633083942	-14.52797436	0.457500011	-0.011595083	18.38024902	154.9759979	0
P4	1.55797E+11	53:28.7	2.676699744	-14.51171445	0.452500015	0.014780988	18.38425255	154.9759979	0
P4	1.55797E+11	53:28.8	2.714679355	-14.49529932	0.426500022	0.042851217	18.38676262	154.9759979	0
P4	1.55797E+11	53:28.9	2.744595822	-14.48177953	0.374500006	0.045529343	18.39019585	154.9759979	0
P4	1.55797E+11	53:29.0	2.767891625	-14.47244828	0.318500012	0.006625209	18.39326668	154.9759979	0
P4	1.55797E+11	53:29.1	2.789498284	-14.46363249	0.289499998	-0.070794262	18.39568901	154.9759979	0
P4	1.55797E+11	53:29.2	2.810926273	-14.45515078	0.270500004	-0.167488262	18.3984623	154.9759979	0
P4	1.55797E+11	53:29.3	2.833608777	-14.45048989	0.254500002	-0.254481465	18.40151405	154.9759979	0
P4	1.55797E+11	53:29.4	2.860481956	-14.45011495	0.261500001	-0.30351308	18.40406799	155.4967499	0
P4	1.55797E+11	53:29.5	2.891836217	-14.45219412	0.283500016	-0.298020631	18.4048233	155.4967499	0
P4	1.55797E+11	53:29.6	2.926531923	-14.45645651	0.308500022	-0.239780411	18.40646553	155.4967499	0
P4	1.55797E+11	53:29.7	2.964307405	-14.46386299	0.338500023	-0.144199714	18.41129875	155.4967499	0
P4	1.55797E+11	53:29.8	3.004888204	-14.4740101	0.370499998	-0.032485139	18.41734886	155.4967499	0
P4	1.55797E+11	53:29.9	3.047569549	-14.48585518	0.401500016	0.07475125	18.41950607	155.4967499	0
P4	1.55797E+11	53:30.0	3.09277976	-14.49824262	0.431500018	0.163657993	18.42201233	155.4967499	0
P4	1.55797E+11	53:30.1	3.140219247	-14.5084225	0.456500024	0.227744877	18.42459488	155.4967499	0
P4	1.55797E+11	53:30.2	3.188533906	-14.51286474	0.467500001	0.265025526	18.42627525	155.4967499	0
P4	1.55797E+11	53:30.3	3.236508399	-14.50891598	0.470500022	0.273984671	18.42736816	155.4967499	0
P4	1.55797E+11	53:30.4	3.283262753	-14.49595693	0.472500026	0.256641299	18.43057632	155.4967499	0
P4	1.55797E+11	53:30.5	3.328281398	-14.47620994	0.475500017	0.219705954	18.43647385	155.4967499	0
P4	1.55797E+11	53:30.6	3.369939142	-14.45276604	0.470500022	0.170076475	18.43943405	156.0062103	0
P4	1.55797E+11	53:30.7	3.404668106	-14.42788935	0.440500021	0.112206846	18.44088364	156.0062103	0
P4	1.55797E+11	53:30.8	3.431659409	-14.40352437	0.398500025	0.047882501	18.44219208	156.0062103	0
P4	1.55797E+11	53:30.9	3.454615108	-14.38533152	0.350500017	-0.024715098	18.44348717	156.0062103	0
P4	1.55797E+11	53:31.0	3.475257938	-14.37948407	0.28550002	-0.11014799	18.44483948	156.0062103	0
P4	1.55797E+11	53:31.1	3.494879876	-14.38670872	0.234500006	-0.206358522	18.44605064	156.0062103	0
P4	1.55797E+11	53:31.2	3.513716863	-14.41157561	0.234500006	-0.297248453	18.44914627	156.0062103	0
P4	1.55797E+11	53:31.3	3.530488799	-14.45796756	0.330500007	-0.345195472	18.45093346	156.0062103	0
P4	1.55797E+11	53:31.4	3.548956126	-14.51677821	0.446500003	-0.310765117	18.45264244	156.0062103	0
P4	1.55797E+11	53:31.5	3.572686497	-14.57569549	0.514500022	-0.176762	18.45454597	156.0062103	0
P4	1.55797E+11	53:31.6	3.602095074	-14.6233807	0.514500022	0.029176597	18.45623016	156.0062103	0
P4	1.55797E+11	53:31.7	3.635856764	-14.65168869	0.458500028	0.236037001	18.45755768	156.0062103	0
P4	1.55797E+11	53:31.8	3.668129089	-14.6638041	0.387500018	0.359126836	18.45846176	156.0062103	0
P4	1.55797E+11	53:31.9	3.692987451	-14.66704196	0.311500013	0.340655953	18.46115303	156.0062103	0
P4	1.55797E+11	53:32.0	3.707486345	-14.66634574	0.226500005	0.179027453	18.46434593	156.0062103	0
P4	1.55797E+11	53:32.1	3.709950986	-14.66464694	0.132499993	-0.077062666	18.4663868	156.0062103	0
P4	1.55797E+11	53:32.2	3.70366005	-14.66082173	0.044500005	-0.351077199	18.46751022	156.0062103	0
P4	1.55797E+11	53:32.3	3.694973329	-14.65223382	0.031500001	-0.56749779	18.46829987	156.0062103	0
P4	1.55797E+11	53:32.4	3.688065344	-14.63701296	0.098500006	-0.670584798	18.46869659	156.0062103	0
P4	1.55797E+11	53:32.5	3.683054648	-14.61507489	0.164499998	-0.641980052	18.46962357	156.0062103	0
P4	1.55797E+11	53:32.6	3.679801474	-14.58892731	0.213500008	-0.493952483	18.47109413	156.0062103	0
P4	1.55797E+11	53:32.7	3.682995528	-14.56013253	0.249500006	-0.264659613	18.47269058	156.0062103	0
P4	1.55797E+11	53:32.8	3.699072247	-14.53096668	0.282499999	-0.011092806	18.47556114	156.0062103	0
P4	1.55797E+11	53:32.9	3.731798646	-14.51019406	0.307500005	0.205246925	18.47681236	156.0062103	0
P4	1.55797E+11	53:33.0	3.779633173	-14.50454601	0.354499996	0.346267402	18.47792053	156.0062103	0
P4	1.55797E+11	53:33.1	3.838613423	-14.51357684	0.439500004	0.413351566	18.48023033	156.0062103	0
P4	1.55797E+11	53:33.2	3.904270447	-14.53387693	0.533500075	0.440479696	18.48332024	156.5466614	0
P4	1.55797E+11	53:33.3	3.973947218	-14.55591684	0.612500072	0.469470084	18.49294853	156.5466614	0
P4	1.55797E+11	53:33.4	4.047491643	-14.56766737	0.671500027	0.523912907	18.49563026	156.5466614	0
P4	1.55797E+11	53:33.5	4.122756412	-14.56027336	0.709500074	0.594500244	18.49760246	156.5466614	0
P4	1.55797E+11	53:33.6	4.197975853	-14.53262147	0.747500062	0.648952365	18.49942398	156.5466614	0
P4	1.55797E+11	53:33.7	4.273497388	-14.49112024	0.794500053	0.663089871	18.50294876	156.5466614	0
P4	1.55797E+11	53:33.8	4.34820277	-14.44094657	0.835500062	0.632181883	18.50836372	156.5466614	0
P4	1.55797E+11	53:33.9	4.418760909	-14.38740144	0.848500073	0.567512155	18.51093674	157.081604	0
P4	1.55797E+11	53:34.0	4.484525083	-14.33713493	0.832500041	0.483357936	18.51463318	157.081604	0
P4	1.55797E+11	53:34.1	4.548278671	-14.29236206	0.81250006	0.389899313	18.5168457	157.081604	0
P4	1.55797E+11	53:34.2	4.610864611	-14.25240436	0.788500071	0.287931561	18.51814461	157.081604	0
P4	1.55797E+11	53:34.3	4.671462236	-14.21620588	0.757500052	0.174482003	18.51900482	157.081604	0
P4	1.55797E+11	53:34.4	4.728064128	-14.1851397	0.708500028	0.050159801	18.52282715	157.081604	0
P4	1.55797E+11	53:34.5	4.777774691	-14.1630497	0.62650007	-0.080895968	18.52469254	157.081604	0
P4	1.55797E+11	53:34.6	4.822108411	-14.15365987	0.539500058	-0.214070857	18.52596283	157.081604	0
P4	1.55797E+11	53:34.7	4.864393947	-14.15509391	0.478500009	-0.342226923	18.52731895	157.5841522	0
P4	1.55797E+11	53:34.8	4.902769548	-14.15684938	0.430500001	-0.456674069	18.53367615	157.5841522	0
P4	1.55797E+11	53:34.9	4.932371339	-14.15257169	0.362500012	-0.550104141	18.53580475	157.5841522	0
P4	1.55797E+11	53:35.0	4.9492868	-14.1430035	0.270500004	-0.618756592	18.5381794	157.5841522	0
P4	1.55797E+11	53:35.1	4.953150289	-14.13044776	0.176500008	-0.664960623	18.53915024	157.5841522	0
P4	1.55797E+11	53:35.2	4.946911818	-14.11736237	0.11150001	-0.694298267	18.53981972	157.5841522	0
P4	1.55797E+11	53:35.3	4.933656533	-14.10662679	0.095500007	-0.707777381	18.54053307	157.5841522	0
P4	1.55797E+11	53:35.4	4.917931598	-14.10267997	0.100500003	-0.696551144	18.54128838	157.5841522	0
P4	1.55797E+11	53:35.5	4.904430344	-14.10858555	0.105500005	-0.645762682	18.54213333	157.5841522	0
P4	1.55797E+11	53:35.6	4.894023178	-14.11937749	0.119500004	-0.545173347	18.54254913	157.5841522	0
P4	1.55797E+11	53:35.7	4.884675816	-14.12486581	0.117500007	-0.403809816	18.54303169	157.5841522	0
P4	1.55797E+11	53:35.8	4.875496562	-14.12406106	0.113500006	-0.248920977	18.5438385	157.5841522	0
P4	1.55797E+11	53:35.9	4.867422337	-14.12100654	0.106500007	-0.117364541	18.54415131	157.5841522	0
P4	1.55797E+11	53:36.0	4.860438248	-14.11718752	0.096500002	-0.034451205	18.54446793	157.5841522	0
P4	1.55797E+11	53:36.1	4.854038558	-14.11409352	0.087500006	-0.004209485	18.54491615	157.5841522	0
P4	1.55797E+11	53:36.2	4.848283002	-14.10978514	0.081500001	-0.011263092	18.54567909	157.5841522	0
P4	1.55797E+11	53:36.3	4.842463622	-14.10153787	0.090500005	-0.031087516	18.54599571	157.5841522	0
P4	1.55797E+11	53:36.4	4.835368491	-14.0899666	0.112500004	-0.042333268	18.54630852	157.5841522	0
P4	1.55797E+11	53:36.5	4.827397947	-14.07680706	0.129500002	-0.033968583	18.54676819	157.5841522	0
P4	1.55797E+11	53:36.6	4.820610708	-14.06229011	0.140499994	-0.006149274	18.54757881	157.5841522	0
P4	1.55797E+11	53:36.7	4.815158923	-14.04604949	0.154500008	0.035217084	18.54819298	157.5841522	0
P4	1.55797E+11	53:36.8	4.809961883	-14.03307867	0.142499998	0.073544413	18.54887772	157.5841522	0
P4	1.55797E+11	53:36.9	4.805223056	-14.02813474	0.099500008	0.089665063	18.54930115	157.5841522	0
P4	1.55797E+11	53:37.0	4.801488779	-14.02401149	0.085500002	0.073786438	18.54998589	157.5841522	0
P4	1.55797E+11	53:37.1	4.799302762	-14.01216816	0.116500005	0.034169585	18.5503273	157.5841522	0
P4	1.55797E+11	53:37.2	4.797428875	-13.99488108	0.147499993	-0.00762333	18.55073166	157.5841522	0
P4	1.55797E+11	53:37.3	4.795526799	-13.97786805	0.152500004	-0.029691324	18.55097198	157.5841522	0
P4	1.55797E+11	53:37.4	4.794091171	-13.9601604	0.161500007	-0.018127132	18.5515976	157.5841522	0
P4	1.55797E+11	53:37.5	4.790481804	-13.93473869	0.21450001	0.028552933	18.55322266	157.5841522	0
P4	1.55797E+11	53:37.6	4.784644109	-13.89634521	0.306500018	0.104198262	18.55536079	157.5841522	0
P4	1.55797E+11	53:37.7	4.78067432	-13.8427995	0.42050001	0.2060415	18.55705643	157.5841522	0
P4	1.55797E+11	53:37.8	4.781660843	-13.77343993	0.549500048	0.338450283	18.55814362	157.5841522	0
P4	1.55797E+11	53:37.9	4.788712913	-13.68724296	0.698500037	0.50620842	18.56064034	157.5841522	0
P4	1.55797E+11	53:38.0	4.801523056	-13.58572701	0.848500073	0.704264522	18.5634079	158.1569824	0
P4	1.55797E+11	53:38.1	4.818260201	-13.47478271	0.969500065	0.911374331	18.56789017	158.1569824	0
P4	1.55797E+11	53:38.2	4.836452027	-13.35995555	1.05250001	1.089565635	18.57676697	158.1569824	0
P4	1.55797E+11	53:38.3	4.853785676	-13.24270455	1.115499973	1.198457718	18.58248138	158.1569824	0
P4	1.55797E+11	53:38.4	4.866822843	-13.11915039	1.1875	1.218158245	18.58600044	158.1569824	0
P4	1.55797E+11	53:38.5	4.872348319	-12.98755191	1.263499975	1.157455921	18.5888176	158.7593384	0
P4	1.55797E+11	53:38.6	4.871159282	-12.85053462	1.32249999	1.045593619	18.59224129	158.7593384	0
P4	1.55797E+11	53:38.7	4.866738275	-12.70972155	1.370500088	0.916684806	18.60044479	158.7593384	0
P4	1.55797E+11	53:38.8	4.861134985	-12.56825014	1.395500064	0.794367671	18.60617256	158.7593384	0
P4	1.55797E+11	53:38.9	4.856950693	-12.42726364	1.408500075	0.686145186	18.61081123	159.3198395	0
P4	1.55797E+11	53:39.0	4.85703501	-12.28388342	1.431500077	0.588173807	18.6129837	159.3198395	0
P4	1.55797E+11	53:39.1	4.861030443	-12.13966642	1.443500042	0.491985947	18.61738777	159.3198395	0
P4	1.55797E+11	53:39.2	4.868227982	-11.99647832	1.441500068	0.39319852	18.62212372	159.3198395	0
P4	1.55797E+11	53:39.3	4.877860355	-11.85051188	1.460500002	0.299265683	18.63064003	159.8969727	0
P4	1.55797E+11	53:39.4	4.887393356	-11.69824323	1.500500083	0.225719422	18.63549805	159.8969727	0
P4	1.55797E+11	53:39.5	4.893742757	-11.54009189	1.543500066	0.185678467	18.63990784	159.8969727	0
P4	1.55797E+11	53:39.6	4.894454105	-11.37873723	1.574500084	0.181613252	18.64396477	159.8969727	0
P4	1.55797E+11	53:39.7	4.890055103	-11.21877783	1.578500032	0.202220023	18.64987755	160.5288239	0
P4	1.55797E+11	53:39.8	4.883431295	-11.06358564	1.559499979	0.22535421	18.65746498	160.5288239	0
P4	1.55797E+11	53:39.9	4.877129239	-10.91283517	1.534500003	0.225558683	18.6615963	160.5288239	0
P4	1.55797E+11	53:40.0	4.874735192	-10.76474382	1.514500022	0.186973289	18.66646576	160.5288239	0
P4	1.55797E+11	53:40.1	4.87941673	-10.61748486	1.50150001	0.112310961	18.66977501	161.1302032	0
P4	1.55797E+11	53:40.2	4.889923761	-10.46985921	1.496500015	0.020335363	18.67420387	161.1302032	0
P4	1.55797E+11	53:40.3	4.903191431	-10.3208492	1.499500036	-0.060709011	18.68121147	161.1302032	0
P4	1.55797E+11	53:40.4	4.916369868	-10.16743689	1.522500038	-0.103958562	18.68920898	161.1302032	0
P4	1.55797E+11	53:40.5	4.926471962	-10.00881908	1.555500031	-0.097861335	18.69584465	161.7406921	0
P4	1.55797E+11	53:40.6	4.932758941	-9.849444286	1.566500068	-0.051304415	18.69843292	161.7406921	0
P4	1.55797E+11	53:40.7	4.935589562	-9.691835702	1.563500047	0.013727555	18.7033844	161.7406921	0
P4	1.55797E+11	53:40.8	4.935395792	-9.534871669	1.564500093	0.072648607	18.71000481	161.7406921	0
P4	1.55797E+11	53:40.9	4.934679274	-9.376570425	1.575500011	0.108803034	18.71471214	162.3730011	0
P4	1.55797E+11	53:41.0	4.935201892	-9.216701299	1.588500023	0.118236743	18.71996498	162.3730011	0
P4	1.55797E+11	53:41.1	4.93731541	-9.057719789	1.587500095	0.106953554	18.72256279	162.3730011	0
P4	1.55797E+11	53:41.2	4.941831008	-8.90270266	1.565500021	0.083254687	18.72808647	162.3730011	0
P4	1.55797E+11	53:41.3	4.9484883	-8.755272652	1.517500043	0.048385616	18.73480988	162.9944458	0
P4	1.55797E+11	53:41.4	4.955596479	-8.614074051	1.469500065	-0.001854244	18.74185944	162.9944458	0
P4	1.55797E+11	53:41.5	4.960727952	-8.472552624	1.455500007	-0.067282937	18.74821281	162.9944458	0
P4	1.55797E+11	53:41.6	4.962858621	-8.325978955	1.471500039	-0.13582474	18.75037575	162.9944458	0
P4	1.55797E+11	53:41.7	4.9616847	-8.174564921	1.494500041	-0.185287043	18.75427818	163.5753021	0
P4	1.55797E+11	53:41.8	4.955746266	-8.023719216	1.493499994	-0.195559666	18.76050758	163.5753021	0
P4	1.55797E+11	53:41.9	4.946761687	-7.87658957	1.473500013	-0.163229465	18.76779747	163.5753021	0
P4	1.55797E+11	53:42.0	4.940503902	-7.728986712	1.475499988	-0.104114667	18.77368736	163.5753021	0
P4	1.55797E+11	53:42.1	4.940359076	-7.576752936	1.502500057	-0.041495696	18.77627373	164.1734924	0
P4	1.55797E+11	53:42.2	4.945641748	-7.421366796	1.526499987	0.007619548	18.77956963	164.1734924	0
P4	1.55797E+11	53:42.3	4.953870563	-7.266984319	1.52850008	0.039298028	18.78524971	164.1734924	0
P4	1.55797E+11	53:42.4	4.961257296	-7.115784941	1.515500069	0.057487819	18.79480553	164.1734924	0
P4	1.55797E+11	53:42.5	4.964230839	-6.965061596	1.513500094	0.067383222	18.80152893	164.7856445	0
P4	1.55797E+11	53:42.6	4.961307464	-6.812096962	1.526499987	0.07068032	18.80375481	164.7856445	0
P4	1.55797E+11	53:42.7	4.954054018	-6.655585785	1.549499989	0.068373792	18.80841255	164.7856445	0
P4	1.55797E+11	53:42.8	4.944778037	-6.494214579	1.584500074	0.06732893	18.81671333	164.7856445	0
P4	1.55797E+11	53:42.9	4.935701794	-6.3278436	1.62349999	0.079447992	18.82523346	165.4235077	0
P4	1.55797E+11	53:43.0	4.93082062	-6.152791894	1.688500047	0.1188972	18.83299828	165.4235077	0
P4	1.55797E+11	53:43.1	4.933365195	-5.964399854	1.787500024	0.195702106	18.84006882	165.4235077	0
P4	1.55797E+11	53:43.2	4.942784362	-5.763567418	1.89350009	0.308652312	18.84701729	165.9878235	0
P4	1.55797E+11	53:43.3	4.957577655	-5.551919758	1.997500062	0.447085828	18.86154366	165.9878235	0
P4	1.55797E+11	53:43.4	4.976732092	-5.330248867	2.101500034	0.596272826	18.87863731	165.9878235	0
P4	1.55797E+11	53:43.5	4.995246939	-5.101705317	2.1875	0.737152159	18.88801765	166.6517639	0
P4	1.55797E+11	53:43.6	5.005499835	-4.867014007	2.263499975	0.849360764	18.90790558	166.6517639	0
P4	1.55797E+11	53:43.7	5.004172496	-4.625296173	2.340500116	0.916888595	18.91817474	166.6517639	0
P4	1.55797E+11	53:43.8	4.995768294	-4.376681849	2.416500092	0.934949398	18.9709034	167.3767853	0
P4	1.55797E+11	53:43.9	4.990219198	-4.119933528	2.497500181	0.913656056	18.99224091	167.3767853	0
P4	1.55797E+11	53:44.0	4.994644312	-3.851050106	2.6025002	0.876338482	19.00797272	167.90242	0
P4	1.55797E+11	53:44.1	5.00737833	-3.57141548	2.703500032	0.847464144	19.01797867	167.90242	0
P4	1.55797E+11	53:44.2	5.018178844	-3.290151897	2.750500202	0.834220648	19.0911274	168.4638062	0
P4	1.55797E+11	53:44.3	5.015106902	-3.008956913	2.77850008	0.825581968	19.11503983	168.4638062	0
P4	1.55797E+11	53:44.4	4.994531857	-2.727892667	2.800500154	0.799807608	19.12747955	169.0265656	0
P4	1.55797E+11	53:44.5	4.96598821	-2.447900075	2.8125	0.737384796	19.21463776	169.0265656	0
P4	1.55797E+11	53:44.6	4.946489263	-2.162096881	2.8525002	0.63724196	19.30321312	169.5943909	0
P4	1.55797E+11	53:44.7	4.945554688	-1.868600309	2.90350008	0.520847201	19.34108353	169.5943909	0
P4	1.55797E+11	53:44.8	4.960238375	-1.574611593	2.918500185	0.415582836	19.35657692	170.1820374	0
P4	1.55797E+11	53:44.9	4.978764733	-1.281491398	2.924499989	0.339351237	19.46771049	170.1820374	0
P4	1.55797E+11	53:45.0	4.986200624	-0.983502429	2.959500074	0.297641307	19.53731918	170.7737122	0
P4	1.55797E+11	53:45.1	4.974261948	-0.68287463	2.98450017	0.279586017	19.54727936	170.7737122	0
P4	1.55797E+11	53:45.2	4.947622974	-0.384704603	2.982500076	0.26559788	19.55792427	171.3737488	0
P4	1.55797E+11	53:45.3	4.921377218	-0.086564793	2.988500118	0.242708251	19.65833092	171.3737488	0
P4	1.55797E+11	53:45.4	4.908465288	0.211458775	2.986500025	0.209014788	19.70088959	171.9711914	0
P4	1.55797E+11	53:45.5	4.910588578	0.502241635	2.941500187	0.160487816	19.70823288	171.9711914	0
P4	1.55797E+11	53:45.6	4.918966236	0.783008518	2.873500109	0.089392677	19.75369644	172.5428314	0
P4	1.55797E+11	53:45.7	4.922080233	1.057525441	2.818500042	-0.006281953	19.80913162	172.5428314	0
P4	1.55797E+11	53:45.8	4.914213616	1.326390255	2.762500048	-0.124728367	19.82341766	173.0862274	0
P4	1.55797E+11	53:45.9	4.895630559	1.58790913	2.696500063	-0.256852776	19.83268547	173.0862274	0
P4	1.55797E+11	53:46.0	4.871856702	1.844644344	2.642500162	-0.381360799	19.92066383	173.6062164	0
P4	1.55797E+11	53:46.1	4.851206728	2.096066731	2.584500074	-0.478846788	19.96079636	173.6062164	0
P4	1.55797E+11	53:46.2	4.836308109	2.331145337	2.458500147	-0.553357065	19.97146034	173.6062164	0
P4	1.55797E+11	53:46.3	4.822866315	2.543211922	2.283499956	-0.628050387	19.99040031	174.3065033	0
P4	1.55797E+11	53:46.4	4.808635462	2.742085137	2.152500153	-0.722748816	20.0863533	174.3065033	0
P4	1.55797E+11	53:46.5	4.800901052	2.931683789	2.038500071	-0.847558975	20.1180172	174.3065033	0
P4	1.55797E+11	53:46.6	4.810385295	3.091346515	1.801500082	-1.011510491	20.13269997	174.8547821	0
P4	1.55797E+11	53:46.7	4.84112799	3.21194707	1.50150001	-1.214275122	20.15598106	174.8547821	0
P4	1.55797E+11	53:46.8	4.883203494	3.315577661	1.321500063	-1.434186697	20.30504417	174.8547821	0
P4	1.55797E+11	53:46.9	4.914684886	3.421557403	1.239500046	-1.634949565	20.34612846	174.8547821	0
P4	1.55797E+11	53:47.0	4.912582956	3.532085159	1.172500014	-1.76991713	20.37673378	174.8547821	0
P4	1.55797E+11	53:47.1	4.862112481	3.63934347	1.12650001	-1.788210869	20.39653397	175.4052124	0
P4	1.55797E+11	53:47.2	4.764367667	3.731269447	1.136500001	-1.655708551	20.40369606	175.4052124	0
P4	1.55797E+11	53:47.3	4.631587382	3.799907678	1.206500053	-1.37648952	20.48118591	175.4052124	0
P4	1.55797E+11	53:47.4	4.488530863	3.841577114	1.245499969	-0.998946488	20.60845184	175.4052124	0
P4	1.55797E+11	53:47.5	4.359822449	3.860085	1.195500016	-0.604438484	20.66976547	175.9538727	0
P4	1.55797E+11	53:47.6	4.232643173	3.86681834	1.225499988	-0.265242934	20.68305206	175.9538727	0
P4	1.55797E+11	53:47.7	4.08062403	3.874391954	1.416499972	-0.005288579	20.74610901	175.9538727	0
P4	1.55797E+11	53:47.8	3.88982434	3.896919231	1.712500095	0.221776873	20.81044006	175.9538727	0
P4	1.55797E+11	53:47.9	3.637661573	3.932400397	2.166500092	0.521043122	20.83452606	176.6796417	0
P4	1.55797E+11	53:48.0	3.320468829	3.963163286	2.67750001	0.984666765	20.84998131	176.6796417	0
P4	1.55797E+11	53:48.1	2.966378137	3.980194489	3.059500217	1.623757958	20.96216774	177.3526306	0
P4	1.55797E+11	53:48.2	2.604728031	3.983491792	3.274500132	2.338397741	20.99697304	177.3526306	0
P4	1.55797E+11	53:48.3	2.2525937	3.974529553	3.360500097	2.943676233	21.01713943	178.0664368	0
P4	1.55797E+11	53:48.4	1.910175439	3.958738803	3.399500132	3.248463392	21.03979492	178.0664368	0
P4	1.55797E+11	53:48.5	1.579036563	3.95688248	3.384500027	3.140161276	21.171772	178.7402191	0
P4	1.55797E+11	53:48.6	1.259534383	3.982259158	3.334500074	2.646884441	21.20654869	178.7402191	0
P4	1.55797E+11	53:48.7	0.937568148	4.017987454	3.34250021	1.931801915	21.22226143	179.3845978	0
P4	1.55797E+11	53:48.8	0.603294585	4.046117282	3.397500038	1.205239773	21.30952644	179.3845978	0
P4	1.55797E+11	53:48.9	0.256399279	4.059811632	3.461500168	0.634946883	21.39394569	180.0670471	0
P4	1.55797E+11	53:49.0	-0.095133598	4.055649043	3.489500046	0.299698234	21.41249466	180.0670471	0
P4	1.55797E+11	53:49.1	-0.439885153	4.037765004	3.456500053	0.172708184	21.41997528	180.7636871	0
P4	1.55797E+11	53:49.2	-0.777442815	4.018363891	3.413500071	0.158960804	21.52178192	180.7636871	0
P4	1.55797E+11	53:49.3	-1.112160485	4.008742431	3.38650012	0.161544383	21.5791893	181.4365845	0
P4	1.55797E+11	53:49.4	-1.438357429	4.012638291	3.323500156	0.114833966	21.58800697	181.4365845	0
P4	1.55797E+11	53:49.5	-1.748586996	4.025985063	3.209500074	-0.004345573	21.59716797	182.0732422	0
P4	1.55797E+11	53:49.6	-2.048044838	4.038868916	3.113500118	-0.180432543	21.6953907	182.0732422	0
P4	1.55797E+11	53:49.7	-2.339931611	4.043561669	3.02850008	-0.378483325	21.73311996	182.6648407	0
P4	1.55797E+11	53:49.8	-2.617907701	4.03590627	2.905500174	-0.566940606	21.74487305	182.6648407	0
P4	1.55797E+11	53:49.9	-2.877208995	4.01798537	2.750500202	-0.7354635	21.76435089	183.2027283	0
P4	1.55797E+11	53:50.0	-3.113342867	3.998137142	2.557500124	-0.893291295	21.93029213	183.2027283	0
P4	1.55797E+11	53:50.1	-3.32664417	3.973797814	2.356500149	-1.05598104	21.9828167	183.2027283	0
P4	1.55797E+11	53:50.2	-3.517174308	3.929686691	2.159500122	-1.234418154	21.99152374	183.8487549	0
P4	1.55797E+11	53:50.3	-3.679516714	3.852819509	1.962500095	-1.422954798	22.01060486	183.8487549	0
P4	1.55797E+11	53:50.4	-3.812261813	3.737598615	1.820500016	-1.595551729	22.13582611	183.8487549	0
P4	1.55797E+11	53:50.5	-3.918629219	3.583789781	1.789499998	-1.705312252	22.20665932	184.3786774	0
P4	1.55797E+11	53:50.6	-4.004011265	3.394379652	1.875500083	-1.688635111	22.23078156	184.3786774	0
P4	1.55797E+11	53:50.7	-4.075574273	3.174991054	2.044500113	-1.487704039	22.28737831	184.3786774	0
P4	1.55797E+11	53:50.8	-4.141222143	2.934191873	2.235500097	-1.084475517	22.3482132	185.0653534	0
P4	1.55797E+11	53:50.9	-4.206658625	2.678000386	2.419500113	-0.518190205	22.3778019	185.0653534	0
P4	1.55797E+11	53:51.0	-4.267934523	2.405914246	2.598500013	0.125071302	22.40312004	185.6086121	0
P4	1.55797E+11	53:51.1	-4.313281478	2.115347446	2.774500132	0.736931562	22.54289627	185.6086121	0
P4	1.55797E+11	53:51.2	-4.33565992	1.807716709	2.936500072	1.224189401	22.59272385	186.2106323	0
P4	1.55797E+11	53:51.3	-4.337784115	1.487772538	3.075500011	1.536604524	22.61692429	186.2106323	0
P4	1.55797E+11	53:51.4	-4.330783254	1.155072788	3.215500116	1.677861094	22.68056679	186.8632965	0
P4	1.55797E+11	53:51.5	-4.328505387	0.806149415	3.373500109	1.695193648	22.74429131	186.8632965	0
P4	1.55797E+11	53:51.6	-4.342118757	0.43601458	3.559500217	1.654485703	22.77133369	187.5824432	0
P4	1.55797E+11	53:51.7	-4.372348843	0.048847069	3.7275002	1.607813478	22.78977585	187.5824432	0
P4	1.55797E+11	53:51.8	-4.406007576	-0.336138077	3.779500246	1.566427469	22.91419411	188.3572388	0
P4	1.55797E+11	53:51.9	-4.427047003	-0.710913976	3.758500099	1.504291296	22.96505356	188.3572388	0
P4	1.55797E+11	53:52.0	-4.429434732	-1.073861339	3.703500032	1.374431968	22.97761726	189.0953369	0
P4	1.55797E+11	53:52.1	-4.421094734	-1.424086066	3.622500181	1.138558149	22.9935112	189.0953369	0
P4	1.55797E+11	53:52.2	-4.416594744	-1.771394445	3.581500053	0.799580574	23.1421833	189.792984	0
P4	1.55797E+11	53:52.3	-4.425763248	-2.117515207	3.548500061	0.40743497	23.17382813	189.792984	0
P4	1.55797E+11	53:52.4	-4.450752409	-2.450874054	3.448500156	0.029874614	23.18842697	190.4733276	0
P4	1.55797E+11	53:52.5	-4.484172031	-2.768292991	3.321500063	-0.280115694	23.26002502	190.4733276	0
P4	1.55797E+11	53:52.6	-4.514532064	-3.07179403	3.192500114	-0.508263588	23.34202194	191.0975189	0
P4	1.55797E+11	53:52.7	-4.540333477	-3.351015626	2.995500088	-0.688761592	23.36329651	191.0975189	0
P4	1.55797E+11	53:52.8	-4.567030345	-3.596196707	2.726500034	-0.880211473	23.3822403	191.6245422	0
P4	1.55797E+11	53:52.9	-4.594891048	-3.81185755	2.464500189	-1.124757171	23.54946327	191.6245422	0
P4	1.55797E+11	53:53.0	-4.623568842	-3.998918968	2.193500042	-1.426444173	23.5940094	191.6245422	0
P4	1.55797E+11	53:53.1	-4.652870127	-4.148163794	1.860500097	-1.767385125	23.60424232	192.1831512	0
P4	1.55797E+11	53:53.2	-4.683332073	-4.258623124	1.509500027	-2.118811846	23.65220261	192.1831512	0
P4	1.55797E+11	53:53.3	-4.720158352	-4.338867677	1.209500074	-2.442857504	23.86447334	192.1831512	0
P4	1.55797E+11	53:53.4	-4.750993367	-4.404839675	0.987500072	-2.700863838	23.8862648	192.1831512	0
P4	1.55797E+11	53:53.5	-4.753722571	-4.469170404	0.819500089	-2.855185509	23.90146065	192.1831512	0
P4	1.55797E+11	53:53.6	-4.727671275	-4.529248924	0.693500042	-2.867445469	23.9084568	192.1831512	0
P4	1.55797E+11	53:53.7	-4.683929431	-4.57673477	0.592500031	-2.721321821	23.91302299	192.1831512	0
P4	1.55797E+11	53:53.8	-4.620075575	-4.603879053	0.553500056	-2.431197166	24.04051208	192.1831512	0
P4	1.55797E+11	53:53.9	-4.529099192	-4.605627824	0.67050004	-2.017910004	24.12335014	192.1831512	0
P4	1.55797E+11	53:54.0	-4.422311034	-4.583484274	0.835500062	-1.50745976	24.13654709	192.1831512	0
P4	1.55797E+11	53:54.1	-4.309690621	-4.542832896	0.983500063	-0.932762682	24.15236282	192.7061615	0
P4	1.55797E+11	53:54.2	-4.186981565	-4.489382981	1.154500008	-0.331454694	24.25640106	192.7061615	0
P4	1.55797E+11	53:54.3	-4.056791865	-4.428574587	1.29550004	0.249155506	24.29932213	192.7061615	0
P4	1.55797E+11	53:54.4	-3.920776411	-4.360474779	1.417500019	0.750409603	24.32920456	192.7061615	0
P4	1.55797E+11	53:54.5	-3.767621838	-4.286768039	1.584500074	1.125239968	24.3567524	193.3056641	0
P4	1.55797E+11	53:54.6	-3.599358009	-4.222057215	1.703500032	1.349812031	24.36956596	193.3056641	0
P4	1.55797E+11	53:54.7	-3.431967958	-4.183947474	1.693500042	1.418745041	24.41688919	193.3056641	0
P4	1.55797E+11	53:54.8	-3.269991471	-4.181415602	1.639500022	1.343939781	24.47161674	193.8143311	0
P4	1.55797E+11	53:54.9	-3.112744287	-4.214066574	1.604500055	1.14928937	24.4967289	193.8143311	0
P4	1.55797E+11	53:55.0	-2.957850826	-4.272660596	1.613499999	0.873335421	24.52786636	193.8143311	0
P4	1.55797E+11	53:55.1	-2.798973138	-4.343603714	1.669499993	0.56923902	24.54073334	193.8143311	0
P4	1.55797E+11	53:55.2	-2.632211225	-4.41679625	1.745500088	0.310040772	24.55644035	194.4941559	0
P4	1.55797E+11	53:55.3	-2.457124469	-4.486072232	1.814500093	0.16400589	24.59537506	194.4941559	0
P4	1.55797E+11	53:55.4	-2.280230526	-4.543271411	1.830500007	0.146212056	24.61635208	194.4941559	0
P4	1.55797E+11	53:55.5	-2.10965709	-4.576160164	1.769500017	0.208680049	24.63897896	195.0404663	0
P4	1.55797E+11	53:55.6	-1.949303116	-4.575480111	1.667500019	0.264122725	24.69694901	195.0404663	0
P4	1.55797E+11	53:55.7	-1.799490205	-4.54023144	1.576500058	0.229371011	24.72684097	195.0404663	0
P4	1.55797E+11	53:55.8	-1.651793598	-4.47724706	1.567499995	0.084184803	24.73730469	195.0404663	0
P4	1.55797E+11	53:55.9	-1.501430701	-4.398650303	1.611500025	-0.1145285	24.77280807	195.6740723	0
P4	1.55797E+11	53:56.0	-1.354808881	-4.312025677	1.630500078	-0.27867952	24.7888279	195.6740723	0
P4	1.55797E+11	53:56.1	-1.210619806	-4.221216984	1.65350008	-0.338204116	24.80993652	195.6740723	0
P4	1.55797E+11	53:56.2	-1.064044577	-4.135370785	1.675500035	-0.277579457	24.87042427	196.1845856	0
P4	1.55797E+11	53:56.3	-0.919531771	-4.067049252	1.630500078	-0.147239998	24.88382721	196.1845856	0
P4	1.55797E+11	53:56.4	-0.780289947	-4.027714747	1.527500033	-0.033485975	24.91819763	196.1845856	0
P4	1.55797E+11	53:56.5	-0.646073808	-4.025793544	1.412500024	-0.011385047	24.94961357	196.1845856	0
P4	1.55797E+11	53:56.6	-0.518345925	-4.060960587	1.324500084	-0.10746377	24.96513748	196.7353363	0
P4	1.55797E+11	53:56.7	-0.392159148	-4.123211141	1.32249999	-0.282044768	24.98832512	196.7353363	0
P4	1.55797E+11	53:56.8	-0.261073506	-4.200314748	1.390500069	-0.448577285	25.02877045	196.7353363	0
P4	1.55797E+11	53:56.9	-0.126240444	-4.285285567	1.466500044	-0.517700613	25.04732513	196.7353363	0
P4	1.55797E+11	53:57.0	0.010150884	-4.377375798	1.539499998	-0.441489935	25.06479454	197.3513184	0
P4	1.55797E+11	53:57.1	0.144261517	-4.475545955	1.591500044	-0.235961199	25.09833908	197.3513184	0
P4	1.55797E+11	53:57.2	0.269311822	-4.577547957	1.597500086	0.029304845	25.11434555	197.3513184	0
P4	1.55797E+11	53:57.3	0.380434707	-4.676280027	1.542500019	0.253893018	25.1254158	197.3513184	0
P4	1.55797E+11	53:57.4	0.483370216	-4.766887743	1.473500013	0.354973197	25.16117096	197.9642334	0
P4	1.55797E+11	53:57.5	0.585997371	-4.857669147	1.455500007	0.311575979	25.17510223	197.9642334	0
P4	1.55797E+11	53:57.6	0.677092046	-4.956953512	1.42050004	0.15839757	25.18601036	197.9642334	0
P4	1.55797E+11	53:57.7	0.736169246	-5.068422032	1.333500028	-0.043750271	25.20903778	197.9642334	0
P4	1.55797E+11	53:57.8	0.751800589	-5.192768708	1.259500027	-0.235358968	25.30051804	198.4676514	0
P4	1.55797E+11	53:57.9	0.724357686	-5.321914603	1.229500055	-0.379092157	25.32946777	198.4676514	0
P4	1.55797E+11	53:58.0	0.666553649	-5.450311172	1.25849998	-0.457880735	25.35374451	198.4676514	0
P4	1.55797E+11	53:58.1	0.594105164	-5.584497761	1.361500025	-0.454560071	25.38640213	198.4676514	0
P4	1.55797E+11	53:58.2	0.509646305	-5.730720471	1.514500022	-0.347538412	25.39502525	199.0575867	0
P4	1.55797E+11	53:58.3	0.406784951	-5.886678578	1.686500072	-0.124558195	25.4013958	199.0575867	0
P4	1.55797E+11	53:58.4	0.287282621	-6.049131481	1.847500086	0.200130388	25.47351074	199.0575867	0
P4	1.55797E+11	53:58.5	0.158056033	-6.214435868	1.968500018	0.575882375	25.49967766	199.6555786	0
P4	1.55797E+11	53:58.6	0.019278459	-6.375593693	2.048500061	0.924166083	25.52406311	199.6555786	0
P4	1.55797E+11	53:58.7	-0.131984926	-6.535224774	2.138499975	1.169550538	25.5338192	199.6555786	0
P4	1.55797E+11	53:58.8	-0.293772763	-6.703454529	2.260499954	1.279217243	25.54174232	200.3213806	0
P4	1.55797E+11	53:58.9	-0.46294806	-6.875442904	2.347500086	1.269529462	25.60227585	200.3213806	0
P4	1.55797E+11	53:59.0	-0.639969627	-7.03293846	2.355499983	1.176886082	25.62525368	200.3213806	0
P4	1.55797E+11	53:59.1	-0.821688029	-7.174208089	2.331500053	1.034991384	25.67690849	201.0287018	0
P4	1.55797E+11	53:59.2	-1.000444817	-7.323611382	2.355499983	0.868595898	25.69893646	201.0287018	0
P4	1.55797E+11	53:59.3	-1.177017381	-7.490771277	2.417500019	0.695301652	25.70980072	201.0287018	0
P4	1.55797E+11	53:59.4	-1.359330451	-7.651073658	2.424499989	0.527186573	25.74722672	201.7473602	0
P4	1.55797E+11	53:59.5	-1.542641698	-7.790556894	2.353500128	0.371057391	25.7714901	201.7473602	0
P4	1.55797E+11	53:59.6	-1.71481215	-7.923162999	2.265500069	0.224829495	25.82892609	201.7473602	0
P4	1.55797E+11	53:59.7	-1.877103002	-8.06593514	2.23450017	0.08378204	25.84755325	202.4108276	0
P4	1.55797E+11	53:59.8	-2.041822086	-8.222520927	2.277500153	-0.045866758	25.85650826	202.4108276	0
P4	1.55797E+11	53:59.9	-2.21315745	-8.385384361	2.325500011	-0.144589305	25.88597679	202.4108276	0
P4	1.55797E+11	54:00.0	-2.386040808	-8.546096997	2.328500032	-0.189977512	25.93546295	203.1105194	0
P4	1.55797E+11	54:00.1	-2.557711367	-8.705883099	2.325500011	-0.168989301	25.96922302	203.1105194	0
P4	1.55797E+11	54:00.2	-2.72726474	-8.86987324	2.338500023	-0.091058835	25.99335861	203.1105194	0
P4	1.55797E+11	54:00.3	-2.899516609	-9.031570334	2.347500086	0.007980023	26.00035667	203.8171539	0
P4	1.55797E+11	54:00.4	-3.081407398	-9.185149984	2.362500191	0.087169781	26.01178741	203.8171539	0
P4	1.55797E+11	54:00.5	-3.273250736	-9.330362026	2.382500172	0.124424085	26.07725525	203.8171539	0
P4	1.55797E+11	54:00.6	-3.465464597	-9.467307898	2.360500097	0.122038655	26.11065865	204.5314178	0
P4	1.55797E+11	54:00.7	-3.645341708	-9.601050329	2.291500092	0.089891598	26.15094757	204.5314178	0
P4	1.55797E+11	54:00.8	-3.81048786	-9.741094809	2.23450017	0.033902124	26.1648922	204.5314178	0
P4	1.55797E+11	54:00.9	-3.968169375	-9.891334884	2.221500158	-0.043014664	26.17453575	205.1890717	0
P4	1.55797E+11	54:01.0	-4.121944924	-10.05102942	2.227499962	-0.132147968	26.2273674	205.1890717	0
P4	1.55797E+11	54:01.1	-4.268628843	-10.21443952	2.20449996	-0.214417547	26.27231407	205.1890717	0
P4	1.55797E+11	54:01.2	-4.41130856	-10.36975074	2.146500111	-0.269674391	26.30903816	205.8411865	0
P4	1.55797E+11	54:01.3	-4.556027623	-10.51826183	2.112499952	-0.290082216	26.34200668	205.8411865	0
P4	1.55797E+11	54:01.4	-4.704952488	-10.66907237	2.12650013	-0.282400131	26.34615707	205.8411865	0
P4	1.55797E+11	54:01.5	-4.855844734	-10.8254074	2.152500153	-0.255807519	26.35484314	206.4777679	0
P4	1.55797E+11	54:01.6	-5.001777573	-10.98772749	2.159500122	-0.215730056	26.43994141	206.4777679	0
P4	1.55797E+11	54:01.7	-5.141628082	-11.15371161	2.155500174	-0.163659483	26.47893143	206.4777679	0
P4	1.55797E+11	54:01.8	-5.279185952	-11.32150765	2.158499956	-0.101466402	26.50987816	207.1299438	0
P4	1.55797E+11	54:01.9	-5.416783975	-11.49383095	2.183500051	-0.033926461	26.5226078	207.1299438	0
P4	1.55797E+11	54:02.0	-5.557968162	-11.67172884	2.229500055	0.032144878	26.52907181	207.1299438	0
P4	1.55797E+11	54:02.1	-5.701628607	-11.84932127	2.249500036	0.08811152	26.60152817	207.8059998	0
P4	1.55797E+11	54:02.2	-5.838782778	-12.02112465	2.209500074	0.123311155	26.64562988	207.8059998	0
P4	1.55797E+11	54:02.3	-5.964127897	-12.18579424	2.132500172	0.12418963	26.67923737	207.8059998	0
P4	1.55797E+11	54:02.4	-6.084246787	-12.34311931	2.064500093	0.07887008	26.7062149	208.4306793	0
P4	1.55797E+11	54:02.5	-6.206849615	-12.50266536	2.061500072	-0.010834021	26.71214867	208.4306793	0
P4	1.55797E+11	54:02.6	-6.325764264	-12.67393239	2.087500095	-0.122684076	26.72592735	208.4306793	0
P4	1.55797E+11	54:02.7	-6.435974054	-12.84576463	2.054500103	-0.223321199	26.78695869	209.0441589	0
P4	1.55797E+11	54:02.8	-6.53817379	-13.00348182	1.949500084	-0.291562319	26.81866646	209.0441589	0
P4	1.55797E+11	54:02.9	-6.63165939	-13.1452547	1.818500042	-0.336666197	26.85886765	209.0441589	0
P4	1.55797E+11	54:03.0	-6.725369196	-13.27825632	1.739500046	-0.386884212	26.86787033	209.5645447	0
P4	1.55797E+11	54:03.1	-6.822337109	-13.4114495	1.713500023	-0.462898552	26.88026428	209.5645447	0
P4	1.55797E+11	54:03.2	-6.91423904	-13.54429669	1.665500045	-0.560303569	26.96351051	209.5645447	0
P4	1.55797E+11	54:03.3	-6.992620725	-13.66849397	1.55250001	-0.656249464	27.01083565	209.5645447	0
P4	1.55797E+11	54:03.4	-7.048069133	-13.77909238	1.378499985	-0.735403478	27.03931236	210.1603394	0
P4	1.55797E+11	54:03.5	-7.079117604	-13.87606749	1.190500021	-0.809343517	27.0581398	210.1603394	0
P4	1.55797E+11	54:03.6	-7.089947286	-13.9610233	1.020500064	-0.908789456	27.06206512	210.1603394	0
P4	1.55797E+11	54:03.7	-7.079134314	-14.0347438	0.86650008	-1.055544615	27.06601524	210.1603394	0
P4	1.55797E+11	54:03.8	-7.045556586	-14.09910777	0.763500035	-1.23139143	27.06929207	210.1603394	0
P4	1.55797E+11	54:03.9	-6.994116092	-14.1565649	0.73150003	-1.372894168	27.0707283	210.1603394	0
P4	1.55797E+11	54:04.0	-6.93231342	-14.20975598	0.747500062	-1.40575707	27.07549286	210.1603394	0
P4	1.55797E+11	54:04.1	-6.865089306	-14.26271074	0.789500058	-1.285794616	27.08227539	210.6774139	0
P4	1.55797E+11	54:04.2	-6.790775002	-14.3151772	0.847500086	-1.02119875	27.08608437	210.6774139	0
P4	1.55797E+11	54:04.3	-6.708143034	-14.36543399	0.909500062	-0.666051626	27.08869171	210.6774139	0
P4	1.55797E+11	54:04.4	-6.613937319	-14.41668651	1.00150001	-0.286702454	27.09018135	210.6774139	0
P4	1.55797E+11	54:04.5	-6.509372624	-14.47200883	1.100499988	0.06168272	27.09352493	210.6774139	0
P4	1.55797E+11	54:04.6	-6.408563583	-14.52679565	1.113499999	0.335132062	27.09700775	211.2048187	0
P4	1.55797E+11	54:04.7	-6.315149852	-14.57483589	1.077499986	0.503645539	27.10077667	211.2048187	0
P4	1.55797E+11	54:04.8	-6.221217925	-14.61285318	1.059499979	0.554700971	27.10563469	211.2048187	0
P4	1.55797E+11	54:04.9	-6.121605829	-14.63892813	1.061500072	0.499558479	27.10817337	211.2048187	0
P4	1.55797E+11	54:05.0	-6.01601465	-14.65610741	1.076500058	0.372476071	27.10910225	211.2048187	0
P4	1.55797E+11	54:05.1	-5.908269576	-14.66574002	1.080500007	0.221545115	27.11587334	211.7240448	0
P4	1.55797E+11	54:05.2	-5.799254348	-14.66564547	1.081500053	0.09541329	27.1243515	211.7240448	0
P4	1.55797E+11	54:05.3	-5.687513079	-14.65829314	1.100499988	0.02413643	27.12896538	211.7240448	0
P4	1.55797E+11	54:05.4	-5.573011484	-14.64832201	1.12349999	0.011243664	27.13269043	211.7240448	0
P4	1.55797E+11	54:05.5	-5.455818892	-14.64035326	1.148499966	0.040156476	27.13441849	211.7240448	0
P4	1.55797E+11	54:05.6	-5.337435095	-14.63931414	1.164499998	0.085517488	27.13785172	212.2954865	0
P4	1.55797E+11	54:05.7	-5.220126433	-14.6450228	1.165500045	0.123645127	27.14230537	212.2954865	0
P4	1.55797E+11	54:05.8	-5.104831411	-14.65354975	1.158500075	0.143522099	27.14910698	212.2954865	0
P4	1.55797E+11	54:05.9	-4.99046006	-14.66166737	1.154500008	0.143213734	27.15391159	212.2954865	0
P4	1.55797E+11	54:06.0	-4.873716441	-14.66613128	1.167500019	0.124840975	27.15584946	212.2954865	0
P4	1.55797E+11	54:06.1	-4.753732129	-14.66519514	1.1875	0.097026415	27.15821838	212.8797607	0
P4	1.55797E+11	54:06.2	-4.635514258	-14.65896144	1.181500077	0.068834752	27.16399002	212.8797607	0
P4	1.55797E+11	54:06.3	-4.523997686	-14.64899015	1.14349997	0.043776032	27.17054176	212.8797607	0
P4	1.55797E+11	54:06.4	-4.414249176	-14.63466732	1.129500031	0.021330632	27.17802238	212.8797607	0
P4	1.55797E+11	54:06.5	-4.298388195	-14.61668592	1.161499977	0.001235572	27.18159676	212.8797607	0
P4	1.55797E+11	54:06.6	-4.178008085	-14.60306175	1.1875	-0.013737427	27.18286133	213.4588318	0
P4	1.55797E+11	54:06.7	-4.059074056	-14.59884065	1.179499984	-0.018934406	27.1860199	213.4588318	0
P4	1.55797E+11	54:06.8	-3.945514024	-14.60224685	1.148499966	-0.014093779	27.19219208	213.4588318	0
P4	1.55797E+11	54:06.9	-3.834240807	-14.60744179	1.131500006	-0.005168191	27.20128822	213.4588318	0
P4	1.55797E+11	54:07.0	-3.718522314	-14.60804303	1.153499961	0.000145179	27.20586967	213.4588318	0
P4	1.55797E+11	54:07.1	-3.601485736	-14.60632691	1.161499977	-0.003638343	27.20788002	214.0353699	0
P4	1.55797E+11	54:07.2	-3.491057142	-14.6090934	1.12349999	-0.019015122	27.20957565	214.0353699	0
P4	1.55797E+11	54:07.3	-3.387449229	-14.61620274	1.078500032	-0.045224313	27.21533775	214.0353699	0
P4	1.55797E+11	54:07.4	-3.284010871	-14.62278108	1.066500068	-0.077059597	27.22383881	214.0353699	0
P4	1.55797E+11	54:07.5	-3.177877875	-14.62765474	1.07249999	-0.10811118	27.23096275	214.0353699	0
P4	1.55797E+11	54:07.6	-3.071994953	-14.63516412	1.066500068	-0.133728221	27.23372078	214.5656433	0
P4	1.55797E+11	54:07.7	-2.966586593	-14.64826945	1.0625	-0.148333341	27.23506355	214.5656433	0
P4	1.55797E+11	54:07.8	-2.863498632	-14.66687907	1.050500035	-0.147299975	27.23709869	214.5656433	0
P4	1.55797E+11	54:07.9	-2.768209188	-14.69089663	1.007500052	-0.135789156	27.24348068	214.5656433	0
P4	1.55797E+11	54:08.0	-2.68112316	-14.71819787	0.956500053	-0.129093736	27.25572205	214.5656433	0
P4	1.55797E+11	54:08.1	-2.596350876	-14.74477549	0.928500056	-0.141387522	27.26121521	214.5656433	0
P4	1.55797E+11	54:08.2	-2.509782565	-14.76879398	0.921500087	-0.176306948	27.26317787	215.1435242	0
P4	1.55797E+11	54:08.3	-2.425049052	-14.79370759	0.902500093	-0.222707897	27.26494217	215.1435242	0
P4	1.55797E+11	54:08.4	-2.348722606	-14.82325543	0.853500068	-0.262618273	27.27057648	215.1435242	0
P4	1.55797E+11	54:08.5	-2.281935071	-14.85622439	0.79550004	-0.287562758	27.27999115	215.1435242	0
P4	1.55797E+11	54:08.6	-2.219709096	-14.89019192	0.755500078	-0.302933067	27.28643608	215.1435242	0
P4	1.55797E+11	54:08.7	-2.158614631	-14.92483392	0.734500051	-0.318539411	27.29001045	215.1435242	0
P4	1.55797E+11	54:08.8	-2.102191477	-14.96122821	0.701500058	-0.338210553	27.29146576	215.1435242	0
P4	1.55797E+11	54:08.9	-2.053260861	-14.99907012	0.655500054	-0.358914942	27.29321289	215.6548309	0
P4	1.55797E+11	54:09.0	-2.006803055	-15.03423116	0.619500041	-0.373673201	27.2979393	215.6548309	0
P4	1.55797E+11	54:09.1	-1.960599258	-15.06529322	0.58950007	-0.377075344	27.30059624	215.6548309	0
P4	1.55797E+11	54:09.2	-1.919429748	-15.09698352	0.553500056	-0.370845675	27.30324173	215.6548309	0
P4	1.55797E+11	54:09.3	-1.883484139	-15.12937195	0.517500043	-0.361595422	27.30524445	215.6548309	0
P4	1.55797E+11	54:09.4	-1.846450093	-15.15222691	0.473500013	-0.35674414	27.30663109	215.6548309	0
P4	1.55797E+11	54:09.5	-1.80567637	-15.15723044	0.42750001	-0.35945639	27.30870628	215.6548309	0
P4	1.55797E+11	54:09.6	-1.764288917	-15.14886302	0.402500004	-0.365666837	27.31121635	215.6548309	0
P4	1.55797E+11	54:09.7	-1.724084962	-15.13250942	0.395500004	-0.366644144	27.31536102	215.6548309	0
P4	1.55797E+11	54:09.8	-1.683593543	-15.10499591	0.423500001	-0.348882705	27.32057571	215.6548309	0
P4	1.55797E+11	54:09.9	-1.641486779	-15.06703602	0.48150003	-0.296857923	27.3273201	215.6548309	0
P4	1.55797E+11	54:10.0	-1.59836394	-15.02572749	0.527500033	-0.201351717	27.33336449	215.6548309	0
P4	1.55797E+11	54:10.1	-1.555702222	-14.98679957	0.543500066	-0.070496477	27.33987236	215.6548309	0
P4	1.55797E+11	54:10.2	-1.514044021	-14.95290601	0.538500071	0.06666363	27.34319878	216.1960144	0
P4	1.55797E+11	54:10.3	-1.472320888	-14.92582141	0.521500051	0.171151131	27.34639168	216.1960144	0
P4	1.55797E+11	54:10.4	-1.428422126	-14.90786007	0.50150007	0.212545812	27.34826088	216.1960144	0
P4	1.55797E+11	54:10.5	-1.380686997	-14.89843943	0.494500011	0.185448989	27.35396576	216.1960144	0
P4	1.55797E+11	54:10.6	-1.329521521	-14.89658379	0.498500019	0.111890368	27.35658264	216.1960144	0
P4	1.55797E+11	54:10.7	-1.276538953	-14.90389105	0.504500031	0.029499181	27.35905838	216.1960144	0
P4	1.55797E+11	54:10.8	-1.222552358	-14.91863562	0.520500064	-0.027535006	27.36295891	216.1960144	0
P4	1.55797E+11	54:10.9	-1.16894417	-14.93473319	0.531500041	-0.042729117	27.36926842	216.1960144	0
P4	1.55797E+11	54:11.0	-1.116465936	-14.94795931	0.533500075	-0.021855645	27.3752594	216.1960144	0
P4	1.55797E+11	54:11.1	-1.063390053	-14.95664258	0.538500071	0.014945983	27.37893105	216.1960144	0
P4	1.55797E+11	54:11.2	-1.009977971	-14.95909068	0.538500071	0.047159452	27.38116264	216.700119	0
P4	1.55797E+11	54:11.3	-0.957316978	-14.95156755	0.531500041	0.062182695	27.38403893	216.700119	0
P4	1.55797E+11	54:11.4	-0.903972636	-14.93420283	0.540500045	0.059851255	27.38613701	216.700119	0
P4	1.55797E+11	54:11.5	-0.851678181	-14.91317432	0.543500066	0.046605065	27.38912201	216.700119	0
P4	1.55797E+11	54:11.6	-0.80300531	-14.88874294	0.534500062	0.030224761	27.39444733	216.700119	0
P4	1.55797E+11	54:11.7	-0.757435903	-14.86112474	0.528500021	0.015403634	27.39757347	216.700119	0
P4	1.55797E+11	54:11.8	-0.714327413	-14.83767436	0.507500052	0.00023964	27.40045929	216.700119	0
P4	1.55797E+11	54:11.9	-0.673500639	-14.82328192	0.470500022	-0.021920631	27.40290451	216.700119	0
P4	1.55797E+11	54:12.0	-0.63482766	-14.81880399	0.429500014	-0.05890194	27.40454102	216.700119	0
P4	1.55797E+11	54:12.1	-0.595154113	-14.82366416	0.412500024	-0.109175965	27.40618134	216.700119	0
P4	1.55797E+11	54:12.2	-0.551360117	-14.83655503	0.429500014	-0.158724144	27.4069767	216.700119	0
P4	1.55797E+11	54:12.3	-0.503939205	-14.85454114	0.458500028	-0.186528102	27.40923309	217.2168427	0
P4	1.55797E+11	54:12.4	-0.455352093	-14.87456979	0.479500026	-0.175135776	27.41701698	217.2168427	0
P4	1.55797E+11	54:12.5	-0.408994797	-14.89331148	0.478500009	-0.122722968	27.42016029	217.2168427	0
P4	1.55797E+11	54:12.6	-0.367463174	-14.90667792	0.449500024	-0.051047936	27.42251968	217.2168427	0
P4	1.55797E+11	54:12.7	-0.332964133	-14.91385689	0.398500025	0.003157719	27.4249649	217.2168427	0
P4	1.55797E+11	54:12.8	-0.305540593	-14.91543997	0.338500023	0.00745502	27.42668533	217.2168427	0
P4	1.55797E+11	54:12.9	-0.281323432	-14.90912278	0.29550001	-0.049734343	27.43073273	217.2168427	0
P4	1.55797E+11	54:13.0	-0.257403532	-14.89197335	0.286500007	-0.148151517	27.43423271	217.2168427	0
P4	1.55797E+11	54:13.1	-0.234432489	-14.86794528	0.293500006	-0.245854154	27.4364109	217.2168427	0
P4	1.55797E+11	54:13.2	-0.213485761	-14.84184565	0.298500001	-0.30149731	27.43797302	217.2168427	0
P4	1.55797E+11	54:13.3	-0.193243151	-14.81220968	0.321500003	-0.291234642	27.44161224	217.2168427	0
P4	1.55797E+11	54:13.4	-0.172291541	-14.78043345	0.347499996	-0.219556138	27.443964	217.2168427	0
P4	1.55797E+11	54:13.5	-0.151850412	-14.75351852	0.335500002	-0.1169407	27.44552231	217.2168427	0
P4	1.55797E+11	54:13.6	-0.135597816	-14.7398777	0.263500005	-0.030444762	27.44663048	217.2168427	0
P4	1.55797E+11	54:13.7	-0.123583699	-14.74217957	0.171499997	-0.002863074	27.44780731	217.2168427	0
P4	1.55797E+11	54:13.8	-0.108785331	-14.75111677	0.155499995	-0.045830086	27.45513725	217.2168427	0
P4	1.55797E+11	54:13.9	-0.086992994	-14.7571029	0.191500008	-0.134692758	27.46427155	217.2168427	0
P4	1.55797E+11	54:14.0	-0.059070845	-14.76041762	0.233500004	-0.21737957	27.4665966	217.2168427	0
P4	1.55797E+11	54:14.1	-0.025412524	-14.76348836	0.279500008	-0.239950791	27.46756363	217.2168427	0
P4	1.55797E+11	54:14.2	0.010951656	-14.76727966	0.313500017	-0.176899493	27.46893501	217.7390747	0
P4	1.55797E+11	54:14.3	0.046413805	-14.77170519	0.326499999	-0.04727276	27.4706192	217.7390747	0
P4	1.55797E+11	54:14.4	0.08295537	-14.77632842	0.346500009	0.101412594	27.47249603	217.7390747	0
P4	1.55797E+11	54:14.5	0.122016868	-14.78431347	0.375500023	0.219875455	27.4740715	217.7390747	0
P4	1.55797E+11	54:14.6	0.16195477	-14.79770053	0.399500012	0.28019768	27.47546959	217.7390747	0
P4	1.55797E+11	54:14.7	0.202603049	-14.8130578	0.417500019	0.286489159	27.47751045	217.7390747	0
P4	1.55797E+11	54:14.8	0.237745612	-14.83370916	0.407499999	0.259427369	27.48067474	217.7390747	0
P4	1.55797E+11	54:14.9	0.263301024	-14.86308059	0.389500022	0.219488487	27.48460388	217.7390747	0
P4	1.55797E+11	54:15.0	0.293147699	-14.88818761	0.396500021	0.174107984	27.48618126	217.7390747	0
P4	1.55797E+11	54:15.1	0.339567721	-14.89603133	0.4375	0.129985169	27.48876953	217.7390747	0
P4	1.55797E+11	54:15.2	0.399684635	-14.88492201	0.509500027	0.104261681	27.49082565	217.7390747	0
P4	1.55797E+11	54:15.3	0.463618477	-14.86153205	0.564500034	0.114119492	27.49399948	217.7390747	0
P4	1.55797E+11	54:15.4	0.513747209	-14.83838439	0.516500056	0.152655318	27.49913025	218.2468719	0
P4	1.55797E+11	54:15.5	0.545721248	-14.8201696	0.419500023	0.186912745	27.50240326	218.2468719	0
P4	1.55797E+11	54:15.6	0.581485498	-14.80076243	0.4375	0.186879843	27.50461006	218.2468719	0
P4	1.55797E+11	54:15.7	0.632308769	-14.7812693	0.517500043	0.144380271	27.50630379	218.2468719	0
P4	1.55797E+11	54:15.8	0.692043812	-14.76778463	0.565500021	0.083372876	27.50804138	218.2468719	0
P4	1.55797E+11	54:15.9	0.755505632	-14.76170104	0.590500057	0.046075042	27.51040459	218.2468719	0
P4	1.55797E+11	54:16.0	0.816796978	-14.76514866	0.584500074	0.060905498	27.51194763	218.2468719	0
P4	1.55797E+11	54:16.1	0.872253796	-14.77955993	0.560500026	0.115637913	27.51484299	218.2468719	0
P4	1.55797E+11	54:16.2	0.922701493	-14.80378161	0.547500074	0.166639432	27.51935577	218.2468719	0
P4	1.55797E+11	54:16.3	0.969649594	-14.83208024	0.540500045	0.173850656	27.52254868	218.2468719	0
P4	1.55797E+11	54:16.4	1.014059621	-14.85747653	0.524500072	0.123779833	27.52447701	218.7475433	0
P4	1.55797E+11	54:16.5	1.056456961	-14.87679219	0.498500019	0.034346763	27.52620697	218.7475433	0
P4	1.55797E+11	54:16.6	1.09575213	-14.88664009	0.453500003	-0.061268974	27.52801704	218.7475433	0
P4	1.55797E+11	54:16.7	1.129280171	-14.88585977	0.389500022	-0.140668929	27.52906799	218.7475433	0
P4	1.55797E+11	54:16.8	1.155791762	-14.8761642	0.323500007	-0.210612386	27.5341301	218.7475433	0
P4	1.55797E+11	54:16.9	1.175834704	-14.85942404	0.272500008	-0.285638839	27.53791046	218.7475433	0
P4	1.55797E+11	54:17.0	1.192019111	-14.8382334	0.25150001	-0.361978441	27.53920364	218.7475433	0
P4	1.55797E+11	54:17.1	1.210147592	-14.81446676	0.269500017	-0.417647094	27.54177284	218.7475433	0
P4	1.55797E+11	54:17.2	1.232990046	-14.79128762	0.294499993	-0.4253304	27.54439926	218.7475433	0
P4	1.55797E+11	54:17.3	1.255767747	-14.77369813	0.281500012	-0.374682248	27.54597092	218.7475433	0
P4	1.55797E+11	54:17.4	1.274480375	-14.76278109	0.240500003	-0.283636242	27.54818344	218.7475433	0
P4	1.55797E+11	54:17.5	1.291267676	-14.75667184	0.2095	-0.18912217	27.55208969	218.7475433	0
P4	1.55797E+11	54:17.6	1.308336379	-14.75621392	0.186499998	-0.127493694	27.57285118	218.7475433	0
P4	1.55797E+11	54:17.7	1.324768133	-14.76247616	0.166500002	-0.115994573	27.58312988	218.7475433	0
P4	1.55797E+11	54:17.8	1.340790756	-14.77355588	0.166500002	-0.14211674	27.58568382	218.7475433	0
P4	1.55797E+11	54:17.9	1.358718411	-14.78984401	0.195500001	-0.170775071	27.58675766	218.7475433	0
P4	1.55797E+11	54:18.0	1.376921334	-14.81415964	0.241500005	-0.16598165	27.58778381	218.7475433	0
P4	1.55797E+11	54:18.1	1.395691867	-14.84427652	0.291500002	-0.108441465	27.58958054	218.7475433	0
P4	1.55797E+11	54:18.2	1.41703723	-14.87667514	0.334500015	-0.003126899	27.59122086	218.7475433	0
P4	1.55797E+11	54:18.3	1.437357696	-14.91056672	0.360500008	0.122955993	27.59253502	218.7475433	0
P4	1.55797E+11	54:18.4	1.455497431	-14.94233951	0.360500008	0.232256338	27.59383774	218.7475433	0
P4	1.55797E+11	54:18.5	1.471264308	-14.96709107	0.325500011	0.290829211	27.59513092	218.7475433	0
P4	1.55797E+11	54:18.6	1.470031346	-14.99546661	0.305500001	0.283710837	27.59670448	218.7475433	0
P4	1.55797E+11	54:18.7	1.449047851	-15.03274282	0.359500021	0.226117298	27.59764671	218.7475433	0
P4	1.55797E+11	54:18.8	1.437065458	-15.05564759	0.278500021	0.130784959	27.5990963	218.7475433	0
P4	1.55797E+11	54:18.9	1.446685808	-15.05620799	0.137500003	0.00998771	27.60756874	218.7475433	0
P4	1.55797E+11	54:19.0	1.470112805	-15.04544007	0.138500005	-0.115972094	27.61375046	218.7475433	0
P4	1.55797E+11	54:19.1	1.502376971	-15.02890589	0.21450001	-0.219825149	27.61601067	219.2650757	0
P4	1.55797E+11	54:19.2	1.534967368	-15.01410355	0.253500015	-0.276343524	27.61713791	219.2650757	0
P4	1.55797E+11	54:19.3	1.562097504	-15.00301071	0.250499994	-0.26678431	27.62007904	219.2650757	0
P4	1.55797E+11	54:19.4	1.586826295	-14.98604869	0.2755	-0.183852613	27.62336922	219.2650757	0
P4	1.55797E+11	54:19.5	1.604447652	-14.95891897	0.298500001	-0.055215467	27.62544441	219.2650757	0
P4	1.55797E+11	54:19.6	1.610864168	-14.92905496	0.290500015	0.071071856	27.62785149	219.2650757	0
P4	1.55797E+11	54:19.7	1.622287168	-14.89939686	0.313500017	0.157642856	27.6295948	219.2650757	0
P4	1.55797E+11	54:19.8	1.647674811	-14.87097299	0.359500021	0.197513655	27.6314106	219.2650757	0
P4	1.55797E+11	54:19.9	1.681394298	-14.84848821	0.377499998	0.197356582	27.63259697	219.2650757	0
P4	1.55797E+11	54:20.0	1.718914239	-14.83302343	0.379500002	0.183518037	27.6333847	219.2650757	0
P4	1.55797E+11	54:20.1	1.757603536	-14.82387571	0.37650001	0.179012001	27.63458443	219.2650757	0
P4	1.55797E+11	54:20.2	1.796966359	-14.82221782	0.373500019	0.176281631	27.63563919	219.2650757	0
P4	1.55797E+11	54:20.3	1.837288291	-14.82813371	0.381500006	0.159334019	27.63744545	219.2650757	0
P4	1.55797E+11	54:20.4	1.877790016	-14.8398621	0.3935	0.12726666	27.63892174	219.2650757	0
P4	1.55797E+11	54:20.5	1.91810804	-14.85655736	0.41050002	0.093949363	27.6408844	219.2650757	0
P4	1.55797E+11	54:20.6	1.959380752	-14.87712817	0.434500009	0.07360395	27.64295006	219.2650757	0
P4	1.55797E+11	54:20.7	2.003927118	-14.89907166	0.469500005	0.076202065	27.64417458	219.7831573	0
P4	1.55797E+11	54:20.8	2.054001575	-14.91863043	0.507500052	0.106346056	27.64542007	219.7831573	0
P4	1.55797E+11	54:20.9	2.108788083	-14.93283606	0.536500037	0.155466139	27.64642143	219.7831573	0
P4	1.55797E+11	54:21.0	2.165606004	-14.94018287	0.549500048	0.205759287	27.649786	219.7831573	0
P4	1.55797E+11	54:21.1	2.219390535	-14.93900502	0.532500029	0.238232389	27.65438461	219.7831573	0
P4	1.55797E+11	54:21.2	2.26825312	-14.92767221	0.505500019	0.237239182	27.65651894	219.7831573	0
P4	1.55797E+11	54:21.3	2.315905843	-14.90861587	0.505500019	0.198817953	27.65912628	219.7831573	0
P4	1.55797E+11	54:21.4	2.362806279	-14.88789264	0.506500065	0.131923124	27.66148949	219.7831573	0
P4	1.55797E+11	54:21.5	2.409141622	-14.86939469	0.502500057	0.055875234	27.66475677	219.7831573	0
P4	1.55797E+11	54:21.6	2.457888456	-14.85524808	0.510500073	-0.006123151	27.6662159	219.7831573	0
P4	1.55797E+11	54:21.7	2.510370768	-14.84682758	0.523500025	-0.036801528	27.66828537	220.2922821	0
P4	1.55797E+11	54:21.8	2.564690878	-14.84560051	0.529500067	-0.034615703	27.67005348	220.2922821	0
P4	1.55797E+11	54:21.9	2.619625858	-14.85346329	0.533500075	-0.010399858	27.6730957	220.2922821	0
P4	1.55797E+11	54:22.0	2.675482355	-14.87078316	0.548500061	0.021959938	27.67618179	220.2922821	0
P4	1.55797E+11	54:22.1	2.728867598	-14.89703408	0.556500077	0.050211396	27.67896461	220.2922821	0
P4	1.55797E+11	54:22.2	2.777589334	-14.92886718	0.554500043	0.06753552	27.68055153	220.2922821	0
P4	1.55797E+11	54:22.3	2.824601273	-14.95867732	0.550500035	0.072642609	27.68252945	220.2922821	0
P4	1.55797E+11	54:22.4	2.873435596	-14.97870521	0.540500045	0.066687614	27.68417549	220.2922821	0
P4	1.55797E+11	54:22.5	2.92470925	-14.98577667	0.528500021	0.048433732	27.68545914	220.2922821	0
P4	1.55797E+11	54:22.6	2.975771748	-14.98040883	0.510500073	0.018218575	27.69012642	220.2922821	0
P4	1.55797E+11	54:22.7	3.024433802	-14.96338599	0.495500028	-0.019182658	27.69331551	220.819397	0
P4	1.55797E+11	54:22.8	3.070237157	-14.93802711	0.490500003	-0.056734305	27.69461441	220.819397	0
P4	1.55797E+11	54:22.9	3.113035826	-14.91042086	0.486500025	-0.087206237	27.6975975	220.819397	0
P4	1.55797E+11	54:23.0	3.154690919	-14.88440695	0.483500004	-0.103951022	27.69923782	220.819397	0
P4	1.55797E+11	54:23.1	3.197623671	-14.86444133	0.479500026	-0.10461998	27.70044899	220.819397	0
P4	1.55797E+11	54:23.2	3.243000014	-14.85560018	0.469500005	-0.093808785	27.70128441	220.819397	0
P4	1.55797E+11	54:23.3	3.292660101	-14.85560904	0.480500013	-0.075831987	27.70205116	220.819397	0
P4	1.55797E+11	54:23.4	3.34749843	-14.86316546	0.509500027	-0.051322788	27.70528793	220.819397	0
P4	1.55797E+11	54:23.5	3.406120564	-14.88198807	0.547500074	-0.016863665	27.70872116	220.819397	0
P4	1.55797E+11	54:23.6	3.468390002	-14.90594666	0.593500078	0.033396196	27.71293449	220.819397	0
P4	1.55797E+11	54:23.7	3.53471976	-14.923018	0.630500078	0.100790828	27.71493149	221.3312836	0
P4	1.55797E+11	54:23.8	3.603275441	-14.9287526	0.651500046	0.177011684	27.71710014	221.3312836	0
P4	1.55797E+11	54:23.9	3.672292968	-14.92417718	0.664500058	0.245233461	27.71915054	221.3312836	0
P4	1.55797E+11	54:24.0	3.740100907	-14.91184096	0.669500053	0.286399156	27.72090912	221.3312836	0
P4	1.55797E+11	54:24.1	3.805646781	-14.89176694	0.67050004	0.289056808	27.72449684	221.3312836	0
P4	1.55797E+11	54:24.2	3.867163479	-14.86565334	0.662500083	0.25331381	27.730196	221.3312836	0
P4	1.55797E+11	54:24.3	3.922208435	-14.84216129	0.624500036	0.185889333	27.73561478	221.3312836	0
P4	1.55797E+11	54:24.4	3.971843529	-14.82560824	0.577500045	0.097396955	27.73827171	221.3312836	0
P4	1.55797E+11	54:24.5	4.020374439	-14.81192189	0.552500069	-0.000191579	27.74047852	221.3312836	0
P4	1.55797E+11	54:24.6	4.070601544	-14.80070867	0.544500053	-0.09380462	27.7419281	221.8809509	0
P4	1.55797E+11	54:24.7	4.121013757	-14.7954245	0.526500046	-0.170539454	27.74334908	221.8809509	0
P4	1.55797E+11	54:24.8	4.170677264	-14.7964771	0.507500052	-0.219951734	27.74632835	221.8809509	0
P4	1.55797E+11	54:24.9	4.219764974	-14.80319715	0.495500028	-0.237198696	27.74872017	221.8809509	0
P4	1.55797E+11	54:25.0	4.267003295	-14.81281336	0.48150003	-0.227225751	27.75027275	221.8809509	0
P4	1.55797E+11	54:25.1	4.312791811	-14.82214874	0.470500022	-0.202073678	27.75145912	221.8809509	0
P4	1.55797E+11	54:25.2	4.357946471	-14.83082575	0.463500023	-0.173693553	27.75247574	221.8809509	0
P4	1.55797E+11	54:25.3	4.39842158	-14.84080773	0.435500026	-0.152760223	27.75381279	221.8809509	0
P4	1.55797E+11	54:25.4	4.430329459	-14.85427777	0.385500014	-0.148379713	27.754673	221.8809509	0
P4	1.55797E+11	54:25.5	4.453628124	-14.8682337	0.327500015	-0.166364014	27.76631355	221.8809509	0
P4	1.55797E+11	54:25.6	4.467693587	-14.87660351	0.2465	-0.212842986	27.77116776	221.8809509	0
P4	1.55797E+11	54:25.7	4.474076659	-14.87950797	0.1655	-0.290727645	27.77252388	221.8809509	0
P4	1.55797E+11	54:25.8	4.475755391	-14.88276819	0.11150001	-0.391134501	27.77337456	221.8809509	0
P4	1.55797E+11	54:25.9	4.470168199	-14.8851005	0.052500002	-0.494602382	27.77407265	221.8809509	0
P4	1.55797E+11	54:26.0	4.452956652	-14.88165496	0.080500007	-0.564195931	27.77581596	221.8809509	0
P4	1.55797E+11	54:26.1	4.425144935	-14.87738293	0.178499997	-0.559544861	27.77738762	221.8809509	0
P4	1.55797E+11	54:26.2	4.39064563	-14.87399056	0.256500006	-0.455706775	27.77818871	221.8809509	0
P4	1.55797E+11	54:26.3	4.353686459	-14.86546201	0.311500013	-0.258966058	27.77885818	221.8809509	0
P4	1.55797E+11	54:26.4	4.320063863	-14.8575043	0.32250002	-0.014472548	27.78025818	221.8809509	0
P4	1.55797E+11	54:26.5	4.294546642	-14.85988106	0.284500003	0.206108004	27.78252411	221.8809509	0
P4	1.55797E+11	54:26.6	4.276329793	-14.86687085	0.243500009	0.333357364	27.78487778	221.8809509	0
P4	1.55797E+11	54:26.7	4.261861346	-14.87011049	0.210500002	0.333379656	27.78737259	221.8809509	0
P4	1.55797E+11	54:26.8	4.250343626	-14.87287066	0.178499997	0.220853195	27.80830002	221.8809509	0
P4	1.55797E+11	54:26.9	4.240525716	-14.87837935	0.154500008	0.050623965	27.81912041	221.8809509	0
P4	1.55797E+11	54:27.0	4.229906717	-14.88414301	0.144500002	-0.112746611	27.82279778	221.8809509	0
P4	1.55797E+11	54:27.1	4.218481692	-14.88878153	0.136500001	-0.219189554	27.82483864	221.8809509	0
P4	1.55797E+11	54:27.2	4.208601284	-14.89264521	0.118500009	-0.256738752	27.82616615	221.8809509	0
P4	1.55797E+11	54:27.3	4.202017109	-14.89490052	0.090500005	-0.246887013	27.8269825	221.8809509	0
P4	1.55797E+11	54:27.4	4.198155521	-14.89394794	0.060500003	-0.219166711	27.82793427	221.8809509	0
P4	1.55797E+11	54:27.5	4.195631423	-14.88793838	0.048500001	-0.196498394	27.83040047	221.8809509	0
P4	1.55797E+11	54:27.6	4.194710314	-14.8772413	0.066500001	-0.183366418	27.83507347	221.8809509	0
P4	1.55797E+11	54:27.7	4.198479993	-14.86728334	0.071500003	-0.170947909	27.83681107	221.8809509	0
P4	1.55797E+11	54:27.8	4.209113004	-14.86303266	0.078500003	-0.146679103	27.83781815	221.8809509	0
P4	1.55797E+11	54:27.9	4.226200939	-14.86517879	0.116500005	-0.100744255	27.83998108	221.8809509	0
P4	1.55797E+11	54:28.0	4.249695993	-14.87159588	0.174500003	-0.029138256	27.84136772	221.8809509	0
P4	1.55797E+11	54:28.1	4.279111028	-14.88266151	0.237500012	0.065078825	27.8426075	221.8809509	0
P4	1.55797E+11	54:28.2	4.312407881	-14.8980841	0.294499993	0.172982365	27.84448242	221.8809509	0
P4	1.55797E+11	54:28.3	4.346990007	-14.91432676	0.330500007	0.280989379	27.84586334	221.8809509	0
P4	1.55797E+11	54:28.4	4.38007429	-14.93157539	0.346500009	0.370167911	27.84725571	221.8809509	0
P4	1.55797E+11	54:28.5	4.410152203	-14.94783127	0.343500018	0.420020252	27.84990692	221.8809509	0
P4	1.55797E+11	54:28.6	4.438169656	-14.96050219	0.330500007	0.415551811	27.85340309	221.8809509	0
P4	1.55797E+11	54:28.7	4.465549056	-14.96922083	0.316500008	0.355407238	27.8558979	221.8809509	0
P4	1.55797E+11	54:28.8	4.491729987	-14.96625126	0.287499994	0.250073701	27.85727119	221.8809509	0
P4	1.55797E+11	54:28.9	4.514875599	-14.94568611	0.274500012	0.12615791	27.85865211	221.8809509	0
P4	1.55797E+11	54:29.0	4.53537375	-14.91077261	0.3125	0.019969111	27.85961914	221.8809509	0
P4	1.55797E+11	54:29.1	4.555533398	-14.86271619	0.397500008	-0.03330433	27.86013603	221.8809509	0
P4	1.55797E+11	54:29.2	4.576108322	-14.80308018	0.498500019	-0.008979998	27.86107445	222.3864594	0
P4	1.55797E+11	54:29.3	4.597770286	-14.73642259	0.585500062	0.097575046	27.8626709	222.3864594	0
P4	1.55797E+11	54:29.4	4.621446723	-14.6651822	0.66050005	0.266080469	27.86500549	222.3864594	0
P4	1.55797E+11	54:29.5	4.64699128	-14.59511726	0.696500063	0.449963331	27.86850166	222.3864594	0
P4	1.55797E+11	54:29.6	4.675338825	-14.53270524	0.68750006	0.590182602	27.87191391	222.3864594	0
P4	1.55797E+11	54:29.7	4.707302016	-14.47845258	0.664500058	0.638856113	27.8746624	222.3864594	0
P4	1.55797E+11	54:29.8	4.741145583	-14.43010418	0.637500048	0.57914114	27.87587929	222.3864594	0
P4	1.55797E+11	54:29.9	4.774557225	-14.39013989	0.585500062	0.424938291	27.87889671	222.3864594	0
P4	1.55797E+11	54:30.0	4.806032684	-14.3645823	0.493500024	0.210627109	27.88472748	222.3864594	0
P4	1.55797E+11	54:30.1	4.832188429	-14.34923129	0.401500016	-0.023306368	27.89271927	222.9075623	0
P4	1.55797E+11	54:30.2	4.84895231	-14.33697767	0.316500008	-0.247472808	27.89446259	222.9075623	0
P4	1.55797E+11	54:30.3	4.856663463	-14.32751939	0.229500011	-0.444976568	27.89906693	222.9075623	0
P4	1.55797E+11	54:30.4	4.857566375	-14.31651226	0.173500001	-0.602041602	27.90429115	222.9075623	0
P4	1.55797E+11	54:30.5	4.852486921	-14.29957406	0.163499996	-0.699727535	27.90700722	222.9075623	0
P4	1.55797E+11	54:30.6	4.843457974	-14.2793302	0.173500001	-0.721847177	27.90891075	222.9075623	0
P4	1.55797E+11	54:30.7	4.834228398	-14.25916892	0.178499997	-0.664027393	27.90946198	222.9075623	0
P4	1.55797E+11	54:30.8	4.825841907	-14.2395156	0.183500007	-0.537883222	27.90997505	222.9075623	0
P4	1.55797E+11	54:30.9	4.816455955	-14.21756458	0.208499998	-0.370957971	27.91051292	222.9075623	0
P4	1.55797E+11	54:31.0	4.805483409	-14.19095823	0.248500004	-0.197034359	27.91139603	222.9075623	0
P4	1.55797E+11	54:31.1	4.792339516	-14.16004841	0.290500015	-0.04171339	27.91233826	222.9075623	0
P4	1.55797E+11	54:31.2	4.776747152	-14.12317263	0.345500022	0.088253461	27.91453171	222.9075623	0
P4	1.55797E+11	54:31.3	4.761315322	-14.07454607	0.429500014	0.201281458	27.91883278	222.9075623	0
P4	1.55797E+11	54:31.4	4.749972617	-14.0089832	0.546500027	0.314204395	27.9205513	222.9075623	0
P4	1.55797E+11	54:31.5	4.746057482	-13.92594803	0.681500077	0.444336534	27.92148972	222.9075623	0
P4	1.55797E+11	54:31.6	4.750929974	-13.8292941	0.808500051	0.597903967	27.92291069	223.4338074	0
P4	1.55797E+11	54:31.7	4.763335844	-13.72682348	0.899500072	0.760583758	27.92658615	223.4338074	0
P4	1.55797E+11	54:31.8	4.779537088	-13.62284259	0.961500049	0.902887881	27.93470764	223.4338074	0
P4	1.55797E+11	54:31.9	4.795513437	-13.51386044	1.033499956	0.995476902	27.94107819	223.4338074	0
P4	1.55797E+11	54:32.0	4.809973078	-13.40014405	1.095499992	1.019291639	27.94434547	223.4338074	0
P4	1.55797E+11	54:32.1	4.821136937	-13.28348232	1.139500022	0.973577619	27.94710541	223.9841156	0
P4	1.55797E+11	54:32.2	4.823762303	-13.15960376	1.200500011	0.880443454	27.94838905	223.9841156	0
P4	1.55797E+11	54:32.3	4.815336378	-13.02706286	1.272500038	0.775336325	27.95430756	223.9841156	0
P4	1.55797E+11	54:32.4	4.79923435	-12.88967592	1.326500058	0.687400341	27.96007347	223.9841156	0
P4	1.55797E+11	54:32.5	4.781752602	-12.75244512	1.34950006	0.625294507	27.96541595	224.5166168	0
P4	1.55797E+11	54:32.6	4.769091884	-12.61681561	1.355499983	0.578308105	27.96915436	224.5166168	0
P4	1.55797E+11	54:32.7	4.763193138	-12.47992231	1.370500088	0.527953088	27.97064018	224.5166168	0
P4	1.55797E+11	54:32.8	4.764987354	-12.34346637	1.371500015	0.458020657	27.97566986	224.5166168	0
P4	1.55797E+11	54:32.9	4.776020056	-12.20829798	1.36650002	0.366538465	27.98502922	225.060791	0
P4	1.55797E+11	54:33.0	4.792721475	-12.06943165	1.390500069	0.269320786	27.98935509	225.060791	0
P4	1.55797E+11	54:33.1	4.809103373	-11.92565901	1.423500061	0.18740201	27.99333954	225.060791	0
P4	1.55797E+11	54:33.2	4.822597255	-11.77805052	1.452499986	0.138235912	27.99505424	225.060791	0
P4	1.55797E+11	54:33.3	4.833272427	-11.62784081	1.476500034	0.128981039	27.99759293	225.6440582	0
P4	1.55797E+11	54:33.4	4.841025382	-11.48139509	1.462499976	0.145928681	28.00419998	225.6440582	0
P4	1.55797E+11	54:33.5	4.846358483	-11.34128967	1.42750001	0.160789385	28.00966835	225.6440582	0
P4	1.55797E+11	54:33.6	4.851687492	-11.20118796	1.423500061	0.151365027	28.0150528	225.6440582	0
P4	1.55797E+11	54:33.7	4.859284748	-11.05903784	1.431500077	0.111930519	28.01808548	226.2134552	0
P4	1.55797E+11	54:33.8	4.872367432	-10.91654081	1.433500051	0.0544388	28.02083969	226.2134552	0
P4	1.55797E+11	54:33.9	4.892437835	-10.77366089	1.438500047	0.000288998	28.02477074	226.2134552	0
P4	1.55797E+11	54:34.0	4.915552998	-10.62921997	1.450500011	-0.029349748	28.03010178	226.2134552	0
P4	1.55797E+11	54:34.1	4.938165548	-10.48134742	1.473500013	-0.024172585	28.03590775	226.7965088	0
P4	1.55797E+11	54:34.2	4.958996863	-10.33044691	1.496500015	0.009078939	28.03991127	226.7965088	0
P4	1.55797E+11	54:34.3	4.976404083	-10.17757976	1.513500094	0.055923078	28.04158783	226.7965088	0
P4	1.55797E+11	54:34.4	4.988342858	-10.02504651	1.516499996	0.100178905	28.04575729	226.7965088	0
P4	1.55797E+11	54:34.5	4.99399888	-9.875143728	1.503499985	0.127043411	28.05466843	227.4052734	0
P4	1.55797E+11	54:34.6	4.994854141	-9.727548534	1.489500046	0.128482491	28.06012154	227.4052734	0
P4	1.55797E+11	54:34.7	4.993917941	-9.580918115	1.48150003	0.104992539	28.06487846	227.4052734	0
P4	1.55797E+11	54:34.8	4.994786588	-9.432549322	1.488499999	0.063998781	28.06734467	227.4052734	0
P4	1.55797E+11	54:34.9	4.999895348	-9.283865599	1.489500046	0.017947465	28.07184982	227.996582	0
P4	1.55797E+11	54:35.0	5.009398546	-9.138195395	1.471500039	-0.020153549	28.07531738	227.996582	0
P4	1.55797E+11	54:35.1	5.021188531	-8.992740976	1.467500091	-0.042268671	28.08203125	227.996582	0
P4	1.55797E+11	54:35.2	5.0320636	-8.846084549	1.471500039	-0.048673954	28.08875465	227.996582	0
P4	1.55797E+11	54:35.3	5.039368888	-8.699755025	1.467500091	-0.046383467	28.09245682	228.5820313	0
P4	1.55797E+11	54:35.4	5.041100696	-8.553911112	1.461500049	-0.042440653	28.09520912	228.5820313	0
P4	1.55797E+11	54:35.5	5.037400535	-8.408300117	1.458500028	-0.039665353	28.10090256	228.5820313	0
P4	1.55797E+11	54:35.6	5.030529864	-8.262706067	1.457499981	-0.037839014	28.10694313	228.5820313	0
P4	1.55797E+11	54:35.7	5.022958328	-8.11665243	1.459500074	-0.034968834	28.11222076	229.1653595	0
P4	1.55797E+11	54:35.8	5.017665606	-7.967629639	1.477500081	-0.027050693	28.11731529	229.1653595	0
P4	1.55797E+11	54:35.9	5.01723766	-7.813959207	1.50849998	-0.00901236	28.11954117	229.1653595	0
P4	1.55797E+11	54:36.0	5.022087222	-7.657538048	1.532500029	0.021507328	28.12588882	229.1653595	0
P4	1.55797E+11	54:36.1	5.031403486	-7.500224075	1.548500061	0.062747717	28.13304138	229.7818451	0
P4	1.55797E+11	54:36.2	5.044380751	-7.34049169	1.573500037	0.1111909	28.1396637	229.7818451	0
P4	1.55797E+11	54:36.3	5.057408008	-7.171523008	1.639500022	0.164748579	28.14387131	229.7818451	0
P4	1.55797E+11	54:36.4	5.066947874	-6.985193748	1.760500073	0.230830893	28.14713287	230.2980957	0
P4	1.55797E+11	54:36.5	5.071752314	-6.781771042	1.894500017	0.324821919	28.15242195	230.2980957	0
P4	1.55797E+11	54:36.6	5.068848347	-6.565500007	2.014500141	0.458427787	28.15635681	230.2980957	0
P4	1.55797E+11	54:36.7	5.05784588	-6.335010884	2.150500059	0.631633043	28.17103004	230.948349	0
P4	1.55797E+11	54:36.8	5.044024873	-6.088855262	2.300500154	0.827930808	28.18832016	230.948349	0
P4	1.55797E+11	54:36.9	5.038245647	-5.825954084	2.460500002	1.021756649	28.20710945	231.4577789	0
P4	1.55797E+11	54:37.0	5.046675576	-5.543888703	2.638499975	1.192667603	28.22821808	231.4577789	0
P4	1.55797E+11	54:37.1	5.061864232	-5.245189729	2.808500051	1.33142519	28.24852943	232.0390167	0
P4	1.55797E+11	54:37.2	5.074517618	-4.93426364	2.952500105	1.437153935	28.31642532	232.0390167	0
P4	1.55797E+11	54:37.3	5.078075857	-4.61366905	3.075500011	1.508968592	28.34729958	232.6707458	0
P4	1.55797E+11	54:37.4	5.067745295	-4.285375023	3.180500031	1.54063201	28.36756897	232.6707458	0
P4	1.55797E+11	54:37.5	5.049379369	-3.949380972	3.27850008	1.523270249	28.45035172	233.3356476	0
P4	1.55797E+11	54:37.6	5.039764308	-3.604804391	3.372500181	1.453909039	28.5415287	233.3356476	0
P4	1.55797E+11	54:37.7	5.049876874	-3.253193942	3.453500032	1.343065381	28.56082916	234.0318298	0
P4	1.55797E+11	54:37.8	5.072241832	-2.895301814	3.526500225	1.213148832	28.57481956	234.0318298	0
P4	1.55797E+11	54:37.9	5.088883878	-2.528880618	3.607500076	1.087354422	28.69224548	234.7571869	0
P4	1.55797E+11	54:38.0	5.084511798	-2.155502905	3.676500082	0.979425192	28.7501812	234.7571869	0
P4	1.55797E+11	54:38.1	5.054415205	-1.782004849	3.707500219	0.888598144	28.76966858	235.5048523	0
P4	1.55797E+11	54:38.2	5.01206017	-1.407850222	3.737500191	0.805323958	28.80217361	235.5048523	0
P4	1.55797E+11	54:38.3	4.979593703	-1.027832055	3.784500122	0.721630037	28.94097137	236.2627258	0
P4	1.55797E+11	54:38.4	4.967661545	-0.65034475	3.77850008	0.627816617	28.97320747	236.2627258	0
P4	1.55797E+11	54:38.5	4.969593396	-0.287004014	3.697500229	0.509541512	28.99349213	237.0036163	0
P4	1.55797E+11	54:38.6	4.970931803	0.064554743	3.614500046	0.356515974	29.12291908	237.0036163	0
P4	1.55797E+11	54:38.7	4.962524315	0.409202499	3.549500227	0.166927606	29.18107414	237.6998596	0
P4	1.55797E+11	54:38.8	4.942921435	0.739323741	3.434500217	-0.0572244	29.19001389	237.6998596	0
P4	1.55797E+11	54:38.9	4.918298203	1.052703129	3.29550004	-0.302455127	29.23760796	238.3448792	0
P4	1.55797E+11	54:39.0	4.89934775	1.359869043	3.206500053	-0.53960824	29.36561584	238.3448792	0
P4	1.55797E+11	54:39.1	4.889774217	1.657624809	3.099500179	-0.744356334	29.39293861	238.95047	0
P4	1.55797E+11	54:39.2	4.884283277	1.935748219	2.933500051	-0.909412503	29.40665054	238.95047	0
P4	1.55797E+11	54:39.3	4.875583563	2.193834049	2.757500172	-1.040566683	29.55129433	239.4868622	0
P4	1.55797E+11	54:39.4	4.859332979	2.428543949	2.554500103	-1.158858895	29.60609436	239.4868622	0
P4	1.55797E+11	54:39.5	4.836187017	2.627714821	2.270500183	-1.303011656	29.620718	239.4868622	0
P4	1.55797E+11	54:39.6	4.812026866	2.790748183	1.961500049	-1.501766801	29.71939468	240.0871429	0
P4	1.55797E+11	54:39.7	4.795634664	2.936752341	1.744500041	-1.744094491	29.82992172	240.0871429	0
P4	1.55797E+11	54:39.8	4.79122629	3.072338915	1.570500016	-1.990599275	29.84217262	240.0871429	0
P4	1.55797E+11	54:39.9	4.800073944	3.180254292	1.308500051	-2.201817274	29.84994698	240.0871429	0
P4	1.55797E+11	54:40.0	4.82202014	3.255362942	1.019500017	-2.346554279	29.86900902	240.0871429	0
P4	1.55797E+11	54:40.1	4.841727588	3.318033652	0.844500065	-2.405037642	29.99809647	240.6152649	0
P4	1.55797E+11	54:40.2	4.834039976	3.389955375	0.800500035	-2.371461153	30.03685951	240.6152649	0
P4	1.55797E+11	54:40.3	4.787325521	3.477051361	0.873500049	-2.227711916	30.0605526	240.6152649	0
P4	1.55797E+11	54:40.4	4.69977914	3.568885112	1.007500052	-1.937660098	30.06873512	240.6152649	0
P4	1.55797E+11	54:40.5	4.571415954	3.651975709	1.1875	-1.473891377	30.0750351	240.6152649	0
P4	1.55797E+11	54:40.6	4.419954616	3.722775358	1.350499988	-0.85980165	30.20763206	241.1998291	0
P4	1.55797E+11	54:40.7	4.271989788	3.784344125	1.408500075	-0.186327234	30.30968666	241.1998291	0
P4	1.55797E+11	54:40.8	4.118582125	3.82955288	1.480499983	0.424376965	30.33404732	241.1998291	0
P4	1.55797E+11	54:40.9	3.923292675	3.846214272	1.742500067	0.887827694	30.3550148	241.7115936	0
P4	1.55797E+11	54:41.0	3.686396198	3.847680986	2.066499949	1.19571507	30.45606422	241.7115936	0
P4	1.55797E+11	54:41.1	3.428793808	3.854396705	2.303500175	1.40965414	30.52462959	241.7115936	0
P4	1.55797E+11	54:41.2	3.14883805	3.864951475	2.547500134	1.61766839	30.54320335	242.4862823	0
P4	1.55797E+11	54:41.3	2.845714795	3.873671626	2.791500092	1.859673619	30.56288147	242.4862823	0
P4	1.55797E+11	54:41.4	2.532716131	3.880579285	2.952500105	2.099561453	30.7038517	243.1026001	0
P4	1.55797E+11	54:41.5	2.220734337	3.881171933	3.031500101	2.25293684	30.74141121	243.1026001	0
P4	1.55797E+11	54:41.6	1.907496317	3.86764169	3.099500179	2.253157139	30.75662994	243.727951	0
P4	1.55797E+11	54:41.7	1.590790602	3.846913635	3.161500216	2.082087755	30.85608482	243.727951	0
P4	1.55797E+11	54:41.8	1.272604101	3.836815323	3.195500135	1.774648547	30.91750526	244.3635864	0
P4	1.55797E+11	54:41.9	0.951526377	3.847058748	3.226500034	1.409084201	30.92856979	244.3635864	0
P4	1.55797E+11	54:42.0	0.62950451	3.873299962	3.243500233	1.062204361	30.93665504	245.0077209	0
P4	1.55797E+11	54:42.1	0.307353158	3.901116263	3.249500036	0.772144914	31.05844307	245.0077209	0
P4	1.55797E+11	54:42.2	-0.018549658	3.918307781	3.269500017	0.547890842	31.11977005	245.6573334	0
P4	1.55797E+11	54:42.3	-0.343243871	3.921890316	3.26150012	0.386328757	31.13278389	245.6573334	0
P4	1.55797E+11	54:42.4	-0.658887699	3.914708383	3.204500198	0.263283521	31.14637184	246.2976837	0
P4	1.55797E+11	54:42.5	-0.96878919	3.904830087	3.158500195	0.150521293	31.27734375	246.2976837	0
P4	1.55797E+11	54:42.6	-1.277329341	3.9021155	3.133500099	0.035131298	31.33860779	246.9162598	0
P4	1.55797E+11	54:42.7	-1.577427286	3.90897567	3.066500187	-0.086093009	31.34344292	246.9162598	0
P4	1.55797E+11	54:42.8	-1.86520757	3.922198608	2.971500158	-0.212762147	31.37588882	247.5044861	0
P4	1.55797E+11	54:42.9	-2.146245998	3.934469542	2.901499987	-0.338482261	31.49274826	247.5044861	0
P4	1.55797E+11	54:43.0	-2.417237397	3.937752834	2.808500051	-0.458415806	31.53619576	248.0567322	0
P4	1.55797E+11	54:43.1	-2.672170944	3.930815945	2.675500154	-0.576188207	31.54463959	248.0567322	0
P4	1.55797E+11	54:43.2	-2.916523956	3.920893786	2.568500042	-0.692442656	31.64567375	248.0567322	0
P4	1.55797E+11	54:43.3	-3.153486584	3.909060313	2.478500128	-0.80138725	31.69819832	248.7935333	0
P4	1.55797E+11	54:43.4	-3.375903267	3.878146742	2.355499983	-0.900546074	31.70817947	248.7935333	0
P4	1.55797E+11	54:43.5	-3.576719766	3.810466095	2.216500044	-0.987214804	31.74087906	248.7935333	0
P4	1.55797E+11	54:43.6	-3.753495247	3.701179513	2.111500025	-1.053047061	31.89282799	249.4285278	0
P4	1.55797E+11	54:43.7	-3.906113792	3.553268744	2.068500042	-1.087361574	31.93926811	249.4285278	0
P4	1.55797E+11	54:43.8	-4.034209496	3.367067208	2.105499983	-1.070522428	31.95166588	249.4285278	0
P4	1.55797E+11	54:43.9	-4.13979306	3.143252499	2.236500025	-0.964094162	32.05221176	250.107132	0
P4	1.55797E+11	54:44.0	-4.229972387	2.892945987	2.40350008	-0.731417239	32.13493729	250.107132	0
P4	1.55797E+11	54:44.1	-4.309866061	2.624688758	2.571500063	-0.367730945	32.1503067	250.6528778	0
P4	1.55797E+11	54:44.2	-4.377027951	2.337968075	2.746500015	0.092356935	32.18159103	250.6528778	0
P4	1.55797E+11	54:44.3	-4.425723491	2.033887813	2.911500216	0.58140713	32.30817032	251.2549286	0
P4	1.55797E+11	54:44.4	-4.452404021	1.713725861	3.067500114	1.01804781	32.351017	251.2549286	0
P4	1.55797E+11	54:44.5	-4.459071389	1.377954878	3.225500107	1.340075254	32.38256454	251.9117126	0
P4	1.55797E+11	54:44.6	-4.45585572	1.028678807	3.374500036	1.529000044	32.49953461	251.9117126	0
P4	1.55797E+11	54:44.7	-4.45866522	0.670488696	3.492500067	1.600730658	32.55257797	252.6191864	0
P4	1.55797E+11	54:44.8	-4.478702203	0.309578841	3.564500093	1.582288146	32.56843567	252.6191864	0
P4	1.55797E+11	54:44.9	-4.507250715	-0.056567653	3.63650012	1.500588417	32.61655426	253.3478699	0
P4	1.55797E+11	54:45.0	-4.526263474	-0.430563215	3.71050024	1.375452638	32.7348671	253.3478699	0
P4	1.55797E+11	54:45.1	-4.529934421	-0.800068354	3.705500126	1.210695386	32.76892471	254.0917206	0
P4	1.55797E+11	54:45.2	-4.521280554	-1.154147298	3.623500109	1.000980973	32.78107452	254.0917206	0
P4	1.55797E+11	54:45.3	-4.508613781	-1.496001625	3.538500071	0.745321393	32.92147446	254.7879791	0
P4	1.55797E+11	54:45.4	-4.504235434	-1.832401337	3.4775002	0.451764554	32.99386215	254.7879791	0
P4	1.55797E+11	54:45.5	-4.516333991	-2.161312654	3.401500225	0.138721034	33.00780106	255.4533386	0
P4	1.55797E+11	54:45.6	-4.541749178	-2.476097826	3.283500195	-0.167316049	33.01613235	255.4533386	0
P4	1.55797E+11	54:45.7	-4.567362875	-2.778601454	3.167500019	-0.437802404	33.1546402	256.0727234	0
P4	1.55797E+11	54:45.8	-4.58464602	-3.066890376	3.032500029	-0.659519315	33.18577576	256.0727234	0
P4	1.55797E+11	54:45.9	-4.596840883	-3.318739287	2.759500027	-0.857357383	33.19658279	256.613678	0
P4	1.55797E+11	54:46.0	-4.611532081	-3.512674188	2.332499981	-1.0912081	33.2193985	256.613678	0
P4	1.55797E+11	54:46.1	-4.638858801	-3.65623911	1.915500045	-1.41915822	33.4276886	256.613678	0
P4	1.55797E+11	54:46.2	-4.685611652	-3.775501404	1.641499996	-1.848692656	33.4788475	256.613678	0
P4	1.55797E+11	54:46.3	-4.738055441	-3.893165862	1.504500031	-2.305382967	33.49415588	257.2052002	0
P4	1.55797E+11	54:46.4	-4.773046092	-4.021647925	1.434499979	-2.65275979	33.5097084	257.2052002	0
P4	1.55797E+11	54:46.5	-4.782898245	-4.153624602	1.352500081	-2.765554428	33.52795792	257.2052002	0
P4	1.55797E+11	54:46.6	-4.773379413	-4.268845279	1.193500042	-2.60958004	33.53602219	257.2052002	0
P4	1.55797E+11	54:46.7	-4.753549792	-4.353699986	0.968500078	-2.26843977	33.62615204	257.2052002	0
P4	1.55797E+11	54:46.8	-4.725824315	-4.405918098	0.728500068	-1.900525212	33.78215408	257.7181091	0
P4	1.55797E+11	54:46.9	-4.676483057	-4.42782114	0.556500077	-1.649542212	33.83066559	257.7181091	0
P4	1.55797E+11	54:47.0	-4.593378128	-4.422073726	0.612500072	-1.544072032	33.8416748	257.7181091	0
P4	1.55797E+11	54:47.1	-4.483919261	-4.396828398	0.819500089	-1.480222344	33.88613892	257.7181091	0
P4	1.55797E+11	54:47.2	-4.360878095	-4.364809468	1.007500052	-1.297750473	33.92605591	257.7181091	0
P4	1.55797E+11	54:47.3	-4.227482192	-4.328044157	1.176499963	-0.891360939	33.94488907	258.2225037	0
P4	1.55797E+11	54:47.4	-4.08356241	-4.278861122	1.348500013	-0.279472172	33.96970367	258.2225037	0
P4	1.55797E+11	54:47.5	-3.925850878	-4.219163247	1.530500054	0.411979169	33.99919891	258.2225037	0
P4	1.55797E+11	54:47.6	-3.753490565	-4.162062525	1.684500098	1.020334959	34.01692963	258.7247314	0
P4	1.55797E+11	54:47.7	-3.585593133	-4.123628698	1.691500068	1.412837863	34.02591324	258.7247314	0
P4	1.55797E+11	54:47.8	-3.435443422	-4.115953661	1.582499981	1.525832415	34.07018661	258.7247314	0
P4	1.55797E+11	54:47.9	-3.295016076	-4.139754034	1.507500052	1.374484181	34.09676361	258.7247314	0
P4	1.55797E+11	54:48.0	-3.156194998	-4.185419902	1.492500067	1.033090472	34.1072998	259.3224792	0
P4	1.55797E+11	54:48.1	-3.012806903	-4.24400154	1.527500033	0.615668535	34.15332031	259.3224792	0
P4	1.55797E+11	54:48.2	-2.859920625	-4.309165508	1.59950006	0.241784573	34.17240906	259.3224792	0
P4	1.55797E+11	54:48.3	-2.696863159	-4.375037489	1.679500103	0.008143801	34.1884613	259.3224792	0
P4	1.55797E+11	54:48.4	-2.525442019	-4.442296015	1.756500006	-0.037159793	34.22397995	260.00354	0
P4	1.55797E+11	54:48.5	-2.352325776	-4.510343689	1.798500061	0.077934988	34.25078583	260.00354	0
P4	1.55797E+11	54:48.6	-2.184272195	-4.571944036	1.782500029	0.261113435	34.26987457	260.00354	0
P4	1.55797E+11	54:48.7	-2.020848167	-4.614930784	1.730500102	0.401891738	34.32457352	260.5368347	0
P4	1.55797E+11	54:48.8	-1.861870245	-4.624419829	1.649500012	0.418783516	34.36114883	260.5368347	0
P4	1.55797E+11	54:48.9	-1.710350661	-4.597267429	1.569500089	0.295463741	34.3833046	260.5368347	0
P4	1.55797E+11	54:49.0	-1.563612313	-4.541322249	1.541500092	0.08115492	34.4001236	260.5368347	0
P4	1.55797E+11	54:49.1	-1.4160608	-4.465110252	1.578500032	-0.142267406	34.45033264	261.1599121	0
P4	1.55797E+11	54:49.2	-1.270586809	-4.377513358	1.613499999	-0.297809064	34.46890259	261.1599121	0
P4	1.55797E+11	54:49.3	-1.132038293	-4.284313985	1.620500088	-0.341561854	34.48758698	261.1599121	0
P4	1.55797E+11	54:49.4	-1.001764247	-4.185942207	1.619500041	-0.278509021	34.5351944	261.1599121	0
P4	1.55797E+11	54:49.5	-0.87889541	-4.090562541	1.588500023	-0.159153	34.5490036	261.8147583	0
P4	1.55797E+11	54:49.6	-0.757185813	-4.018427746	1.506500006	-0.058867771	34.5642128	261.8147583	0
P4	1.55797E+11	54:49.7	-0.633608546	-3.983720849	1.388499975	-0.042417377	34.64217377	261.8147583	0
P4	1.55797E+11	54:49.8	-0.510123039	-3.989604829	1.27850008	-0.133182421	34.67149734	261.8147583	0
P4	1.55797E+11	54:49.9	-0.388157304	-4.029127492	1.225499988	-0.304706812	34.67716217	261.8147583	0
P4	1.55797E+11	54:50.0	-0.262739805	-4.085095082	1.25849998	-0.486562729	34.71918488	262.4309387	0
P4	1.55797E+11	54:50.1	-0.126413527	-4.147599516	1.357500076	-0.590308368	34.73829269	262.4309387	0
P4	1.55797E+11	54:50.2	0.017310043	-4.21752615	1.457499981	-0.552078485	34.74897003	262.4309387	0
P4	1.55797E+11	54:50.3	0.161626265	-4.296132539	1.531499982	-0.362954497	34.77965164	262.4309387	0
P4	1.55797E+11	54:50.4	0.302456358	-4.382548562	1.582499981	-0.071942128	34.80980301	263.0696411	0
P4	1.55797E+11	54:50.5	0.43415712	-4.472070347	1.582499981	0.229451403	34.82695007	263.0696411	0
P4	1.55797E+11	54:50.6	0.555838992	-4.564467073	1.563500047	0.445926547	34.83370209	263.0696411	0
P4	1.55797E+11	54:50.7	0.671052329	-4.662401532	1.558500051	0.522396088	34.89943314	263.0696411	0
[truncated: 4,924 more rows]
