# Supplementary material for: Criterion Validity of Catapult ClearSky T6 Local Positioning System for Measuring Inter-Unit Distance
Source: Sensors (Basel). 2020 Jul 1;20(13):3693. doi: 10.3390/s20133693 (PMC7374308; doi:10.3390/s20133693)
Supplement: Supplementary file 1 [file sensors-20-03693-s001.zip › catapult_data/participant5.csv]

	Period: Start Time	5/16/2019 11:51:30 AM	End Time	5/16/2019 12:03:03 PM
Name	Centisec	Time	X	Y	Velocity	Acceleration	PlayerLoad	TotalDistance	StepCount
P5	1.55797E+11	51:31.0	0.806503572	-15.47039765	0.269500017	-0.498488486	8.597094536	27.6642952	0
P5	1.55797E+11	51:31.1	0.815659946	-15.44272654	0.280499995	-0.358128816	8.598545074	27.6642952	0
P5	1.55797E+11	51:31.2	0.822541697	-15.41467479	0.28550002	-0.173275262	8.601078987	27.6642952	0
P5	1.55797E+11	51:31.3	0.829021246	-15.38814753	0.280499995	-0.012298875	8.605063438	27.6642952	0
P5	1.55797E+11	51:31.4	0.833990254	-15.36709587	0.247500002	0.076773718	8.609628677	27.6642952	0
P5	1.55797E+11	51:31.5	0.836068694	-15.35446089	0.1875	0.081211664	8.612109184	27.6642952	0
P5	1.55797E+11	51:31.6	0.834275278	-15.34907946	0.123500004	0.015454921	8.614091873	27.6642952	0
P5	1.55797E+11	51:31.7	0.829132866	-15.35136389	0.055500004	-0.099063411	8.615796089	27.6642952	0
P5	1.55797E+11	51:31.8	0.825614193	-15.36465519	0.037500001	-0.228334635	8.617109299	27.6642952	0
P5	1.55797E+11	51:31.9	0.828207621	-15.38833527	0.130500004	-0.322076052	8.618555069	27.6642952	0
P5	1.55797E+11	51:32.0	0.834210837	-15.41808532	0.205500007	-0.338531435	8.620796204	27.6642952	0
P5	1.55797E+11	51:32.1	0.835726275	-15.44992661	0.250499994	-0.255711108	8.625707626	27.6642952	0
P5	1.55797E+11	51:32.2	0.827634223	-15.48053375	0.276500016	-0.089697607	8.633169174	27.6642952	0
P5	1.55797E+11	51:32.3	0.811007241	-15.51040463	0.308500022	0.111850694	8.636377335	27.6642952	0
P5	1.55797E+11	51:32.4	0.791298476	-15.53871246	0.324499995	0.283286721	8.639995575	27.6642952	0
P5	1.55797E+11	51:32.5	0.774645149	-15.56058154	0.29550001	0.371001303	8.645420074	27.6642952	0
P5	1.55797E+11	51:32.6	0.762714261	-15.57476577	0.241500005	0.355760455	8.658334732	27.6642952	0
P5	1.55797E+11	51:32.7	0.74875367	-15.58153671	0.204500005	0.253878981	8.662754059	27.6642952	0
P5	1.55797E+11	51:32.8	0.724268887	-15.58593574	0.235500008	0.113772556	8.678530693	27.6642952	0
P5	1.55797E+11	51:32.9	0.68982179	-15.59361235	0.300500005	-0.007046837	8.681078911	27.6642952	0
P5	1.55797E+11	51:33.0	0.652923778	-15.60206683	0.32950002	-0.063359112	8.683725357	27.6642952	0
P5	1.55797E+11	51:33.1	0.619144005	-15.61333217	0.332500011	-0.047946017	8.694609642	27.6642952	0
P5	1.55797E+11	51:33.2	0.586582327	-15.62893469	0.344500005	0.022099009	8.701171875	27.6642952	0
P5	1.55797E+11	51:33.3	0.548741021	-15.645474	0.384499997	0.113835216	8.704838753	27.6642952	0
P5	1.55797E+11	51:33.4	0.502089204	-15.66499168	0.451500028	0.197776571	8.719501495	27.6642952	0
P5	1.55797E+11	51:33.5	0.449192667	-15.68911357	0.514500022	0.261853784	8.724980354	27.6642952	0
P5	1.55797E+11	51:33.6	0.398611684	-15.71611626	0.530500054	0.306607515	8.727065086	27.6642952	0
P5	1.55797E+11	51:33.7	0.358912207	-15.74450868	0.494500011	0.3320795	8.733994484	27.6642952	0
P5	1.55797E+11	51:33.8	0.330130124	-15.77179657	0.440500021	0.326032847	8.745771408	27.6642952	0
P5	1.55797E+11	51:33.9	0.305434346	-15.7950227	0.398500025	0.27083993	8.750918388	27.6642952	0
P5	1.55797E+11	51:34.0	0.278654553	-15.80963811	0.364500016	0.157541454	8.763579369	28.16840363	0
P5	1.55797E+11	51:34.1	0.243726309	-15.81044919	0.359500021	0.006514856	8.794380188	28.16840363	0
P5	1.55797E+11	51:34.2	0.196379715	-15.79820583	0.417500019	-0.127264321	8.801776886	28.16840363	0
P5	1.55797E+11	51:34.3	0.139966641	-15.77970684	0.488500029	-0.186244562	8.805756569	28.16840363	0
P5	1.55797E+11	51:34.4	0.078805455	-15.76079967	0.544500053	-0.142486066	8.810708046	28.16840363	0
P5	1.55797E+11	51:34.5	0.016255527	-15.74311237	0.580500066	-0.011877103	8.824228287	28.16840363	0
P5	1.55797E+11	51:34.6	-0.040933451	-15.72479298	0.576500058	0.151067123	8.848574638	28.16840363	0
P5	1.55797E+11	51:34.7	-0.088199153	-15.70397434	0.540500045	0.277330488	8.856245041	28.16840363	0
P5	1.55797E+11	51:34.8	-0.126116329	-15.68469349	0.487500012	0.314368248	8.859272003	28.16840363	0
P5	1.55797E+11	51:34.9	-0.156525711	-15.66886396	0.426500022	0.246571079	8.862617493	28.16840363	0
P5	1.55797E+11	51:35.0	-0.181164756	-15.65203745	0.378500015	0.096218266	8.871890068	28.16840363	0
P5	1.55797E+11	51:35.1	-0.202665701	-15.63450207	0.341500014	-0.089327097	8.875434875	28.68059731	0
P5	1.55797E+11	51:35.2	-0.221930932	-15.61918405	0.301500022	-0.258748919	8.876245499	28.68059731	0
P5	1.55797E+11	51:35.3	-0.23798977	-15.60913531	0.2465	-0.378485322	8.884194374	28.68059731	0
P5	1.55797E+11	51:35.4	-0.250720842	-15.60565962	0.1875	-0.444473565	8.891571999	28.68059731	0
P5	1.55797E+11	51:35.5	-0.259282894	-15.60438425	0.136500001	-0.472019941	8.897846222	28.68059731	0
P5	1.55797E+11	51:35.6	-0.262763418	-15.60246003	0.088500008	-0.481467903	8.902797699	28.68059731	0
P5	1.55797E+11	51:35.7	-0.262653693	-15.5972627	0.065500006	-0.48406747	8.908525467	28.68059731	0
P5	1.55797E+11	51:35.8	-0.260550803	-15.58696561	0.080500007	-0.473378241	8.914486885	28.68059731	0
P5	1.55797E+11	51:35.9	-0.256420193	-15.57296137	0.106500007	-0.433547467	8.917715073	28.68059731	0
P5	1.55797E+11	51:36.0	-0.251311386	-15.55833119	0.121500008	-0.354760438	8.91907692	28.68059731	0
P5	1.55797E+11	51:36.1	-0.248022813	-15.55006598	0.092500009	-0.248243585	8.919873238	28.68059731	0
P5	1.55797E+11	51:36.2	-0.247285095	-15.54722094	0.058500003	-0.142112464	8.920776367	28.68059731	0
P5	1.55797E+11	51:36.3	-0.247343639	-15.54081805	0.072500005	-0.063705288	8.922734261	28.68059731	0
P5	1.55797E+11	51:36.4	-0.247321443	-15.53303461	0.077500008	-0.027605841	8.924106598	28.68059731	0
P5	1.55797E+11	51:36.5	-0.246992049	-15.5321726	0.037500001	-0.032775771	8.925219536	28.68059731	0
P5	1.55797E+11	51:36.6	-0.245892066	-15.53769829	0.0195	-0.061036337	8.927324295	28.68059731	0
P5	1.55797E+11	51:36.7	-0.244509513	-15.54791588	0.054500002	-0.086173065	8.928969383	28.68059731	0
P5	1.55797E+11	51:36.8	-0.244200077	-15.55830019	0.069500007	-0.092201203	8.929673195	28.68059731	0
P5	1.55797E+11	51:36.9	-0.244626389	-15.56104811	0.035500001	-0.079997487	8.930166245	28.68059731	0
P5	1.55797E+11	51:37.0	-0.243606214	-15.55963942	0.015500001	-0.059819661	8.930444717	28.68059731	0
P5	1.55797E+11	51:37.1	-0.240638446	-15.56111365	0.033500001	-0.040886868	8.930825233	28.68059731	0
P5	1.55797E+11	51:37.2	-0.238016131	-15.56616517	0.050500002	-0.029300524	8.931689262	28.68059731	0
P5	1.55797E+11	51:37.3	-0.238280505	-15.56989264	0.039500002	-0.024324806	8.932514191	28.68059731	0
P5	1.55797E+11	51:37.4	-0.241176434	-15.56673284	0.0135	-0.022637924	8.933149338	28.68059731	0
P5	1.55797E+11	51:37.5	-0.24527723	-15.55743892	0.052500002	-0.016929779	8.934301376	28.68059731	0
P5	1.55797E+11	51:37.6	-0.249387023	-15.54747389	0.070500001	-0.006461322	8.935258865	28.68059731	0
P5	1.55797E+11	51:37.7	-0.251434082	-15.53964322	0.066500001	0.011777076	8.936122894	28.68059731	0
P5	1.55797E+11	51:37.8	-0.251106395	-15.53187217	0.070500001	0.035078187	8.937504768	28.68059731	0
P5	1.55797E+11	51:37.9	-0.250742839	-15.52474215	0.071500003	0.055079851	8.938285828	28.68059731	0
P5	1.55797E+11	51:38.0	-0.252351233	-15.52081259	0.056500003	0.062046923	8.939013481	28.68059731	0
P5	1.55797E+11	51:38.1	-0.254823957	-15.518439	0.048500001	0.053775199	8.939761162	28.68059731	0
P5	1.55797E+11	51:38.2	-0.256748981	-15.5168423	0.039500002	0.032299835	8.940312386	28.68059731	0
P5	1.55797E+11	51:38.3	-0.259049426	-15.51856359	0.022500001	-0.001376281	8.940771103	28.68059731	0
P5	1.55797E+11	51:38.4	-0.260274075	-15.52356137	0.023500001	-0.037429478	8.941196442	28.68059731	0
P5	1.55797E+11	51:38.5	-0.25809517	-15.52782983	0.024499999	-0.065538503	8.941415787	28.68059731	0
P5	1.55797E+11	51:38.6	-0.253551163	-15.5284391	0.0265	-0.075108767	8.941679955	28.68059731	0
P5	1.55797E+11	51:38.7	-0.248216006	-15.52685989	0.035500001	-0.06863305	8.942060471	28.68059731	0
P5	1.55797E+11	51:38.8	-0.243380661	-15.52444672	0.039500002	-0.049692821	8.942343712	28.68059731	0
P5	1.55797E+11	51:38.9	-0.240290123	-15.51965025	0.041500002	-0.023248831	8.942617416	28.68059731	0
P5	1.55797E+11	51:39.0	-0.239352447	-15.51281112	0.048500001	0.003577729	8.942919731	28.68059731	0
P5	1.55797E+11	51:39.1	-0.240336244	-15.50817436	0.038500004	0.022390751	8.943691254	28.68059731	0
P5	1.55797E+11	51:39.2	-0.241578316	-15.50722566	0.0195	0.027499227	8.945365906	28.68059731	0
P5	1.55797E+11	51:39.3	-0.241262706	-15.50545034	0.024499999	0.019510057	8.946802139	28.68059731	0
P5	1.55797E+11	51:39.4	-0.239099347	-15.50199079	0.036500003	0.00400526	8.948613167	28.68059731	0
P5	1.55797E+11	51:39.5	-0.236420563	-15.50376056	0.020500001	-0.01306635	8.949663162	28.68059731	0
P5	1.55797E+11	51:39.6	-0.234185073	-15.51546844	0.065500006	-0.017715182	8.951274872	28.68059731	0
P5	1.55797E+11	51:39.7	-0.231903788	-15.53299156	0.114500009	0.000564474	8.951786995	28.68059731	0
P5	1.55797E+11	51:39.8	-0.231198516	-15.54982259	0.127499998	0.043627132	8.952353477	28.68059731	0
P5	1.55797E+11	51:39.9	-0.232517397	-15.56358172	0.123500004	0.098930828	8.952793121	28.68059731	0
P5	1.55797E+11	51:40.0	-0.233011071	-15.57376015	0.110500008	0.146809757	8.953261375	28.68059731	0
P5	1.55797E+11	51:40.1	-0.232012765	-15.58035812	0.091500007	0.165458351	8.953574181	28.68059731	0
P5	1.55797E+11	51:40.2	-0.229817628	-15.58417979	0.072500005	0.140760958	8.953799248	28.68059731	0
P5	1.55797E+11	51:40.3	-0.226986607	-15.58716634	0.061500005	0.079902798	8.954389572	28.68059731	0
P5	1.55797E+11	51:40.4	-0.225067917	-15.589733	0.050500002	0.003055249	8.955004692	28.68059731	0
P5	1.55797E+11	51:40.5	-0.224471353	-15.58573162	0.009500001	-0.070952497	8.955356598	28.68059731	0
P5	1.55797E+11	51:40.6	-0.225722082	-15.57361748	0.060500003	-0.117716409	8.95580101	28.68059731	0
P5	1.55797E+11	51:40.7	-0.228624386	-15.56143807	0.081500001	-0.124723777	8.956079483	28.68059731	0
P5	1.55797E+11	51:40.8	-0.230160994	-15.55261311	0.076500006	-0.095918894	8.95629406	28.68059731	0
P5	1.55797E+11	51:40.9	-0.22813747	-15.54608189	0.070500001	-0.048699904	8.956489563	28.68059731	0
P5	1.55797E+11	51:41.0	-0.224283671	-15.54156269	0.065500006	0.000469071	8.956699371	28.68059731	0
P5	1.55797E+11	51:41.1	-0.221491758	-15.53612436	0.068500005	0.034920588	8.956830978	28.68059731	0
P5	1.55797E+11	51:41.2	-0.219385081	-15.53035827	0.069500007	0.044709846	8.957045555	28.68059731	0
P5	1.55797E+11	51:41.3	-0.217775439	-15.52822341	0.046500005	0.03173935	8.95735836	28.68059731	0
P5	1.55797E+11	51:41.4	-0.218929962	-15.52972182	0.015500001	0.000445308	8.95776844	28.68059731	0
P5	1.55797E+11	51:41.5	-0.221475064	-15.53363168	0.0125	-0.036467012	8.957910538	28.68059731	0
P5	1.55797E+11	51:41.6	-0.223671951	-15.53582549	0.014500001	-0.072038889	8.958120346	28.68059731	0
P5	1.55797E+11	51:41.7	-0.225378443	-15.53301292	0.020500001	-0.092177764	8.958334923	28.68059731	0
P5	1.55797E+11	51:41.8	-0.225654331	-15.52784434	0.031500001	-0.095448352	8.958461761	28.68059731	0
P5	1.55797E+11	51:41.9	-0.22587016	-15.52384427	0.0285	-0.080818385	8.958740234	28.68059731	0
P5	1.55797E+11	51:42.0	-0.227041854	-15.52323262	0.015500001	-0.053687498	8.958926201	28.68059731	0
P5	1.55797E+11	51:42.1	-0.228116229	-15.52347172	0.011500001	-0.02572871	8.959306717	28.68059731	0
P5	1.55797E+11	51:42.2	-0.229883118	-15.51447019	0.060500003	0.000432418	8.959629059	28.68059731	0
P5	1.55797E+11	51:42.3	-0.233487222	-15.4967553	0.12250001	0.030084813	8.959780693	28.68059731	0
P5	1.55797E+11	51:42.4	-0.236085169	-15.48667682	0.092500009	0.062345989	8.960478783	28.68059731	0
P5	1.55797E+11	51:42.5	-0.236104154	-15.48845676	0.0255	0.087672427	8.961547852	28.68059731	0
P5	1.55797E+11	51:42.6	-0.235592143	-15.4946622	0.011500001	0.093333162	8.962582588	28.68059731	0
P5	1.55797E+11	51:42.7	-0.234721458	-15.501978	0.0305	0.068595648	8.963037491	28.68059731	0
P5	1.55797E+11	51:42.8	-0.233676233	-15.50663546	0.0275	0.015310644	8.963569641	28.68059731	0
P5	1.55797E+11	51:42.9	-0.234039987	-15.51010383	0.0285	-0.043628983	8.964136124	28.68059731	0
P5	1.55797E+11	51:43.0	-0.235425346	-15.51548037	0.045500003	-0.079048187	8.96463871	28.68059731	0
P5	1.55797E+11	51:43.1	-0.23616168	-15.51786736	0.031500001	-0.079571851	8.965000153	28.68059731	0
P5	1.55797E+11	51:43.2	-0.23435643	-15.51511293	0.009500001	-0.05531881	8.965390205	28.68059731	0
P5	1.55797E+11	51:43.3	-0.229635947	-15.50773766	0.044500005	-0.020952391	8.965810776	28.68059731	0
P5	1.55797E+11	51:43.4	-0.224731086	-15.49701014	0.073500007	0.009123496	8.966078758	28.68059731	0
P5	1.55797E+11	51:43.5	-0.222048942	-15.48814091	0.070500001	0.02765118	8.966488838	28.68059731	0
P5	1.55797E+11	51:43.6	-0.221737118	-15.48281093	0.055500004	0.03997739	8.966718674	28.68059731	0
P5	1.55797E+11	51:43.7	-0.223221518	-15.48393744	0.0175	0.046620093	8.966997147	28.68059731	0
P5	1.55797E+11	51:43.8	-0.227349967	-15.49862663	0.071500003	0.049474038	8.96731472	28.68059731	0
P5	1.55797E+11	51:43.9	-0.23426507	-15.52409575	0.159500003	0.055136848	8.967992783	28.68059731	0
P5	1.55797E+11	51:44.0	-0.240933152	-15.54482314	0.161500007	0.073488668	8.96833992	28.68059731	0
P5	1.55797E+11	51:44.1	-0.243761408	-15.54803423	0.075500004	0.096814416	8.968540192	28.68059731	0
P5	1.55797E+11	51:44.2	-0.242311641	-15.53801607	0.015500001	0.105188601	8.968745232	28.68059731	0
P5	1.55797E+11	51:44.3	-0.239209428	-15.52622439	0.043500002	0.08335191	8.969097137	28.68059731	0
P5	1.55797E+11	51:44.4	-0.236384584	-15.51804436	0.042500004	0.025017221	8.969316483	28.68059731	0
P5	1.55797E+11	51:44.5	-0.234640758	-15.51424967	0.0305	-0.053554803	8.970014572	28.68059731	0
P5	1.55797E+11	51:44.6	-0.23414769	-15.51210506	0.0265	-0.12090309	8.970258713	28.68059731	0
P5	1.55797E+11	51:44.7	-0.233680472	-15.50886063	0.036500003	-0.145794392	8.970454216	28.68059731	0
P5	1.55797E+11	51:44.8	-0.233202686	-15.51056814	0.010500001	-0.131784454	8.970742226	28.68059731	0
P5	1.55797E+11	51:44.9	-0.23350386	-15.51861587	0.035500001	-0.089484431	8.97100544	28.68059731	0
P5	1.55797E+11	51:45.0	-0.234230876	-15.52588406	0.042500004	-0.045225922	8.971177101	28.68059731	0
P5	1.55797E+11	51:45.1	-0.236234854	-15.53277683	0.050500002	-0.014155045	8.971484184	28.68059731	0
P5	1.55797E+11	51:45.2	-0.238797883	-15.53892753	0.055500004	0.005170542	8.971748352	28.68059731	0
P5	1.55797E+11	51:45.3	-0.23908114	-15.54656079	0.066500001	0.025188832	8.971962929	28.68059731	0
P5	1.55797E+11	51:45.4	-0.236356869	-15.5601406	0.108500004	0.054809336	8.972319603	28.68059731	0
P5	1.55797E+11	51:45.5	-0.232201931	-15.57208421	0.109500006	0.082975663	8.972700119	28.68059731	0
P5	1.55797E+11	51:45.6	-0.228618154	-15.57591954	0.068500005	0.100366503	8.972973824	28.68059731	0
P5	1.55797E+11	51:45.7	-0.225842531	-15.57652935	0.047500003	0.096812457	8.973227501	28.68059731	0
P5	1.55797E+11	51:45.8	-0.223404771	-15.57777641	0.043500002	0.07003805	8.973540306	28.68059731	0
P5	1.55797E+11	51:45.9	-0.222149556	-15.57838418	0.031500001	0.019329512	8.97406292	28.68059731	0
P5	1.55797E+11	51:46.0	-0.222851376	-15.57865862	0.0175	-0.039025083	8.974384308	28.68059731	0
P5	1.55797E+11	51:46.1	-0.222781426	-15.57923062	0.014500001	-0.089153871	8.974545479	28.68059731	0
P5	1.55797E+11	51:46.2	-0.221053307	-15.57565847	0.022500001	-0.115559153	8.974784851	28.68059731	0
P5	1.55797E+11	51:46.3	-0.220551501	-15.56321894	0.076500006	-0.105246916	8.975039482	28.68059731	0
P5	1.55797E+11	51:46.4	-0.222043165	-15.54750673	0.110500008	-0.058651656	8.975214958	28.68059731	0
P5	1.55797E+11	51:46.5	-0.225422183	-15.54051918	0.076500006	0.007006845	8.975366592	28.68059731	0
P5	1.55797E+11	51:46.6	-0.229299681	-15.54637453	0.0265	0.060494129	8.975532532	28.68059731	0
P5	1.55797E+11	51:46.7	-0.232738954	-15.55636381	0.046500005	0.08392217	8.975766182	28.68059731	0
P5	1.55797E+11	51:46.8	-0.235972934	-15.56234498	0.041500002	0.069483005	8.976103783	28.68059731	0
P5	1.55797E+11	51:46.9	-0.238118651	-15.56544471	0.033500001	0.026281547	8.976415634	28.68059731	0
P5	1.55797E+11	51:47.0	-0.239470518	-15.56511798	0.021500001	-0.026508564	8.976860046	28.68059731	0
P5	1.55797E+11	51:47.1	-0.240715604	-15.55571195	0.051500004	-0.06018832	8.977304459	28.68059731	0
P5	1.55797E+11	51:47.2	-0.241790329	-15.53895207	0.103500009	-0.055906631	8.977617264	28.68059731	0
P5	1.55797E+11	51:47.3	-0.241442942	-15.52320756	0.113500006	-0.015672453	8.978252411	28.68059731	0
P5	1.55797E+11	51:47.4	-0.238220592	-15.51249701	0.098500006	0.044533528	8.978652	28.68059731	0
P5	1.55797E+11	51:47.5	-0.232934067	-15.5076925	0.075500004	0.094382778	8.978916168	28.68059731	0
P5	1.55797E+11	51:47.6	-0.228540379	-15.50448727	0.066500001	0.112395048	8.979453087	28.68059731	0
P5	1.55797E+11	51:47.7	-0.226773224	-15.49741956	0.079500005	0.094359994	8.980327606	28.68059731	0
P5	1.55797E+11	51:47.8	-0.225328484	-15.47959488	0.141499996	0.065017268	8.981142998	28.68059731	0
P5	1.55797E+11	51:47.9	-0.22307104	-15.44525581	0.250499994	0.058841892	8.984101295	28.68059731	0
P5	1.55797E+11	51:48.0	-0.224483639	-15.40530966	0.308500022	0.105028063	8.988412857	28.68059731	0
P5	1.55797E+11	51:48.1	-0.232775168	-15.36913612	0.317499995	0.203421101	8.990898132	28.68059731	0
P5	1.55797E+11	51:48.2	-0.24608377	-15.33340451	0.342500001	0.324833781	8.995497704	28.68059731	0
P5	1.55797E+11	51:48.3	-0.260742506	-15.29453088	0.380500019	0.424503684	9.004380226	28.68059731	0
P5	1.55797E+11	51:48.4	-0.274194639	-15.2569999	0.386500001	0.462105185	9.00772953	28.68059731	0
P5	1.55797E+11	51:48.5	-0.285839546	-15.21855346	0.398500025	0.433573574	9.009848595	28.68059731	0
P5	1.55797E+11	51:48.6	-0.29384772	-15.158834	0.524500072	0.381262869	9.011220932	28.68059731	0
P5	1.55797E+11	51:48.7	-0.297179683	-15.07056689	0.715500057	0.367610514	9.012759209	29.25239754	0
P5	1.55797E+11	51:48.8	-0.297387887	-14.96762134	0.851500034	0.436827242	9.014316559	29.25239754	0
P5	1.55797E+11	51:48.9	-0.299736697	-14.88590294	0.781500041	0.566170633	9.019634247	29.25239754	0
P5	1.55797E+11	51:49.0	-0.306616927	-14.83464066	0.625500023	0.676223814	9.023305893	29.25239754	0
P5	1.55797E+11	51:49.1	-0.313430933	-14.76385364	0.727500081	0.701860666	9.026503563	29.25239754	0
P5	1.55797E+11	51:49.2	-0.321162146	-14.65455387	0.960500062	0.638849735	9.027368546	29.25239754	0
P5	1.55797E+11	51:49.3	-0.335562825	-14.52884686	1.100499988	0.548274994	9.028833389	29.79547691	0
P5	1.55797E+11	51:49.4	-0.357217215	-14.40190496	1.163500071	0.512050688	9.030766487	29.79547691	0
P5	1.55797E+11	51:49.5	-0.380955451	-14.28606416	1.14349997	0.566192746	9.038452148	29.79547691	0
P5	1.55797E+11	51:49.6	-0.400276729	-14.18990253	1.046499968	0.65696162	9.07215786	29.79547691	0
P5	1.55797E+11	51:49.7	-0.410900098	-14.11601307	0.900500059	0.670338392	9.086933136	29.79547691	0
P5	1.55797E+11	51:49.8	-0.411167234	-14.06419761	0.727500081	0.505236268	9.09209919	29.79547691	0
P5	1.55797E+11	51:49.9	-0.402208375	-14.02969234	0.564500034	0.141592339	9.096416473	30.29906082	0
P5	1.55797E+11	51:50.0	-0.387788326	-14.00322518	0.453500003	-0.338817149	9.101894379	30.29906082	0
P5	1.55797E+11	51:50.1	-0.371506448	-13.98055875	0.374500006	-0.795293629	9.104243279	30.29906082	0
P5	1.55797E+11	51:50.2	-0.357084802	-13.96278157	0.298500001	-1.103681207	9.110381126	30.29906082	0
P5	1.55797E+11	51:50.3	-0.347712053	-13.95002615	0.222500011	-1.228086948	9.114023209	30.29906082	0
P5	1.55797E+11	51:50.4	-0.342821653	-13.94365716	0.145500004	-1.205229163	9.115414619	30.29906082	0
P5	1.55797E+11	51:50.5	-0.339943166	-13.94202468	0.088500008	-1.092990756	9.116669655	30.29906082	0
P5	1.55797E+11	51:50.6	-0.338558764	-13.94105423	0.056500003	-0.949061573	9.117729187	30.29906082	0
P5	1.55797E+11	51:50.7	-0.33961532	-13.93981528	0.0285	-0.811318159	9.118364334	30.29906082	0
P5	1.55797E+11	51:50.8	-0.342572547	-13.93681312	0.014500001	-0.689685583	9.11879921	30.29906082	0
P5	1.55797E+11	51:50.9	-0.347531806	-13.93422901	0.021500001	-0.575419605	9.119379997	30.29906082	0
P5	1.55797E+11	51:51.0	-0.354362885	-13.93600093	0.045500003	-0.454391479	9.119926453	30.29906082	0
P5	1.55797E+11	51:51.1	-0.360307268	-13.94072366	0.061500005	-0.322775215	9.122226715	30.29906082	0
P5	1.55797E+11	51:51.2	-0.364387813	-13.94584833	0.0625	-0.190824524	9.123906136	30.29906082	0
P5	1.55797E+11	51:51.3	-0.366433986	-13.95091479	0.058500003	-0.076610819	9.125019073	30.29906082	0
P5	1.55797E+11	51:51.4	-0.365535991	-13.95547992	0.049500003	0.003807866	9.125864029	30.29906082	0
P5	1.55797E+11	51:51.5	-0.363459473	-13.95768783	0.034500003	0.041229453	9.126596451	30.29906082	0
P5	1.55797E+11	51:51.6	-0.361459856	-13.95608792	0.009500001	0.036259282	9.126879692	30.29906082	0
P5	1.55797E+11	51:51.7	-0.359714509	-13.95278371	0.010500001	0.003323638	9.12737751	30.29906082	0
P5	1.55797E+11	51:51.8	-0.359537024	-13.95090491	0.0065	-0.040475752	9.127924919	30.29906082	0
P5	1.55797E+11	51:51.9	-0.360636288	-13.95101515	0.0045	-0.075705938	9.128481865	30.29906082	0
P5	1.55797E+11	51:52.0	-0.361419001	-13.9526509	0.0085	-0.090562783	9.129057884	30.29906082	0
P5	1.55797E+11	51:52.1	-0.361180222	-13.95612412	0.020500001	-0.081531577	9.129467964	30.29906082	0
P5	1.55797E+11	51:52.2	-0.361135359	-13.9623255	0.039500002	-0.053289536	9.129779816	30.29906082	0
P5	1.55797E+11	51:52.3	-0.363986185	-13.96897551	0.050500002	-0.014409171	9.130166054	30.29906082	0
P5	1.55797E+11	51:52.4	-0.369298157	-13.973051	0.051500004	0.02618002	9.130410194	30.29906082	0
P5	1.55797E+11	51:52.5	-0.372629795	-13.97397579	0.034500003	0.055884406	9.130590439	30.29906082	0
P5	1.55797E+11	51:52.6	-0.372827838	-13.97319535	0.014500001	0.064902104	9.130801201	30.29906082	0
P5	1.55797E+11	51:52.7	-0.372155946	-13.97312193	0.010500001	0.049634945	9.131093979	30.29906082	0
P5	1.55797E+11	51:52.8	-0.371890953	-13.97508603	0.0195	0.018643694	9.131850243	30.29906082	0
P5	1.55797E+11	51:52.9	-0.372123338	-13.97911855	0.031500001	-0.014343685	9.132446289	30.29906082	0
P5	1.55797E+11	51:53.0	-0.371241779	-13.98213505	0.0265	-0.035661839	9.132987976	30.29906082	0
P5	1.55797E+11	51:53.1	-0.368069307	-13.98164768	0.0195	-0.038294863	9.133735657	30.29906082	0
P5	1.55797E+11	51:53.2	-0.363219113	-13.98094002	0.032500003	-0.024278605	9.134306908	30.29906082	0
P5	1.55797E+11	51:53.3	-0.358370566	-13.9818872	0.038500004	-0.003184511	9.135019302	30.29906082	0
P5	1.55797E+11	51:53.4	-0.356205045	-13.98136225	0.0255	0.01275083	9.135502815	30.29906082	0
P5	1.55797E+11	51:53.5	-0.35763758	-13.97902467	0.0135	0.016812371	9.135859489	30.29906082	0
P5	1.55797E+11	51:53.6	-0.360105926	-13.97756987	0.0125	0.009423359	9.136260033	30.29906082	0
P5	1.55797E+11	51:53.7	-0.3617903	-13.97753043	0.0075	-0.005888874	9.13659668	30.29906082	0
P5	1.55797E+11	51:53.8	-0.363672591	-13.9774619	0.011500001	-0.021821354	9.136762619	30.29906082	0
P5	1.55797E+11	51:53.9	-0.36631943	-13.97763222	0.0185	-0.031860311	9.136987686	30.29906082	0
P5	1.55797E+11	51:54.0	-0.369266746	-13.9784456	0.023500001	-0.031518321	9.137446404	30.29906082	0
P5	1.55797E+11	51:54.1	-0.372627487	-13.97752714	0.0295	-0.020450538	9.140249252	30.29906082	0
P5	1.55797E+11	51:54.2	-0.376052931	-13.97493129	0.035500001	-0.001110506	9.142861366	30.29906082	0
P5	1.55797E+11	51:54.3	-0.379134998	-13.97375237	0.032500003	0.020031381	9.144106865	30.29906082	0
P5	1.55797E+11	51:54.4	-0.382270471	-13.97536145	0.032500003	0.034682591	9.145141602	30.29906082	0
P5	1.55797E+11	51:54.5	-0.385542881	-13.97732155	0.034500003	0.039007105	9.146362305	30.29906082	0
P5	1.55797E+11	51:54.6	-0.389484957	-13.97649665	0.037500001	0.035259794	9.147299767	30.29906082	0
P5	1.55797E+11	51:54.7	-0.392954009	-13.97505215	0.036500003	0.027437231	9.148154259	30.29906082	0
P5	1.55797E+11	51:54.8	-0.394244787	-13.97509284	0.022500001	0.016552368	9.148833275	30.29906082	0
P5	1.55797E+11	51:54.9	-0.394251086	-13.97520472	0.0125	0.003769653	9.149453163	30.29906082	0
P5	1.55797E+11	51:55.0	-0.393969972	-13.97423844	0.009500001	-0.011213225	9.149892807	30.29906082	0
P5	1.55797E+11	51:55.1	-0.393598356	-13.97270605	0.011500001	-0.026721904	9.150556564	30.29906082	0
P5	1.55797E+11	51:55.2	-0.391425774	-13.97164954	0.0135	-0.039035376	9.15119648	30.29906082	0
P5	1.55797E+11	51:55.3	-0.385972465	-13.97161469	0.034500003	-0.040356576	9.151908875	30.29906082	0
P5	1.55797E+11	51:55.4	-0.379486486	-13.97337918	0.047500003	-0.027001873	9.152504921	30.29906082	0
P5	1.55797E+11	51:55.5	-0.375079517	-13.97510429	0.041500002	-0.001710958	9.153617859	30.29906082	0
P5	1.55797E+11	51:55.6	-0.373468481	-13.9739866	0.0275	0.024726922	9.154565811	30.29906082	0
P5	1.55797E+11	51:55.7	-0.373763617	-13.96936854	0.0305	0.041943863	9.155278206	30.29906082	0
P5	1.55797E+11	51:55.8	-0.37526654	-13.96415709	0.035500001	0.04367182	9.155815125	30.29906082	0
P5	1.55797E+11	51:55.9	-0.37712527	-13.9623499	0.020500001	0.028980041	9.156699181	30.29906082	0
P5	1.55797E+11	51:56.0	-0.379048433	-13.96330101	0.009500001	0.005394997	9.160082817	30.29906082	0
P5	1.55797E+11	51:56.1	-0.380565057	-13.96518331	0.011500001	-0.018035971	9.161552429	30.29906082	0
P5	1.55797E+11	51:56.2	-0.38067749	-13.96944261	0.022500001	-0.033049036	9.162212372	30.29906082	0
P5	1.55797E+11	51:56.3	-0.379097086	-13.97180341	0.0175	-0.038483471	9.16261673	30.29906082	0
P5	1.55797E+11	51:56.4	-0.375805498	-13.96557786	0.036500003	-0.030357013	9.162993431	30.29906082	0
P5	1.55797E+11	51:56.5	-0.371958208	-13.95734733	0.056500003	-0.010282771	9.163344383	30.29906082	0
P5	1.55797E+11	51:56.6	-0.369157285	-13.95444746	0.035500001	0.013536447	9.163583755	30.29906082	0
P5	1.55797E+11	51:56.7	-0.368258655	-13.9555397	0.014500001	0.030859981	9.164340973	30.29906082	0
P5	1.55797E+11	51:56.8	-0.36828196	-13.95793046	0.009500001	0.033679482	9.164780617	30.29906082	0
P5	1.55797E+11	51:56.9	-0.367291817	-13.95956031	0.0135	0.019575259	9.165400505	30.29906082	0
P5	1.55797E+11	51:57.0	-0.366432652	-13.96015358	0.011500001	-0.007652712	9.166069031	30.29906082	0
P5	1.55797E+11	51:57.1	-0.366432361	-13.95999661	0.0055	-0.034428459	9.16686058	30.29906082	0
P5	1.55797E+11	51:57.2	-0.365472194	-13.95977287	0.009500001	-0.049062934	9.167309761	30.29906082	0
P5	1.55797E+11	51:57.3	-0.362957986	-13.96031412	0.0195	-0.046739269	9.167876244	30.29906082	0
P5	1.55797E+11	51:57.4	-0.359728919	-13.96164673	0.0265	-0.031156247	9.168364525	30.29906082	0
P5	1.55797E+11	51:57.5	-0.35718738	-13.9630433	0.0255	-0.008762281	9.169092178	30.29906082	0
P5	1.55797E+11	51:57.6	-0.356593909	-13.96353687	0.0135	0.010446455	9.169829369	30.29906082	0
P5	1.55797E+11	51:57.7	-0.357555475	-13.96359828	0.0045	0.017580289	9.170391083	30.29906082	0
P5	1.55797E+11	51:57.8	-0.358185531	-13.96384224	0.0045	0.012870865	9.171050072	30.29906082	0
P5	1.55797E+11	51:57.9	-0.358509417	-13.96489546	0.0085	0.000725588	9.171508789	30.29906082	0
P5	1.55797E+11	51:58.0	-0.358746053	-13.9691182	0.0285	-0.009866579	9.171962738	30.29906082	0
P5	1.55797E+11	51:58.1	-0.358958079	-13.97799264	0.059500005	-0.007351859	9.172266006	30.29906082	0
P5	1.55797E+11	51:58.2	-0.361821234	-13.98505062	0.059500005	0.012008415	9.173236847	30.29906082	0
P5	1.55797E+11	51:58.3	-0.367123295	-13.98372266	0.037500001	0.04067079	9.173613548	30.29906082	0
P5	1.55797E+11	51:58.4	-0.370661885	-13.97808487	0.035500001	0.064722888	9.173998833	30.29906082	0
P5	1.55797E+11	51:58.5	-0.371144906	-13.97261198	0.031500001	0.069834366	9.174809456	30.29906082	0
P5	1.55797E+11	51:58.6	-0.371023596	-13.96880594	0.0275	0.05184764	9.175117493	30.29906082	0
P5	1.55797E+11	51:58.7	-0.372548006	-13.96854615	0.0195	0.017667701	9.175351143	30.29906082	0
P5	1.55797E+11	51:58.8	-0.376038201	-13.97150901	0.0295	-0.015062901	9.175746918	30.29906082	0
P5	1.55797E+11	51:58.9	-0.380127388	-13.97416208	0.035500001	-0.033664797	9.176177025	30.29906082	0
P5	1.55797E+11	51:59.0	-0.383278514	-13.97478277	0.0295	-0.034782559	9.176757813	30.29906082	0
P5	1.55797E+11	51:59.1	-0.385323347	-13.97534807	0.024499999	-0.023894869	9.177471161	30.29906082	0
P5	1.55797E+11	51:59.2	-0.387314179	-13.97605863	0.023500001	-0.010445522	9.178872108	30.29906082	0
P5	1.55797E+11	51:59.3	-0.38969309	-13.97599367	0.024499999	-0.002994382	9.179614067	30.29906082	0
P5	1.55797E+11	51:59.4	-0.391694523	-13.97602383	0.022500001	-0.003724029	9.180859566	30.29906082	0
P5	1.55797E+11	51:59.5	-0.392753642	-13.97601307	0.015500001	-0.008295331	9.181787491	30.29906082	0
P5	1.55797E+11	51:59.6	-0.392668937	-13.97660898	0.0085	-0.01539026	9.182216644	30.29906082	0
P5	1.55797E+11	51:59.7	-0.391891346	-13.97995234	0.021500001	-0.019991728	9.182792664	30.29906082	0
P5	1.55797E+11	51:59.8	-0.390943198	-13.98356356	0.0265	-0.020312723	9.183130264	30.29906082	0
P5	1.55797E+11	51:59.9	-0.39036209	-13.98622245	0.023500001	-0.014771736	9.183335304	30.29906082	0
P5	1.55797E+11	52:00.0	-0.391109978	-13.98963418	0.0295	-0.004832433	9.183540344	30.29906082	0
P5	1.55797E+11	52:00.1	-0.391866818	-13.99062123	0.0175	0.004384936	9.183891296	30.29906082	0
P5	1.55797E+11	52:00.2	-0.391178256	-13.98692244	0.0135	0.009303566	9.184243202	30.29906082	0
P5	1.55797E+11	52:00.3	-0.38959365	-13.98229942	0.0265	0.009046106	9.184697151	30.29906082	0
P5	1.55797E+11	52:00.4	-0.387654965	-13.97833326	0.0305	0.005800291	9.185116768	30.29906082	0
P5	1.55797E+11	52:00.5	-0.386161666	-13.97502326	0.0305	0.003001919	9.185415268	30.29906082	0
P5	1.55797E+11	52:00.6	-0.385674648	-13.97323015	0.023500001	0.002880672	9.18568325	30.29906082	0
P5	1.55797E+11	52:00.7	-0.385782947	-13.97197907	0.0195	0.005055206	9.185947418	30.29906082	0
P5	1.55797E+11	52:00.8	-0.385930311	-13.97087662	0.0175	0.005938946	9.18609333	30.29906082	0
P5	1.55797E+11	52:00.9	-0.385350455	-13.96855063	0.024499999	0.003294193	9.186235428	30.29906082	0
P5	1.55797E+11	52:01.0	-0.384462882	-13.96420518	0.036500003	-0.000401241	9.186445236	30.29906082	0
P5	1.55797E+11	52:01.1	-0.384290074	-13.95831741	0.047500003	0.001443413	9.186733246	30.29906082	0
P5	1.55797E+11	52:01.2	-0.384165513	-13.95267032	0.048500001	0.010849872	9.187475204	30.29906082	0
P5	1.55797E+11	52:01.3	-0.384836272	-13.9511645	0.0265	0.022814272	9.188423157	30.29906082	0
P5	1.55797E+11	52:01.4	-0.386879107	-13.954291	0.0125	0.028897926	9.189155579	30.29906082	0
P5	1.55797E+11	52:01.5	-0.388050869	-13.95957777	0.0255	0.022694986	9.190810204	30.29906082	0
P5	1.55797E+11	52:01.6	-0.387285722	-13.96486568	0.032500003	0.006499893	9.192705154	30.29906082	0
P5	1.55797E+11	52:01.7	-0.385453439	-13.96742814	0.024499999	-0.012405186	9.194252968	30.29906082	0
P5	1.55797E+11	52:01.8	-0.383134432	-13.96658581	0.015500001	-0.025451647	9.196030617	30.29906082	0
P5	1.55797E+11	52:01.9	-0.379789966	-13.96361818	0.024499999	-0.027191631	9.19774437	30.29906082	0
P5	1.55797E+11	52:02.0	-0.375144864	-13.95875727	0.042500004	-0.017994437	9.199223518	30.29906082	0
P5	1.55797E+11	52:02.1	-0.370918071	-13.95206936	0.055500004	-0.000848235	9.201850891	30.29906082	0
P5	1.55797E+11	52:02.2	-0.369687715	-13.94553017	0.053500004	0.01911707	9.202744484	30.29906082	0
P5	1.55797E+11	52:02.3	-0.370864504	-13.94082485	0.044500005	0.036618732	9.205142021	30.29906082	0
P5	1.55797E+11	52:02.4	-0.37204137	-13.93721535	0.040500004	0.045958702	9.206787109	30.29906082	0
P5	1.55797E+11	52:02.5	-0.373656675	-13.93442954	0.036500003	0.043737285	9.2085495	30.29906082	0
P5	1.55797E+11	52:02.6	-0.37663018	-13.93050447	0.045500003	0.032179836	9.210186005	30.29906082	0
P5	1.55797E+11	52:02.7	-0.380243327	-13.92404628	0.0625	0.017477766	9.211215973	30.29906082	0
P5	1.55797E+11	52:02.8	-0.383947389	-13.91935585	0.056500003	0.007107204	9.211845398	30.29906082	0
P5	1.55797E+11	52:02.9	-0.387251294	-13.91926448	0.037500001	0.003632735	9.213535309	30.29906082	0
P5	1.55797E+11	52:03.0	-0.38988212	-13.92106042	0.0285	0.004004508	9.21496582	30.29906082	0
P5	1.55797E+11	52:03.1	-0.392339218	-13.92415853	0.0295	0.00083433	9.215737343	30.29906082	0
P5	1.55797E+11	52:03.2	-0.393578534	-13.93048407	0.041500002	-0.008294164	9.216421127	30.29906082	0
P5	1.55797E+11	52:03.3	-0.391686121	-13.94041242	0.066500001	-0.015691059	9.21723175	30.29906082	0
P5	1.55797E+11	52:03.4	-0.387698899	-13.95132528	0.085500002	-0.009695113	9.219228745	30.29906082	0
P5	1.55797E+11	52:03.5	-0.383998636	-13.958594	0.074500002	0.012056124	9.223291397	30.29906082	0
P5	1.55797E+11	52:03.6	-0.381052446	-13.96109785	0.051500004	0.038751438	9.225933075	30.29906082	0
P5	1.55797E+11	52:03.7	-0.377869835	-13.9588611	0.031500001	0.052859705	9.227456093	30.29906082	0
P5	1.55797E+11	52:03.8	-0.374101316	-13.95271484	0.038500004	0.04390027	9.228935242	30.29906082	0
P5	1.55797E+11	52:03.9	-0.370588056	-13.94640854	0.046500005	0.013577675	9.233769417	30.29906082	0
P5	1.55797E+11	52:04.0	-0.36797409	-13.94224028	0.041500002	-0.022708442	9.237362862	30.29906082	0
P5	1.55797E+11	52:04.1	-0.366764724	-13.94024024	0.0305	-0.048042338	9.241455078	30.29906082	0
P5	1.55797E+11	52:04.2	-0.368310482	-13.94061513	0.010500001	-0.057954833	9.248413086	30.29906082	0
P5	1.55797E+11	52:04.3	-0.372880793	-13.94372322	0.021500001	-0.054850329	9.251450539	30.29906082	0
P5	1.55797E+11	52:04.4	-0.377228723	-13.9507578	0.045500003	-0.044524498	9.253378868	30.29906082	0
P5	1.55797E+11	52:04.5	-0.379323036	-13.96073458	0.066500001	-0.02784266	9.254546165	30.29906082	0
P5	1.55797E+11	52:04.6	-0.381325195	-13.96985831	0.072500005	-0.004496507	9.255771637	30.29906082	0
P5	1.55797E+11	52:04.7	-0.383643871	-13.97675178	0.068500005	0.025956916	9.257671356	30.29906082	0
P5	1.55797E+11	52:04.8	-0.384800534	-13.97739513	0.035500001	0.051352225	9.259823799	30.29906082	0
P5	1.55797E+11	52:04.9	-0.385265322	-13.96986805	0.0255	0.059071239	9.267241478	30.29906082	0
P5	1.55797E+11	52:05.0	-0.384878278	-13.9602871	0.048500001	0.044462126	9.268457413	30.29906082	0
P5	1.55797E+11	52:05.1	-0.383264887	-13.95200829	0.054500002	0.014644817	9.270112038	30.29906082	0
P5	1.55797E+11	52:05.2	-0.381749089	-13.9431414	0.068500005	-0.010239802	9.270961761	30.29906082	0
P5	1.55797E+11	52:05.3	-0.38097153	-13.9346525	0.075500004	-0.015467165	9.271875381	30.29906082	0
P5	1.55797E+11	52:05.4	-0.380482262	-13.93055569	0.054500002	-0.000216728	9.274248123	30.29906082	0
P5	1.55797E+11	52:05.5	-0.380011473	-13.93204002	0.021500001	0.015872506	9.276699066	30.29906082	0
P5	1.55797E+11	52:05.6	-0.380376221	-13.93886121	0.0195	0.016378976	9.279526711	30.29906082	0
P5	1.55797E+11	52:05.7	-0.381996274	-13.9476221	0.044500005	-0.00151823	9.281821251	30.29906082	0
P5	1.55797E+11	52:05.8	-0.383892631	-13.95286208	0.037500001	-0.028947968	9.284233093	30.29906082	0
P5	1.55797E+11	52:05.9	-0.386202137	-13.95408174	0.0255	-0.050984055	9.286640167	30.29906082	0
P5	1.55797E+11	52:06.0	-0.389237654	-13.95421181	0.0265	-0.055640422	9.288574219	30.29906082	0
P5	1.55797E+11	52:06.1	-0.391891798	-13.95686392	0.036500003	-0.042391978	9.290200233	30.29906082	0
P5	1.55797E+11	52:06.2	-0.39385406	-13.96250344	0.051500004	-0.0213813	9.292367935	30.29906082	0
P5	1.55797E+11	52:06.3	-0.395321313	-13.96782287	0.051500004	4.15E-05	9.295615196	30.29906082	0
P5	1.55797E+11	52:06.4	-0.395635598	-13.97185964	0.043500002	0.016695727	9.297577858	30.29906082	0
P5	1.55797E+11	52:06.5	-0.395123455	-13.97464084	0.035500001	0.024541428	9.298452377	30.29906082	0
P5	1.55797E+11	52:06.6	-0.395327213	-13.97630955	0.0275	0.022605335	9.300854683	30.29906082	0
P5	1.55797E+11	52:06.7	-0.396456286	-13.97640124	0.0185	0.010728737	9.301914215	30.29906082	0
P5	1.55797E+11	52:06.8	-0.398145246	-13.97405937	0.0135	-0.009068605	9.302446365	30.29906082	0
P5	1.55797E+11	52:06.9	-0.400304238	-13.970298	0.024499999	-0.030874925	9.303197861	30.29906082	0
P5	1.55797E+11	52:07.0	-0.401182848	-13.96565037	0.031500001	-0.044035714	9.303896904	30.29906082	0
P5	1.55797E+11	52:07.1	-0.400790645	-13.96256257	0.0265	-0.042429693	9.304579735	30.29906082	0
P5	1.55797E+11	52:07.2	-0.401058972	-13.96269212	0.011500001	-0.031010421	9.306332588	30.29906082	0
P5	1.55797E+11	52:07.3	-0.401288804	-13.964546	0.0035	-0.018858721	9.307529449	30.29906082	0
P5	1.55797E+11	52:07.4	-0.400536294	-13.96723478	0.010500001	-0.013843846	9.308535576	30.29906082	0
P5	1.55797E+11	52:07.5	-0.398804819	-13.9702551	0.0195	-0.015914818	9.308984756	30.29906082	0
P5	1.55797E+11	52:07.6	-0.396170377	-13.97232566	0.023500001	-0.019041883	9.309394836	30.29906082	0
P5	1.55797E+11	52:07.7	-0.394673435	-13.97468554	0.023500001	-0.016725374	9.310014725	30.29906082	0
P5	1.55797E+11	52:07.8	-0.395608861	-13.97818661	0.0285	-0.006020322	9.310507774	30.29906082	0
P5	1.55797E+11	52:07.9	-0.39646816	-13.97971797	0.0195	0.007719264	9.31088829	30.29906082	0
P5	1.55797E+11	52:08.0	-0.394736862	-13.97774617	0.0125	0.017234541	9.311343193	30.29906082	0
P5	1.55797E+11	52:08.1	-0.390427566	-13.97162671	0.042500004	0.021366602	9.311889648	30.29906082	0
P5	1.55797E+11	52:08.2	-0.385469038	-13.96351313	0.0625	0.024329111	9.312148094	30.29906082	0
P5	1.55797E+11	52:08.3	-0.382374224	-13.95793544	0.053500004	0.030506996	9.312514305	30.29906082	0
P5	1.55797E+11	52:08.4	-0.380758953	-13.95470623	0.042500004	0.040462822	9.312836647	30.29906082	0
P5	1.55797E+11	52:08.5	-0.378247951	-13.95325712	0.037500001	0.048988942	9.313056946	30.29906082	0
P5	1.55797E+11	52:08.6	-0.375163163	-13.95500777	0.0305	0.046343017	9.313354492	30.29906082	0
P5	1.55797E+11	52:08.7	-0.372265083	-13.95920721	0.032500003	0.029593954	9.313617706	30.29906082	0
P5	1.55797E+11	52:08.8	-0.36895496	-13.96297071	0.037500001	0.005385397	9.313872337	30.29906082	0
P5	1.55797E+11	52:08.9	-0.366514378	-13.96495491	0.0305	-0.016321126	9.31434536	30.29906082	0
P5	1.55797E+11	52:09.0	-0.366073341	-13.96605415	0.0195	-0.029854106	9.314570427	30.29906082	0
P5	1.55797E+11	52:09.1	-0.365959883	-13.96562174	0.010500001	-0.035110809	9.314892769	30.29906082	0
P5	1.55797E+11	52:09.2	-0.365514841	-13.96395654	0.009500001	-0.035438333	9.315307617	30.29906082	0
P5	1.55797E+11	52:09.3	-0.365704626	-13.96276063	0.0055	-0.038226232	9.315712929	30.29906082	0
P5	1.55797E+11	52:09.4	-0.367186248	-13.9629276	0.0065	-0.043782987	9.316269875	30.29906082	0
P5	1.55797E+11	52:09.5	-0.37069859	-13.96440496	0.023500001	-0.044325083	9.316616058	30.29906082	0
P5	1.55797E+11	52:09.6	-0.375087787	-13.96524383	0.031500001	-0.03409132	9.317099571	30.29906082	0
P5	1.55797E+11	52:09.7	-0.378966341	-13.96563725	0.032500003	-0.013679625	9.317475319	30.29906082	0
P5	1.55797E+11	52:09.8	-0.382106755	-13.9676793	0.034500003	0.01164978	9.317744255	30.29906082	0
P5	1.55797E+11	52:09.9	-0.383574378	-13.96887202	0.024499999	0.032026418	9.318329811	30.29906082	0
P5	1.55797E+11	52:10.0	-0.383371682	-13.96804194	0.011500001	0.037710294	9.318628311	30.29906082	0
P5	1.55797E+11	52:10.1	-0.383580409	-13.96939533	0.015500001	0.027899427	9.31916523	30.29906082	0
P5	1.55797E+11	52:10.2	-0.385111518	-13.9723884	0.0265	0.009879333	9.320331573	30.29906082	0
P5	1.55797E+11	52:10.3	-0.386245612	-13.97295252	0.015500001	-0.008746246	9.321669579	30.29906082	0
P5	1.55797E+11	52:10.4	-0.385649171	-13.96945668	0.0165	-0.020171354	9.32195282	30.29906082	0
P5	1.55797E+11	52:10.5	-0.383996252	-13.96435726	0.031500001	-0.019594969	9.322323799	30.29906082	0
P5	1.55797E+11	52:10.6	-0.382896391	-13.96212271	0.020500001	-0.010992373	9.32256794	30.29906082	0
P5	1.55797E+11	52:10.7	-0.383104226	-13.96271241	0.0045	-0.003590114	9.322734833	30.29906082	0
P5	1.55797E+11	52:10.8	-0.383201601	-13.96433271	0.0035	-0.002856416	9.323184013	30.29906082	0
P5	1.55797E+11	52:10.9	-0.381184216	-13.96686516	0.0185	-0.006983304	9.323456764	30.29906082	0
P5	1.55797E+11	52:11.0	-0.378833996	-13.9697101	0.024499999	-0.012404769	9.323633194	30.29906082	0
P5	1.55797E+11	52:11.1	-0.379041004	-13.97192097	0.0175	-0.013990272	9.323877335	30.29906082	0
P5	1.55797E+11	52:11.2	-0.38140921	-13.97295283	0.015500001	-0.008732516	9.324028015	30.29906082	0
P5	1.55797E+11	52:11.3	-0.384203903	-13.97363632	0.0195	0.000630274	9.32430172	30.29906082	0
P5	1.55797E+11	52:11.4	-0.385948325	-13.97638823	0.0265	0.009072015	9.3247509	30.29906082	0
P5	1.55797E+11	52:11.5	-0.386190647	-13.98058727	0.033500001	0.015488277	9.327461243	30.29906082	0
P5	1.55797E+11	52:11.6	-0.384463013	-13.98254993	0.023500001	0.018703299	9.328505516	30.29906082	0
P5	1.55797E+11	52:11.7	-0.37897113	-13.98162874	0.031500001	0.019630518	9.330253601	30.29906082	0
P5	1.55797E+11	52:11.8	-0.368412644	-13.97851759	0.068500005	0.025700396	9.334589958	30.29906082	0
P5	1.55797E+11	52:11.9	-0.354136052	-13.97214669	0.107500009	0.044907048	9.337148666	30.29906082	0
P5	1.55797E+11	52:12.0	-0.33909422	-13.96352054	0.132499993	0.079623051	9.337939262	30.29906082	0
P5	1.55797E+11	52:12.1	-0.325549626	-13.95602652	0.135499999	0.123488739	9.33864212	30.29906082	0
P5	1.55797E+11	52:12.2	-0.31336169	-13.95088883	0.131500006	0.163622141	9.339175224	30.29906082	0
P5	1.55797E+11	52:12.3	-0.300791471	-13.94825255	0.132499993	0.185279265	9.339677811	30.29906082	0
P5	1.55797E+11	52:12.4	-0.288834739	-13.95005531	0.125499994	0.177367777	9.340200424	30.29906082	0
P5	1.55797E+11	52:12.5	-0.27881674	-13.95606199	0.115500003	0.139542103	9.342416763	30.29906082	0
P5	1.55797E+11	52:12.6	-0.27008751	-13.96453543	0.113500006	0.084240891	9.346083641	30.29906082	0
P5	1.55797E+11	52:12.7	-0.264280671	-13.97203868	0.097500004	0.025988782	9.347250938	30.29906082	0
P5	1.55797E+11	52:12.8	-0.261925376	-13.97593169	0.067500003	-0.024698632	9.348818779	30.29906082	0
P5	1.55797E+11	52:12.9	-0.26151079	-13.97984952	0.054500002	-0.064186744	9.350068092	30.29906082	0
P5	1.55797E+11	52:13.0	-0.263360664	-13.98515845	0.053500004	-0.094021589	9.352016449	30.29906082	0
P5	1.55797E+11	52:13.1	-0.268389742	-13.99150468	0.063500002	-0.112525582	9.354892731	30.29906082	0
P5	1.55797E+11	52:13.2	-0.277601244	-13.99881716	0.088500008	-0.112474702	9.357451439	30.29906082	0
P5	1.55797E+11	52:13.3	-0.292010429	-14.0048914	0.118500009	-0.085283689	9.362919807	30.29906082	0
P5	1.55797E+11	52:13.4	-0.311137933	-14.00985969	0.155499995	-0.028312786	9.366835594	30.29906082	0
P5	1.55797E+11	52:13.5	-0.333140351	-14.01216058	0.183500007	0.049162384	9.368677139	30.29906082	0
P5	1.55797E+11	52:13.6	-0.3591019	-14.00922482	0.219500005	0.133586392	9.370220184	30.29906082	0
P5	1.55797E+11	52:13.7	-0.390958767	-14.00420259	0.271500021	0.21283409	9.371743202	30.29906082	0
P5	1.55797E+11	52:13.8	-0.428272221	-14.00153074	0.32250002	0.279362231	9.374843597	30.29906082	0
P5	1.55797E+11	52:13.9	-0.470140656	-14.00381135	0.369500011	0.33262527	9.377485275	30.29906082	0
P5	1.55797E+11	52:14.0	-0.512122771	-14.01127187	0.391500026	0.372804374	9.382870674	30.29906082	0
P5	1.55797E+11	52:14.1	-0.548288801	-14.02033502	0.373500019	0.391126215	9.390293121	30.29906082	0
P5	1.55797E+11	52:14.2	-0.577053245	-14.0280483	0.334500015	0.371865273	9.393525124	30.29906082	0
P5	1.55797E+11	52:14.3	-0.598556596	-14.03368075	0.284500003	0.301638573	9.394946098	30.29906082	0
P5	1.55797E+11	52:14.4	-0.613157741	-14.03757178	0.227500007	0.177623659	9.396450043	30.29906082	0
P5	1.55797E+11	52:14.5	-0.62239281	-14.04062215	0.173500001	0.014894136	9.40254879	30.29906082	0
P5	1.55797E+11	52:14.6	-0.627798526	-14.0446994	0.129500002	-0.156975746	9.405068398	30.29906082	0
P5	1.55797E+11	52:14.7	-0.630369761	-14.05119611	0.099500008	-0.303108186	9.407270432	30.29906082	0
P5	1.55797E+11	52:14.8	-0.629127922	-14.05865043	0.075500004	-0.398172528	9.40871048	30.29906082	0
P5	1.55797E+11	52:14.9	-0.622099674	-14.06615555	0.071500003	-0.431586981	9.409394264	30.29906082	0
P5	1.55797E+11	52:15.0	-0.609626991	-14.07513532	0.108500004	-0.4024041	9.41056633	30.29906082	0
P5	1.55797E+11	52:15.1	-0.594383101	-14.08594748	0.145500004	-0.320302874	9.414194107	30.29906082	0
P5	1.55797E+11	52:15.2	-0.578746552	-14.09614774	0.162499994	-0.203311175	9.41579628	30.29906082	0
P5	1.55797E+11	52:15.3	-0.564818107	-14.10408649	0.159500003	-0.076151296	9.417837143	30.29906082	0
P5	1.55797E+11	52:15.4	-0.5549954	-14.10901649	0.135499999	0.030757684	9.420024872	30.29906082	0
P5	1.55797E+11	52:15.5	-0.549237962	-14.10906469	0.099500008	0.08815746	9.421938896	30.29906082	0
P5	1.55797E+11	52:15.6	-0.546670283	-14.10363513	0.068500005	0.082167819	9.425341606	30.29906082	0
P5	1.55797E+11	52:15.7	-0.549494197	-14.09449155	0.050500002	0.021892035	9.426796913	30.29906082	0
P5	1.55797E+11	52:15.8	-0.557922959	-14.08196429	0.083500005	-0.057615966	9.428296089	30.29906082	0
P5	1.55797E+11	52:15.9	-0.568732282	-14.06314964	0.145500004	-0.110619694	9.429252625	30.29906082	0
P5	1.55797E+11	52:16.0	-0.580261411	-14.03703068	0.212500006	-0.09919256	9.430278778	30.29906082	0
P5	1.55797E+11	52:16.1	-0.591785994	-14.00643869	0.263500005	-0.013145853	9.431704521	30.29906082	0
P5	1.55797E+11	52:16.2	-0.603225008	-13.97361839	0.301500022	0.124204494	9.434575081	30.29906082	0
P5	1.55797E+11	52:16.3	-0.614826804	-13.93962269	0.32950002	0.26918295	9.437246323	30.29906082	0
P5	1.55797E+11	52:16.4	-0.626577019	-13.90738712	0.335500002	0.375846416	9.438955307	30.29906082	0
P5	1.55797E+11	52:16.5	-0.639261387	-13.88078288	0.315500021	0.412752092	9.440664291	30.29906082	0
P5	1.55797E+11	52:16.6	-0.65220783	-13.86408806	0.263500005	0.368566394	9.44345665	30.29906082	0
P5	1.55797E+11	52:16.7	-0.661476186	-13.85815899	0.186499998	0.251451731	9.446123123	30.29906082	0
P5	1.55797E+11	52:16.8	-0.66242251	-13.85760104	0.110500008	0.0814059	9.454565048	30.29906082	0
P5	1.55797E+11	52:16.9	-0.654253947	-13.85916647	0.055500004	-0.110832967	9.459003448	30.29906082	0
P5	1.55797E+11	52:17.0	-0.639462801	-13.86364127	0.071500003	-0.283679366	9.462392807	30.29906082	0
P5	1.55797E+11	52:17.1	-0.618239613	-13.8713169	0.137500003	-0.390294552	9.465512276	30.29906082	0
P5	1.55797E+11	52:17.2	-0.589956194	-13.8820594	0.21450001	-0.391820252	9.466997147	30.29906082	0
P5	1.55797E+11	52:17.3	-0.555543369	-13.89378293	0.284500003	-0.276968807	9.469355583	30.29906082	0
P5	1.55797E+11	52:17.4	-0.516327813	-13.90478217	0.342500001	-0.07167618	9.471225739	30.29906082	0
P5	1.55797E+11	52:17.5	-0.475375541	-13.91751968	0.38350001	0.165533632	9.472504616	30.29906082	0
P5	1.55797E+11	52:17.6	-0.43446616	-13.93292301	0.411500007	0.368129492	9.474204063	30.29906082	0
P5	1.55797E+11	52:17.7	-0.394386812	-13.94710947	0.421500027	0.487695873	9.475585938	30.29906082	0
P5	1.55797E+11	52:17.8	-0.357879594	-13.95744989	0.402500004	0.506219625	9.47738266	30.29906082	0
P5	1.55797E+11	52:17.9	-0.326144647	-13.96507173	0.370499998	0.436455458	9.47906208	30.29906082	0
P5	1.55797E+11	52:18.0	-0.300426523	-13.97084927	0.325500011	0.305808336	9.4822855	30.29906082	0
P5	1.55797E+11	52:18.1	-0.283476127	-13.97512179	0.256500006	0.142891511	9.485097885	30.29906082	0
P5	1.55797E+11	52:18.2	-0.275833309	-13.97831896	0.177499995	-0.033149738	9.486728668	30.29906082	0
P5	1.55797E+11	52:18.3	-0.274486471	-13.97832184	0.106500007	-0.207897827	9.487924576	30.29906082	0
P5	1.55797E+11	52:18.4	-0.277573446	-13.9744888	0.046500005	-0.366736621	9.489365578	30.29906082	0
P5	1.55797E+11	52:18.5	-0.287033197	-13.97148781	0.024499999	-0.489527613	9.491240501	30.29906082	0
P5	1.55797E+11	52:18.6	-0.302250852	-13.97250285	0.085500002	-0.54617244	9.492084503	30.29906082	0
P5	1.55797E+11	52:18.7	-0.319815843	-13.97637229	0.1285	-0.517323732	9.493139267	30.29906082	0
P5	1.55797E+11	52:18.8	-0.338184326	-13.98378152	0.160500005	-0.401084542	9.494355202	30.29906082	0
P5	1.55797E+11	52:18.9	-0.355987353	-13.99716568	0.189500004	-0.222865701	9.4955616	30.29906082	0
P5	1.55797E+11	52:19.0	-0.372682294	-14.01363466	0.2095	-0.026449466	9.496816635	30.29906082	0
P5	1.55797E+11	52:19.1	-0.3904477	-14.02748345	0.218500003	0.13724713	9.497646332	30.29906082	0
P5	1.55797E+11	52:19.2	-0.410409679	-14.03792001	0.226500005	0.234327734	9.498657227	30.29906082	0
P5	1.55797E+11	52:19.3	-0.431201326	-14.0485124	0.235500008	0.260679573	9.499414444	30.29906082	0
P5	1.55797E+11	52:19.4	-0.451675045	-14.06064422	0.240500003	0.234455511	9.500170708	30.29906082	0
P5	1.55797E+11	52:19.5	-0.473511725	-14.07117858	0.244500011	0.18473272	9.500859261	30.29906082	0
P5	1.55797E+11	52:19.6	-0.497121003	-14.07988314	0.250499994	0.135494202	9.50144577	30.29906082	0
P5	1.55797E+11	52:19.7	-0.518730449	-14.09034205	0.245499998	0.099087521	9.503192902	30.29906082	0
P5	1.55797E+11	52:19.8	-0.536687574	-14.10322401	0.232500002	0.069765225	9.506128311	30.29906082	0
P5	1.55797E+11	52:19.9	-0.551464607	-14.11753197	0.218500003	0.04167971	9.507763863	30.29906082	0
P5	1.55797E+11	52:20.0	-0.561759329	-14.13195745	0.195500001	0.00914083	9.509180069	30.29906082	0
P5	1.55797E+11	52:20.1	-0.566842822	-14.14550163	0.1655	-0.031722166	9.512787819	30.29906082	0
P5	1.55797E+11	52:20.2	-0.56796472	-14.15795547	0.140499994	-0.07981506	9.515171051	30.29906082	0
P5	1.55797E+11	52:20.3	-0.566318272	-14.16611731	0.105500005	-0.131677896	9.517700195	30.29906082	0
P5	1.55797E+11	52:20.4	-0.562041966	-14.16801945	0.059500005	-0.184376732	9.520683289	30.29906082	0
P5	1.55797E+11	52:20.5	-0.554389068	-14.16630006	0.048500001	-0.230304301	9.522221565	30.29906082	0
P5	1.55797E+11	52:20.6	-0.542664202	-14.16310085	0.080500007	-0.255421311	9.524082184	30.29906082	0
P5	1.55797E+11	52:20.7	-0.525922082	-14.15587123	0.129500002	-0.242895454	9.525058746	30.29906082	0
P5	1.55797E+11	52:20.8	-0.504480349	-14.14312769	0.188500002	-0.179775581	9.526049614	30.29906082	0
P5	1.55797E+11	52:20.9	-0.481141951	-14.12910821	0.2245	-0.067922615	9.526996613	30.29906082	0
P5	1.55797E+11	52:21.0	-0.457509354	-14.11622773	0.243500009	0.071128592	9.52754879	30.29906082	0
P5	1.55797E+11	52:21.1	-0.433933491	-14.10364849	0.256500006	0.200957462	9.528329849	30.29906082	0
P5	1.55797E+11	52:21.2	-0.410981792	-14.09056577	0.264499992	0.287330866	9.529531479	30.29906082	0
P5	1.55797E+11	52:21.3	-0.389583111	-14.07795288	0.260500014	0.311508626	9.530678749	30.29906082	0
P5	1.55797E+11	52:21.4	-0.371306416	-14.06819489	0.23650001	0.273895115	9.533461571	30.29906082	0
P5	1.55797E+11	52:21.5	-0.357099553	-14.06198284	0.199500009	0.191028595	9.536308289	30.29906082	0
P5	1.55797E+11	52:21.6	-0.346204361	-14.0589865	0.162499994	0.085592121	9.537578583	30.29906082	0
P5	1.55797E+11	52:21.7	-0.336195208	-14.05781113	0.139500007	-0.022184774	9.53897953	30.29906082	0
P5	1.55797E+11	52:21.8	-0.325989011	-14.05623181	0.127499998	-0.117297821	9.540766716	30.29906082	0
P5	1.55797E+11	52:21.9	-0.317994762	-14.0531889	0.106500007	-0.188494951	9.543022156	30.29906082	0
P5	1.55797E+11	52:22.0	-0.315231368	-14.04774662	0.076500006	-0.231601983	9.545244217	30.29906082	0
P5	1.55797E+11	52:22.1	-0.317783776	-14.0394927	0.065500006	-0.245916799	9.54740715	30.29906082	0
P5	1.55797E+11	52:22.2	-0.324387456	-14.02980915	0.078500003	-0.233898684	9.549194336	30.29906082	0
P5	1.55797E+11	52:22.3	-0.335981279	-14.02077593	0.102500007	-0.199636951	9.55086422	30.29906082	0
P5	1.55797E+11	52:22.4	-0.352909626	-14.01361213	0.137500003	-0.144572392	9.552573204	30.29906082	0
P5	1.55797E+11	52:22.5	-0.374405304	-14.00715653	0.177499995	-0.068525881	9.555991173	30.29906082	0
P5	1.55797E+11	52:22.6	-0.402672557	-13.99910359	0.237500012	0.028866632	9.557797432	30.29906082	0
P5	1.55797E+11	52:22.7	-0.437212686	-13.99014983	0.296499997	0.141154855	9.558891296	30.29906082	0
P5	1.55797E+11	52:22.8	-0.471024431	-13.98390501	0.311500013	0.250104249	9.561396599	30.29906082	0
P5	1.55797E+11	52:22.9	-0.498095505	-13.98069638	0.283500016	0.32785809	9.563573837	30.29906082	0
P5	1.55797E+11	52:23.0	-0.517134512	-13.97604004	0.242500007	0.347225755	9.565014839	30.29906082	0
P5	1.55797E+11	52:23.1	-0.529294025	-13.97214024	0.193499997	0.293246001	9.565864563	30.29906082	0
P5	1.55797E+11	52:23.2	-0.537055303	-13.97586191	0.146500006	0.171882629	9.566719055	30.29906082	0
P5	1.55797E+11	52:23.3	-0.541626425	-13.98336735	0.113500006	0.010981206	9.576010704	30.29906082	0
P5	1.55797E+11	52:23.4	-0.542026254	-13.98761485	0.068500005	-0.15300183	9.578960419	30.29906082	0
P5	1.55797E+11	52:23.5	-0.538458442	-13.98812415	0.021500001	-0.28666231	9.580888748	30.29906082	0
P5	1.55797E+11	52:23.6	-0.531645839	-13.98619446	0.022500001	-0.36639446	9.581923485	30.29906082	0
P5	1.55797E+11	52:23.7	-0.519953363	-13.98370281	0.070500001	-0.37897858	9.592197418	30.29906082	0
P5	1.55797E+11	52:23.8	-0.500354409	-13.98225848	0.137500003	-0.322119862	9.597773552	30.29906082	0
P5	1.55797E+11	52:23.9	-0.472301603	-13.98128981	0.210500002	-0.201205984	9.599643707	30.29906082	0
P5	1.55797E+11	52:24.0	-0.438174526	-13.98165226	0.273499995	-0.030205093	9.600673676	30.29906082	0
P5	1.55797E+11	52:24.1	-0.400209372	-13.98443821	0.32250002	0.163501114	9.603701591	30.29906082	0
P5	1.55797E+11	52:24.2	-0.359640516	-13.98876587	0.363499999	0.341390908	9.605678558	30.29906082	0
P5	1.55797E+11	52:24.3	-0.31928845	-13.99379256	0.382500023	0.465961695	9.606714249	30.29906082	0
P5	1.55797E+11	52:24.4	-0.283348196	-13.99762575	0.370499998	0.512573302	9.60793972	30.29906082	0
P5	1.55797E+11	52:24.5	-0.253292338	-13.99902726	0.338500023	0.475331128	9.610346794	30.29906082	0
P5	1.55797E+11	52:24.6	-0.228514066	-13.99930887	0.301500022	0.368670821	9.611567497	30.29906082	0
P5	1.55797E+11	52:24.7	-0.207357137	-14.00141977	0.2685	0.220638692	9.612627029	30.29906082	0
P5	1.55797E+11	52:24.8	-0.187447603	-14.00532582	0.247500002	0.062537707	9.613735199	30.29906082	0
P5	1.55797E+11	52:24.9	-0.1700855	-14.00894483	0.217500001	-0.079828426	9.617362976	30.29906082	0
P5	1.55797E+11	52:25.0	-0.158159816	-14.01313317	0.171499997	-0.189972416	9.621489525	30.29906082	0
P5	1.55797E+11	52:25.1	-0.151600409	-14.01688678	0.123500004	-0.26495409	9.624536514	30.29906082	0
P5	1.55797E+11	52:25.2	-0.148985244	-14.01753419	0.077500008	-0.312796324	9.626303673	30.29906082	0
P5	1.55797E+11	52:25.3	-0.148086886	-14.01530016	0.045500003	-0.344268113	9.629633904	30.29906082	0
P5	1.55797E+11	52:25.4	-0.148039998	-14.01229442	0.0275	-0.365419894	9.632929802	30.29906082	0
P5	1.55797E+11	52:25.5	-0.149916678	-14.00955506	0.0165	-0.373305053	9.63528347	30.29906082	0
P5	1.55797E+11	52:25.6	-0.153560381	-14.00700051	0.0285	-0.356921315	9.636914253	30.29906082	0
P5	1.55797E+11	52:25.7	-0.158512712	-14.00520903	0.041500002	-0.309066117	9.638784409	30.29906082	0
P5	1.55797E+11	52:25.8	-0.165402215	-14.00621465	0.057500005	-0.23160176	9.641762733	30.29906082	0
P5	1.55797E+11	52:25.9	-0.174914032	-14.0090376	0.080500007	-0.135657698	9.643964767	30.29906082	0
P5	1.55797E+11	52:26.0	-0.187320694	-14.01071546	0.104500003	-0.036959875	9.646513939	30.29906082	0
P5	1.55797E+11	52:26.1	-0.203896198	-14.01220154	0.137500003	0.052252207	9.648501396	30.29906082	0
P5	1.55797E+11	52:26.2	-0.225454198	-14.0153592	0.179499999	0.127779931	9.649600029	30.29906082	0
P5	1.55797E+11	52:26.3	-0.252287681	-14.02159518	0.227500007	0.192362711	9.650727272	30.29906082	0
P5	1.55797E+11	52:26.4	-0.28614044	-14.02944857	0.287499994	0.252664864	9.652046204	30.29906082	0
P5	1.55797E+11	52:26.5	-0.326066114	-14.03742568	0.343500018	0.313666403	9.652802467	30.29906082	0
P5	1.55797E+11	52:26.6	-0.369409676	-14.04674387	0.388500005	0.374018341	9.653896332	30.29906082	0
P5	1.55797E+11	52:26.7	-0.414268944	-14.05748654	0.42050001	0.426482826	9.65504837	30.29906082	0
P5	1.55797E+11	52:26.8	-0.456567174	-14.07106459	0.428500026	0.45623517	9.656811714	30.29906082	0
P5	1.55797E+11	52:26.9	-0.494128747	-14.087048	0.416500002	0.448800057	9.659384727	30.29906082	0
P5	1.55797E+11	52:27.0	-0.528359478	-14.10072696	0.396500021	0.39656803	9.661567688	30.29906082	0
P5	1.55797E+11	52:27.1	-0.559057274	-14.11074654	0.36650002	0.301442951	9.663183212	30.29906082	0
P5	1.55797E+11	52:27.2	-0.584435696	-14.11710391	0.319499999	0.174310893	9.664931297	30.29906082	0
P5	1.55797E+11	52:27.3	-0.60271173	-14.11587518	0.252499998	0.029200332	9.666816711	30.29906082	0
P5	1.55797E+11	52:27.4	-0.613054989	-14.10748311	0.182500005	-0.11992874	9.669306755	30.29906082	0
P5	1.55797E+11	52:27.5	-0.618071283	-14.09817198	0.131500006	-0.259312183	9.670840263	30.29906082	0
P5	1.55797E+11	52:27.6	-0.620227144	-14.08981539	0.097500004	-0.375733554	9.673901558	30.29906082	0
P5	1.55797E+11	52:27.7	-0.617616578	-14.08231396	0.068500005	-0.456743896	9.674892426	30.29906082	0
P5	1.55797E+11	52:27.8	-0.608837718	-14.07834253	0.058500003	-0.490358949	9.67660141	30.29906082	0
P5	1.55797E+11	52:27.9	-0.595970252	-14.07985138	0.081500001	-0.468648016	9.678139687	30.29906082	0
P5	1.55797E+11	52:28.0	-0.581535384	-14.08576745	0.110500008	-0.39310503	9.679643631	30.29906082	0
P5	1.55797E+11	52:28.1	-0.56598408	-14.09239579	0.137500003	-0.276000798	9.68227005	30.29906082	0
P5	1.55797E+11	52:28.2	-0.548690022	-14.09756963	0.160500005	-0.13867797	9.687148094	30.29906082	0
P5	1.55797E+11	52:28.3	-0.531533048	-14.10127223	0.170499995	-0.007253074	9.68897438	30.29906082	0
P5	1.55797E+11	52:28.4	-0.51867532	-14.10426793	0.151500002	0.09087158	9.690517426	30.29906082	0
P5	1.55797E+11	52:28.5	-0.512631251	-14.10693067	0.110500008	0.134730384	9.692002296	30.29906082	0
P5	1.55797E+11	52:28.6	-0.512532289	-14.10912867	0.067500003	0.116119213	9.692836761	30.29906082	0
P5	1.55797E+11	52:28.7	-0.515486558	-14.11111162	0.037500001	0.043306887	9.693603516	30.29906082	0
P5	1.55797E+11	52:28.8	-0.518384465	-14.11073472	0.014500001	-0.060388956	9.694301605	30.29906082	0
P5	1.55797E+11	52:28.9	-0.519796862	-14.10720421	0.0125	-0.160067439	9.695043564	30.29906082	0
P5	1.55797E+11	52:29.0	-0.521180665	-14.10451656	0.014500001	-0.224972636	9.696063995	30.29906082	0
P5	1.55797E+11	52:29.1	-0.523537118	-14.10469085	0.0175	-0.240039051	9.69727993	30.29906082	0
P5	1.55797E+11	52:29.2	-0.525449053	-14.10577748	0.020500001	-0.209077969	9.698422432	30.29906082	0
P5	1.55797E+11	52:29.3	-0.526734814	-14.10712958	0.0195	-0.149836868	9.698901176	30.29906082	0
P5	1.55797E+11	52:29.4	-0.527695762	-14.10873085	0.0195	-0.085669465	9.699516296	30.29906082	0
P5	1.55797E+11	52:29.5	-0.527864685	-14.10774471	0.0125	-0.03648603	9.700078011	30.29906082	0
P5	1.55797E+11	52:29.6	-0.529238705	-14.10388377	0.0285	-0.006480218	9.700796127	30.29906082	0
P5	1.55797E+11	52:29.7	-0.532191682	-14.1010886	0.033500001	0.0075936	9.701352119	30.29906082	0
P5	1.55797E+11	52:29.8	-0.533259069	-14.09993465	0.020500001	0.012529049	9.701777458	30.29906082	0
P5	1.55797E+11	52:29.9	-0.532246949	-14.09810071	0.0175	0.012631283	9.702319145	30.29906082	0
P5	1.55797E+11	52:30.0	-0.530615732	-14.09368735	0.034500003	0.013156328	9.703198433	30.29906082	0
P5	1.55797E+11	52:30.1	-0.527681453	-14.08675538	0.054500002	0.016992759	9.704345703	30.29906082	0
P5	1.55797E+11	52:30.2	-0.524346977	-14.08067138	0.057500005	0.024830906	9.704960823	30.29906082	0
P5	1.55797E+11	52:30.3	-0.522130649	-14.07741279	0.043500002	0.035136178	9.70633316	30.29906082	0
P5	1.55797E+11	52:30.4	-0.520549912	-14.07528712	0.036500003	0.042747181	9.707685471	30.29906082	0
P5	1.55797E+11	52:30.5	-0.519067861	-14.07294507	0.035500001	0.042332388	9.708891869	30.29906082	0
P5	1.55797E+11	52:30.6	-0.517228436	-14.0716191	0.0305	0.02966959	9.710419655	30.29906082	0
P5	1.55797E+11	52:30.7	-0.514379374	-14.07180883	0.0285	0.008810376	9.711489677	30.29906082	0
P5	1.55797E+11	52:30.8	-0.511182989	-14.0725651	0.0295	-0.013446785	9.713418007	30.29906082	0
P5	1.55797E+11	52:30.9	-0.509037144	-14.0735193	0.023500001	-0.029986585	9.714696884	30.29906082	0
P5	1.55797E+11	52:31.0	-0.508175578	-14.07391611	0.015500001	-0.037115321	9.7153759	30.29906082	0
P5	1.55797E+11	52:31.1	-0.507646966	-14.07410177	0.0125	-0.037000619	9.716274261	30.29906082	0
P5	1.55797E+11	52:31.2	-0.506029463	-14.07400886	0.0165	-0.034079	9.71690464	30.29906082	0
P5	1.55797E+11	52:31.3	-0.501581958	-14.07169278	0.035500001	-0.028738042	9.718793869	30.29906082	0
P5	1.55797E+11	52:31.4	-0.494897305	-14.06766433	0.055500004	-0.016560515	9.720551491	30.29906082	0
P5	1.55797E+11	52:31.5	-0.487478062	-14.0633941	0.065500006	0.006571172	9.721528053	30.29906082	0
P5	1.55797E+11	52:31.6	-0.478066272	-14.05925399	0.082500003	0.040251389	9.722807884	30.29906082	0
P5	1.55797E+11	52:31.7	-0.465064111	-14.05486027	0.110500008	0.079907946	9.72470665	30.29906082	0
P5	1.55797E+11	52:31.8	-0.448474245	-14.04918413	0.142499998	0.120723099	9.727622032	30.29906082	0
P5	1.55797E+11	52:31.9	-0.430760785	-14.04180928	0.163499996	0.157536387	9.729291916	30.29906082	0
P5	1.55797E+11	52:32.0	-0.414100256	-14.0322591	0.173500001	0.186032131	9.731679916	30.29906082	0
P5	1.55797E+11	52:32.1	-0.397518198	-14.01965475	0.190500006	0.204452187	9.732822418	30.29906082	0
P5	1.55797E+11	52:32.2	-0.380162747	-14.00369779	0.21450001	0.212763041	9.733656883	30.29906082	0
P5	1.55797E+11	52:32.3	-0.360484613	-13.98447531	0.2465	0.214167103	9.734766006	30.29906082	0
P5	1.55797E+11	52:32.4	-0.333921729	-13.95977875	0.309500009	0.219538227	9.735747337	30.29906082	0
P5	1.55797E+11	52:32.5	-0.298216839	-13.93049133	0.387500018	0.242832959	9.73643589	30.29906082	0
P5	1.55797E+11	52:32.6	-0.256034618	-13.90331977	0.434500009	0.289995164	9.737817764	30.29906082	0
P5	1.55797E+11	52:32.7	-0.210537207	-13.88137139	0.458500028	0.35397926	9.740756989	30.29906082	0
P5	1.55797E+11	52:32.8	-0.163703754	-13.86332312	0.473500013	0.413963169	9.743412971	30.29906082	0
P5	1.55797E+11	52:32.9	-0.117795741	-13.84894611	0.47450003	0.442581773	9.745361328	30.29906082	0
P5	1.55797E+11	52:33.0	-0.074229951	-13.83942269	0.459500015	0.419381171	9.746987343	30.29906082	0
P5	1.55797E+11	52:33.1	-0.030919463	-13.83595678	0.450500011	0.34469676	9.74838829	30.29906082	0
P5	1.55797E+11	52:33.2	0.015251421	-13.83893003	0.461500019	0.240804493	9.749511719	30.29906082	0
P5	1.55797E+11	52:33.3	0.06631523	-13.84609892	0.493500024	0.141232178	9.751425743	30.80227089	0
P5	1.55797E+11	52:33.4	0.123668969	-13.85363183	0.538500071	0.078324646	9.752358437	30.80227089	0
P5	1.55797E+11	52:33.5	0.183385847	-13.86238973	0.566500068	0.067975923	9.753915787	30.80227089	0
P5	1.55797E+11	52:33.6	0.238765939	-13.87632113	0.559500039	0.099364445	9.757665634	30.80227089	0
P5	1.55797E+11	52:33.7	0.289881525	-13.89311103	0.54550004	0.1429189	9.759316444	30.80227089	0
P5	1.55797E+11	52:33.8	0.339825923	-13.90643435	0.53550005	0.167694107	9.761294365	30.80227089	0
P5	1.55797E+11	52:33.9	0.388589565	-13.91360604	0.51850003	0.153729007	9.762909889	30.80227089	0
P5	1.55797E+11	52:34.0	0.434825784	-13.91637345	0.493500024	0.098641619	9.764194489	30.80227089	0
P5	1.55797E+11	52:34.1	0.480706753	-13.91436705	0.479500026	0.019929159	9.764975548	30.80227089	0
P5	1.55797E+11	52:34.2	0.53168545	-13.90562372	0.503500044	-0.051807944	9.765556335	30.80227089	0
P5	1.55797E+11	52:34.3	0.588566856	-13.89255522	0.542500079	-0.088835262	9.766138077	31.32658386	0
P5	1.55797E+11	52:34.4	0.647236666	-13.87877646	0.563500047	-0.079023585	9.768261909	31.32658386	0
P5	1.55797E+11	52:34.5	0.70242613	-13.86757654	0.551500022	-0.032164723	9.771362305	31.32658386	0
P5	1.55797E+11	52:34.6	0.750846636	-13.86052742	0.512500048	0.022779692	9.773246765	31.32658386	0
P5	1.55797E+11	52:34.7	0.793958986	-13.8569422	0.47450003	0.052157238	9.774101257	31.32658386	0
P5	1.55797E+11	52:34.8	0.834783773	-13.85669803	0.448500007	0.035576109	9.775298119	31.32658386	0
P5	1.55797E+11	52:34.9	0.87485761	-13.86073016	0.430500001	-0.025242776	9.776767731	31.32658386	0
P5	1.55797E+11	52:35.0	0.914915555	-13.86900828	0.421500027	-0.107159063	9.778090477	31.32658386	0
P5	1.55797E+11	52:35.1	0.956891533	-13.88035461	0.428500026	-0.175016493	9.779110909	31.32658386	0
P5	1.55797E+11	52:35.2	1.003066509	-13.89509674	0.456500024	-0.19838874	9.779955864	31.32658386	0
P5	1.55797E+11	52:35.3	1.050835965	-13.91409681	0.478500009	-0.167541593	9.782539368	31.32658386	0
P5	1.55797E+11	52:35.4	1.094830061	-13.93745984	0.476500005	-0.098329648	9.78712368	31.83483505	0
P5	1.55797E+11	52:35.5	1.133252185	-13.96408276	0.463500023	-0.020926954	9.789985657	31.83483505	0
P5	1.55797E+11	52:35.6	1.166881007	-13.99175212	0.446500003	0.035198234	9.791889191	31.83483505	0
P5	1.55797E+11	52:35.7	1.19620845	-14.01764159	0.418500006	0.050738417	9.79441452	31.83483505	0
P5	1.55797E+11	52:35.8	1.219162227	-14.03736365	0.360500008	0.017981932	9.796357155	31.83483505	0
P5	1.55797E+11	52:35.9	1.233541164	-14.04927421	0.2755	-0.061097547	9.798130035	31.83483505	0
P5	1.55797E+11	52:36.0	1.239167555	-14.05732488	0.196500003	-0.176354006	9.799653053	31.83483505	0
P5	1.55797E+11	52:36.1	1.235801442	-14.06280269	0.121500008	-0.312160641	9.800947189	31.83483505	0
P5	1.55797E+11	52:36.2	1.224742014	-14.06440436	0.070500001	-0.445885509	9.802798271	31.83483505	0
P5	1.55797E+11	52:36.3	1.208748149	-14.06397728	0.091500007	-0.54344368	9.804662704	31.83483505	0
P5	1.55797E+11	52:36.4	1.190897064	-14.06429133	0.1285	-0.573171973	9.805717468	31.83483505	0
P5	1.55797E+11	52:36.5	1.175745018	-14.06667309	0.136500001	-0.520288467	9.807826996	31.83483505	0
P5	1.55797E+11	52:36.6	1.167005153	-14.06951757	0.113500006	-0.399442494	9.808784485	31.83483505	0
P5	1.55797E+11	52:36.7	1.165006132	-14.07157213	0.074500002	-0.253183633	9.809955597	31.83483505	0
P5	1.55797E+11	52:36.8	1.168431986	-14.07182503	0.031500001	-0.13661176	9.812163353	31.83483505	0
P5	1.55797E+11	52:36.9	1.175140779	-14.07049718	0.0085	-0.086742856	9.81360817	31.83483505	0
P5	1.55797E+11	52:37.0	1.181859898	-14.07131031	0.021500001	-0.100000121	9.816435814	31.83483505	0
P5	1.55797E+11	52:37.1	1.186399538	-14.076034	0.035500001	-0.141340092	9.818325043	31.83483505	0
P5	1.55797E+11	52:37.2	1.189448743	-14.0835102	0.053500004	-0.165970713	9.819345474	31.83483505	0
P5	1.55797E+11	52:37.3	1.1921056	-14.08964378	0.054500002	-0.149004698	9.820376396	31.83483505	0
P5	1.55797E+11	52:37.4	1.194364912	-14.08967753	0.032500003	-0.095309131	9.820981026	31.83483505	0
P5	1.55797E+11	52:37.5	1.196533677	-14.08520698	0.032500003	-0.03354213	9.821772575	31.83483505	0
P5	1.55797E+11	52:37.6	1.197899387	-14.08079678	0.031500001	0.007176154	9.822207451	31.83483505	0
P5	1.55797E+11	52:37.7	1.198167142	-14.07814264	0.023500001	0.015644336	9.82253933	31.83483505	0
P5	1.55797E+11	52:37.8	1.198335336	-14.07880092	0.011500001	-0.00184428	9.822934151	31.83483505	0
P5	1.55797E+11	52:37.9	1.198037592	-14.0812892	0.011500001	-0.027428035	9.823306084	31.83483505	0
P5	1.55797E+11	52:38.0	1.198011369	-14.0812934	0.0045	-0.048017897	9.823608398	31.83483505	0
P5	1.55797E+11	52:38.1	1.199164936	-14.07913188	0.0175	-0.054695945	9.823866844	31.83483505	0
P5	1.55797E+11	52:38.2	1.200604078	-14.07626656	0.023500001	-0.048866525	9.824253082	31.83483505	0
P5	1.55797E+11	52:38.3	1.201468146	-14.07174895	0.033500001	-0.031863693	9.824702263	31.83483505	0
P5	1.55797E+11	52:38.4	1.200987533	-14.06695951	0.038500004	-0.008526859	9.826137543	31.83483505	0
P5	1.55797E+11	52:38.5	1.200117652	-14.06418858	0.0295	0.014212207	9.827572823	31.83483505	0
P5	1.55797E+11	52:38.6	1.200455303	-14.06301513	0.020500001	0.030346055	9.828461647	31.83483505	0
P5	1.55797E+11	52:38.7	1.202263457	-14.06277446	0.0165	0.032820396	9.82932663	31.83483505	0
P5	1.55797E+11	52:38.8	1.204744769	-14.06328401	0.0175	0.021642847	9.83059597	31.83483505	0
P5	1.55797E+11	52:38.9	1.206765007	-14.06466271	0.0165	0.002118749	9.832793236	31.83483505	0
P5	1.55797E+11	52:39.0	1.207616149	-14.06597525	0.011500001	-0.016251285	9.83364296	31.83483505	0
P5	1.55797E+11	52:39.1	1.207286227	-14.06541949	0.0045	-0.029223455	9.835097313	31.83483505	0
P5	1.55797E+11	52:39.2	1.206057035	-14.06352815	0.011500001	-0.032695822	9.836137772	31.83483505	0
P5	1.55797E+11	52:39.3	1.203687718	-14.06164673	0.0175	-0.02900756	9.837787628	31.83483505	0
P5	1.55797E+11	52:39.4	1.201156145	-14.06013162	0.020500001	-0.019966302	9.83873558	31.83483505	0
P5	1.55797E+11	52:39.5	1.199136023	-14.05875034	0.020500001	-0.008496549	9.84104538	31.83483505	0
P5	1.55797E+11	52:39.6	1.197030189	-14.05607871	0.0275	0.00424343	9.843496323	31.83483505	0
P5	1.55797E+11	52:39.7	1.196398085	-14.05076568	0.039500002	0.018136874	9.84530735	31.83483505	0
P5	1.55797E+11	52:39.8	1.197699644	-14.04515131	0.044500005	0.031686369	9.847285271	31.83483505	0
P5	1.55797E+11	52:39.9	1.1980489	-14.04284613	0.0285	0.040225174	9.848423004	31.83483505	0
P5	1.55797E+11	52:40.0	1.196449672	-14.04570573	0.0125	0.038661461	9.849492073	31.83483505	0
P5	1.55797E+11	52:40.1	1.193621569	-14.0511372	0.031500001	0.029097198	9.850166321	31.83483505	0
P5	1.55797E+11	52:40.2	1.189212012	-14.05537987	0.040500004	0.015208632	9.850664139	31.83483505	0
P5	1.55797E+11	52:40.3	1.183800928	-14.05802629	0.046500005	0.005581461	9.851323128	31.83483505	0
P5	1.55797E+11	52:40.4	1.178020225	-14.05876861	0.049500003	0.004953559	9.851923943	31.83483505	0
P5	1.55797E+11	52:40.5	1.170608263	-14.05820613	0.061500005	0.01624562	9.852407455	31.83483505	0
P5	1.55797E+11	52:40.6	1.161151387	-14.05450502	0.079500005	0.036416221	9.853559494	31.83483505	0
P5	1.55797E+11	52:40.7	1.15087006	-14.04663168	0.099500008	0.061320785	9.854687691	31.83483505	0
P5	1.55797E+11	52:40.8	1.142302684	-14.03875774	0.100500003	0.084198393	9.856049538	31.83483505	0
P5	1.55797E+11	52:40.9	1.138420018	-14.03355246	0.074500002	0.095292494	9.859814644	31.83483505	0
P5	1.55797E+11	52:41.0	1.14178929	-14.02784624	0.054500002	0.087834671	9.861660004	31.83483505	0
P5	1.55797E+11	52:41.1	1.15377857	-14.02044655	0.085500002	0.065963328	9.863242149	31.83483505	0
P5	1.55797E+11	52:41.2	1.173771596	-14.01801696	0.126499996	0.043510042	9.864692688	31.83483505	0
P5	1.55797E+11	52:41.3	1.200903012	-14.0232746	0.1875	0.040488478	9.865708351	31.83483505	0
P5	1.55797E+11	52:41.4	1.233040734	-14.03072166	0.247500002	0.076362453	9.866846085	31.83483505	0
P5	1.55797E+11	52:41.5	1.266702218	-14.0355188	0.284500003	0.154005975	9.869023323	31.83483505	0
P5	1.55797E+11	52:41.6	1.299296855	-14.03564444	0.299500018	0.252543628	9.870556831	31.83483505	0
P5	1.55797E+11	52:41.7	1.330701208	-14.03074012	0.308500022	0.336892337	9.872441292	31.83483505	0
P5	1.55797E+11	52:41.8	1.363762619	-14.02261459	0.330500007	0.378855616	9.873325348	31.83483505	0
P5	1.55797E+11	52:41.9	1.403350956	-14.01269923	0.379500002	0.373207271	9.874253273	31.83483505	0
P5	1.55797E+11	52:42.0	1.451536092	-14.00209905	0.442500025	0.34251523	9.875297546	31.83483505	0
P5	1.55797E+11	52:42.1	1.504852986	-13.99140514	0.49150002	0.318473786	9.876308441	31.83483505	0
P5	1.55797E+11	52:42.2	1.55933888	-13.98090806	0.516500056	0.321632266	9.878813744	31.83483505	0
P5	1.55797E+11	52:42.3	1.610936853	-13.97298503	0.512500048	0.342551291	9.884526253	32.35216141	0
P5	1.55797E+11	52:42.4	1.655977993	-13.96966744	0.478500009	0.351949275	9.889355659	32.35216141	0
P5	1.55797E+11	52:42.5	1.695238573	-13.97010193	0.439500004	0.317938536	9.893520355	32.35216141	0
P5	1.55797E+11	52:42.6	1.7320872	-13.97399087	0.414500028	0.227990106	9.895072937	32.35216141	0
P5	1.55797E+11	52:42.7	1.770945014	-13.98104974	0.415500015	0.100772306	9.89675808	32.35216141	0
P5	1.55797E+11	52:42.8	1.815683452	-13.98972142	0.444500029	-0.021817859	9.897686005	32.35216141	0
P5	1.55797E+11	52:42.9	1.866285876	-14.00133001	0.482500017	-0.095604651	9.898774147	32.35216141	0
P5	1.55797E+11	52:43.0	1.92034621	-14.01604195	0.515500069	-0.096682951	9.899511337	32.35216141	0
P5	1.55797E+11	52:43.1	1.9747253	-14.03080298	0.529500067	-0.033746794	9.901752472	32.35216141	0
P5	1.55797E+11	52:43.2	2.026487662	-14.0441603	0.523500025	0.057271391	9.904604912	32.35216141	0
P5	1.55797E+11	52:43.3	2.075376002	-14.05434654	0.50850004	0.132760331	9.906616211	32.35216141	0
P5	1.55797E+11	52:43.4	2.121467492	-14.06057323	0.487500012	0.160252392	9.90831089	32.87015152	0
P5	1.55797E+11	52:43.5	2.167142574	-14.06431146	0.478500009	0.132871687	9.909462929	32.87015152	0
P5	1.55797E+11	52:43.6	2.218202098	-14.06392661	0.503500044	0.073050842	9.910434723	32.87015152	0
P5	1.55797E+11	52:43.7	2.27642783	-14.05791447	0.546500027	0.018238133	9.911190987	32.87015152	0
P5	1.55797E+11	52:43.8	2.339128114	-14.0482021	0.584500074	0.000720815	9.911992073	32.87015152	0
P5	1.55797E+11	52:43.9	2.401807953	-14.03776511	0.59950006	0.030505531	9.913525581	32.87015152	0
P5	1.55797E+11	52:44.0	2.461159386	-14.02958036	0.590500057	0.090301722	9.916225433	32.87015152	0
P5	1.55797E+11	52:44.1	2.518155145	-14.02457364	0.580500066	0.147301421	9.917900085	32.87015152	0
P5	1.55797E+11	52:44.2	2.573393514	-14.0243055	0.568500042	0.170489028	9.919086456	32.87015152	0
P5	1.55797E+11	52:44.3	2.62513508	-14.03297037	0.54550004	0.145325273	9.920419693	33.37457657	0
P5	1.55797E+11	52:44.4	2.674983558	-14.05032192	0.53550005	0.08168415	9.921645164	33.37457657	0
P5	1.55797E+11	52:44.5	2.728019832	-14.07186313	0.556500077	0.008472925	9.922920227	33.37457657	0
P5	1.55797E+11	52:44.6	2.78630642	-14.0984838	0.59950006	-0.040098812	9.923920631	33.37457657	0
P5	1.55797E+11	52:44.7	2.84803274	-14.13231246	0.646500051	-0.039799303	9.925751686	33.37457657	0
P5	1.55797E+11	52:44.8	2.909241776	-14.16918175	0.668500066	0.01045838	9.928706169	33.37457657	0
P5	1.55797E+11	52:44.9	2.964162895	-14.20409781	0.646500051	0.085588381	9.930561066	33.37457657	0
P5	1.55797E+11	52:45.0	3.009234909	-14.23392286	0.586500049	0.143225893	9.93236351	33.37457657	0
P5	1.55797E+11	52:45.1	3.043157143	-14.25694839	0.500500023	0.140213668	9.933310509	33.37457657	0
P5	1.55797E+11	52:45.2	3.065643496	-14.2723711	0.395500004	0.050592169	9.934272766	33.8759346	0
P5	1.55797E+11	52:45.3	3.078295201	-14.2795903	0.284500003	-0.12364655	9.935166359	33.8759346	0
P5	1.55797E+11	52:45.4	3.084091226	-14.27661238	0.175500005	-0.352174133	9.936615944	33.8759346	0
P5	1.55797E+11	52:45.5	3.084927466	-14.26337101	0.095500007	-0.583795726	9.937763214	33.8759346	0
P5	1.55797E+11	52:45.6	3.079352276	-14.24781549	0.074500002	-0.762179673	9.938354492	33.8759346	0
P5	1.55797E+11	52:45.7	3.067972731	-14.23556247	0.095500007	-0.843077958	9.939062119	33.8759346	0
P5	1.55797E+11	52:45.8	3.054701173	-14.22548892	0.126499996	-0.806439817	9.939838409	33.8759346	0
P5	1.55797E+11	52:45.9	3.04179819	-14.21773492	0.140499994	-0.664353371	9.940282822	33.8759346	0
P5	1.55797E+11	52:46.0	3.030412878	-14.21353656	0.136500001	-0.458315462	9.9408741	33.8759346	0
P5	1.55797E+11	52:46.1	3.021060238	-14.21249651	0.12250001	-0.246196255	9.941098213	33.8759346	0
P5	1.55797E+11	52:46.2	3.013995876	-14.21201382	0.106500007	-0.081774116	9.942046165	33.8759346	0
P5	1.55797E+11	52:46.3	3.0107209	-14.20923253	0.085500002	0.003729959	9.942485809	33.8759346	0
P5	1.55797E+11	52:46.4	3.011937987	-14.203615	0.067500003	0.011945379	9.943012238	33.8759346	0
P5	1.55797E+11	52:46.5	3.015296806	-14.19857021	0.051500004	-0.030351857	9.943603516	33.8759346	0
P5	1.55797E+11	52:46.6	3.017296405	-14.19803738	0.022500001	-0.09018331	9.944189072	33.8759346	0
P5	1.55797E+11	52:46.7	3.01735398	-14.20067145	0.0075	-0.140741199	9.944545746	33.8759346	0
P5	1.55797E+11	52:46.8	3.017087692	-14.20393929	0.014500001	-0.168733135	9.944877625	33.8759346	0
P5	1.55797E+11	52:46.9	3.018074844	-14.20691528	0.020500001	-0.171832517	9.945239067	33.8759346	0
P5	1.55797E+11	52:47.0	3.021707659	-14.20873013	0.031500001	-0.151898026	9.945708275	33.8759346	0
P5	1.55797E+11	52:47.1	3.027992791	-14.21031571	0.050500002	-0.111156084	9.946137428	33.8759346	0
P5	1.55797E+11	52:47.2	3.035210048	-14.21376498	0.065500006	-0.055048481	9.94699192	33.8759346	0
P5	1.55797E+11	52:47.3	3.041036731	-14.21892673	0.070500001	0.004950381	9.947954178	33.8759346	0
P5	1.55797E+11	52:47.4	3.044729907	-14.22448851	0.066500001	0.054800075	9.948530197	33.8759346	0
P5	1.55797E+11	52:47.5	3.048550024	-14.23060546	0.071500003	0.085013814	9.94934082	33.8759346	0
P5	1.55797E+11	52:47.6	3.054361622	-14.23564542	0.076500006	0.092653453	9.950409889	33.8759346	0
P5	1.55797E+11	52:47.7	3.060991482	-14.23620184	0.066500001	0.080090627	9.950971603	33.8759346	0
P5	1.55797E+11	52:47.8	3.066544603	-14.23301926	0.056500003	0.055655781	9.953843117	33.8759346	0
P5	1.55797E+11	52:47.9	3.069579623	-14.23002288	0.042500004	0.02611405	9.959546089	33.8759346	0
P5	1.55797E+11	52:48.0	3.069784177	-14.22735183	0.0255	-0.006151612	9.961098671	33.8759346	0
P5	1.55797E+11	52:48.1	3.067829411	-14.22334874	0.0275	-0.03691202	9.96241188	33.8759346	0
P5	1.55797E+11	52:48.2	3.063822689	-14.21804329	0.043500002	-0.058871534	9.964648247	33.8759346	0
P5	1.55797E+11	52:48.3	3.058527971	-14.21204946	0.058500003	-0.064689919	9.965576172	33.8759346	0
P5	1.55797E+11	52:48.4	3.056116468	-14.20516444	0.063500002	-0.05111964	9.966831207	33.8759346	0
P5	1.55797E+11	52:48.5	3.060927393	-14.19684596	0.074500002	-0.019471169	9.968505859	33.8759346	0
P5	1.55797E+11	52:48.6	3.072631898	-14.1889928	0.099500008	0.023828624	9.969770432	33.8759346	0
P5	1.55797E+11	52:48.7	3.090843996	-14.18247881	0.136500001	0.071313888	9.971796989	33.8759346	0
P5	1.55797E+11	52:48.8	3.117839887	-14.17384046	0.206500009	0.123592205	9.973501205	33.8759346	0
P5	1.55797E+11	52:48.9	3.155435754	-14.15962087	0.30250001	0.191545948	9.97511673	33.8759346	0
P5	1.55797E+11	52:49.0	3.205276669	-14.13991068	0.415500015	0.288978457	9.97635746	33.8759346	0
P5	1.55797E+11	52:49.1	3.268011363	-14.11804288	0.532500029	0.421942264	9.977456093	33.8759346	0
P5	1.55797E+11	52:49.2	3.338601502	-14.10052226	0.615500033	0.578438818	9.97852993	33.8759346	0
P5	1.55797E+11	52:49.3	3.40878537	-14.09079626	0.644500077	0.72347337	9.983100891	33.8759346	0
P5	1.55797E+11	52:49.4	3.475136863	-14.08537522	0.649500072	0.812947929	9.985468864	33.8759346	0
P5	1.55797E+11	52:49.5	3.539629786	-14.08250914	0.654500067	0.814883947	9.987060547	34.38653183	0
P5	1.55797E+11	52:49.6	3.60607842	-14.08429937	0.672500074	0.727150202	9.988467216	34.38653183	0
P5	1.55797E+11	52:49.7	3.677728314	-14.09115196	0.709500074	0.580996811	9.989253044	34.38653183	0
P5	1.55797E+11	52:49.8	3.754845561	-14.10222012	0.75150007	0.427287877	9.990531921	34.38653183	0
P5	1.55797E+11	52:49.9	3.834661431	-14.11593083	0.781500041	0.312210739	9.992900848	34.38653183	0
P5	1.55797E+11	52:50.0	3.915334459	-14.12869573	0.797500074	0.255065441	9.999311447	34.38653183	0
P5	1.55797E+11	52:50.1	3.994714678	-14.13740182	0.796500087	0.242824629	10.00547886	34.38653183	0
P5	1.55797E+11	52:50.2	4.071408039	-14.14079536	0.781500041	0.242587075	10.0087595	34.92149353	0
P5	1.55797E+11	52:50.3	4.148337765	-14.13843009	0.780500054	0.224508286	10.01074219	34.92149353	0
P5	1.55797E+11	52:50.4	4.225350733	-14.12923163	0.779500067	0.177304983	10.01237297	34.92149353	0
P5	1.55797E+11	52:50.5	4.297489256	-14.11376557	0.752500057	0.107733421	10.01374054	34.92149353	0
P5	1.55797E+11	52:50.6	4.363470065	-14.09739981	0.712500036	0.029403679	10.01598167	34.92149353	0
P5	1.55797E+11	52:50.7	4.426791129	-14.08597145	0.682500064	-0.045994394	10.02348614	34.92149353	0
P5	1.55797E+11	52:50.8	4.490714313	-14.08165275	0.669500053	-0.1115833	10.02925301	34.92149353	0
P5	1.55797E+11	52:50.9	4.55655454	-14.08253635	0.667500079	-0.162367493	10.03155231	34.92149353	0
P5	1.55797E+11	52:51.0	4.623544584	-14.08531906	0.667500079	-0.192097142	10.03361797	35.47640991	0
P5	1.55797E+11	52:51.1	4.690280544	-14.0873468	0.663500071	-0.195214212	10.03479004	35.47640991	0
P5	1.55797E+11	52:51.2	4.754562046	-14.08749012	0.647500038	-0.174450859	10.03641129	35.47640991	0
P5	1.55797E+11	52:51.3	4.811458319	-14.08510648	0.600500047	-0.146217793	10.03923798	35.47640991	0
P5	1.55797E+11	52:51.4	4.857424242	-14.07939869	0.526500046	-0.135664955	10.04148483	35.47640991	0
P5	1.55797E+11	52:51.5	4.892647365	-14.07342966	0.443500012	-0.16703862	10.04354477	35.47640991	0
P5	1.55797E+11	52:51.6	4.916656276	-14.06913892	0.348500013	-0.252355903	10.04514694	35.47640991	0
P5	1.55797E+11	52:51.7	4.929187004	-14.06415205	0.2465	-0.383699089	10.04827595	35.47640991	0
P5	1.55797E+11	52:51.8	4.931941379	-14.05787867	0.153500006	-0.536776125	10.05025864	35.47640991	0
P5	1.55797E+11	52:51.9	4.927561544	-14.0518593	0.080500007	-0.680062354	10.05254364	35.47640991	0
P5	1.55797E+11	52:52.0	4.919985402	-14.04788122	0.044500005	-0.781738997	10.05558586	35.47640991	0
P5	1.55797E+11	52:52.1	4.911595615	-14.046344	0.049500003	-0.815392017	10.0590086	35.47640991	0
P5	1.55797E+11	52:52.2	4.903791099	-14.04487302	0.066500001	-0.767647207	10.0602541	35.47640991	0
P5	1.55797E+11	52:52.3	4.899209888	-14.04189004	0.066500001	-0.64629811	10.06094265	35.47640991	0
P5	1.55797E+11	52:52.4	4.898295477	-14.038183	0.054500002	-0.479859829	10.06179237	35.47640991	0
P5	1.55797E+11	52:52.5	4.899152743	-14.03623628	0.038500004	-0.309230924	10.06255817	35.47640991	0
P5	1.55797E+11	52:52.6	4.900698312	-14.03960917	0.021500001	-0.173074722	10.06406212	35.47640991	0
P5	1.55797E+11	52:52.7	4.902204019	-14.04685696	0.041500002	-0.088739216	10.06475544	35.47640991	0
P5	1.55797E+11	52:52.8	4.902577434	-14.05323257	0.045500003	-0.052334845	10.06600094	35.47640991	0
P5	1.55797E+11	52:52.9	4.900828192	-14.05645851	0.037500001	-0.04311379	10.06796837	35.47640991	0
P5	1.55797E+11	52:53.0	4.897354637	-14.05776622	0.035500001	-0.040013984	10.06877422	35.47640991	0
P5	1.55797E+11	52:53.1	4.894825662	-14.05956285	0.033500001	-0.03142637	10.07250977	35.47640991	0
P5	1.55797E+11	52:53.2	4.895095943	-14.05943248	0.0135	-0.022018909	10.07567883	35.47640991	0
P5	1.55797E+11	52:53.3	4.897361121	-14.05625802	0.0125	-0.019234935	10.07647991	35.47640991	0
P5	1.55797E+11	52:53.4	4.900525278	-14.05202347	0.0285	-0.02364539	10.07914066	35.47640991	0
P5	1.55797E+11	52:53.5	4.903696922	-14.04703522	0.039500002	-0.028271599	10.08054161	35.47640991	0
P5	1.55797E+11	52:53.6	4.907358026	-14.04245593	0.046500005	-0.023694858	10.08166504	35.47640991	0
P5	1.55797E+11	52:53.7	4.912754492	-14.04081231	0.048500001	-0.006948168	10.08331013	35.47640991	0
P5	1.55797E+11	52:53.8	4.91866376	-14.04210337	0.050500002	0.018773098	10.08399868	35.47640991	0
P5	1.55797E+11	52:53.9	4.923376166	-14.04286677	0.046500005	0.040015187	10.08565426	35.47640991	0
P5	1.55797E+11	52:54.0	4.926344276	-14.04341532	0.037500001	0.047415312	10.08657265	35.47640991	0
P5	1.55797E+11	52:54.1	4.927666546	-14.0443137	0.0265	0.037917018	10.08727551	35.47640991	0
P5	1.55797E+11	52:54.2	4.92867132	-14.042604	0.024499999	0.015791252	10.08845711	35.47640991	0
P5	1.55797E+11	52:54.3	4.931619667	-14.03761022	0.043500002	-0.007916284	10.0890379	35.47640991	0
P5	1.55797E+11	52:54.4	4.937306629	-14.03068079	0.066500001	-0.018856747	10.08979034	35.47640991	0
P5	1.55797E+11	52:54.5	4.945274796	-14.02113645	0.093500003	-0.006882119	10.09019089	35.47640991	0
P5	1.55797E+11	52:54.6	4.955008999	-14.00393636	0.145500004	0.033185795	10.09074688	35.47640991	0
P5	1.55797E+11	52:54.7	4.965750266	-13.97491449	0.227500007	0.104650967	10.09274864	35.47640991	0
P5	1.55797E+11	52:54.8	4.976517986	-13.93261254	0.328500003	0.207701221	10.0946188	35.47640991	0
P5	1.55797E+11	52:54.9	4.986619101	-13.8750065	0.450500011	0.341710269	10.09585476	35.47640991	0
P5	1.55797E+11	52:55.0	4.995217376	-13.80202559	0.584500074	0.502728283	10.09832001	35.47640991	0
P5	1.55797E+11	52:55.1	5.001119708	-13.71721825	0.704500079	0.678757012	10.09997559	36.00372314	0
P5	1.55797E+11	52:55.2	5.004375962	-13.62723363	0.786500037	0.845728755	10.10148907	36.00372314	0
P5	1.55797E+11	52:55.3	5.006249793	-13.5342138	0.851500034	0.973833919	10.10531712	36.00372314	0
P5	1.55797E+11	52:55.4	5.010378136	-13.43344025	0.936500072	1.041936398	10.10870647	36.00372314	0
P5	1.55797E+11	52:55.5	5.020476588	-13.32368434	1.028499961	1.045168161	10.11147976	36.00372314	0
P5	1.55797E+11	52:55.6	5.035744775	-13.20768505	1.102499962	0.998483479	10.11372089	36.514431	0
P5	1.55797E+11	52:55.7	5.052958169	-13.09092541	1.139500022	0.924203873	10.115942	36.514431	0
P5	1.55797E+11	52:55.8	5.070644288	-12.97750318	1.14349997	0.836651564	10.12259769	36.514431	0
P5	1.55797E+11	52:55.9	5.087360306	-12.86317092	1.16050005	0.73920691	10.12685013	36.514431	0
P5	1.55797E+11	52:56.0	5.099332495	-12.74414363	1.192499995	0.631179571	10.12928677	36.514431	0
P5	1.55797E+11	52:56.1	5.105176979	-12.62072174	1.222499967	0.516659856	10.13056183	37.10548782	0
P5	1.55797E+11	52:56.2	5.106200611	-12.49184195	1.261500001	0.410419613	10.13182163	37.10548782	0
P5	1.55797E+11	52:56.3	5.102146627	-12.358209	1.300500035	0.331966996	10.13699722	37.10548782	0
P5	1.55797E+11	52:56.4	5.096047527	-12.22112442	1.334500074	0.293880075	10.14368629	37.10548782	0
P5	1.55797E+11	52:56.5	5.093410869	-12.07946266	1.375500083	0.294792116	10.14798832	37.64687347	0
P5	1.55797E+11	52:56.6	5.095039973	-11.93446768	1.411499977	0.318144888	10.15154266	37.64687347	0
P5	1.55797E+11	52:56.7	5.100503216	-11.79338978	1.40350008	0.337512136	10.15332508	37.64687347	0
P5	1.55797E+11	52:56.8	5.110518723	-11.65992724	1.365499973	0.328306645	10.15802288	37.64687347	0
P5	1.55797E+11	52:56.9	5.123024929	-11.52857288	1.351500034	0.280117273	10.16732407	38.19855881	0
P5	1.55797E+11	52:57.0	5.133593345	-11.39414945	1.362500072	0.200678051	10.17102528	38.19855881	0
P5	1.55797E+11	52:57.1	5.138258418	-11.2548606	1.386500001	0.111449458	10.17390633	38.19855881	0
P5	1.55797E+11	52:57.2	5.134176875	-11.11344715	1.399500012	0.038404182	10.17568874	38.19855881	0
P5	1.55797E+11	52:57.3	5.123661379	-10.97343468	1.395500064	0.001161466	10.17909622	38.75369644	0
P5	1.55797E+11	52:57.4	5.114273874	-10.83298764	1.400500059	0.00206447	10.18673801	38.75369644	0
P5	1.55797E+11	52:57.5	5.110572872	-10.68954375	1.419499993	0.02817652	10.19254398	38.75369644	0
P5	1.55797E+11	52:57.6	5.112062608	-10.54237355	1.446500063	0.06278076	10.19624996	38.75369644	0
P5	1.55797E+11	52:57.7	5.116744984	-10.39232862	1.471500039	0.094105646	10.20004368	39.33484268	0
P5	1.55797E+11	52:57.8	5.122496031	-10.24419912	1.469500065	0.115997605	10.20313931	39.33484268	0
P5	1.55797E+11	52:57.9	5.127799649	-10.10014686	1.450500011	0.1262279	10.21373558	39.33484268	0
P5	1.55797E+11	52:58.0	5.130598967	-9.954154382	1.462499976	0.126504123	10.22123051	39.33484268	0
P5	1.55797E+11	52:58.1	5.127937332	-9.804198133	1.486500025	0.117335193	10.22438431	39.92308044	0
P5	1.55797E+11	52:58.2	5.118992339	-9.657061173	1.47450006	0.097420216	10.22589397	39.92308044	0
P5	1.55797E+11	52:58.3	5.105957973	-9.515969117	1.440500021	0.067103341	10.23195267	39.92308044	0
P5	1.55797E+11	52:58.4	5.092542392	-9.37876335	1.411499977	0.028453834	10.244277	39.92308044	0
P5	1.55797E+11	52:58.5	5.082282306	-9.24292041	1.39349997	-0.016622365	10.25126457	40.48620987	0
P5	1.55797E+11	52:58.6	5.077294474	-9.104522674	1.397500038	-0.063931391	10.25633812	40.48620987	0
P5	1.55797E+11	52:58.7	5.078952438	-8.963396844	1.406499982	-0.10419517	10.25903797	40.48620987	0
P5	1.55797E+11	52:58.8	5.086108956	-8.82373052	1.396499991	-0.127104968	10.2647562	40.48620987	0
P5	1.55797E+11	52:58.9	5.094195574	-8.683771967	1.396499991	-0.125527218	10.27390671	41.04548645	0
P5	1.55797E+11	52:59.0	5.099546366	-8.540086707	1.418500066	-0.098199278	10.27766609	41.04548645	0
P5	1.55797E+11	52:59.1	5.100540479	-8.395847563	1.425500035	-0.053821638	10.28111362	41.04548645	0
P5	1.55797E+11	52:59.2	5.096198435	-8.253904415	1.416499972	-0.009410213	10.28330612	41.04548645	0
P5	1.55797E+11	52:59.3	5.088073171	-8.115297887	1.398500085	0.0186575	10.28728008	41.6139946	0
P5	1.55797E+11	52:59.4	5.079605328	-7.979472163	1.379500031	0.02344548	10.29664516	41.6139946	0
P5	1.55797E+11	52:59.5	5.073534079	-7.841049857	1.390500069	0.009609522	10.30189896	41.6139946	0
P5	1.55797E+11	52:59.6	5.073057122	-7.697303521	1.419499993	-0.009852821	10.30469704	41.6139946	0
P5	1.55797E+11	52:59.7	5.079216159	-7.551867967	1.433500051	-0.019760329	10.30640125	42.17749405	0
P5	1.55797E+11	52:59.8	5.089559012	-7.407666921	1.432500005	-0.011576572	10.31047344	42.17749405	0
P5	1.55797E+11	52:59.9	5.10046851	-7.26167344	1.44749999	0.015475773	10.32186985	42.17749405	0
P5	1.55797E+11	53:00.0	5.107446452	-7.108270153	1.496500015	0.058924165	10.33060551	42.17749405	0
P5	1.55797E+11	53:00.1	5.107458181	-6.948238846	1.547500014	0.112317599	10.33312511	42.78178406	0
P5	1.55797E+11	53:00.2	5.101698648	-6.789391616	1.556500077	0.164383456	10.33500481	42.78178406	0
P5	1.55797E+11	53:00.3	5.093217998	-6.635134912	1.541500092	0.204449803	10.33943367	42.78178406	0
P5	1.55797E+11	53:00.4	5.083769807	-6.482185514	1.539499998	0.223530427	10.35111809	42.78178406	0
P5	1.55797E+11	53:00.5	5.07631814	-6.327878481	1.548500061	0.215176702	10.3581543	43.40292358	0
P5	1.55797E+11	53:00.6	5.074988342	-6.16611759	1.593500018	0.187292621	10.36193371	43.40292358	0
P5	1.55797E+11	53:00.7	5.08174817	-5.991127422	1.680500031	0.164590955	10.36517048	43.40292358	0
P5	1.55797E+11	53:00.8	5.094926246	-5.807497295	1.754500031	0.174760014	10.36869621	43.92363739	0
P5	1.55797E+11	53:00.9	5.109119812	-5.619114241	1.809500098	0.234090239	10.37940884	43.92363739	0
P5	1.55797E+11	53:01.0	5.11876993	-5.422246402	1.886500001	0.339398742	10.39558125	43.92363739	0
P5	1.55797E+11	53:01.1	5.121418408	-5.214511738	1.980500102	0.468228459	10.40814495	44.51721573	0
P5	1.55797E+11	53:01.2	5.11623688	-4.997982917	2.067500114	0.589638174	10.42463398	44.51721573	0
P5	1.55797E+11	53:01.3	5.107238639	-4.774402347	2.146500111	0.682810128	10.43890095	44.51721573	0
P5	1.55797E+11	53:01.4	5.103263878	-4.542045068	2.23450017	0.74674207	10.5076952	45.18992615	0
P5	1.55797E+11	53:01.5	5.108689811	-4.301521599	2.319499969	0.789286077	10.52841759	45.18992615	0
P5	1.55797E+11	53:01.6	5.120190284	-4.060971063	2.356500149	0.809491277	10.53676224	45.18992615	0
P5	1.55797E+11	53:01.7	5.13031899	-3.824835364	2.355499983	0.797685623	10.57312965	45.90764618	0
P5	1.55797E+11	53:01.8	5.133054702	-3.588542215	2.36950016	0.744419217	10.63895512	45.90764618	0
P5	1.55797E+11	53:01.9	5.125770316	-3.349590175	2.392500162	0.647214651	10.66068363	45.90764618	0
P5	1.55797E+11	53:02.0	5.111422702	-3.1086746	2.411499977	0.520211458	10.68080044	46.62405777	0
P5	1.55797E+11	53:02.1	5.098442253	-2.862434244	2.448500156	0.394369602	10.74704075	46.62405777	0
P5	1.55797E+11	53:02.2	5.093836851	-2.609559107	2.49450016	0.300462157	10.77989769	46.62405777	0
P5	1.55797E+11	53:02.3	5.09717343	-2.355887344	2.510500193	0.251096994	10.79639149	47.37697983	0
P5	1.55797E+11	53:02.4	5.100742668	-2.10150911	2.525500059	0.241242602	10.81716824	47.37697983	0
P5	1.55797E+11	53:02.5	5.098819518	-1.842975467	2.559499979	0.254668534	10.88891125	47.88989258	0
P5	1.55797E+11	53:02.6	5.090586709	-1.584806026	2.567500114	0.26771453	10.91525841	47.88989258	0
P5	1.55797E+11	53:02.7	5.077402266	-1.330694696	2.551500082	0.25992769	10.92820835	48.40262222	0
P5	1.55797E+11	53:02.8	5.066236997	-1.077269957	2.548500061	0.227068692	10.99426746	48.40262222	0
P5	1.55797E+11	53:02.9	5.065101452	-0.823875498	2.54550004	0.176147401	11.04629421	48.90959167	0
P5	1.55797E+11	53:03.0	5.072386979	-0.57404474	2.522500038	0.113054447	11.06152821	48.90959167	0
P5	1.55797E+11	53:03.1	5.080482123	-0.32629536	2.503499985	0.045485929	11.07584	48.90959167	0
P5	1.55797E+11	53:03.2	5.083918034	-0.077610056	2.50150013	-0.015556077	11.15409184	49.6560936	0
P5	1.55797E+11	53:03.3	5.079354989	0.169176524	2.48450017	-0.064557157	11.1819973	49.6560936	0
P5	1.55797E+11	53:03.4	5.068202228	0.41083742	2.448500156	-0.103433758	11.19778347	49.6560936	0
P5	1.55797E+11	53:03.5	5.05754084	0.650242161	2.424499989	-0.133189037	11.26374531	50.3844223	0
P5	1.55797E+11	53:03.6	5.053829957	0.8900187	2.415500164	-0.155185118	11.30627918	50.3844223	0
P5	1.55797E+11	53:03.7	5.056423659	1.12724074	2.392500162	-0.174686983	11.32293415	50.3844223	0
P5	1.55797E+11	53:03.8	5.059049777	1.360201194	2.358500004	-0.193475857	11.33536625	51.09438324	0
P5	1.55797E+11	53:03.9	5.057874564	1.592361006	2.342499971	-0.207317114	11.40502453	51.09438324	0
P5	1.55797E+11	53:04.0	5.05291299	1.825536869	2.340500116	-0.212998122	11.43267536	51.09438324	0
P5	1.55797E+11	53:04.1	5.045313999	2.057841486	2.32949996	-0.20994164	11.44485378	51.79216003	0
P5	1.55797E+11	53:04.2	5.037516772	2.288100859	2.313500166	-0.197592333	11.51499557	51.79216003	0
P5	1.55797E+11	53:04.3	5.032546463	2.51302393	2.275500059	-0.181937933	11.54156208	51.79216003	0
P5	1.55797E+11	53:04.4	5.031467545	2.728943671	2.212500095	-0.177831963	11.55265141	52.46340561	0
P5	1.55797E+11	53:04.5	5.033970557	2.926630537	2.085500002	-0.209685475	11.60123539	52.46340561	0
P5	1.55797E+11	53:04.6	5.043917962	3.089223121	1.842500091	-0.313423812	11.62324238	52.46340561	0
P5	1.55797E+11	53:04.7	5.065076702	3.218655733	1.583500028	-0.517313898	11.64120579	52.46340561	0
P5	1.55797E+11	53:04.8	5.088564481	3.336385717	1.429499984	-0.812334597	11.72500038	53.07352448	0
P5	1.55797E+11	53:04.9	5.096840549	3.454978118	1.343500018	-1.141650319	11.76145554	53.07352448	0
P5	1.55797E+11	53:05.0	5.078332988	3.573217804	1.272500038	-1.417446017	11.77946281	53.07352448	0
P5	1.55797E+11	53:05.1	5.030207216	3.683657615	1.204500079	-1.558792114	11.79250526	53.07352448	0
P5	1.55797E+11	53:05.2	4.95583538	3.778923986	1.148499966	-1.529460073	11.80102062	53.07352448	0
P5	1.55797E+11	53:05.3	4.863795199	3.855073284	1.10650003	-1.354922533	11.86330032	53.63882065	0
P5	1.55797E+11	53:05.4	4.755818728	3.910678202	1.105499983	-1.099879503	11.90249062	53.63882065	0
P5	1.55797E+11	53:05.5	4.61506834	3.949126595	1.255500078	-0.809756994	11.91623497	53.63882065	0
P5	1.55797E+11	53:05.6	4.425654443	3.976440545	1.579500079	-0.475506634	11.93434048	53.63882065	0
P5	1.55797E+11	53:05.7	4.194146257	3.999367657	1.933500051	-0.052295346	11.97248077	54.32384109	0
P5	1.55797E+11	53:05.8	3.92762757	4.023959983	2.279500008	0.502741873	12.06628418	54.32384109	0
P5	1.55797E+11	53:05.9	3.631722428	4.050610382	2.6025002	1.175222516	12.10206032	54.88859558	0
P5	1.55797E+11	53:06.0	3.326492142	4.075263426	2.801500082	1.858245492	12.14774418	54.88859558	0
P5	1.55797E+11	53:06.1	3.02748959	4.095330567	2.881500006	2.392089367	12.19345665	55.49448013	0
P5	1.55797E+11	53:06.2	2.73322511	4.107991814	2.929500103	2.643860579	12.21497536	55.49448013	0
P5	1.55797E+11	53:06.3	2.43584572	4.116208061	2.992500067	2.569425583	12.23609352	56.08649063	0
P5	1.55797E+11	53:06.4	2.127929676	4.128372831	3.083500147	2.231251717	12.29799271	56.08649063	0
P5	1.55797E+11	53:06.5	1.801594984	4.14105319	3.216500044	1.774746537	12.32411575	56.72122955	0
P5	1.55797E+11	53:06.6	1.459916887	4.147114872	3.336500168	1.35911274	12.34827137	56.72122955	0
P5	1.55797E+11	53:06.7	1.113511343	4.145776288	3.398500204	1.080736399	12.42798328	57.40932846	0
P5	1.55797E+11	53:06.8	0.766252832	4.137102937	3.434500217	0.943931103	12.47026348	57.40932846	0
P5	1.55797E+11	53:06.9	0.418862361	4.123861923	3.458500147	0.890672863	12.49087429	58.10432434	0
P5	1.55797E+11	53:07.0	0.071912718	4.11301323	3.471500158	0.844473898	12.55351067	58.10432434	0
P5	1.55797E+11	53:07.1	-0.273613812	4.110350511	3.470500231	0.748681009	12.60054207	58.79693222	0
P5	1.55797E+11	53:07.2	-0.614548504	4.114336291	3.445500135	0.593378246	12.62555695	58.79693222	0
P5	1.55797E+11	53:07.3	-0.948589242	4.119434202	3.398500204	0.402832925	12.66694832	59.4719696	0
P5	1.55797E+11	53:07.4	-1.274420391	4.122854671	3.33550024	0.205149159	12.75116253	59.4719696	0
P5	1.55797E+11	53:07.5	-1.593317284	4.124112891	3.272500038	0.017954145	12.76665497	60.11671448	0
P5	1.55797E+11	53:07.6	-1.906727146	4.125732245	3.213500023	-0.151183292	12.80376434	60.11671448	0
P5	1.55797E+11	53:07.7	-2.209760069	4.130890117	3.123500109	-0.304730237	12.90581512	60.73319626	0
P5	1.55797E+11	53:07.8	-2.499725729	4.133069767	3.012500048	-0.446471184	12.92606449	60.73319626	0
P5	1.55797E+11	53:07.9	-2.775619671	4.122938848	2.888500214	-0.578903913	13.00476551	61.29911041	0
P5	1.55797E+11	53:08.0	-3.031458367	4.102737297	2.724500179	-0.712256253	13.07641125	61.29911041	0
P5	1.55797E+11	53:08.1	-3.265772102	4.07495945	2.542500019	-0.860154748	13.09955597	61.29911041	0
P5	1.55797E+11	53:08.2	-3.478802675	4.031987845	2.360500097	-1.029800057	13.22162628	62.00815201	0
P5	1.55797E+11	53:08.3	-3.663748716	3.9625557	2.155500174	-1.219433546	13.26338387	62.00815201	0
P5	1.55797E+11	53:08.4	-3.815888956	3.860767	1.963500023	-1.413853407	13.28658199	62.00815201	0
P5	1.55797E+11	53:08.5	-3.936625528	3.72592305	1.840499997	-1.580824852	13.38119602	62.55885696	0
P5	1.55797E+11	53:08.6	-4.031600356	3.553528869	1.853500009	-1.666970253	13.41261673	62.55885696	0
P5	1.55797E+11	53:08.7	-4.109125576	3.34024224	2.019500017	-1.604166627	13.43505859	62.55885696	0
P5	1.55797E+11	53:08.8	-4.175839089	3.092159252	2.255500078	-1.334999084	13.49266624	63.23626328	0
P5	1.55797E+11	53:08.9	-4.236644192	2.815299863	2.513499975	-0.839194536	13.54071331	63.23626328	0
P5	1.55797E+11	53:09.0	-4.291470234	2.510414863	2.787500143	-0.156704858	13.5837059	63.82938766	0
P5	1.55797E+11	53:09.1	-4.336218566	2.179947226	3.050500154	0.611306131	13.63328171	63.82938766	0
P5	1.55797E+11	53:09.2	-4.370906418	1.827164059	3.29550004	1.336431384	13.67886257	64.51724243	0
P5	1.55797E+11	53:09.3	-4.401311717	1.453042382	3.532500029	1.9100945	13.71378422	64.51724243	0
P5	1.55797E+11	53:09.4	-4.434042674	1.059767315	3.75150013	2.275953531	13.76355457	65.28723145	0
P5	1.55797E+11	53:09.5	-4.469440448	0.652380897	3.931500196	2.436764479	13.80326176	65.28723145	0
P5	1.55797E+11	53:09.6	-4.502105929	0.233993955	4.076500416	2.434735775	13.83998013	66.11580658	0
P5	1.55797E+11	53:09.7	-4.524953397	-0.19044024	4.17650032	2.318053484	13.92743206	66.11580658	0
P5	1.55797E+11	53:09.8	-4.536541001	-0.61264848	4.21050024	2.116871834	13.95063019	66.96315002	0
P5	1.55797E+11	53:09.9	-4.542774284	-1.029108391	4.204500198	1.842249513	14.03184605	66.96315002	0
P5	1.55797E+11	53:10.0	-4.544491589	-1.441462071	4.188500404	1.505679011	14.08662605	67.79199982	0
P5	1.55797E+11	53:10.1	-4.53927581	-1.850409913	4.164500237	1.130287766	14.1237936	67.79199982	0
P5	1.55797E+11	53:10.2	-4.528278238	-2.247022811	4.077500343	0.740702093	14.26082516	68.59772491	0
P5	1.55797E+11	53:10.3	-4.512157928	-2.620795694	3.914500237	0.354367405	14.28351593	68.59772491	0
P5	1.55797E+11	53:10.4	-4.491196808	-2.968626087	3.711500168	-0.024955662	14.32898426	69.32028198	0
P5	1.55797E+11	53:10.5	-4.465812328	-3.287982448	3.473500013	-0.408823341	14.42278767	69.32028198	0
P5	1.55797E+11	53:10.6	-4.437152039	-3.573797104	3.186500072	-0.814422727	14.44630337	69.92786407	0
P5	1.55797E+11	53:10.7	-4.410162806	-3.8212553	2.850500107	-1.249967933	14.56562996	69.92786407	0
P5	1.55797E+11	53:10.8	-4.392546911	-4.026916177	2.471500158	-1.709891438	14.60855961	69.92786407	0
P5	1.55797E+11	53:10.9	-4.379746355	-4.187354379	2.054500103	-2.180094719	14.67749023	70.5440979	0
P5	1.55797E+11	53:11.0	-4.349934469	-4.302624107	1.637500048	-2.638164997	14.7020998	70.5440979	0
P5	1.55797E+11	53:11.1	-4.288478737	-4.374764744	1.273499966	-3.052357674	14.78106976	70.5440979	0
P5	1.55797E+11	53:11.2	-4.196694352	-4.404433137	1.020500064	-3.374309778	14.81755352	70.5440979	0
P5	1.55797E+11	53:11.3	-4.084173656	-4.396065502	0.945500076	-3.531356096	14.82625961	70.5440979	0
P5	1.55797E+11	53:11.4	-3.961628421	-4.357178525	1.019500017	-3.440513134	14.85645962	70.5440979	0
P5	1.55797E+11	53:11.5	-3.829173276	-4.297256279	1.193500042	-3.040323257	14.89091301	71.10552979	0
P5	1.55797E+11	53:11.6	-3.682808666	-4.230976472	1.392500043	-2.337233067	14.91935062	71.10552979	0
P5	1.55797E+11	53:11.7	-3.526140505	-4.173119591	1.530500054	-1.428363562	14.96579552	71.10552979	0
P5	1.55797E+11	53:11.8	-3.364337527	-4.137935601	1.592500091	-0.484108478	14.98875046	71.10552979	0
P5	1.55797E+11	53:11.9	-3.200922069	-4.136963953	1.604500055	0.306798786	15.07307148	71.75390625	0
P5	1.55797E+11	53:12.0	-3.038435771	-4.171339948	1.611500025	0.808394551	15.11396027	71.75390625	0
P5	1.55797E+11	53:12.1	-2.877398217	-4.234377189	1.642500043	0.986521661	15.12467289	71.75390625	0
P5	1.55797E+11	53:12.2	-2.718983751	-4.318092919	1.688500047	0.911637306	15.17088413	72.26876068	0
P5	1.55797E+11	53:12.3	-2.561000725	-4.413630973	1.74849999	0.715469897	15.19157219	72.26876068	0
P5	1.55797E+11	53:12.4	-2.399735	-4.504085606	1.793500066	0.524470687	15.21535683	72.26876068	0
P5	1.55797E+11	53:12.5	-2.237751867	-4.56810332	1.762500048	0.398486853	15.28081036	72.81105804	0
P5	1.55797E+11	53:12.6	-2.0789509	-4.591387349	1.672500014	0.322518796	15.30612278	72.81105804	0
P5	1.55797E+11	53:12.7	-1.924085636	-4.570918908	1.58950007	0.242132261	15.42897415	72.81105804	0
P5	1.55797E+11	53:12.8	-1.772229242	-4.51345063	1.5625	0.115630642	15.485425	72.81105804	0
P5	1.55797E+11	53:12.9	-1.622314942	-4.426229573	1.597500086	-0.047579911	15.49547386	73.44263458	0
P5	1.55797E+11	53:13.0	-1.475453021	-4.316955382	1.664499998	-0.189532235	15.54055214	73.44263458	0
P5	1.55797E+11	53:13.1	-1.331641618	-4.198114784	1.728500009	-0.242940724	15.56650352	73.44263458	0
P5	1.55797E+11	53:13.2	-1.18912657	-4.080485183	1.770500064	-0.177112028	15.5802393	73.99687958	0
P5	1.55797E+11	53:13.3	-1.047905404	-3.975973441	1.757500052	-0.024651119	15.67286587	73.99687958	0
P5	1.55797E+11	53:13.4	-0.9060729	-3.900871698	1.679500103	0.132050231	15.7009716	73.99687958	0
P5	1.55797E+11	53:13.5	-0.760653924	-3.866413333	1.575500011	0.203338966	15.83128452	73.99687958	0
P5	1.55797E+11	53:13.6	-0.611798665	-3.876773409	1.494500041	0.140062451	15.92150879	74.60909271	0
P5	1.55797E+11	53:13.7	-0.460329459	-3.928022042	1.483500004	-0.033660568	15.93693352	74.60909271	0
P5	1.55797E+11	53:13.8	-0.305581138	-4.006703878	1.550500035	-0.231434956	15.99458981	74.60909271	0
P5	1.55797E+11	53:13.9	-0.146981337	-4.101062451	1.65350008	-0.349530727	16.04310036	75.12519073	0
P5	1.55797E+11	53:14.0	0.013303853	-4.206136225	1.754500031	-0.318400413	16.06592751	75.12519073	0
P5	1.55797E+11	53:14.1	0.169808488	-4.319915068	1.826500058	-0.135831147	16.12895966	75.12519073	0
P5	1.55797E+11	53:14.2	0.317233654	-4.444108405	1.872500062	0.135638863	16.16346741	75.70240784	0
P5	1.55797E+11	53:14.3	0.449062279	-4.579612053	1.885500073	0.39828518	16.19616127	75.70240784	0
P5	1.55797E+11	53:14.4	0.551884935	-4.720579659	1.8125	0.554330111	16.27880859	75.70240784	0
P5	1.55797E+11	53:14.5	0.610719866	-4.85827837	1.640500069	0.536474168	16.31304741	76.21002197	0
P5	1.55797E+11	53:14.6	0.61942092	-4.986720311	1.435500026	0.328403682	16.40668488	76.21002197	0
P5	1.55797E+11	53:14.7	0.585298383	-5.107014719	1.303500056	-0.027000051	16.44730377	76.21002197	0
P5	1.55797E+11	53:14.8	0.525551215	-5.227114043	1.296499968	-0.432424188	16.47400856	76.21002197	0
P5	1.55797E+11	53:14.9	0.45087182	-5.353403539	1.371500015	-0.762120783	16.50938416	76.73030853	0
P5	1.55797E+11	53:15.0	0.359790511	-5.485161345	1.479500055	-0.902659774	16.52555656	76.73030853	0
P5	1.55797E+11	53:15.1	0.251516758	-5.621034348	1.605499983	-0.795239687	16.53792572	76.73030853	0
P5	1.55797E+11	53:15.2	0.131537689	-5.761582299	1.728500009	-0.46440357	16.605196	77.24855804	0
P5	1.55797E+11	53:15.3	0.007503658	-5.9062978	1.820500016	-0.011280942	16.63135719	77.24855804	0
P5	1.55797E+11	53:15.4	-0.120066317	-6.053327019	1.891499996	0.432031333	16.65624428	77.24855804	0
P5	1.55797E+11	53:15.5	-0.256233803	-6.201431517	1.967500091	0.759322941	16.66913605	77.83493042	0
P5	1.55797E+11	53:15.6	-0.400168245	-6.350841872	2.036499977	0.926760197	16.70858002	77.83493042	0
P5	1.55797E+11	53:15.7	-0.545878001	-6.502557045	2.07949996	0.951936364	16.74338913	77.83493042	0
P5	1.55797E+11	53:15.8	-0.690754544	-6.658870495	2.116500139	0.886672258	16.79366684	78.46585083	0
P5	1.55797E+11	53:15.9	-0.838618315	-6.816747845	2.150500059	0.782164812	16.81394958	78.46585083	0
P5	1.55797E+11	53:16.0	-0.992681542	-6.968117765	2.16050005	0.666599452	16.83129311	78.46585083	0
P5	1.55797E+11	53:16.1	-1.148747496	-7.109964597	2.135499954	0.54643178	16.884058	79.10868835	0
P5	1.55797E+11	53:16.2	-1.300948679	-7.247033457	2.096500158	0.418190986	16.90888214	79.10868835	0
P5	1.55797E+11	53:16.3	-1.447515289	-7.393764042	2.102499962	0.284400165	16.93300247	79.10868835	0
P5	1.55797E+11	53:16.4	-1.592231519	-7.556138367	2.154500008	0.161350831	16.95118141	79.73777771	0
P5	1.55797E+11	53:16.5	-1.743344427	-7.717974612	2.182500124	0.07194829	16.97942924	79.73777771	0
P5	1.55797E+11	53:16.6	-1.898230531	-7.868193631	2.155500174	0.028407704	17.03644562	79.73777771	0
P5	1.55797E+11	53:16.7	-2.04397261	-8.012521738	2.093500137	0.017788455	17.06493187	80.37992859	0
P5	1.55797E+11	53:16.8	-2.176648141	-8.16783168	2.076500177	0.014979987	17.09135818	80.37992859	0
P5	1.55797E+11	53:16.9	-2.305611581	-8.339357357	2.12650013	0.003239693	17.10233879	80.37992859	0
P5	1.55797E+11	53:17.0	-2.443077993	-8.508805739	2.151499987	-0.018611809	17.11946297	81.01678467	0
P5	1.55797E+11	53:17.1	-2.588493927	-8.668860993	2.146500111	-0.036367174	17.17388153	81.01678467	0
P5	1.55797E+11	53:17.2	-2.729565446	-8.826471539	2.122500181	-0.036559574	17.20047379	81.01678467	0
P5	1.55797E+11	53:17.3	-2.859915065	-8.986905857	2.092499971	-0.020960934	17.22245598	81.6510849	0
P5	1.55797E+11	53:17.4	-2.983613701	-9.157830556	2.111500025	-0.001926271	17.23279381	81.6510849	0
P5	1.55797E+11	53:17.5	-3.107710704	-9.337889684	2.155500174	0.010084437	17.24319839	81.6510849	0
P5	1.55797E+11	53:17.6	-3.235480552	-9.51172568	2.145500183	0.009702493	17.2922802	82.29644012	0
P5	1.55797E+11	53:17.7	-3.360354689	-9.672792526	2.077500105	-0.003380116	17.32358932	82.29644012	0
P5	1.55797E+11	53:17.8	-3.477885232	-9.829010968	2.01850009	-0.028474709	17.34563446	82.29644012	0
P5	1.55797E+11	53:17.9	-3.594535667	-9.98703665	2.006500006	-0.066508263	17.35487366	82.89212799	0
P5	1.55797E+11	53:18.0	-3.71626319	-10.14544892	2.012500048	-0.11801178	17.35852623	82.89212799	0
P5	1.55797E+11	53:18.1	-3.842971489	-10.30010815	2.005500078	-0.175598681	17.41176224	82.89212799	0
P5	1.55797E+11	53:18.2	-3.969534995	-10.45154655	1.984500051	-0.218362838	17.43600082	83.48911285	0
P5	1.55797E+11	53:18.3	-4.093463639	-10.60574878	1.98150003	-0.22627078	17.45560455	83.48911285	0
P5	1.55797E+11	53:18.4	-4.220156376	-10.76761288	2.024500132	-0.191505387	17.46729469	83.48911285	0
P5	1.55797E+11	53:18.5	-4.354197483	-10.93328056	2.075500011	-0.119558051	17.47638702	84.10558319	0
P5	1.55797E+11	53:18.6	-4.492382767	-11.09341929	2.07949996	-0.030750556	17.51398849	84.10558319	0
P5	1.55797E+11	53:18.7	-4.625904617	-11.24608547	2.038500071	0.046562288	17.53307152	84.10558319	0
P5	1.55797E+11	53:18.8	-4.74911678	-11.39661698	1.989500046	0.088229507	17.5583744	84.71438599	0
P5	1.55797E+11	53:18.9	-4.868346844	-11.54682098	1.962500095	0.081025526	17.57175255	84.71438599	0
P5	1.55797E+11	53:19.0	-4.993482881	-11.69305664	1.954500079	0.025909103	17.58036041	84.71438599	0
P5	1.55797E+11	53:19.1	-5.124187208	-11.83164891	1.932500005	-0.06126539	17.62597656	85.28878021	0
P5	1.55797E+11	53:19.2	-5.253249482	-11.96677136	1.900500059	-0.152013332	17.65374947	85.28878021	0
P5	1.55797E+11	53:19.3	-5.377496896	-12.10816375	1.897500038	-0.215165734	17.67866135	85.28878021	0
P5	1.55797E+11	53:19.4	-5.500208513	-12.2588279	1.925500035	-0.230629757	17.69028282	85.85787964	0
P5	1.55797E+11	53:19.5	-5.625517802	-12.40953459	1.936500072	-0.200097755	17.69869232	85.85787964	0
P5	1.55797E+11	53:19.6	-5.751544706	-12.54906429	1.892500043	-0.147991478	17.741539	85.85787964	0
P5	1.55797E+11	53:19.7	-5.869366	-12.67934104	1.814500093	-0.108783275	17.77125931	86.41744232	0
P5	1.55797E+11	53:19.8	-5.972581979	-12.80888757	1.737500072	-0.1115385	17.80496597	86.41744232	0
P5	1.55797E+11	53:19.9	-6.059824768	-12.94116971	1.667500019	-0.170855016	17.81867218	86.41744232	0
P5	1.55797E+11	53:20.0	-6.128919749	-13.07699837	1.596500039	-0.281374395	17.82728577	86.41744232	0
P5	1.55797E+11	53:20.1	-6.180200269	-13.21342152	1.520500064	-0.419280291	17.87467766	87.03539276	0
P5	1.55797E+11	53:20.2	-6.214080014	-13.34242348	1.412500024	-0.557643354	17.90566444	87.03539276	0
P5	1.55797E+11	53:20.3	-6.224710608	-13.45781273	1.263499975	-0.681949317	17.93091393	87.03539276	0
P5	1.55797E+11	53:20.4	-6.207600875	-13.55965443	1.12349999	-0.792502403	17.94089317	87.03539276	0
P5	1.55797E+11	53:20.5	-6.167574765	-13.65011617	1.032500029	-0.894654691	17.94504356	87.03539276	0
P5	1.55797E+11	53:20.6	-6.113099359	-13.73033315	0.978500068	-0.984000862	17.94792938	87.55664063	0
P5	1.55797E+11	53:20.7	-6.048545106	-13.80126287	0.952500045	-1.036842108	17.95065498	87.55664063	0
P5	1.55797E+11	53:20.8	-5.976629803	-13.86509584	0.950500071	-1.019032478	17.96235847	87.55664063	0
P5	1.55797E+11	53:20.9	-5.899991018	-13.92684	0.971500099	-0.909121573	17.96823692	87.55664063	0
P5	1.55797E+11	53:21.0	-5.819249839	-13.99026738	1.009500027	-0.715166092	17.9709816	87.55664063	0
P5	1.55797E+11	53:21.1	-5.736993782	-14.05758107	1.04550004	-0.472118467	17.97377968	87.55664063	0
P5	1.55797E+11	53:21.2	-5.657207466	-14.13070917	1.068500042	-0.226465642	17.97735786	88.16338348	0
P5	1.55797E+11	53:21.3	-5.581557713	-14.2081108	1.076500058	-0.02115434	17.98013115	88.16338348	0
P5	1.55797E+11	53:21.4	-5.509564545	-14.28490456	1.063500047	0.115504488	17.98599052	88.16338348	0
P5	1.55797E+11	53:21.5	-5.435187959	-14.35516926	1.047500014	0.175972596	17.99142075	88.16338348	0
P5	1.55797E+11	53:21.6	-5.351838912	-14.41714746	1.05250001	0.172111154	17.99494553	88.16338348	0
P5	1.55797E+11	53:21.7	-5.262478301	-14.47409247	1.060500026	0.126932621	17.99763107	88.68656921	0
P5	1.55797E+11	53:21.8	-5.172258623	-14.52833018	1.054499984	0.067698292	17.99932098	88.68656921	0
P5	1.55797E+11	53:21.9	-5.081445581	-14.57861112	1.044499993	0.01708591	18.00247002	88.68656921	0
P5	1.55797E+11	53:22.0	-4.991044785	-14.62360985	1.024500012	-0.016296813	18.00684166	88.68656921	0
P5	1.55797E+11	53:22.1	-4.90087753	-14.66499267	1.00849998	-0.036825474	18.01267624	88.68656921	0
P5	1.55797E+11	53:22.2	-4.808833045	-14.70586014	1.012500048	-0.052295011	18.01478958	89.19599152	0
P5	1.55797E+11	53:22.3	-4.713751508	-14.74865921	1.031499982	-0.063346572	18.01613808	89.19599152	0
P5	1.55797E+11	53:22.4	-4.616232923	-14.79273372	1.050500035	-0.063556217	18.01816368	89.19599152	0
P5	1.55797E+11	53:22.5	-4.521696349	-14.83573675	1.03550005	-0.050055344	18.02084923	89.19599152	0
P5	1.55797E+11	53:22.6	-4.432686951	-14.87576112	0.999500096	-0.029406883	18.02866173	89.19599152	0
P5	1.55797E+11	53:22.7	-4.34520176	-14.91123031	0.97450006	-0.016046373	18.03582001	89.70307159	0
P5	1.55797E+11	53:22.8	-4.258237526	-14.94526793	0.960500062	-0.024846856	18.04253006	89.70307159	0
P5	1.55797E+11	53:22.9	-4.174199804	-14.9808003	0.938500047	-0.060626496	18.04512787	89.70307159	0
P5	1.55797E+11	53:23.0	-4.093580341	-15.01484626	0.907500088	-0.113953449	18.04642487	89.70307159	0
P5	1.55797E+11	53:23.1	-4.015597057	-15.04411459	0.870500088	-0.16963385	18.04855919	89.70307159	0
P5	1.55797E+11	53:23.2	-3.939431441	-15.06875724	0.837500036	-0.21582067	18.05442429	89.70307159	0
P5	1.55797E+11	53:23.3	-3.863160175	-15.09132427	0.820500076	-0.246837556	18.05770493	90.217659	0
P5	1.55797E+11	53:23.4	-3.783654852	-15.11379644	0.827500045	-0.259677321	18.06012726	90.217659	0
P5	1.55797E+11	53:23.5	-3.698457041	-15.1362367	0.855500042	-0.248555213	18.062006	90.217659	0
P5	1.55797E+11	53:23.6	-3.608636159	-15.15779076	0.884500086	-0.207415372	18.06386185	90.217659	0
P5	1.55797E+11	53:23.7	-3.519105411	-15.17862209	0.890500069	-0.137061641	18.06654358	90.217659	0
P5	1.55797E+11	53:23.8	-3.433289829	-15.20015366	0.878500044	-0.051564783	18.07236862	90.217659	0
P5	1.55797E+11	53:23.9	-3.348581648	-15.22198352	0.875500083	0.025165217	18.07487297	90.74856567	0
P5	1.55797E+11	53:24.0	-3.259938285	-15.2394848	0.894500077	0.073728941	18.07774353	90.74856567	0
P5	1.55797E+11	53:24.1	-3.166042041	-15.24796024	0.919500053	0.091139063	18.0792923	90.74856567	0
P5	1.55797E+11	53:24.2	-3.071693354	-15.24942902	0.925500095	0.088204719	18.08083534	90.74856567	0
P5	1.55797E+11	53:24.3	-2.982446942	-15.24948648	0.900500059	0.077061102	18.08347702	90.74856567	0
P5	1.55797E+11	53:24.4	-2.898096073	-15.24910646	0.870500088	0.061868411	18.08777428	90.74856567	0
P5	1.55797E+11	53:24.5	-2.81449992	-15.24712812	0.860500038	0.039172191	18.0928669	91.28324127	0
P5	1.55797E+11	53:24.6	-2.72636768	-15.24407831	0.881500065	0.00868784	18.09674263	91.28324127	0
P5	1.55797E+11	53:24.7	-2.632315404	-15.24301904	0.916500092	-0.019833671	18.0983696	91.28324127	0
P5	1.55797E+11	53:24.8	-2.537788043	-15.24880015	0.925500095	-0.03209934	18.09925842	91.28324127	0
P5	1.55797E+11	53:24.9	-2.448886964	-15.26260234	0.900500059	-0.021946058	18.10153389	91.28324127	0
P5	1.55797E+11	53:25.0	-2.367530413	-15.28125707	0.859500051	-0.000630063	18.10602951	91.28324127	0
P5	1.55797E+11	53:25.1	-2.288300398	-15.29828811	0.838500082	0.010070886	18.11086845	91.81192017	0
P5	1.55797E+11	53:25.2	-2.206296129	-15.30950407	0.842500091	-0.006159752	18.11534691	91.81192017	0
P5	1.55797E+11	53:25.3	-2.12292323	-15.31471876	0.840500057	-0.047317695	18.11729431	91.81192017	0
P5	1.55797E+11	53:25.4	-2.039494154	-15.31320016	0.834500074	-0.093340553	18.11842728	91.81192017	0
P5	1.55797E+11	53:25.5	-1.958504455	-15.30828801	0.817500055	-0.122611262	18.12028885	91.81192017	0
P5	1.55797E+11	53:25.6	-1.882442326	-15.3048126	0.784500062	-0.129650295	18.12581062	91.81192017	0
P5	1.55797E+11	53:25.7	-1.811708647	-15.30247322	0.744500041	-0.128230274	18.13183594	91.81192017	0
P5	1.55797E+11	53:25.8	-1.744646031	-15.29914962	0.711500049	-0.137737438	18.13569832	92.35557556	0
P5	1.55797E+11	53:25.9	-1.677097132	-15.29290859	0.702500045	-0.165775239	18.13829613	92.35557556	0
P5	1.55797E+11	53:26.0	-1.607541616	-15.28553632	0.704500079	-0.201391786	18.14018059	92.35557556	0
P5	1.55797E+11	53:26.1	-1.538717811	-15.28249567	0.693500042	-0.22530587	18.14132881	92.35557556	0
P5	1.55797E+11	53:26.2	-1.474851013	-15.28594622	0.658500075	-0.226929873	18.14253998	92.35557556	0
P5	1.55797E+11	53:26.3	-1.41784951	-15.29437873	0.610500038	-0.213562071	18.15172768	92.35557556	0
P5	1.55797E+11	53:26.4	-1.364841663	-15.3028192	0.574500024	-0.203686744	18.15936089	92.35557556	0
P5	1.55797E+11	53:26.5	-1.314248114	-15.30630668	0.544500053	-0.212475926	18.16251945	92.35557556	0
P5	1.55797E+11	53:26.6	-1.265956551	-15.30206804	0.515500069	-0.24170509	18.16399002	92.35557556	0
P5	1.55797E+11	53:26.7	-1.21833194	-15.2902051	0.502500057	-0.277580529	18.16538048	92.88196564	0
P5	1.55797E+11	53:26.8	-1.170580489	-15.27194227	0.50150007	-0.298664123	18.16641045	92.88196564	0
P5	1.55797E+11	53:26.9	-1.120686267	-15.24506485	0.528500021	-0.285525501	18.1672554	92.88196564	0
P5	1.55797E+11	53:27.0	-1.068515625	-15.21085978	0.566500068	-0.229894683	18.16814423	92.88196564	0
P5	1.55797E+11	53:27.1	-1.018234428	-15.17470048	0.577500045	-0.14114134	18.17525482	92.88196564	0
P5	1.55797E+11	53:27.2	-0.972877472	-15.14156313	0.556500077	-0.044306688	18.17927742	92.88196564	0
P5	1.55797E+11	53:27.3	-0.931979086	-15.11462742	0.519500077	0.029766029	18.18144989	92.88196564	0
P5	1.55797E+11	53:27.4	-0.892819019	-15.09343095	0.487500012	0.05703536	18.18250465	92.88196564	0
P5	1.55797E+11	53:27.5	-0.852881509	-15.07881243	0.462500006	0.029510394	18.18395996	92.88196564	0
P5	1.55797E+11	53:27.6	-0.811135868	-15.07276847	0.441500008	-0.040316634	18.18505287	92.88196564	0
P5	1.55797E+11	53:27.7	-0.767312759	-15.07426504	0.434500009	-0.122863665	18.18680191	93.38201141	0
P5	1.55797E+11	53:27.8	-0.72169804	-15.07974765	0.440500021	-0.184117734	18.18745613	93.38201141	0
P5	1.55797E+11	53:27.9	-0.673957883	-15.08363192	0.456500024	-0.201628223	18.18871117	93.38201141	0
P5	1.55797E+11	53:28.0	-0.625507132	-15.08567952	0.465500027	-0.172793359	18.19124985	93.38201141	0
P5	1.55797E+11	53:28.1	-0.579304211	-15.08940226	0.458500028	-0.114475876	18.19348717	93.38201141	0
P5	1.55797E+11	53:28.2	-0.534294428	-15.09265117	0.45450002	-0.051812977	18.19500923	93.38201141	0
P5	1.55797E+11	53:28.3	-0.488216708	-15.09003463	0.460500002	-0.003756071	18.19675255	93.38201141	0
P5	1.55797E+11	53:28.4	-0.441588639	-15.07877911	0.467500001	0.022557702	18.19792938	93.38201141	0
P5	1.55797E+11	53:28.5	-0.394836938	-15.06319026	0.475500017	0.031266533	18.19915581	93.38201141	0
P5	1.55797E+11	53:28.6	-0.347351192	-15.04884827	0.482500017	0.032132789	18.20022011	93.38201141	0
P5	1.55797E+11	53:28.7	-0.299262673	-15.03544923	0.489500016	0.034144711	18.20120049	93.38201141	0
P5	1.55797E+11	53:28.8	-0.249602778	-15.02182066	0.502500057	0.042558193	18.20325279	93.90237427	0
P5	1.55797E+11	53:28.9	-0.198153762	-15.0095102	0.515500069	0.056747846	18.20815849	93.90237427	0
P5	1.55797E+11	53:29.0	-0.147812283	-15.00149699	0.50850004	0.069971077	18.21196747	93.90237427	0
P5	1.55797E+11	53:29.1	-0.100468609	-14.99920453	0.487500012	0.072939649	18.21355438	93.90237427	0
P5	1.55797E+11	53:29.2	-0.054822337	-15.00169802	0.471500009	0.059444092	18.21533775	93.90237427	0
P5	1.55797E+11	53:29.3	-0.006693364	-15.00952443	0.483500004	0.033062916	18.21996117	93.90237427	0
P5	1.55797E+11	53:29.4	0.046173844	-15.02527354	0.517500043	0.006525051	18.22356033	93.90237427	0
P5	1.55797E+11	53:29.5	0.101137992	-15.04926718	0.550500035	-0.003716994	18.22575188	93.90237427	0
P5	1.55797E+11	53:29.6	0.152032989	-15.08258608	0.563500047	0.013065796	18.2283783	93.90237427	0
P5	1.55797E+11	53:29.7	0.196064211	-15.12609831	0.576500058	0.055748526	18.23634338	93.90237427	0
P5	1.55797E+11	53:29.8	0.238505906	-15.16941854	0.584500074	0.108688913	18.23814964	94.41230774	0
P5	1.55797E+11	53:29.9	0.284201435	-15.2005324	0.566500068	0.146963701	18.24038506	94.41230774	0
P5	1.55797E+11	53:30.0	0.333174718	-15.21809547	0.541500032	0.150242493	18.24235344	94.41230774	0
P5	1.55797E+11	53:30.1	0.384706981	-15.22671275	0.530500054	0.113913924	18.24369049	94.41230774	0
P5	1.55797E+11	53:30.2	0.441124155	-15.2273935	0.542500079	0.054020483	18.24480438	94.41230774	0
P5	1.55797E+11	53:30.3	0.493187724	-15.22598322	0.51850003	-0.010722364	18.24565887	94.41230774	0
P5	1.55797E+11	53:30.4	0.53229881	-15.22995138	0.444500029	-0.071154565	18.24773026	94.41230774	0
P5	1.55797E+11	53:30.5	0.573789014	-15.23094889	0.443500012	-0.119755551	18.25218773	94.41230774	0
P5	1.55797E+11	53:30.6	0.626465049	-15.22544331	0.502500057	-0.148239449	18.25452614	94.41230774	0
P5	1.55797E+11	53:30.7	0.683195082	-15.22075382	0.531500041	-0.148750678	18.25630951	94.41230774	0
P5	1.55797E+11	53:30.8	0.738558011	-15.22188426	0.531500041	-0.116046004	18.25768089	94.91510773	0
P5	1.55797E+11	53:30.9	0.79160458	-15.23062781	0.526500046	-0.054420512	18.25865746	94.91510773	0
P5	1.55797E+11	53:31.0	0.844186479	-15.24557849	0.532500029	0.017380312	18.26156235	94.91510773	0
P5	1.55797E+11	53:31.1	0.896472482	-15.26585548	0.542500079	0.075201482	18.26308632	94.91510773	0
P5	1.55797E+11	53:31.2	0.946560509	-15.29200992	0.546500027	0.103377312	18.26500511	94.91510773	0
P5	1.55797E+11	53:31.3	0.993176894	-15.32188463	0.542500079	0.100457691	18.2700634	94.91510773	0
P5	1.55797E+11	53:31.4	1.037666105	-15.34800465	0.526500046	0.074275836	18.27330017	94.91510773	0
P5	1.55797E+11	53:31.5	1.080929312	-15.36250225	0.489500016	0.034071855	18.27558136	94.91510773	0
P5	1.55797E+11	53:31.6	1.121132366	-15.36657728	0.444500029	-0.013238809	18.27828217	94.91510773	0
P5	1.55797E+11	53:31.7	1.158049976	-15.36438795	0.404500008	-0.071288586	18.27997971	94.91510773	0
P5	1.55797E+11	53:31.8	1.194387833	-15.35499556	0.386500001	-0.141680032	18.28128433	94.91510773	0
P5	1.55797E+11	53:31.9	1.231529939	-15.34115455	0.386500001	-0.20951806	18.28344154	95.42230225	0
P5	1.55797E+11	53:32.0	1.266672982	-15.32491223	0.377499998	-0.254365057	18.28678703	95.42230225	0
P5	1.55797E+11	53:32.1	1.295950929	-15.30345649	0.357500017	-0.263913393	18.29141045	95.42230225	0
P5	1.55797E+11	53:32.2	1.320346217	-15.28046871	0.33950001	-0.241944402	18.29456139	95.42230225	0
P5	1.55797E+11	53:32.3	1.344665146	-15.26269933	0.321500003	-0.204860315	18.29628944	95.42230225	0
P5	1.55797E+11	53:32.4	1.372033099	-15.25006009	0.316500008	-0.169715673	18.29772949	95.42230225	0
P5	1.55797E+11	53:32.5	1.403141086	-15.241259	0.321500003	-0.14460972	18.2989502	95.42230225	0
P5	1.55797E+11	53:32.6	1.439544882	-15.23589018	0.343500018	-0.123727366	18.30205154	95.42230225	0
P5	1.55797E+11	53:32.7	1.482954287	-15.23011224	0.388500005	-0.09116938	18.30461502	95.42230225	0
P5	1.55797E+11	53:32.8	1.529803739	-15.22456174	0.421500027	-0.035749659	18.30604553	95.42230225	0
P5	1.55797E+11	53:32.9	1.574519651	-15.22346721	0.419500023	0.037596412	18.30834007	95.42230225	0
P5	1.55797E+11	53:33.0	1.616024403	-15.22578797	0.41050002	0.109194346	18.31566811	95.42230225	0
P5	1.55797E+11	53:33.1	1.653532848	-15.22903557	0.391500026	0.152576849	18.31791496	95.42230225	0
P5	1.55797E+11	53:33.2	1.684493947	-15.23047	0.351500005	0.146792069	18.31905746	95.42230225	0
P5	1.55797E+11	53:33.3	1.709101565	-15.22930907	0.304500014	0.087186426	18.32122612	95.42230225	0
P5	1.55797E+11	53:33.4	1.728733808	-15.22772258	0.25850001	-0.013846778	18.32300377	95.93228149	0
P5	1.55797E+11	53:33.5	1.743970987	-15.22720819	0.213500008	-0.132930174	18.32500076	95.93228149	0
P5	1.55797E+11	53:33.6	1.756459275	-15.22662725	0.176500008	-0.244945109	18.32648468	95.93228149	0
P5	1.55797E+11	53:33.7	1.76755276	-15.22072677	0.152500004	-0.329076588	18.32851601	95.93228149	0
P5	1.55797E+11	53:33.8	1.779111943	-15.20901599	0.154500008	-0.370441377	18.32970619	95.93228149	0
P5	1.55797E+11	53:33.9	1.793477556	-15.19529909	0.171499997	-0.363904566	18.33067322	95.93228149	0
P5	1.55797E+11	53:34.0	1.809912682	-15.17761296	0.200499997	-0.309980214	18.33262634	95.93228149	0
P5	1.55797E+11	53:34.1	1.827208688	-15.15266544	0.2465	-0.213040248	18.33490753	95.93228149	0
P5	1.55797E+11	53:34.2	1.844553669	-15.12417173	0.281500012	-0.087991536	18.33729935	95.93228149	0
P5	1.55797E+11	53:34.3	1.857997834	-15.09814366	0.273499995	0.037716907	18.33960915	95.93228149	0
P5	1.55797E+11	53:34.4	1.869743499	-15.0755864	0.260500014	0.135511458	18.34267616	95.93228149	0
P5	1.55797E+11	53:34.5	1.891406603	-15.05762562	0.2755	0.187678769	18.34452629	95.93228149	0
P5	1.55797E+11	53:34.6	1.928580015	-15.04912253	0.320500016	0.196264789	18.34591293	95.93228149	0
P5	1.55797E+11	53:34.7	1.978427223	-15.05328492	0.389500022	0.1859781	18.34775352	95.93228149	0
P5	1.55797E+11	53:34.8	2.036899079	-15.06747662	0.471500009	0.193065152	18.34976578	95.93228149	0
P5	1.55797E+11	53:34.9	2.100100301	-15.0844647	0.542500079	0.24382022	18.35433197	95.93228149	0
P5	1.55797E+11	53:35.0	2.164519898	-15.09959788	0.588500023	0.336262465	18.35806656	95.93228149	0
P5	1.55797E+11	53:35.1	2.226460183	-15.11174954	0.602500081	0.439520091	18.36041069	96.44334412	0
P5	1.55797E+11	53:35.2	2.284802093	-15.11911229	0.596500039	0.509826005	18.36223602	96.44334412	0
P5	1.55797E+11	53:35.3	2.342255216	-15.12018203	0.594500065	0.513813198	18.36301231	96.44334412	0
P5	1.55797E+11	53:35.4	2.400051047	-15.11402121	0.596500039	0.44567433	18.36395454	96.44334412	0
P5	1.55797E+11	53:35.5	2.455179736	-15.10408171	0.580500066	0.327770799	18.36525917	96.44334412	0
P5	1.55797E+11	53:35.6	2.504793504	-15.09430066	0.543500066	0.192066059	18.36833572	96.44334412	0
P5	1.55797E+11	53:35.7	2.549045768	-15.0832825	0.503500044	0.063518569	18.37327194	96.44334412	0
P5	1.55797E+11	53:35.8	2.587765472	-15.07038592	0.459500015	-0.048252463	18.37740707	96.44334412	0
P5	1.55797E+11	53:35.9	2.621068521	-15.05545973	0.415500015	-0.144579411	18.37926674	96.44334412	0
P5	1.55797E+11	53:36.0	2.651207763	-15.03714708	0.388500005	-0.227110535	18.38095284	96.44334412	0
P5	1.55797E+11	53:36.1	2.680523038	-15.01580026	0.379500002	-0.290070534	18.38187981	96.44334412	0
P5	1.55797E+11	53:36.2	2.711601568	-14.9932256	0.38350001	-0.321536839	18.38320732	96.44334412	0
P5	1.55797E+11	53:36.3	2.746838036	-14.9703191	0.402500004	-0.310165823	18.3848877	96.98259735	0
P5	1.55797E+11	53:36.4	2.785003738	-14.94755109	0.419500023	-0.254360586	18.38645935	96.98259735	0
P5	1.55797E+11	53:36.5	2.820649673	-14.92641557	0.406500012	-0.170846745	18.39152908	96.98259735	0
P5	1.55797E+11	53:36.6	2.849053306	-14.90976175	0.357500017	-0.091743216	18.39394569	96.98259735	0
P5	1.55797E+11	53:36.7	2.870806372	-14.89853734	0.299500018	-0.049835023	18.39614296	96.98259735	0
P5	1.55797E+11	53:36.8	2.888569693	-14.88799127	0.261500001	-0.06236209	18.39813995	96.98259735	0
P5	1.55797E+11	53:36.9	2.902964164	-14.87468063	0.237500012	-0.124358259	18.39930153	96.98259735	0
P5	1.55797E+11	53:37.0	2.914116703	-14.86211478	0.204500005	-0.211726725	18.4020462	96.98259735	0
P5	1.55797E+11	53:37.1	2.922197102	-14.8537901	0.158500001	-0.29396069	18.40623093	96.98259735	0
P5	1.55797E+11	53:37.2	2.928505315	-14.84739107	0.126499996	-0.348174542	18.40780258	96.98259735	0
P5	1.55797E+11	53:37.3	2.934331711	-14.8406477	0.110500008	-0.367163479	18.40907669	96.98259735	0
P5	1.55797E+11	53:37.4	2.93868569	-14.83406228	0.093500003	-0.357513994	18.41014671	96.98259735	0
P5	1.55797E+11	53:37.5	2.942254751	-14.82502864	0.094500005	-0.327823937	18.41069412	96.98259735	0
P5	1.55797E+11	53:37.6	2.945854642	-14.81272032	0.109500006	-0.282764912	18.41144562	96.98259735	0
P5	1.55797E+11	53:37.7	2.949164755	-14.79982048	0.114500009	-0.224221632	18.41212845	96.98259735	0
P5	1.55797E+11	53:37.8	2.953730104	-14.78997106	0.103500009	-0.157668114	18.41254425	96.98259735	0
P5	1.55797E+11	53:37.9	2.960701509	-14.78682875	0.077500008	-0.095977753	18.41360283	96.98259735	0
P5	1.55797E+11	53:38.0	2.972667408	-14.7858136	0.094500005	-0.049309615	18.41468811	96.98259735	0
P5	1.55797E+11	53:38.1	2.991902258	-14.78422312	0.142499998	-0.018012526	18.4154892	96.98259735	0
P5	1.55797E+11	53:38.2	3.015086273	-14.7874895	0.177499995	0.009220124	18.41680717	96.98259735	0
P5	1.55797E+11	53:38.3	3.039904319	-14.79260178	0.205500007	0.047931921	18.4183979	96.98259735	0
P5	1.55797E+11	53:38.4	3.068049088	-14.79397321	0.240500003	0.10642194	18.42037201	96.98259735	0
P5	1.55797E+11	53:38.5	3.09842819	-14.79446424	0.270500004	0.177062169	18.42083549	96.98259735	0
P5	1.55797E+11	53:38.6	3.127482507	-14.79681146	0.277500004	0.240058199	18.42158127	96.98259735	0
P5	1.55797E+11	53:38.7	3.155191896	-14.8004507	0.279500008	0.275708199	18.42247581	96.98259735	0
P5	1.55797E+11	53:38.8	3.183089906	-14.80371004	0.284500003	0.273533851	18.42315865	96.98259735	0
P5	1.55797E+11	53:38.9	3.209672553	-14.80570439	0.278500021	0.236399472	18.42359924	96.98259735	0
P5	1.55797E+11	53:39.0	3.233066465	-14.80318887	0.257499993	0.174890742	18.42485809	97.49674988	0
P5	1.55797E+11	53:39.1	3.254302721	-14.79309089	0.245499998	0.105226889	18.42588425	97.49674988	0
P5	1.55797E+11	53:39.2	3.27743823	-14.77662017	0.265500009	0.043135736	18.4264946	97.49674988	0
P5	1.55797E+11	53:39.3	3.305938594	-14.75429973	0.314500004	0.004161713	18.42741776	97.49674988	0
P5	1.55797E+11	53:39.4	3.340752516	-14.72545744	0.380500019	0.006477625	18.42823219	97.49674988	0
P5	1.55797E+11	53:39.5	3.381462366	-14.69060403	0.452500015	0.06193652	18.42907143	97.49674988	0
P5	1.55797E+11	53:39.6	3.426182013	-14.65267505	0.509500027	0.165060535	18.43254471	97.49674988	0
P5	1.55797E+11	53:39.7	3.473899208	-14.61555822	0.548500061	0.291212946	18.4352932	97.49674988	0
P5	1.55797E+11	53:39.8	3.523512175	-14.58503369	0.556500077	0.4029814	18.43755341	97.49674988	0
P5	1.55797E+11	53:39.9	3.573485629	-14.56532319	0.539500058	0.462453574	18.43908119	97.49674988	0
P5	1.55797E+11	53:40.0	3.628101041	-14.55281884	0.553500056	0.452567488	18.44109344	97.49674988	0
P5	1.55797E+11	53:40.1	3.692976523	-14.54053159	0.617500067	0.390233427	18.44307137	98.02637482	0
P5	1.55797E+11	53:40.2	3.766915488	-14.52785483	0.685500085	0.316454291	18.4439106	98.02637482	0
P5	1.55797E+11	53:40.3	3.84457933	-14.51849936	0.72450006	0.27145943	18.4454937	98.02637482	0
P5	1.55797E+11	53:40.4	3.92041011	-14.5119222	0.732500076	0.270938337	18.44945717	98.02637482	0
P5	1.55797E+11	53:40.5	3.990864762	-14.50646502	0.71450007	0.296774626	18.45207977	98.02637482	0
P5	1.55797E+11	53:40.6	4.054941701	-14.49987546	0.681500077	0.30883345	18.45368576	98.02637482	0
P5	1.55797E+11	53:40.7	4.113620427	-14.48862831	0.647500038	0.271243155	18.45513725	98.02637482	0
P5	1.55797E+11	53:40.8	4.167180565	-14.47251043	0.611500025	0.173653454	18.45600128	98.02637482	0
P5	1.55797E+11	53:40.9	4.215843602	-14.44885291	0.580500066	0.035959773	18.45654297	98.55722046	0
P5	1.55797E+11	53:41.0	4.261514263	-14.41417805	0.575500071	-0.101266317	18.45916939	98.55722046	0
P5	1.55797E+11	53:41.1	4.30649123	-14.37445855	0.582500041	-0.197704732	18.46122551	98.55722046	0
P5	1.55797E+11	53:41.2	4.352872235	-14.33633572	0.585500062	-0.233381271	18.46542549	98.55722046	0
P5	1.55797E+11	53:41.3	4.401220155	-14.30108942	0.587500036	-0.213755608	18.46770477	98.55722046	0
P5	1.55797E+11	53:41.4	4.451800152	-14.27084119	0.584500074	-0.159970775	18.46974564	98.55722046	0
P5	1.55797E+11	53:41.5	4.505611437	-14.24792421	0.579500079	-0.097369112	18.47168922	98.55722046	0
P5	1.55797E+11	53:41.6	4.562491241	-14.2306059	0.582500041	-0.045709897	18.47281265	98.55722046	0
P5	1.55797E+11	53:41.7	4.618892378	-14.21605672	0.576500058	-0.015424232	18.47419357	98.55722046	0
P5	1.55797E+11	53:41.8	4.671018017	-14.20594949	0.544500053	-0.010252083	18.47821236	99.07315063	0
P5	1.55797E+11	53:41.9	4.71554749	-14.20097327	0.489500016	-0.032132607	18.4808197	99.07315063	0
P5	1.55797E+11	53:42.0	4.74991418	-14.20014957	0.413500011	-0.084235922	18.48332024	99.07315063	0
P5	1.55797E+11	53:42.1	4.775106766	-14.20250098	0.337500006	-0.1679115	18.48522377	99.07315063	0
P5	1.55797E+11	53:42.2	4.792189246	-14.20531803	0.262500018	-0.280202955	18.48688889	99.07315063	0
P5	1.55797E+11	53:42.3	4.801683204	-14.20600202	0.1875	-0.408503979	18.48928261	99.07315063	0
P5	1.55797E+11	53:42.4	4.803615293	-14.20192851	0.11150001	-0.532674968	18.49152756	99.07315063	0
P5	1.55797E+11	53:42.5	4.798886952	-14.19609573	0.047500003	-0.6318084	18.49308586	99.07315063	0
P5	1.55797E+11	53:42.6	4.791098683	-14.1915472	0.031500001	-0.685990095	18.49441338	99.07315063	0
P5	1.55797E+11	53:42.7	4.782810933	-14.18803981	0.051500004	-0.680459261	18.495718	99.07315063	0
P5	1.55797E+11	53:42.8	4.775314875	-14.18623999	0.064500004	-0.612454951	18.49680138	99.07315063	0
P5	1.55797E+11	53:42.9	4.770329663	-14.18287931	0.065500006	-0.492331028	18.49732018	99.07315063	0
P5	1.55797E+11	53:43.0	4.768623175	-14.17816184	0.058500003	-0.343788236	18.49797821	99.07315063	0
P5	1.55797E+11	53:43.1	4.769038226	-14.17430204	0.046500005	-0.199892834	18.49867249	99.07315063	0
P5	1.55797E+11	53:43.2	4.770702952	-14.17096222	0.037500001	-0.091099247	18.49988365	99.07315063	0
P5	1.55797E+11	53:43.3	4.773535897	-14.17058338	0.0165	-0.035360128	18.50038147	99.07315063	0
P5	1.55797E+11	53:43.4	4.776117105	-14.17181357	0.0075	-0.028946524	18.50077057	99.07315063	0
P5	1.55797E+11	53:43.5	4.77681317	-14.17039526	0.015500001	-0.050511304	18.5012207	99.07315063	0
P5	1.55797E+11	53:43.6	4.776811307	-14.16563961	0.034500003	-0.071502335	18.50138092	99.07315063	0
P5	1.55797E+11	53:43.7	4.778201491	-14.15859453	0.052500002	-0.070587911	18.50227547	99.07315063	0
P5	1.55797E+11	53:43.8	4.781417618	-14.15192638	0.059500005	-0.043062072	18.50315475	99.07315063	0
P5	1.55797E+11	53:43.9	4.787595872	-14.14633984	0.068500005	0.001535188	18.50414467	99.07315063	0
P5	1.55797E+11	53:44.0	4.796489054	-14.13830723	0.095500007	0.051177256	18.50564384	99.07315063	0
P5	1.55797E+11	53:44.1	4.807174342	-14.12526793	0.133499995	0.098010592	18.50695801	99.07315063	0
P5	1.55797E+11	53:44.2	4.819544322	-14.10454123	0.188500002	0.143004268	18.50729561	99.07315063	0
P5	1.55797E+11	53:44.3	4.831375455	-14.07231782	0.264499992	0.196638793	18.50923347	99.07315063	0
P5	1.55797E+11	53:44.4	4.841655018	-14.02520044	0.370499998	0.273246318	18.51040077	99.07315063	0
P5	1.55797E+11	53:44.5	4.851725241	-13.96161516	0.502500057	0.385500282	18.51163101	99.07315063	0
P5	1.55797E+11	53:44.6	4.861643446	-13.88361977	0.63350004	0.534407973	18.51378441	99.07315063	0
P5	1.55797E+11	53:44.7	4.869604005	-13.79501867	0.747500062	0.705210865	18.51549721	99.07315063	0
P5	1.55797E+11	53:44.8	4.875871303	-13.70049487	0.834500074	0.869352996	18.51765633	99.6185379	0
P5	1.55797E+11	53:44.9	4.883642502	-13.60048959	0.914500058	0.995823264	18.52405739	99.6185379	0
P5	1.55797E+11	53:45.0	4.895572691	-13.49445519	0.994500041	1.062068105	18.52650452	99.6185379	0
P5	1.55797E+11	53:45.1	4.911425311	-13.38471096	1.054499984	1.060781598	18.53022003	99.6185379	0
P5	1.55797E+11	53:45.2	4.928814838	-13.27140833	1.10650003	1.001417994	18.5321579	99.6185379	0
P5	1.55797E+11	53:45.3	4.947608184	-13.15669264	1.139500022	0.90359199	18.53605461	100.1670532	0
P5	1.55797E+11	53:45.4	4.968804577	-13.04491213	1.141499996	0.784566343	18.54322243	100.1670532	0
P5	1.55797E+11	53:45.5	4.988930786	-12.93463803	1.140500069	0.654769838	18.54835892	100.1670532	0
P5	1.55797E+11	53:45.6	5.003405043	-12.821029	1.156499982	0.521892905	18.55177689	100.1670532	0
P5	1.55797E+11	53:45.7	5.012745644	-12.70308486	1.179499984	0.394510895	18.55327606	100.1670532	0
P5	1.55797E+11	53:45.8	5.019177889	-12.58092053	1.206500053	0.286322236	18.55557632	100.7472534	0
P5	1.55797E+11	53:45.9	5.022707037	-12.45596232	1.228500009	0.211050883	18.55953598	100.7472534	0
P5	1.55797E+11	53:46.0	5.024567276	-12.33009127	1.24150002	0.17424877	18.56667519	100.7472534	0
P5	1.55797E+11	53:46.1	5.028779452	-12.19894895	1.280500054	0.172502473	18.56979561	100.7472534	0
P5	1.55797E+11	53:46.2	5.036863578	-12.06101925	1.333500028	0.195064634	18.57209969	101.2674561	0
P5	1.55797E+11	53:46.3	5.047305967	-11.92323951	1.348500013	0.227046952	18.57349205	101.2674561	0
P5	1.55797E+11	53:46.4	5.05930175	-11.79063388	1.331500053	0.250924021	18.58057213	101.2674561	0
P5	1.55797E+11	53:46.5	5.072774828	-11.66322839	1.305500031	0.250463039	18.59103966	101.2674561	0
P5	1.55797E+11	53:46.6	5.086075654	-11.53471112	1.308500051	0.219976634	18.59649467	101.7960587	0
P5	1.55797E+11	53:46.7	5.094815602	-11.40026815	1.33950007	0.166606218	18.59978485	101.7960587	0
P5	1.55797E+11	53:46.8	5.096809266	-11.26449624	1.347500086	0.10591346	18.60149002	101.7960587	0
P5	1.55797E+11	53:46.9	5.093635816	-11.1301371	1.341500044	0.057074875	18.60553169	101.7960587	0
P5	1.55797E+11	53:47.0	5.088566559	-10.99696056	1.335500002	0.031182624	18.61398506	102.3338165	0
P5	1.55797E+11	53:47.1	5.086164084	-10.86450131	1.330500007	0.025219178	18.61850548	102.3338165	0
P5	1.55797E+11	53:47.2	5.089849021	-10.72824144	1.352500081	0.03064049	18.62183571	102.3338165	0
P5	1.55797E+11	53:47.3	5.100448994	-10.58747676	1.38349998	0.040065113	18.62374115	102.3338165	0
P5	1.55797E+11	53:47.4	5.116607565	-10.44939381	1.377500057	0.047749527	18.6261425	102.882103	0
P5	1.55797E+11	53:47.5	5.13369451	-10.31537509	1.357500076	0.053021237	18.63558578	102.882103	0
P5	1.55797E+11	53:47.6	5.145419553	-10.17827401	1.37349999	0.058738712	18.64332962	102.882103	0
P5	1.55797E+11	53:47.7	5.14940071	-10.03502981	1.408500075	0.066787481	18.64681625	102.882103	0
P5	1.55797E+11	53:47.8	5.146464499	-9.890303769	1.423500061	0.075359955	18.64850616	103.4419937	0
P5	1.55797E+11	53:47.9	5.138558219	-9.750027067	1.40350008	0.079868361	18.65199661	103.4419937	0
P5	1.55797E+11	53:48.0	5.127791033	-9.613603462	1.38349998	0.078362428	18.65919495	103.4419937	0
P5	1.55797E+11	53:48.1	5.116449801	-9.475352863	1.392500043	0.070173666	18.66422272	103.4419937	0
P5	1.55797E+11	53:48.2	5.108010722	-9.333478299	1.412500024	0.055326525	18.66872978	104.000145	0
P5	1.55797E+11	53:48.3	5.104873003	-9.192380688	1.408500075	0.036408745	18.67110443	104.000145	0
P5	1.55797E+11	53:48.4	5.106524545	-9.056234801	1.379500031	0.015252731	18.67331505	104.000145	0
P5	1.55797E+11	53:48.5	5.110615902	-8.923636343	1.353500009	-0.008125087	18.68143463	104.000145	0
P5	1.55797E+11	53:48.6	5.114884295	-8.790533027	1.348500013	-0.032444142	18.69125938	104.5431366	0
P5	1.55797E+11	53:48.7	5.11634062	-8.652806966	1.370500088	-0.052889943	18.69659233	104.5431366	0
P5	1.55797E+11	53:48.8	5.112698285	-8.509382922	1.405500054	-0.061636738	18.69907761	104.5431366	0
P5	1.55797E+11	53:48.9	5.103898806	-8.367053065	1.405500054	-0.05315388	18.70140648	104.5431366	0
P5	1.55797E+11	53:49.0	5.091229446	-8.231790343	1.369500041	-0.030224668	18.70960426	105.1023788	0
P5	1.55797E+11	53:49.1	5.078340425	-8.099579962	1.34950006	-0.003794809	18.71796417	105.1023788	0
P5	1.55797E+11	53:49.2	5.069673683	-7.963690757	1.364500046	0.012817736	18.7223835	105.1023788	0
P5	1.55797E+11	53:49.3	5.066584474	-7.823880301	1.385500073	0.011742388	18.72438431	105.1023788	0
P5	1.55797E+11	53:49.4	5.067604105	-7.683681958	1.389500022	-0.001823698	18.72731018	105.6509933	0
P5	1.55797E+11	53:49.5	5.071249462	-7.544858462	1.384500027	-0.012734373	18.73402405	105.6509933	0
P5	1.55797E+11	53:49.6	5.074941686	-7.4060372	1.385500073	-0.008920057	18.74188042	105.6509933	0
P5	1.55797E+11	53:49.7	5.074517961	-7.265365739	1.398500085	0.009175134	18.74769592	105.6509933	0
P5	1.55797E+11	53:49.8	5.068593029	-7.124442135	1.402500033	0.03061205	18.74878883	106.2102356	0
P5	1.55797E+11	53:49.9	5.058371397	-6.986086092	1.390500069	0.042880766	18.7511673	106.2102356	0
P5	1.55797E+11	53:50.0	5.0451674	-6.850539852	1.374500036	0.038716793	18.75701714	106.2102356	0
P5	1.55797E+11	53:50.1	5.030621936	-6.714359873	1.37650001	0.021799661	18.76731491	106.2102356	0
P5	1.55797E+11	53:50.2	5.018062178	-6.571335407	1.414499998	0.006853075	18.77162552	106.7656479	0
P5	1.55797E+11	53:50.3	5.012344208	-6.416658444	1.486500025	0.01328559	18.77552795	106.7656479	0
P5	1.55797E+11	53:50.4	5.015486928	-6.249665721	1.575500011	0.059208471	18.78126526	106.7656479	0
P5	1.55797E+11	53:50.5	5.026080669	-6.072343464	1.665500045	0.155344933	18.78669357	106.7656479	0
P5	1.55797E+11	53:50.6	5.039061286	-5.885196645	1.759500027	0.298858702	18.79930687	107.4521103	0
P5	1.55797E+11	53:50.7	5.046291604	-5.685604049	1.872500062	0.472319871	18.81476974	107.4521103	0
P5	1.55797E+11	53:50.8	5.043090079	-5.47349104	1.990500093	0.648942292	18.82956123	107.4521103	0
P5	1.55797E+11	53:50.9	5.029762611	-5.253775309	2.084500074	0.800836742	18.84267998	108.0836029	0
P5	1.55797E+11	53:51.0	5.011622851	-5.027205136	2.172500134	0.911091328	18.85650826	108.0836029	0
P5	1.55797E+11	53:51.1	4.998664045	-4.79236482	2.262500048	0.975741148	18.9505806	108.0836029	0
P5	1.55797E+11	53:51.2	4.997806117	-4.554347981	2.318500042	0.994407117	18.97959518	108.7837601	0
P5	1.55797E+11	53:51.3	5.007544287	-4.31601471	2.351500034	0.967777729	18.99833488	108.7837601	0
P5	1.55797E+11	53:51.4	5.019732995	-4.072697103	2.404500008	0.902371287	19.04636192	108.7837601	0
P5	1.55797E+11	53:51.5	5.025622551	-3.823436456	2.459500074	0.810419858	19.12850189	109.5151978	0
P5	1.55797E+11	53:51.6	5.021462541	-3.574378538	2.475500107	0.704261303	19.15325165	109.5151978	0
P5	1.55797E+11	53:51.7	5.010377754	-3.32791589	2.473500013	0.594894528	19.16989708	109.5151978	0
P5	1.55797E+11	53:51.8	5.00236299	-3.081002271	2.480499983	0.489805222	19.25244713	110.2579956	0
P5	1.55797E+11	53:51.9	5.00571489	-2.830773517	2.502500057	0.392054319	19.31122017	110.2579956	0
P5	1.55797E+11	53:52.0	5.018212252	-2.577732589	2.522500038	0.303832889	19.32512283	110.7615128	0
P5	1.55797E+11	53:52.1	5.031608332	-2.324192874	2.530500174	0.230808496	19.34206581	110.7615128	0
P5	1.55797E+11	53:52.2	5.039230809	-2.069381745	2.541500092	0.179156393	19.4230957	111.2702942	0
P5	1.55797E+11	53:52.3	5.036910987	-1.811325303	2.563500166	0.149993926	19.44785118	111.2702942	0
P5	1.55797E+11	53:52.4	5.024880547	-1.551936394	2.578500032	0.139497697	19.46602058	111.787941	0
P5	1.55797E+11	53:52.5	5.010495633	-1.29288826	2.582499981	0.139979571	19.51527786	111.787941	0
P5	1.55797E+11	53:52.6	5.002078156	-1.03250931	2.594500065	0.142157495	19.57264137	112.307869	0
P5	1.55797E+11	53:52.7	5.004590696	-0.773621609	2.589500189	0.13643086	19.59251976	112.307869	0
P5	1.55797E+11	53:52.8	5.015479415	-0.520243482	2.558500051	0.116228379	19.60253906	112.8203125	0
P5	1.55797E+11	53:52.9	5.024356602	-0.269292127	2.538500071	0.080152199	19.68005371	112.8203125	0
P5	1.55797E+11	53:53.0	5.023989954	-0.016041114	2.544500113	0.032905273	19.71944427	113.324585	0
P5	1.55797E+11	53:53.1	5.014521549	0.23755233	2.542500019	-0.017366907	19.7359333	113.324585	0
P5	1.55797E+11	53:53.2	5.002936837	0.488081173	2.521500111	-0.061387807	19.75518608	113.8291473	0
P5	1.55797E+11	53:53.3	4.997710472	0.738090204	2.512500048	-0.08937452	19.83363724	113.8291473	0
P5	1.55797E+11	53:53.4	5.001386032	0.987696389	2.505500078	-0.099929005	19.85739326	113.8291473	0
P5	1.55797E+11	53:53.5	5.010658084	1.235362478	2.489500046	-0.100646712	19.87146568	114.5764694	0
P5	1.55797E+11	53:53.6	5.017593102	1.483402113	2.487500191	-0.098390289	19.93323708	114.5764694	0
P5	1.55797E+11	53:53.7	5.015154544	1.729625719	2.472500086	-0.097561151	19.9720211	114.5764694	0
P5	1.55797E+11	53:53.8	5.003713977	1.970963932	2.439500093	-0.102830224	19.98817444	115.3121033	0
P5	1.55797E+11	53:53.9	4.988657821	2.206193053	2.395500183	-0.119147472	20.03078079	115.3121033	0
P5	1.55797E+11	53:54.0	4.973803419	2.426665731	2.294500113	-0.158067361	20.06934547	115.3121033	0
P5	1.55797E+11	53:54.1	4.958683211	2.623891219	2.129500151	-0.241779312	20.08483315	115.9665833	0
P5	1.55797E+11	53:54.2	4.943022654	2.804931622	1.987500072	-0.385072023	20.10629845	115.9665833	0
P5	1.55797E+11	53:54.3	4.928516787	2.982607748	1.912500024	-0.574786544	20.15938568	115.9665833	0
P5	1.55797E+11	53:54.4	4.920548962	3.14840798	1.789499998	-0.781602681	20.18026352	116.492485	0
P5	1.55797E+11	53:54.5	4.929669739	3.279727247	1.52850008	-0.98783499	20.1898632	116.492485	0
P5	1.55797E+11	53:54.6	4.9591697	3.372069563	1.228500009	-1.193654895	20.23496628	116.492485	0
P5	1.55797E+11	53:54.7	4.999927289	3.443766173	1.029500008	-1.402758598	20.33951187	116.492485	0
P5	1.55797E+11	53:54.8	5.03495279	3.515675576	0.936500072	-1.605297685	20.38036537	116.492485	0
P5	1.55797E+11	53:54.9	5.044867031	3.593805021	0.869500041	-1.764240742	20.40646935	116.492485	0
P5	1.55797E+11	53:55.0	5.019898281	3.673766487	0.818500042	-1.81961	20.41948318	117.027153	0
P5	1.55797E+11	53:55.1	4.958132653	3.749029748	0.823500037	-1.721328616	20.42696381	117.027153	0
P5	1.55797E+11	53:55.2	4.86546344	3.811673045	0.884500086	-1.459020376	20.46716309	117.027153	0
P5	1.55797E+11	53:55.3	4.753660856	3.856411597	0.963500082	-1.070767999	20.54341316	117.027153	0
P5	1.55797E+11	53:55.4	4.625058875	3.882284779	1.081500053	-0.620975733	20.5614109	117.027153	0
P5	1.55797E+11	53:55.5	4.47695314	3.894246429	1.257500052	-0.168797925	20.57409668	117.6131592	0
P5	1.55797E+11	53:55.6	4.30525501	3.901709957	1.483500004	0.25988394	20.5846386	117.6131592	0
P5	1.55797E+11	53:55.7	4.105017985	3.911735138	1.750500083	0.674929082	20.63647461	117.6131592	0
P5	1.55797E+11	53:55.8	3.878086625	3.926616472	2.014500141	1.08902967	20.67778397	118.2128983	0
P5	1.55797E+11	53:55.9	3.630422149	3.945822937	2.24450016	1.48949492	20.70252037	118.2128983	0
P5	1.55797E+11	53:56.0	3.355375156	3.962135758	2.508500099	1.848234415	20.71900368	118.7368164	0
P5	1.55797E+11	53:56.1	3.049315143	3.967655094	2.794500113	2.141128063	20.83270073	118.7368164	0
P5	1.55797E+11	53:56.2	2.733578635	3.969255209	2.959500074	2.339672565	20.86750984	119.3586502	0
P5	1.55797E+11	53:56.3	2.418383756	3.980079077	3.047500134	2.418327332	20.89367104	119.3586502	0
P5	1.55797E+11	53:56.4	2.095905103	4.005177268	3.16050005	2.367218256	20.96458435	119.9973373	0
P5	1.55797E+11	53:56.5	1.764253194	4.040308282	3.270500183	2.198490381	20.99430656	119.9973373	0
P5	1.55797E+11	53:56.6	1.423066601	4.076020498	3.370500088	1.945989013	21.01736832	120.6738968	0
P5	1.55797E+11	53:56.7	1.072523208	4.103495753	3.46050024	1.660535097	21.11504364	120.6738968	0
P5	1.55797E+11	53:56.8	0.712105673	4.115306548	3.546500206	1.397035003	21.14937019	121.3859406	0
P5	1.55797E+11	53:56.9	0.342306753	4.114293175	3.631500244	1.190447092	21.16537666	121.3859406	0
P5	1.55797E+11	53:57.0	-0.026014492	4.116476298	3.654500246	1.040478826	21.24909592	122.1240616	0
P5	1.55797E+11	53:57.1	-0.382911401	4.128917829	3.607500076	0.915814936	21.28596687	122.1240616	0
P5	1.55797E+11	53:57.2	-0.729026896	4.144573241	3.544500113	0.770401955	21.30682182	122.8276367	0
P5	1.55797E+11	53:57.3	-1.066748944	4.156558774	3.478500128	0.567169607	21.39709473	122.8276367	0
P5	1.55797E+11	53:57.4	-1.3938905	4.161206354	3.389500141	0.303688049	21.444561	123.4927063	0
P5	1.55797E+11	53:57.5	-1.711060133	4.160225953	3.29550004	0.010168453	21.46444321	123.4927063	0
P5	1.55797E+11	53:57.6	-2.021972178	4.156279515	3.218500137	-0.272239	21.56720161	124.1208038	0
P5	1.55797E+11	53:57.7	-2.327695893	4.144344827	3.148500204	-0.504889548	21.60621643	124.1208038	0
P5	1.55797E+11	53:57.8	-2.622876635	4.11967283	3.05250001	-0.668939829	21.62488365	124.7228241	0
P5	1.55797E+11	53:57.9	-2.895363792	4.082842181	2.885500193	-0.778320491	21.74513245	124.7228241	0
P5	1.55797E+11	53:58.0	-3.144165982	4.035412905	2.702500105	-0.866994202	21.78916931	125.2508774	0
P5	1.55797E+11	53:58.1	-3.372961213	3.975647692	2.537500143	-0.972597837	21.87225533	125.2508774	0
P5	1.55797E+11	53:58.2	-3.574764292	3.895087602	2.347500086	-1.116648555	21.93314362	125.2508774	0
P5	1.55797E+11	53:58.3	-3.744929885	3.782881104	2.172500134	-1.289585352	21.95603561	125.9025574	0
P5	1.55797E+11	53:58.4	-3.8849547	3.631567759	2.083500147	-1.449983478	22.03816986	125.9025574	0
P5	1.55797E+11	53:58.5	-3.999661459	3.437901173	2.123500109	-1.530918241	22.08996582	125.9025574	0
P5	1.55797E+11	53:58.6	-4.097171501	3.205290735	2.279500008	-1.458506465	22.11690903	126.5790787	0
P5	1.55797E+11	53:58.7	-4.182850003	2.938832975	2.499500036	-1.17893219	22.18418503	126.5790787	0
P5	1.55797E+11	53:58.8	-4.257915076	2.638703937	2.767500162	-0.683235049	22.23815346	127.1680298	0
P5	1.55797E+11	53:58.9	-4.322303045	2.307348743	3.050500154	-0.020233884	22.2809906	127.1680298	0
P5	1.55797E+11	53:59.0	-4.37512714	1.950025763	3.316500187	0.712496996	22.36066437	127.8666077	0
P5	1.55797E+11	53:59.1	-4.417316363	1.571092236	3.558500051	1.40011251	22.42032623	127.8666077	0
P5	1.55797E+11	53:59.2	-4.455077055	1.174642807	3.774500132	1.943107367	22.45343781	128.6461029	0
P5	1.55797E+11	53:59.3	-4.495240721	0.766918521	3.944500208	2.279098988	22.50955582	128.6461029	0
P5	1.55797E+11	53:59.4	-4.53746171	0.353126596	4.065500259	2.397483826	22.54609299	129.4717407	0
P5	1.55797E+11	53:59.5	-4.574472997	-0.067106277	4.163500309	2.33064127	22.62130356	129.4717407	0
P5	1.55797E+11	53:59.6	-4.599385239	-0.49102172	4.226500511	2.127819538	22.66325188	130.318161	0
P5	1.55797E+11	53:59.7	-4.613540974	-0.913906015	4.248500347	1.837630391	22.6960392	130.318161	0
P5	1.55797E+11	53:59.8	-4.62432791	-1.33242726	4.237500191	1.49909389	22.81266022	131.1599426	0
P5	1.55797E+11	53:59.9	-4.632935057	-1.743029081	4.189500332	1.141188502	22.83959961	131.1599426	0
P5	1.55797E+11	54:00.0	-4.636478428	-2.142030572	4.106500626	0.779408932	22.86515045	131.969635	0
P5	1.55797E+11	54:00.1	-4.637346465	-2.523336813	3.971500158	0.416429281	23.00786591	131.969635	0
P5	1.55797E+11	54:00.2	-4.638154441	-2.881950925	3.791500092	0.048920032	23.02312469	132.7095642	0
P5	1.55797E+11	54:00.3	-4.635998682	-3.210207453	3.546500206	-0.333544493	23.14985847	132.7095642	0
P5	1.55797E+11	54:00.4	-4.625804918	-3.499428124	3.228500128	-0.745200157	23.19189453	133.3271637	0
P5	1.55797E+11	54:00.5	-4.60764869	-3.748618637	2.880500078	-1.193695307	23.26391602	133.3271637	0
P5	1.55797E+11	54:00.6	-4.587790889	-3.962834315	2.541500092	-1.668434858	23.33272552	133.3271637	0
P5	1.55797E+11	54:00.7	-4.570634957	-4.146530941	2.217499971	-2.13956356	23.37662506	133.9766083	0
P5	1.55797E+11	54:00.8	-4.551142358	-4.295127955	1.867500067	-2.568350315	23.48072243	133.9766083	0
P5	1.55797E+11	54:00.9	-4.51736373	-4.402676808	1.49150002	-2.919986486	23.50559616	133.9766083	0
P5	1.55797E+11	54:01.0	-4.461192094	-4.469577641	1.152500033	-3.174052238	23.55902863	133.9766083	0
P5	1.55797E+11	54:01.1	-4.382536383	-4.494593643	0.895500064	-3.320709944	23.604599	133.9766083	0
P5	1.55797E+11	54:01.2	-4.284714739	-4.478928534	0.818500042	-3.335786819	23.62272453	133.9766083	0
P5	1.55797E+11	54:01.3	-4.172058204	-4.430782959	0.940500081	-3.166396141	23.63440514	133.9766083	0
P5	1.55797E+11	54:01.4	-4.050809638	-4.359983251	1.128499985	-2.757425308	23.67095184	134.5385437	0
P5	1.55797E+11	54:01.5	-3.923746698	-4.276360969	1.308500051	-2.094680071	23.68808556	134.5385437	0
P5	1.55797E+11	54:01.6	-3.789322453	-4.190056234	1.457499981	-1.239985108	23.71286201	134.5385437	0
P5	1.55797E+11	54:01.7	-3.647988424	-4.11379229	1.542500019	-0.337507129	23.77126884	134.5385437	0
P5	1.55797E+11	54:01.8	-3.501980808	-4.061229371	1.555500031	0.427611202	23.78737259	135.1634216	0
P5	1.55797E+11	54:01.9	-3.354864375	-4.04349312	1.512500048	0.9038468	23.83594322	135.1634216	0
P5	1.55797E+11	54:02.0	-3.210723422	-4.067050813	1.456500053	1.035833716	23.92589378	135.1634216	0
P5	1.55797E+11	54:02.1	-3.069466987	-4.1302405	1.454500079	0.883571506	23.95218277	135.1634216	0
P5	1.55797E+11	54:02.2	-2.928036572	-4.223956191	1.529500008	0.588541031	23.96201706	135.7599945	0
P5	1.55797E+11	54:02.3	-2.785315388	-4.334750469	1.631500006	0.311097205	24.00483322	135.7599945	0
P5	1.55797E+11	54:02.4	-2.639548509	-4.449219333	1.721500039	0.164977714	24.03100014	135.7599945	0
P5	1.55797E+11	54:02.5	-2.487953245	-4.552777687	1.771499991	0.176716	24.0683403	136.3093567	0
P5	1.55797E+11	54:02.6	-2.331698999	-4.633598818	1.763500094	0.293689042	24.12648392	136.3093567	0
P5	1.55797E+11	54:02.7	-2.17611104	-4.687650357	1.701500058	0.416766614	24.15312958	136.3093567	0
P5	1.55797E+11	54:02.8	-2.02413981	-4.708782081	1.603500009	0.447515696	24.22828674	136.3093567	0
P5	1.55797E+11	54:02.9	-1.875069493	-4.690244893	1.519500017	0.33817178	24.29440498	136.9374695	0
P5	1.55797E+11	54:03.0	-1.729831055	-4.632050631	1.487500072	0.113726392	24.31913567	136.9374695	0
P5	1.55797E+11	54:03.1	-1.587404021	-4.539042719	1.536499977	-0.13813962	24.33178711	136.9374695	0
P5	1.55797E+11	54:03.2	-1.447307917	-4.42264816	1.630500078	-0.311131448	24.39191818	137.4420319	0
P5	1.55797E+11	54:03.3	-1.311962486	-4.294223149	1.711500049	-0.333607227	24.42090416	137.4420319	0
P5	1.55797E+11	54:03.4	-1.175629674	-4.161510729	1.796500087	-0.195849344	24.44304276	137.4420319	0
P5	1.55797E+11	54:03.5	-1.032618164	-4.040208511	1.836500049	0.045408092	24.50518608	138.0061493	0
P5	1.55797E+11	54:03.6	-0.892011396	-3.947465787	1.752500057	0.283016086	24.52979088	138.0061493	0
P5	1.55797E+11	54:03.7	-0.766243406	-3.894445504	1.542500019	0.39451465	24.55111885	138.0061493	0
P5	1.55797E+11	54:03.8	-0.656864493	-3.888682753	1.287500024	0.29303354	24.64546394	138.0061493	0
P5	1.55797E+11	54:03.9	-0.559283099	-3.928724943	1.09950006	-0.030649992	24.68616295	138.0061493	0
P5	1.55797E+11	54:04.0	-0.465895918	-4.005174163	1.067499995	-0.485986501	24.69778824	138.5739594	0
P5	1.55797E+11	54:04.1	-0.367265684	-4.106701034	1.181500077	-0.90491879	24.7396183	138.5739594	0
P5	1.55797E+11	54:04.2	-0.259939409	-4.220734232	1.335500002	-1.113461971	24.77718735	138.5739594	0
P5	1.55797E+11	54:04.3	-0.144122308	-4.339246575	1.473500013	-1.01081574	24.80046463	138.5739594	0
P5	1.55797E+11	54:04.4	-0.023139898	-4.460057776	1.582499981	-0.619165123	24.84202194	139.2087402	0
P5	1.55797E+11	54:04.5	0.093092689	-4.57417711	1.596500039	-0.08035104	24.8747654	139.2087402	0
P5	1.55797E+11	54:04.6	0.193709784	-4.669048036	1.484500051	0.396460772	24.89060593	139.2087402	0
P5	1.55797E+11	54:04.7	0.278721099	-4.744164216	1.329500079	0.632798195	24.91606522	139.2087402	0
P5	1.55797E+11	54:04.8	0.35715871	-4.811172577	1.227500081	0.564675927	25.02621651	139.7263336	0
P5	1.55797E+11	54:04.9	0.425096096	-4.883636572	1.156499982	0.252363205	25.05999565	139.7263336	0
P5	1.55797E+11	54:05.0	0.464303656	-4.968224407	1.056499958	-0.168501109	25.08488274	139.7263336	0
P5	1.55797E+11	54:05.1	0.46424682	-5.060807779	0.956500053	-0.555094779	25.11141586	139.7263336	0
P5	1.55797E+11	54:05.2	0.432997687	-5.155702059	0.922500074	-0.809420228	25.13082504	139.7263336	0
P5	1.55797E+11	54:05.3	0.388535584	-5.255009091	0.967500091	-0.895782471	25.1534481	139.7263336	0
P5	1.55797E+11	54:05.4	0.339004482	-5.363818932	1.061500072	-0.820946753	25.16500473	140.2792816	0
P5	1.55797E+11	54:05.5	0.276609528	-5.480387893	1.17750001	-0.611097813	25.17497063	140.2792816	0
P5	1.55797E+11	54:05.6	0.194414885	-5.595275472	1.27850008	-0.307318717	25.19358826	140.2792816	0
P5	1.55797E+11	54:05.7	0.09723422	-5.70177146	1.344500065	0.03609138	25.25320816	140.2792816	0
P5	1.55797E+11	54:05.8	-0.003658087	-5.803867173	1.386500001	0.357159019	25.26853943	140.8370056	0
P5	1.55797E+11	54:05.9	-0.100844244	-5.911469676	1.430500031	0.598203659	25.28243637	140.8370056	0
P5	1.55797E+11	54:06.0	-0.198194621	-6.029442182	1.50150001	0.725713909	25.29816437	140.8370056	0
P5	1.55797E+11	54:06.1	-0.305940432	-6.155653363	1.601500034	0.750837803	25.30770111	140.8370056	0
P5	1.55797E+11	54:06.2	-0.427606143	-6.283705951	1.692499995	0.722497463	25.35482407	141.4772949	0
P5	1.55797E+11	54:06.3	-0.555692917	-6.4074958	1.73150003	0.689616859	25.38807106	141.4772949	0
P5	1.55797E+11	54:06.4	-0.681969787	-6.529145176	1.738499999	0.670620322	25.41622543	141.4772949	0
P5	1.55797E+11	54:06.5	-0.805959485	-6.656977655	1.769500017	0.654522181	25.43241692	142.0087891	0
P5	1.55797E+11	54:06.6	-0.933533811	-6.7923803	1.828500032	0.622528136	25.44746017	142.0087891	0
P5	1.55797E+11	54:06.7	-1.067820753	-6.928570067	1.874500036	0.566269219	25.46961021	142.0087891	0
P5	1.55797E+11	54:06.8	-1.202797115	-7.061320605	1.878500104	0.492527336	25.49308586	142.5753326	0
P5	1.55797E+11	54:06.9	-1.330629385	-7.192718995	1.852500081	0.413258255	25.51622963	142.5753326	0
P5	1.55797E+11	54:07.0	-1.450567013	-7.335678477	1.870500088	0.340086818	25.53739166	142.5753326	0
P5	1.55797E+11	54:07.1	-1.571332961	-7.496584204	1.9575001	0.284807503	25.54275894	143.1456604	0
P5	1.55797E+11	54:07.2	-1.704183594	-7.658584811	2.024500132	0.25557068	25.56748962	143.1456604	0
P5	1.55797E+11	54:07.3	-1.847661758	-7.808605556	2.034500122	0.254171401	25.60011292	143.1456604	0
P5	1.55797E+11	54:07.4	-1.987930349	-7.949940619	1.998500109	0.268988878	25.62781334	143.7613525	0
P5	1.55797E+11	54:07.5	-2.117394429	-8.090414763	1.953500032	0.275638372	25.65748978	143.7613525	0
P5	1.55797E+11	54:07.6	-2.241444336	-8.235514586	1.945500016	0.248261005	25.67362213	143.7613525	0
P5	1.55797E+11	54:07.7	-2.36522097	-8.39457372	2.000499964	0.183420479	25.6797123	144.3444824	0
P5	1.55797E+11	54:07.8	-2.491333957	-8.570013684	2.08949995	0.111168884	25.74617195	144.3444824	0
P5	1.55797E+11	54:07.9	-2.620882418	-8.741912162	2.103500128	0.069589913	25.78568268	144.3444824	0
P5	1.55797E+11	54:08.0	-2.74542714	-8.899300549	2.031500101	0.072931305	25.81241608	144.9763947	0
P5	1.55797E+11	54:08.1	-2.861657827	-9.049882229	1.965500116	0.098892644	25.83049393	144.9763947	0
P5	1.55797E+11	54:08.2	-2.981228604	-9.198160927	1.953500032	0.104173757	25.83872604	144.9763947	0
P5	1.55797E+11	54:08.3	-3.113470964	-9.342684379	1.970500112	0.057264388	25.85433578	145.5526276	0
P5	1.55797E+11	54:08.4	-3.255436576	-9.483139298	1.985500097	-0.029621791	25.91345787	145.5526276	0
P5	1.55797E+11	54:08.5	-3.397191882	-9.625286811	1.99150002	-0.109321877	25.9462986	145.5526276	0
P5	1.55797E+11	54:08.6	-3.533799268	-9.775246397	2.007500172	-0.136931226	25.98642159	146.155777	0
P5	1.55797E+11	54:08.7	-3.671334104	-9.932501373	2.048500061	-0.096258208	25.9993515	146.155777	0
P5	1.55797E+11	54:08.8	-3.817445622	-10.09034747	2.097500086	-0.004960071	26.01156807	146.155777	0
P5	1.55797E+11	54:08.9	-3.970644819	-10.24170468	2.114500046	0.099497601	26.06592751	146.7948456	0
P5	1.55797E+11	54:09.0	-4.120371352	-10.38904572	2.096500158	0.178592816	26.0911026	146.7948456	0
P5	1.55797E+11	54:09.1	-4.260656726	-10.54209729	2.086500168	0.214238808	26.11807632	146.7948456	0
P5	1.55797E+11	54:09.2	-4.399576646	-10.70529609	2.127500057	0.213886872	26.1284523	147.4264374	0
P5	1.55797E+11	54:09.3	-4.544457229	-10.87313143	2.17750001	0.195165962	26.13821793	147.4264374	0
P5	1.55797E+11	54:09.4	-4.692264734	-11.03593764	2.179500103	0.172707215	26.2051754	147.4264374	0
P5	1.55797E+11	54:09.5	-4.837307065	-11.19316867	2.151499987	0.154285848	26.24494171	148.0818939	0
P5	1.55797E+11	54:09.6	-4.976296106	-11.35188192	2.133500099	0.138582066	26.28243637	148.0818939	0
P5	1.55797E+11	54:09.7	-5.112992269	-11.51351568	2.133500099	0.11693465	26.29810524	148.0818939	0
P5	1.55797E+11	54:09.8	-5.253328515	-11.67627292	2.148499966	0.083574004	26.31131363	148.7194366	0
P5	1.55797E+11	54:09.9	-5.395080157	-11.83903363	2.154500008	0.042044658	26.35098076	148.7194366	0
P5	1.55797E+11	54:10.0	-5.533412704	-12.00276179	2.145500183	0.004218554	26.39447784	148.7194366	0
P5	1.55797E+11	54:10.1	-5.667580165	-12.17418133	2.164499998	-0.013767679	26.44778824	149.3671417	0
P5	1.55797E+11	54:10.2	-5.796890206	-12.35646742	2.201500177	-0.002179477	26.46006393	149.3671417	0
P5	1.55797E+11	54:10.3	-5.919699777	-12.54085045	2.19749999	0.030403234	26.46485901	149.3671417	0
P5	1.55797E+11	54:10.4	-6.029109494	-12.71657533	2.114500046	0.053221878	26.49996185	150.0189819	0
P5	1.55797E+11	54:10.5	-6.118060098	-12.87736466	1.963500023	0.024209576	26.53623009	150.0189819	0
P5	1.55797E+11	54:10.6	-6.188565431	-13.02297042	1.79550004	-0.089971766	26.57978439	150.0189819	0
P5	1.55797E+11	54:10.7	-6.246674852	-13.1573277	1.649500012	-0.298587978	26.59924889	150.0189819	0
P5	1.55797E+11	54:10.8	-6.299562737	-13.27886721	1.507500052	-0.58001858	26.60915565	150.6429291	0
P5	1.55797E+11	54:10.9	-6.338893784	-13.38683118	1.336500049	-0.887788713	26.66918373	150.6429291	0
P5	1.55797E+11	54:11.0	-6.351389384	-13.48402954	1.156499982	-1.168454289	26.7401619	150.6429291	0
P5	1.55797E+11	54:11.1	-6.341955448	-13.57300555	1.01849997	-1.378195524	26.76891518	150.6429291	0
P5	1.55797E+11	54:11.2	-6.313398323	-13.65931551	0.950500071	-1.490157604	26.77560997	150.6429291	0
P5	1.55797E+11	54:11.3	-6.266451698	-13.74543086	0.945500076	-1.493100166	26.77950668	150.6429291	0
P5	1.55797E+11	54:11.4	-6.210322438	-13.82773057	0.945500076	-1.389228225	26.78412056	151.1990051	0
P5	1.55797E+11	54:11.5	-6.14968011	-13.90422849	0.940500081	-1.190235019	26.80010796	151.1990051	0
P5	1.55797E+11	54:11.6	-6.083176094	-13.97723894	0.958500087	-0.920719266	26.81128883	151.1990051	0
P5	1.55797E+11	54:11.7	-6.009440703	-14.04987632	1.00150001	-0.618419409	26.81729507	151.1990051	0
P5	1.55797E+11	54:11.8	-5.928137027	-14.12325505	1.054499984	-0.326461911	26.82075119	151.1990051	0
P5	1.55797E+11	54:11.9	-5.840663482	-14.19676129	1.101500034	-0.07918527	26.82382774	151.721344	0
P5	1.55797E+11	54:12.0	-5.749494721	-14.268728	1.132500052	0.107801519	26.82928658	151.721344	0
P5	1.55797E+11	54:12.1	-5.656445875	-14.3370602	1.14349997	0.233830839	26.84555626	151.721344	0
P5	1.55797E+11	54:12.2	-5.559477224	-14.39984723	1.154500008	0.305335104	26.85655212	151.721344	0
P5	1.55797E+11	54:12.3	-5.454984748	-14.45479696	1.173500061	0.329029292	26.85946846	151.721344	0
P5	1.55797E+11	54:12.4	-5.343660165	-14.50204682	1.195500016	0.314091057	26.86164474	152.3046265	0
P5	1.55797E+11	54:12.5	-5.230455873	-14.54290018	1.19749999	0.271842986	26.86360359	152.3046265	0
P5	1.55797E+11	54:12.6	-5.119089623	-14.57785816	1.179499984	0.216132	26.87197304	152.3046265	0
P5	1.55797E+11	54:12.7	-5.007016384	-14.60808088	1.174499989	0.16009897	26.87955475	152.3046265	0
P5	1.55797E+11	54:12.8	-4.892879634	-14.6364413	1.182500005	0.10973043	26.8828125	152.3046265	0
P5	1.55797E+11	54:12.9	-4.777483797	-14.66689922	1.192499995	0.067619734	26.88686943	152.8943176	0
P5	1.55797E+11	54:13.0	-4.659639173	-14.69942688	1.211500049	0.03851863	26.88867188	152.8943176	0
P5	1.55797E+11	54:13.1	-4.542222504	-14.7309271	1.210500002	0.025525264	26.89209938	152.8943176	0
P5	1.55797E+11	54:13.2	-4.427156155	-14.76087523	1.19749999	0.02622501	26.89760208	152.8943176	0
P5	1.55797E+11	54:13.3	-4.311998062	-14.79053008	1.196500063	0.033256624	26.90118599	152.8943176	0
P5	1.55797E+11	54:13.4	-4.19424909	-14.81717393	1.205500007	0.038239408	26.90522003	153.4965973	0
P5	1.55797E+11	54:13.5	-4.073868124	-14.83620067	1.212499976	0.035688002	26.90722656	153.4965973	0
P5	1.55797E+11	54:13.6	-3.95566501	-14.84871716	1.194499969	0.02392132	26.90963936	153.4965973	0
P5	1.55797E+11	54:13.7	-3.843217197	-14.85831631	1.156499982	0.003280419	26.91586494	153.4965973	0
P5	1.55797E+11	54:13.8	-3.734308626	-14.86784166	1.128499985	-0.025731849	26.92352104	153.4965973	0
P5	1.55797E+11	54:13.9	-3.625283567	-14.87876057	1.119500041	-0.06275209	26.92769623	154.0688934	0
P5	1.55797E+11	54:14.0	-3.516061091	-14.89043824	1.112500072	-0.104556456	26.92944336	154.0688934	0
P5	1.55797E+11	54:14.1	-3.41023361	-14.90546901	1.088500023	-0.143857032	26.93159676	154.0688934	0
P5	1.55797E+11	54:14.2	-3.30950471	-14.9257112	1.054499984	-0.174364924	26.93848228	154.0688934	0
P5	1.55797E+11	54:14.3	-3.212156396	-14.94727191	1.026499987	-0.193730518	26.9449749	154.0688934	0
P5	1.55797E+11	54:14.4	-3.115062089	-14.96543801	1.010499954	-0.203850344	26.95064926	154.5864258	0
P5	1.55797E+11	54:14.5	-3.017661847	-14.97835073	0.997500062	-0.209842816	26.95372963	154.5864258	0
P5	1.55797E+11	54:14.6	-2.923581718	-14.98657728	0.966500044	-0.216484889	26.95546341	154.5864258	0
P5	1.55797E+11	54:14.7	-2.833610569	-14.99005104	0.929500043	-0.225194559	26.9588871	154.5864258	0
P5	1.55797E+11	54:14.8	-2.746492561	-14.98903888	0.899500072	-0.235091314	26.96352577	154.5864258	0
P5	1.55797E+11	54:14.9	-2.662819019	-14.98456283	0.867500067	-0.246124983	26.97158241	154.5864258	0
P5	1.55797E+11	54:15.0	-2.582342385	-14.97879265	0.836500049	-0.259783894	26.97523499	155.1193085	0
P5	1.55797E+11	54:15.1	-2.503678869	-14.97726083	0.813500047	-0.275369197	26.97857857	155.1193085	0
P5	1.55797E+11	54:15.2	-2.42550957	-14.98343112	0.799500048	-0.287116915	26.98048782	155.1193085	0
P5	1.55797E+11	54:15.3	-2.347696723	-14.9968774	0.792500079	-0.286670059	26.98374557	155.1193085	0
P5	1.55797E+11	54:15.4	-2.272551913	-15.01772656	0.777500033	-0.269785285	26.98729897	155.1193085	0
P5	1.55797E+11	54:15.5	-2.201967893	-15.04304292	0.753500044	-0.240610167	26.99280357	155.1193085	0
P5	1.55797E+11	54:15.6	-2.133677961	-15.06619935	0.733500063	-0.208877891	26.99646568	155.1193085	0
P5	1.55797E+11	54:15.7	-2.063134257	-15.0818066	0.729500055	-0.18255651	26.99869537	155.6486359	0
P5	1.55797E+11	54:15.8	-1.990134289	-15.08747074	0.729500055	-0.163313285	26.99974632	155.6486359	0
P5	1.55797E+11	54:15.9	-1.917710032	-15.08364513	0.718500078	-0.148365155	27.00105476	155.6486359	0
P5	1.55797E+11	54:16.0	-1.846981531	-15.07265995	0.707500041	-0.134102315	27.00278854	155.6486359	0
P5	1.55797E+11	54:16.1	-1.781529217	-15.05821141	0.677500069	-0.122011326	27.0053463	155.6486359	0
P5	1.55797E+11	54:16.2	-1.72515587	-15.0430803	0.621500075	-0.121583931	27.00814438	155.6486359	0
P5	1.55797E+11	54:16.3	-1.675465339	-15.02877705	0.570500076	-0.143438548	27.00974655	155.6486359	0
P5	1.55797E+11	54:16.4	-1.627848175	-15.01678332	0.540500045	-0.189752236	27.01116753	155.6486359	0
P5	1.55797E+11	54:16.5	-1.579496683	-15.00863717	0.523500025	-0.249866396	27.01279259	155.6486359	0
P5	1.55797E+11	54:16.6	-1.528496537	-15.00669784	0.520500064	-0.301580727	27.01372147	156.1885223	0
P5	1.55797E+11	54:16.7	-1.475755642	-15.0143928	0.519500077	-0.321755975	27.01436043	156.1885223	0
P5	1.55797E+11	54:16.8	-1.424733761	-15.02992977	0.511500061	-0.300601035	27.015131	156.1885223	0
P5	1.55797E+11	54:16.9	-1.376216667	-15.04887633	0.503500044	-0.246737152	27.01861763	156.1885223	0
P5	1.55797E+11	54:17.0	-1.32789834	-15.068299	0.505500019	-0.178978264	27.02236748	156.1885223	0
P5	1.55797E+11	54:17.1	-1.278814335	-15.08474211	0.509500027	-0.115991831	27.02368736	156.1885223	0
P5	1.55797E+11	54:17.2	-1.229757256	-15.09605591	0.503500044	-0.070358835	27.02444267	156.1885223	0
P5	1.55797E+11	54:17.3	-1.179069691	-15.09938877	0.503500044	-0.043227296	27.02538109	156.1885223	0
P5	1.55797E+11	54:17.4	-1.126468864	-15.09611305	0.511500061	-0.026832411	27.02646446	156.1885223	0
P5	1.55797E+11	54:17.5	-1.072543949	-15.08889464	0.522500038	-0.012939222	27.02727509	156.1885223	0
P5	1.55797E+11	54:17.6	-1.014932517	-15.07758263	0.552500069	0.005999056	27.02829552	156.706955	0
P5	1.55797E+11	54:17.7	-0.954837931	-15.06434519	0.578500032	0.034409449	27.03042984	156.706955	0
P5	1.55797E+11	54:17.8	-0.897568714	-15.05241174	0.57250005	0.068198122	27.03284645	156.706955	0
P5	1.55797E+11	54:17.9	-0.846447758	-15.04575351	0.537500024	0.093607776	27.03610802	156.706955	0
P5	1.55797E+11	54:18.0	-0.799538947	-15.04418906	0.506500065	0.095188208	27.03866196	156.706955	0
P5	1.55797E+11	54:18.1	-0.753283678	-15.04462627	0.492500007	0.064282402	27.04074669	156.706955	0
P5	1.55797E+11	54:18.2	-0.70606512	-15.04651357	0.489500016	0.005479916	27.0426712	156.706955	0
P5	1.55797E+11	54:18.3	-0.659199023	-15.0513363	0.480500013	-0.06296736	27.04395485	156.706955	0
P5	1.55797E+11	54:18.4	-0.614029597	-15.06153215	0.468500018	-0.117711306	27.04495621	156.706955	0
P5	1.55797E+11	54:18.5	-0.567680484	-15.07439165	0.47450003	-0.14140673	27.04663086	156.706955	0
P5	1.55797E+11	54:18.6	-0.519865098	-15.08600356	0.48150003	-0.132413074	27.04878998	156.706955	0
P5	1.55797E+11	54:18.7	-0.47394476	-15.09535051	0.469500005	-0.102642581	27.05181694	157.24823	0
P5	1.55797E+11	54:18.8	-0.431893087	-15.10134956	0.442500025	-0.072395474	27.05389214	157.24823	0
P5	1.55797E+11	54:18.9	-0.394501733	-15.10350216	0.406500012	-0.060338125	27.05553246	157.24823	0
P5	1.55797E+11	54:19.0	-0.360027306	-15.1002873	0.377499998	-0.074770935	27.05720139	157.24823	0
P5	1.55797E+11	54:19.1	-0.324512132	-15.09121642	0.374500006	-0.109031208	27.05960464	157.24823	0
P5	1.55797E+11	54:19.2	-0.284027244	-15.0785635	0.401500016	-0.143148303	27.06076241	157.24823	0
P5	1.55797E+11	54:19.3	-0.236850468	-15.06346715	0.44750002	-0.151631221	27.06199646	157.24823	0
P5	1.55797E+11	54:19.4	-0.184877287	-15.04769311	0.488500029	-0.115525432	27.0635891	157.24823	0
P5	1.55797E+11	54:19.5	-0.133577192	-15.0370082	0.492500007	-0.037256591	27.06615257	157.24823	0
P5	1.55797E+11	54:19.6	-0.085470286	-15.03327366	0.477500021	0.058348712	27.06910706	157.24823	0
P5	1.55797E+11	54:19.7	-0.048015115	-15.03962337	0.412500024	0.125083402	27.07129478	157.24823	0
P5	1.55797E+11	54:19.8	-0.024814642	-15.05697296	0.328500003	0.121171176	27.07388115	157.24823	0
P5	1.55797E+11	54:19.9	0.003583597	-15.07290451	0.342500001	0.045167632	27.07657623	157.24823	0
P5	1.55797E+11	54:20.0	0.047914636	-15.08449396	0.419500023	-0.061134465	27.07824707	157.7702026	0
P5	1.55797E+11	54:20.1	0.098365559	-15.1018339	0.471500009	-0.136727676	27.08132744	157.7702026	0
P5	1.55797E+11	54:20.2	0.142187191	-15.12865285	0.472500026	-0.138968006	27.09487724	157.7702026	0
P5	1.55797E+11	54:20.3	0.170460008	-15.16529125	0.442500025	-0.068591774	27.10108948	157.7702026	0
P5	1.55797E+11	54:20.4	0.185763903	-15.21267052	0.452500015	0.035092745	27.10505295	157.7702026	0
P5	1.55797E+11	54:20.5	0.199456587	-15.26209435	0.47450003	0.119029433	27.10780716	157.7702026	0
P5	1.55797E+11	54:20.6	0.217715777	-15.30161913	0.44750002	0.145676419	27.11096764	157.7702026	0
P5	1.55797E+11	54:20.7	0.239050615	-15.32853473	0.3935	0.10961657	27.11278343	157.7702026	0
P5	1.55797E+11	54:20.8	0.260769648	-15.34448634	0.331500024	0.026554156	27.11455154	157.7702026	0
P5	1.55797E+11	54:20.9	0.277185921	-15.35239104	0.255500019	-0.084581651	27.11719322	157.7702026	0
P5	1.55797E+11	54:21.0	0.28607324	-15.35259308	0.1655	-0.211038187	27.12134361	157.7702026	0
P5	1.55797E+11	54:21.1	0.289431756	-15.34468283	0.083500005	-0.348041683	27.12349701	157.7702026	0
P5	1.55797E+11	54:21.2	0.287927474	-15.3353671	0.038500004	-0.483637154	27.12627029	157.7702026	0
P5	1.55797E+11	54:21.3	0.287700112	-15.32994228	0.035500001	-0.588306487	27.12754822	157.7702026	0
P5	1.55797E+11	54:21.4	0.290080826	-15.33061127	0.0285	-0.63177067	27.13147545	157.7702026	0
P5	1.55797E+11	54:21.5	0.287563127	-15.34190521	0.051500004	-0.59296447	27.13294411	157.7702026	0
P5	1.55797E+11	54:21.6	0.283556928	-15.36177816	0.115500003	-0.473247975	27.13454628	157.7702026	0
P5	1.55797E+11	54:21.7	0.286908383	-15.3803943	0.125499994	-0.303351045	27.13568878	157.7702026	0
P5	1.55797E+11	54:21.8	0.29519498	-15.39298327	0.115500003	-0.123989612	27.13685036	157.7702026	0
P5	1.55797E+11	54:21.9	0.302696398	-15.40244783	0.107500009	0.02313642	27.13750458	157.7702026	0
P5	1.55797E+11	54:22.0	0.309243481	-15.40939695	0.098500006	0.108879149	27.13832092	157.7702026	0
P5	1.55797E+11	54:22.1	0.316636931	-15.41044685	0.077500008	0.122666329	27.13884354	157.7702026	0
P5	1.55797E+11	54:22.2	0.324752582	-15.41046056	0.077500008	0.082963668	27.13950157	157.7702026	0
P5	1.55797E+11	54:22.3	0.331339833	-15.41224568	0.074500002	0.020843446	27.14024353	157.7702026	0
P5	1.55797E+11	54:22.4	0.33472413	-15.40678747	0.050500002	-0.037746176	27.14119148	157.7702026	0
P5	1.55797E+11	54:22.5	0.336116182	-15.3912147	0.094500005	-0.069223277	27.14167976	157.7702026	0
P5	1.55797E+11	54:22.6	0.338547602	-15.3676767	0.160500005	-0.058785081	27.14246559	157.7702026	0
P5	1.55797E+11	54:22.7	0.339230122	-15.34482348	0.179499999	-0.007279017	27.14373589	157.7702026	0
P5	1.55797E+11	54:22.8	0.33462797	-15.33078849	0.145500004	0.059945725	27.14477539	157.7702026	0
P5	1.55797E+11	54:22.9	0.329838187	-15.31857924	0.142499998	0.121167198	27.14580536	157.7702026	0
P5	1.55797E+11	54:23.0	0.329392386	-15.30385125	0.156499997	0.154910967	27.14698792	157.7702026	0
P5	1.55797E+11	54:23.1	0.327083898	-15.29473352	0.124500006	0.144151852	27.14781761	157.7702026	0
P5	1.55797E+11	54:23.2	0.316342228	-15.29604177	0.091500007	0.090819538	27.14824677	157.7702026	0
P5	1.55797E+11	54:23.3	0.303906387	-15.30520946	0.094500005	0.017325873	27.14954567	157.7702026	0
P5	1.55797E+11	54:23.4	0.303154659	-15.31489895	0.050500002	-0.058737319	27.1508255	157.7702026	0
P5	1.55797E+11	54:23.5	0.32387982	-15.31051962	0.103500009	-0.110991083	27.15194321	157.7702026	0
P5	1.55797E+11	54:23.6	0.357104447	-15.3005795	0.2095	-0.110498868	27.15290451	157.7702026	0
P5	1.55797E+11	54:23.7	0.393737105	-15.29916206	0.259499997	-0.047818914	27.15373611	157.7702026	0
P5	1.55797E+11	54:23.8	0.443763657	-15.29378247	0.377499998	0.080166064	27.15465736	157.7702026	0
P5	1.55797E+11	54:23.9	0.50827342	-15.27830033	0.515500069	0.265683383	27.15540504	157.7702026	0
P5	1.55797E+11	54:24.0	0.576382863	-15.25782148	0.594500065	0.482320368	27.16083527	158.3263702	0
P5	1.55797E+11	54:24.1	0.638760656	-15.23867741	0.604500055	0.674155116	27.16385269	158.3263702	0
P5	1.55797E+11	54:24.2	0.694982966	-15.22374946	0.590500057	0.7875458	27.16585541	158.3263702	0
P5	1.55797E+11	54:24.3	0.750349068	-15.21029706	0.595500052	0.791889071	27.16813469	158.3263702	0
P5	1.55797E+11	54:24.4	0.809161118	-15.19688083	0.618500054	0.693760455	27.1704483	158.3263702	0
P5	1.55797E+11	54:24.5	0.875225727	-15.18636306	0.66050005	0.532806396	27.17280197	158.3263702	0
P5	1.55797E+11	54:24.6	0.947326274	-15.18463551	0.694500029	0.373086184	27.17457008	158.3263702	0
P5	1.55797E+11	54:24.7	1.022373985	-15.18984467	0.720500052	0.263467878	27.17562485	158.3263702	0
P5	1.55797E+11	54:24.8	1.098202706	-15.19524301	0.736500084	0.215054438	27.17863274	158.8519287	0
P5	1.55797E+11	54:24.9	1.17197901	-15.1998635	0.733500063	0.214942142	27.18451118	158.8519287	0
P5	1.55797E+11	54:25.0	1.244992356	-15.20173537	0.733500063	0.226737276	27.18939972	158.8519287	0
P5	1.55797E+11	54:25.1	1.321023512	-15.19423814	0.754500031	0.22063449	27.19216728	158.8519287	0
P5	1.55797E+11	54:25.2	1.399352064	-15.17669438	0.77850008	0.192571148	27.19407654	158.8519287	0
P5	1.55797E+11	54:25.3	1.477141512	-15.15335184	0.788500071	0.15688245	27.19515228	158.8519287	0
P5	1.55797E+11	54:25.4	1.551346749	-15.12724349	0.779500067	0.12804383	27.19800758	158.8519287	0
P5	1.55797E+11	54:25.5	1.618773328	-15.1020253	0.742500067	0.104388691	27.20396042	159.3807831	0
P5	1.55797E+11	54:25.6	1.678403439	-15.08082258	0.686500072	0.070033401	27.20806122	159.3807831	0
P5	1.55797E+11	54:25.7	1.733159681	-15.06460585	0.636500061	0.007989632	27.21237373	159.3807831	0
P5	1.55797E+11	54:25.8	1.787025334	-15.05344976	0.604500055	-0.083755635	27.2141552	159.3807831	0
P5	1.55797E+11	54:25.9	1.842333413	-15.04676977	0.588500023	-0.187617972	27.21629333	159.3807831	0
P5	1.55797E+11	54:26.0	1.902473951	-15.04431571	0.59950006	-0.271585852	27.21760178	159.3807831	0
P5	1.55797E+11	54:26.1	1.966728894	-15.04764341	0.61650008	-0.305371612	27.21990776	159.3807831	0
P5	1.55797E+11	54:26.2	2.029750886	-15.05702885	0.612500072	-0.279330373	27.22172356	159.3807831	0
P5	1.55797E+11	54:26.3	2.089604517	-15.06559397	0.597500026	-0.210205793	27.22566986	159.3807831	0
P5	1.55797E+11	54:26.4	2.146819002	-15.06588322	0.580500066	-0.130488485	27.22844696	159.9100647	0
P5	1.55797E+11	54:26.5	2.201147414	-15.05908757	0.561500072	-0.071999006	27.2298584	159.9100647	0
P5	1.55797E+11	54:26.6	2.253442209	-15.0464427	0.547500074	-0.051460806	27.231987	159.9100647	0
P5	1.55797E+11	54:26.7	2.305789409	-15.02688851	0.551500022	-0.062382065	27.2330761	159.9100647	0
P5	1.55797E+11	54:26.8	2.358065054	-15.00219398	0.559500039	-0.083652712	27.23583984	159.9100647	0
P5	1.55797E+11	54:26.9	2.407945774	-14.97426284	0.557500064	-0.095127925	27.24102592	159.9100647	0
P5	1.55797E+11	54:27.0	2.451121228	-14.94824023	0.519500077	-0.093179956	27.24616623	159.9100647	0
P5	1.55797E+11	54:27.1	2.485135058	-14.93174799	0.441500008	-0.093830995	27.24973679	159.9100647	0
P5	1.55797E+11	54:27.2	2.513394461	-14.9246609	0.371500015	-0.120654359	27.25150299	159.9100647	0
P5	1.55797E+11	54:27.3	2.541146984	-14.92133337	0.337500006	-0.185110435	27.2533741	159.9100647	0
P5	1.55797E+11	54:27.4	2.57177736	-14.9205707	0.32950002	-0.273047835	27.25596237	159.9100647	0
P5	1.55797E+11	54:27.5	2.605635391	-14.9253559	0.331500024	-0.35089311	27.25787163	159.9100647	0
P5	1.55797E+11	54:27.6	2.642395829	-14.93522212	0.347499996	-0.381278217	27.25910568	160.4225769	0
P5	1.55797E+11	54:27.7	2.681561272	-14.94493076	0.36650002	-0.344373137	27.26013184	160.4225769	0
P5	1.55797E+11	54:27.8	2.720676134	-14.95260942	0.372500002	-0.249944896	27.26157761	160.4225769	0
P5	1.55797E+11	54:27.9	2.758375682	-14.95987344	0.371500015	-0.13141723	27.26471138	160.4225769	0
P5	1.55797E+11	54:28.0	2.794231858	-14.96624201	0.364500016	-0.02788323	27.26615143	160.4225769	0
P5	1.55797E+11	54:28.1	2.826074513	-14.97356012	0.344500005	0.032076865	27.26756287	160.4225769	0
P5	1.55797E+11	54:28.2	2.853097725	-14.98447742	0.319499999	0.039909631	27.26888275	160.4225769	0
P5	1.55797E+11	54:28.3	2.876144232	-14.99688519	0.293500006	0.006222517	27.27273369	160.4225769	0
P5	1.55797E+11	54:28.4	2.897132777	-15.00809066	0.270500004	-0.050181814	27.27493668	160.4225769	0
P5	1.55797E+11	54:28.5	2.9174853	-15.01511499	0.2465	-0.112065375	27.27567863	160.4225769	0
P5	1.55797E+11	54:28.6	2.935016014	-15.01891403	0.213500008	-0.167717919	27.27700233	160.4225769	0
P5	1.55797E+11	54:28.7	2.949953705	-15.0234834	0.1875	-0.209791481	27.27820778	160.4225769	0
P5	1.55797E+11	54:28.8	2.959718695	-15.03547121	0.168500006	-0.236550093	27.27936554	160.4225769	0
P5	1.55797E+11	54:28.9	2.961484354	-15.05698551	0.178499997	-0.244901657	27.28024864	160.4225769	0
P5	1.55797E+11	54:29.0	2.963999084	-15.07231699	0.1505	-0.238589257	27.28127861	160.4225769	0
P5	1.55797E+11	54:29.1	2.96250368	-15.08773984	0.146500006	-0.217505664	27.28232384	160.4225769	0
P5	1.55797E+11	54:29.2	2.948883816	-15.11781945	0.247500002	-0.170006439	27.28309059	160.4225769	0
P5	1.55797E+11	54:29.3	2.93776	-15.13892482	0.215499997	-0.105222128	27.28374481	160.4225769	0
P5	1.55797E+11	54:29.4	2.937890237	-15.13246136	0.048500001	-0.056967575	27.28436089	160.4225769	0
P5	1.55797E+11	54:29.5	2.946137093	-15.1053525	0.109500006	-0.035137143	27.28538513	160.4225769	0
P5	1.55797E+11	54:29.6	2.950239783	-15.07791754	0.153500006	-0.045229379	27.28624916	160.4225769	0
P5	1.55797E+11	54:29.7	2.942922452	-15.0601316	0.1435	-0.07472086	27.2876606	160.4225769	0
P5	1.55797E+11	54:29.8	2.934008888	-15.05006238	0.1285	-0.101458274	27.28900909	160.4225769	0
P5	1.55797E+11	54:29.9	2.932805906	-15.04831347	0.072500005	-0.108595021	27.29089355	160.4225769	0
P5	1.55797E+11	54:30.0	2.950811413	-15.03691526	0.152500004	-0.084789649	27.29182625	160.4225769	0
P5	1.55797E+11	54:30.1	2.98910248	-15.00951331	0.32250002	-0.022596914	27.29254913	160.4225769	0
P5	1.55797E+11	54:30.2	3.039094798	-14.97828449	0.433500022	0.091749907	27.29330635	160.4225769	0
P5	1.55797E+11	54:30.3	3.097335761	-14.94660001	0.525500059	0.262503624	27.29473114	160.4225769	0
P5	1.55797E+11	54:30.4	3.158395466	-14.91825092	0.579500079	0.465212286	27.29787636	160.938858	0
P5	1.55797E+11	54:30.5	3.217686142	-14.89538911	0.595500052	0.650583327	27.30150795	160.938858	0
P5	1.55797E+11	54:30.6	3.273623773	-14.87798714	0.58950007	0.769802153	27.3033638	160.938858	0
P5	1.55797E+11	54:30.7	3.324776044	-14.86711428	0.56250006	0.766591787	27.30504799	160.938858	0
P5	1.55797E+11	54:30.8	3.37359408	-14.86268281	0.538500071	0.635297418	27.30636215	160.938858	0
P5	1.55797E+11	54:30.9	3.425435186	-14.86489908	0.543500066	0.4280819	27.30727005	160.938858	0
P5	1.55797E+11	54:31.0	3.482199276	-14.87373233	0.568500042	0.216818407	27.30845261	160.938858	0
P5	1.55797E+11	54:31.1	3.542842784	-14.8887654	0.597500026	0.067939438	27.30938911	160.938858	0
P5	1.55797E+11	54:31.2	3.60524783	-14.90945061	0.623500049	0.006933873	27.31072807	160.938858	0
P5	1.55797E+11	54:31.3	3.667091609	-14.93474115	0.639500082	0.017687449	27.31418037	161.4478149	0
P5	1.55797E+11	54:31.4	3.725558661	-14.96175922	0.635500073	0.068273775	27.3182373	161.4478149	0
P5	1.55797E+11	54:31.5	3.777418215	-14.98688057	0.601500034	0.114991508	27.32029724	161.4478149	0
P5	1.55797E+11	54:31.6	3.820054391	-15.00843348	0.539500058	0.119126067	27.321558	161.4478149	0
P5	1.55797E+11	54:31.7	3.849519184	-15.02701108	0.44750002	0.057368129	27.32364655	161.4478149	0
P5	1.55797E+11	54:31.8	3.860560155	-15.04325465	0.320500016	-0.076966584	27.32624054	161.4478149	0
P5	1.55797E+11	54:31.9	3.851806547	-15.05499401	0.186499998	-0.271756172	27.32904243	161.4478149	0
P5	1.55797E+11	54:32.0	3.827320463	-15.06164528	0.135499999	-0.488326579	27.33040619	161.4478149	0
P5	1.55797E+11	54:32.1	3.793188544	-15.06534698	0.202500001	-0.663437784	27.33450699	161.4478149	0
P5	1.55797E+11	54:32.2	3.755717786	-15.0694907	0.272500008	-0.73424387	27.3372364	161.4478149	0
P5	1.55797E+11	54:32.3	3.721147949	-15.07645524	0.304500014	-0.665009499	27.34018517	161.4478149	0
P5	1.55797E+11	54:32.4	3.696645993	-15.08197245	0.274500012	-0.476718843	27.34210014	161.4478149	0
P5	1.55797E+11	54:32.5	3.687126895	-15.08284939	0.189500004	-0.247197345	27.34354019	161.4478149	0
P5	1.55797E+11	54:32.6	3.693115346	-15.08013181	0.081500001	-0.080770485	27.34466362	161.4478149	0
P5	1.55797E+11	54:32.7	3.712944071	-15.07234969	0.053500004	-0.040268902	27.3461628	161.4478149	0
P5	1.55797E+11	54:32.8	3.744639539	-15.05789759	0.177499995	-0.100708418	27.34814453	161.4478149	0
P5	1.55797E+11	54:32.9	3.785746722	-15.03831745	0.29550001	-0.175572127	27.34988785	161.4478149	0
P5	1.55797E+11	54:33.0	3.831582823	-15.01729684	0.380500019	-0.164839879	27.35137749	161.4478149	0
P5	1.55797E+11	54:33.1	3.879965263	-14.99613906	0.443500012	-0.021606602	27.35309982	161.4478149	0
P5	1.55797E+11	54:33.2	3.930426587	-14.97244972	0.50150007	0.222758964	27.35462952	161.4478149	0
P5	1.55797E+11	54:33.3	3.981050617	-14.94306167	0.548500061	0.473543018	27.35567474	161.4478149	0
P5	1.55797E+11	54:33.4	4.03255244	-14.90440231	0.60650003	0.647482574	27.35665131	161.4478149	0
P5	1.55797E+11	54:33.5	4.085722431	-14.85819558	0.662500083	0.71228981	27.35894585	161.4478149	0
P5	1.55797E+11	54:33.6	4.139630553	-14.8141499	0.678500056	0.683382332	27.36221695	161.4478149	0
P5	1.55797E+11	54:33.7	4.195367594	-14.77824835	0.672500074	0.60121274	27.36433601	161.9987793	0
P5	1.55797E+11	54:33.8	4.257237623	-14.74712791	0.693500042	0.504865944	27.36716843	161.9987793	0
P5	1.55797E+11	54:33.9	4.326652007	-14.71906989	0.729500055	0.417651385	27.36908722	161.9987793	0
P5	1.55797E+11	54:34.0	4.400381857	-14.69653437	0.748500049	0.33894068	27.37060547	161.9987793	0
P5	1.55797E+11	54:34.1	4.476105907	-14.6771619	0.761500061	0.273092687	27.3731308	161.9987793	0
P5	1.55797E+11	54:34.2	4.551274848	-14.65816522	0.766500056	0.224986881	27.37505913	161.9987793	0
P5	1.55797E+11	54:34.3	4.620270846	-14.63928044	0.735500038	0.188065574	27.37917519	161.9987793	0
P5	1.55797E+11	54:34.4	4.67863419	-14.61899239	0.674500048	0.142348051	27.38459396	162.5076141	0
P5	1.55797E+11	54:34.5	4.727408819	-14.59644072	0.611500025	0.068550795	27.38779831	162.5076141	0
P5	1.55797E+11	54:34.6	4.768893864	-14.5681389	0.564500034	-0.0401452	27.39023972	162.5076141	0
P5	1.55797E+11	54:34.7	4.802288813	-14.52970449	0.534500062	-0.170995682	27.39155769	162.5076141	0
P5	1.55797E+11	54:34.8	4.826994878	-14.48326001	0.515500069	-0.292674243	27.39290619	162.5076141	0
P5	1.55797E+11	54:34.9	4.84434525	-14.43405978	0.500500023	-0.372095704	27.39455605	162.5076141	0
P5	1.55797E+11	54:35.0	4.855428853	-14.38484536	0.486500025	-0.393653303	27.39874077	162.5076141	0
P5	1.55797E+11	54:35.1	4.862832846	-14.34022195	0.458500028	-0.366625428	27.40486336	162.5076141	0
P5	1.55797E+11	54:35.2	4.870005291	-14.30668985	0.394500017	-0.319922715	27.40808678	162.5076141	0
P5	1.55797E+11	54:35.3	4.879163288	-14.28415415	0.32250002	-0.288500637	27.40973663	162.5076141	0
P5	1.55797E+11	54:35.4	4.889875965	-14.26654729	0.276500016	-0.294779032	27.41119576	162.5076141	0
P5	1.55797E+11	54:35.5	4.90073186	-14.25083098	0.242500007	-0.337622941	27.41419029	162.5076141	0
P5	1.55797E+11	54:35.6	4.913259804	-14.23794865	0.210500002	-0.395422369	27.4216156	162.5076141	0
P5	1.55797E+11	54:35.7	4.928028513	-14.22806069	0.1875	-0.438950837	27.4251461	162.5076141	0
P5	1.55797E+11	54:35.8	4.942482563	-14.21907172	0.172499999	-0.447065443	27.42739677	162.5076141	0
P5	1.55797E+11	54:35.9	4.954025673	-14.2096908	0.155499995	-0.416595429	27.42857361	162.5076141	0
P5	1.55797E+11	54:36.0	4.962999189	-14.20429074	0.12250001	-0.362464368	27.42936516	163.0104523	0
P5	1.55797E+11	54:36.1	4.970720177	-14.20267881	0.097500004	-0.304919422	27.43001938	163.0104523	0
P5	1.55797E+11	54:36.2	4.977382589	-14.19896546	0.090500005	-0.259005129	27.43047333	163.0104523	0
P5	1.55797E+11	54:36.3	4.983660905	-14.19448782	0.084500007	-0.228843078	27.43078613	163.0104523	0
P5	1.55797E+11	54:36.4	4.988946529	-14.19224179	0.069500007	-0.20869948	27.43112373	163.0104523	0
P5	1.55797E+11	54:36.5	4.993325787	-14.19218457	0.055500004	-0.189776242	27.43169403	163.0104523	0
P5	1.55797E+11	54:36.6	4.997640172	-14.19537303	0.052500002	-0.167762354	27.43244553	163.0104523	0
P5	1.55797E+11	54:36.7	5.001676416	-14.19860833	0.050500002	-0.143500686	27.43276405	163.0104523	0
P5	1.55797E+11	54:36.8	5.006172406	-14.19746633	0.045500003	-0.119111821	27.43328667	163.0104523	0
P5	1.55797E+11	54:36.9	5.010951783	-14.19499324	0.046500005	-0.095944427	27.4337101	163.0104523	0
P5	1.55797E+11	54:37.0	5.015710869	-14.19386797	0.045500003	-0.074841276	27.4339447	163.0104523	0
P5	1.55797E+11	54:37.1	5.02054464	-14.19128049	0.048500001	-0.055618491	27.43475151	163.0104523	0
P5	1.55797E+11	54:37.2	5.023969618	-14.1855365	0.052500002	-0.036930338	27.43549728	163.0104523	0
P5	1.55797E+11	54:37.3	5.025967819	-14.17925528	0.053500004	-0.019008959	27.43615723	163.0104523	0
P5	1.55797E+11	54:37.4	5.029370821	-14.17482386	0.053500004	-0.004317982	27.43681717	163.0104523	0
P5	1.55797E+11	54:37.5	5.036738295	-14.17195413	0.066500001	0.007755152	27.43723679	163.0104523	0
P5	1.55797E+11	54:37.6	5.04748647	-14.16645156	0.095500007	0.022263411	27.43808174	163.0104523	0
P5	1.55797E+11	54:37.7	5.059054005	-14.15389097	0.133499995	0.046076126	27.43939018	163.0104523	0
P5	1.55797E+11	54:37.8	5.069939978	-14.13325336	0.180500001	0.085618526	27.44083405	163.0104523	0
P5	1.55797E+11	54:37.9	5.0801113	-14.10379353	0.241500005	0.145558313	27.44289017	163.0104523	0
P5	1.55797E+11	54:38.0	5.089243104	-14.06380792	0.321500003	0.228007644	27.44498444	163.0104523	0
P5	1.55797E+11	54:38.1	5.096424066	-14.00999324	0.428500026	0.332530171	27.44601631	163.0104523	0
P5	1.55797E+11	54:38.2	5.101351753	-13.93916204	0.565500021	0.460191607	27.44737244	163.0104523	0
P5	1.55797E+11	54:38.3	5.10422868	-13.85270717	0.706500053	0.609601021	27.44879913	163.0104523	0
P5	1.55797E+11	54:38.4	5.106442758	-13.75766155	0.81250006	0.769672692	27.45134354	163.0104523	0
P5	1.55797E+11	54:38.5	5.110213974	-13.66064934	0.877500057	0.915920794	27.45809555	163.5736694	0
P5	1.55797E+11	54:38.6	5.11612667	-13.56148721	0.933500051	1.017990351	27.46139145	163.5736694	0
P5	1.55797E+11	54:38.7	5.125245225	-13.45526426	1.010499954	1.053700089	27.46393967	163.5736694	0
P5	1.55797E+11	54:38.8	5.13835208	-13.34204448	1.084500074	1.019907951	27.46584892	163.5736694	0
P5	1.55797E+11	54:38.9	5.152552605	-13.22671737	1.125499964	0.933353364	27.46731949	163.5736694	0
P5	1.55797E+11	54:39.0	5.16659535	-13.11349529	1.134500027	0.81895566	27.47042465	164.1237183	0
P5	1.55797E+11	54:39.1	5.181063224	-13.00051817	1.145500064	0.69798106	27.47968674	164.1237183	0
P5	1.55797E+11	54:39.2	5.192915866	-12.88231291	1.181500077	0.583251238	27.48410606	164.1237183	0
P5	1.55797E+11	54:39.3	5.19667201	-12.75789486	1.221500039	0.480924934	27.48645973	164.1237183	0
P5	1.55797E+11	54:39.4	5.190409993	-12.62779859	1.264500022	0.397946715	27.48775482	164.1237183	0
P5	1.55797E+11	54:39.5	5.178489656	-12.49482524	1.296499968	0.341162205	27.49118614	164.7425079	0
P5	1.55797E+11	54:39.6	5.166996297	-12.36236602	1.307500005	0.311951458	27.49982834	164.7425079	0
P5	1.55797E+11	54:39.7	5.159070109	-12.22960189	1.318500042	0.302151591	27.50676346	164.7425079	0
P5	1.55797E+11	54:39.8	5.154611843	-12.09432874	1.340499997	0.297090292	27.50988197	164.7425079	0
P5	1.55797E+11	54:39.9	5.15344948	-11.95558473	1.367500067	0.283707023	27.51123047	165.2823334	0
P5	1.55797E+11	54:40.0	5.156841835	-11.81551557	1.38349998	0.257985681	27.5135746	165.2823334	0
P5	1.55797E+11	54:40.1	5.165146915	-11.67896496	1.370500088	0.223378956	27.5208683	165.2823334	0
P5	1.55797E+11	54:40.2	5.175081173	-11.54484451	1.358500004	0.185466558	27.52637672	165.2823334	0
P5	1.55797E+11	54:40.3	5.18152868	-11.4061752	1.38349998	0.149960205	27.53077126	165.8324585	0
P5	1.55797E+11	54:40.4	5.183556045	-11.26279269	1.413500071	0.119822696	27.53341866	165.8324585	0
P5	1.55797E+11	54:40.5	5.182710219	-11.12220229	1.402500033	0.095362186	27.53540039	165.8324585	0
P5	1.55797E+11	54:40.6	5.179524842	-10.98787433	1.36650002	0.073687844	27.54115295	165.8324585	0
P5	1.55797E+11	54:40.7	5.175979737	-10.8536061	1.361500025	0.052369464	27.54879951	166.3850555	0
P5	1.55797E+11	54:40.8	5.175752159	-10.71418307	1.387500048	0.031606741	27.55345726	166.3850555	0
P5	1.55797E+11	54:40.9	5.180678574	-10.57191079	1.406499982	0.013779511	27.5565033	166.3850555	0
P5	1.55797E+11	54:41.0	5.189306423	-10.42885342	1.415500045	0.005421601	27.55817413	166.3850555	0
P5	1.55797E+11	54:41.1	5.200033591	-10.28700123	1.413500071	0.011227608	27.56736374	166.9521637	0
P5	1.55797E+11	54:41.2	5.21050454	-10.14681686	1.406499982	0.028166564	27.57555199	166.9521637	0
P5	1.55797E+11	54:41.3	5.217178059	-10.00604016	1.41050005	0.047208011	27.57850075	166.9521637	0
P5	1.55797E+11	54:41.4	5.218287904	-9.867099212	1.398500085	0.055449452	27.58129311	166.9521637	0
P5	1.55797E+11	54:41.5	5.214672879	-9.733114061	1.36650002	0.040789526	27.5845108	167.5062408	0
P5	1.55797E+11	54:41.6	5.208122781	-9.603051646	1.335500002	0.000685447	27.59275818	167.5062408	0
P5	1.55797E+11	54:41.7	5.201423767	-9.471582551	1.334500074	-0.05168356	27.6019001	167.5062408	0
P5	1.55797E+11	54:41.8	5.198106804	-9.333467181	1.367500067	-0.093834668	27.60588837	167.5062408	0
P5	1.55797E+11	54:41.9	5.199383879	-9.191912785	1.388499975	-0.108805113	27.60802269	168.0476532	0
P5	1.55797E+11	54:42.0	5.204620267	-9.05239304	1.382500052	-0.092330277	27.61005402	168.0476532	0
P5	1.55797E+11	54:42.1	5.210873849	-8.91612461	1.36650002	-0.05284439	27.61963463	168.0476532	0
P5	1.55797E+11	54:42.2	5.213490837	-8.781804675	1.354500055	-0.009572647	27.62876892	168.0476532	0
P5	1.55797E+11	54:42.3	5.210054741	-8.646570075	1.357500076	0.017971043	27.63203049	168.5930939	0
P5	1.55797E+11	54:42.4	5.201224532	-8.511205607	1.357500076	0.02045938	27.63366699	168.5930939	0
P5	1.55797E+11	54:42.5	5.189193985	-8.379401672	1.336500049	-0.00024257	27.6369915	168.5930939	0
P5	1.55797E+11	54:42.6	5.176697694	-8.250477703	1.315500021	-0.032675091	27.65040016	168.5930939	0
P5	1.55797E+11	54:42.7	5.166432756	-8.117819665	1.330500007	-0.059458476	27.66068268	169.123642	0
P5	1.55797E+11	54:42.8	5.161069549	-7.977162745	1.375500083	-0.065194808	27.66555214	169.123642	0
P5	1.55797E+11	54:42.9	5.162026724	-7.832575503	1.405500054	-0.043539476	27.66940498	169.123642	0
P5	1.55797E+11	54:43.0	5.166864773	-7.689436772	1.407500029	0.000655985	27.67374992	169.123642	0
P5	1.55797E+11	54:43.1	5.172118794	-7.547930051	1.405500054	0.055467851	27.68582916	169.6935577	0
P5	1.55797E+11	54:43.2	5.17575428	-7.403931527	1.425500035	0.107377373	27.69741631	169.6935577	0
P5	1.55797E+11	54:43.3	5.176157441	-7.254312764	1.465499997	0.14598906	27.7031002	169.6935577	0
P5	1.55797E+11	54:43.4	5.173528845	-7.100067475	1.503499985	0.170290455	27.70469666	169.6935577	0
P5	1.55797E+11	54:43.5	5.169187996	-6.937216057	1.568500042	0.193783686	27.70981407	170.3042755	0
P5	1.55797E+11	54:43.6	5.163007035	-6.763387952	1.654500008	0.235955283	27.71607971	170.3042755	0
P5	1.55797E+11	54:43.7	5.155667248	-6.586438364	1.700500011	0.304393917	27.7264061	170.3042755	0
P5	1.55797E+11	54:43.8	5.151626467	-6.408801609	1.729500055	0.388587296	27.73722076	170.8329773	0
P5	1.55797E+11	54:43.9	5.153691472	-6.224982683	1.787500024	0.467456192	27.74239731	170.8329773	0
P5	1.55797E+11	54:44.0	5.161219834	-6.015224237	1.965500116	0.540129006	27.75239182	170.8329773	0
P5	1.55797E+11	54:44.1	5.171177848	-5.771986695	2.210500002	0.631979167	27.76705551	171.4700928	0
P5	1.55797E+11	54:44.2	5.175808567	-5.52790619	2.283499956	0.756615758	27.78521538	171.4700928	0
P5	1.55797E+11	54:44.3	5.170375449	-5.299354366	2.248500109	0.89568454	27.80211449	171.4700928	0
P5	1.55797E+11	54:44.4	5.15515019	-5.070721803	2.279500008	1.003840089	27.81999588	172.1715393	0
P5	1.55797E+11	54:44.5	5.134497372	-4.827598606	2.387500048	1.036568046	27.83951569	172.1715393	0
P5	1.55797E+11	54:44.6	5.118388464	-4.567296944	2.515500069	0.983818293	27.92385674	172.6763	0
P5	1.55797E+11	54:44.7	5.112506196	-4.302544357	2.574500084	0.877214313	27.95274353	172.6763	0
P5	1.55797E+11	54:44.8	5.114335983	-4.04202955	2.578500032	0.76595813	27.96372986	173.2015839	0
P5	1.55797E+11	54:44.9	5.118367841	-3.782070647	2.593500137	0.683111429	27.99647522	173.2015839	0
P5	1.55797E+11	54:45.0	5.118699559	-3.51654647	2.638499975	0.629270196	28.06892586	173.7270813	0
P5	1.55797E+11	54:45.1	5.110562856	-3.24374493	2.695500135	0.583923101	28.09708977	173.7270813	0
P5	1.55797E+11	54:45.2	5.096507114	-2.969457941	2.719500065	0.52570349	28.12735748	174.2746124	0
P5	1.55797E+11	54:45.3	5.085978197	-2.698422632	2.712500095	0.44627893	28.19366646	174.2746124	0
P5	1.55797E+11	54:45.4	5.084830821	-2.424414481	2.73450017	0.366822064	28.25234795	174.8197784	0
P5	1.55797E+11	54:45.5	5.091464273	-2.14259684	2.786499977	0.312854528	28.27161217	174.8197784	0
P5	1.55797E+11	54:45.6	5.099056845	-1.859388715	2.806500196	0.283318132	28.28135681	175.3849792	0
P5	1.55797E+11	54:45.7	5.099796067	-1.576095515	2.817500114	0.266192377	28.35325241	175.3849792	0
P5	1.55797E+11	54:45.8	5.089813697	-1.288679821	2.850500107	0.254033476	28.39777374	175.9557648	0
P5	1.55797E+11	54:45.9	5.072045758	-0.998090611	2.880500078	0.247358531	28.41680717	175.9557648	0
P5	1.55797E+11	54:46.0	5.055229313	-0.707062615	2.894500017	0.246142283	28.45189857	176.5384064	0
P5	1.55797E+11	54:46.1	5.046874116	-0.41820045	2.888500214	0.242798582	28.54064369	176.5384064	0
P5	1.55797E+11	54:46.2	5.047640318	-0.134994448	2.857500076	0.223350152	28.56261635	177.1105194	0
P5	1.55797E+11	54:46.3	5.052484371	0.143716741	2.826500177	0.176057458	28.57687569	177.1105194	0
P5	1.55797E+11	54:46.4	5.05444285	0.421844454	2.813500166	0.102099799	28.66484451	177.6674042	0
P5	1.55797E+11	54:46.5	5.049785913	0.699337381	2.800500154	0.01516354	28.69564438	177.6674042	0
P5	1.55797E+11	54:46.6	5.041854252	0.978179906	2.800500154	-0.064684838	28.71268082	178.223877	0
P5	1.55797E+11	54:46.7	5.036975011	1.260918131	2.818500042	-0.117831543	28.77903366	178.223877	0
P5	1.55797E+11	54:46.8	5.036835903	1.545330094	2.827500105	-0.130132467	28.81471634	178.7910461	0
P5	1.55797E+11	54:46.9	5.038613462	1.830159027	2.833500147	-0.102129072	28.83300209	178.7910461	0
P5	1.55797E+11	54:47.0	5.038811991	2.116574525	2.846500158	-0.049343769	28.87841797	179.3622894	0
P5	1.55797E+11	54:47.1	5.03872594	2.393545639	2.794500113	-0.002607036	28.92679214	179.3622894	0
P5	1.55797E+11	54:47.2	5.04635529	2.634879987	2.574500084	-0.015772052	28.9428215	179.8806458	0
P5	1.55797E+11	54:47.3	5.068459799	2.826293168	2.235500097	-0.153313741	28.9678421	179.8806458	0
P5	1.55797E+11	54:47.4	5.101361409	2.979146117	1.923500061	-0.455610484	29.08625031	179.8806458	0
P5	1.55797E+11	54:47.5	5.129761341	3.119592249	1.734500051	-0.901316881	29.14512253	179.8806458	0
P5	1.55797E+11	54:47.6	5.134508649	3.267763191	1.658500075	-1.393652201	29.17793465	180.5196381	0
P5	1.55797E+11	54:47.7	5.104532982	3.419876891	1.602500081	-1.789942026	29.19450188	180.5196381	0
P5	1.55797E+11	54:47.8	5.042427076	3.560015848	1.513500094	-1.970502019	29.20029259	180.5196381	0
P5	1.55797E+11	54:47.9	4.955110948	3.676571261	1.407500029	-1.902891517	29.20861816	180.5196381	0
P5	1.55797E+11	54:48.0	4.858004148	3.762707409	1.274500012	-1.65922749	29.28411102	181.0865784	0
P5	1.55797E+11	54:48.1	4.755805047	3.819142276	1.162500024	-1.36760509	29.35750008	181.0865784	0
P5	1.55797E+11	54:48.2	4.621303757	3.853662367	1.256500006	-1.112829447	29.38118172	181.0865784	0
P5	1.55797E+11	54:48.3	4.444139628	3.878751136	1.522500038	-0.883457005	29.3926754	181.0865784	0
P5	1.55797E+11	54:48.4	4.231655885	3.90072514	1.815500021	-0.589036465	29.45528412	181.727951	0
P5	1.55797E+11	54:48.5	3.983993103	3.917063669	2.132500172	-0.13158156	29.49589348	181.727951	0
P5	1.55797E+11	54:48.6	3.715602886	3.930165328	2.383500099	0.499570519	29.52991676	182.2448425	0
P5	1.55797E+11	54:48.7	3.446398974	3.945307418	2.510500193	1.193792105	29.57398033	182.2448425	0
P5	1.55797E+11	54:48.8	3.167804913	3.957389642	2.658500195	1.783796906	29.61889076	182.7933197	0
P5	1.55797E+11	54:48.9	2.85514372	3.95667394	2.936500072	2.156667709	29.64341736	182.7933197	0
P5	1.55797E+11	54:49.0	2.508578673	3.949075348	3.226500034	2.30090189	29.6816597	183.4525909	0
P5	1.55797E+11	54:49.1	2.138991702	3.94558208	3.461500168	2.294463158	29.7596283	183.4525909	0
P5	1.55797E+11	54:49.2	1.751685436	3.949160931	3.663500071	2.247040749	29.78923416	184.2094879	0
P5	1.55797E+11	54:49.3	1.356063807	3.955518396	3.803500175	2.224715471	29.8318119	184.2094879	0
P5	1.55797E+11	54:49.4	0.965305907	3.957425267	3.848500252	2.201313496	29.88210869	184.9959106	0
P5	1.55797E+11	54:49.5	0.585037112	3.95547092	3.832500219	2.096240282	29.90759277	184.9959106	0
P5	1.55797E+11	54:49.6	0.209805287	3.956562734	3.820500135	1.854877591	29.94509697	185.7514191	0
P5	1.55797E+11	54:49.7	-0.162957374	3.965960509	3.806500196	1.47672236	30.03298378	185.7514191	0
P5	1.55797E+11	54:49.8	-0.530309769	3.980637777	3.764500141	1.018753767	30.06177711	186.4919281	0
P5	1.55797E+11	54:49.9	-0.891437577	3.992920563	3.708500147	0.568705559	30.10052299	186.4919281	0
P5	1.55797E+11	54:50.0	-1.246216563	3.997726937	3.64350009	0.194323406	30.19082451	187.2080383	0
P5	1.55797E+11	54:50.1	-1.591747855	3.996276672	3.558500051	-0.089126445	30.21158218	187.2080383	0
P5	1.55797E+11	54:50.2	-1.924722686	3.997555116	3.448500156	-0.30125767	30.25005341	187.8865509	0
P5	1.55797E+11	54:50.3	-2.241363634	4.003084538	3.309500217	-0.474352032	30.36570358	187.8865509	0
P5	1.55797E+11	54:50.4	-2.539279411	4.001958337	3.147500038	-0.641851664	30.38070869	188.5011292	0
P5	1.55797E+11	54:50.5	-2.815758387	3.989633429	2.960500002	-0.826334596	30.45223236	188.5011292	0
P5	1.55797E+11	54:50.6	-3.070673495	3.966054818	2.765500069	-1.030951023	30.50349617	189.0337372	0
P5	1.55797E+11	54:50.7	-3.306624399	3.923573632	2.586500168	-1.241462231	30.55639076	189.0337372	0
[truncated: 4,924 more rows]
