# Supplementary material for: Criterion Validity of Catapult ClearSky T6 Local Positioning System for Measuring Inter-Unit Distance
Source: Sensors (Basel). 2020 Jul 1;20(13):3693. doi: 10.3390/s20133693 (PMC7374308; doi:10.3390/s20133693)
Supplement: Supplementary file 1 [file sensors-20-03693-s001.zip › catapult_data/participant6.csv]

	Period: Start Time	5/16/2019 11:51:30 AM	End Time	5/16/2019 12:03:03 PM
Name	Centisec	Time	X	Y	Velocity	Acceleration	PlayerLoad	TotalDistance	StepCount
P6	1.55797E+11	51:31.0	0.777683319	-16.56038216	0.319499999	-0.660228312	3.106816292	14.82002544	0
P6	1.55797E+11	51:31.1	0.77942047	-16.59195058	0.309500009	-0.675907433	3.109638691	14.82002544	0
P6	1.55797E+11	51:31.2	0.780000326	-16.61850981	0.286500007	-0.640209794	3.113554716	14.82002544	0
P6	1.55797E+11	51:31.3	0.772405372	-16.63899905	0.257499993	-0.551463783	3.116411209	14.82002544	0
P6	1.55797E+11	51:31.4	0.753280687	-16.65031505	0.222500011	-0.435765147	3.118403435	14.82002544	0
P6	1.55797E+11	51:31.5	0.721728508	-16.65257555	0.235500008	-0.32538563	3.119228601	14.82002544	0
P6	1.55797E+11	51:31.6	0.676422377	-16.64845525	0.317499995	-0.230058834	3.120102644	15.34130764	0
P6	1.55797E+11	51:31.7	0.616895443	-16.63845054	0.4375	-0.129131034	3.121450186	15.34130764	0
P6	1.55797E+11	51:31.8	0.546729282	-16.62498942	0.553500056	0.009972963	3.122817278	15.34130764	0
P6	1.55797E+11	51:31.9	0.47253831	-16.61122233	0.632500052	0.20171985	3.126752853	15.34130764	0
P6	1.55797E+11	51:32.0	0.400555676	-16.59617511	0.669500053	0.421207964	3.131474495	15.34130764	0
P6	1.55797E+11	51:32.1	0.336509412	-16.57777331	0.661500037	0.606805801	3.136347771	15.34130764	0
P6	1.55797E+11	51:32.2	0.283891447	-16.55322343	0.623500049	0.691600263	3.138466835	15.34130764	0
P6	1.55797E+11	51:32.3	0.244692349	-16.52097769	0.570500076	0.639989138	3.139755964	15.34130764	0
P6	1.55797E+11	51:32.4	0.218236977	-16.48365835	0.515500069	0.464241475	3.140576124	15.34130764	0
P6	1.55797E+11	51:32.5	0.198769076	-16.44458563	0.478500009	0.217792839	3.141645432	15.86064911	0
P6	1.55797E+11	51:32.6	0.18178206	-16.40441541	0.462500006	-0.027385633	3.142685652	15.86064911	0
P6	1.55797E+11	51:32.7	0.164544677	-16.36572567	0.44750002	-0.212898791	3.144575119	15.86064911	0
P6	1.55797E+11	51:32.8	0.144488788	-16.33172676	0.424500018	-0.31415391	3.14625001	15.86064911	0
P6	1.55797E+11	51:32.9	0.121455621	-16.30090964	0.408500016	-0.33734709	3.147827148	15.86064911	0
P6	1.55797E+11	51:33.0	0.093578808	-16.27169426	0.407499999	-0.306971908	3.149585009	15.86064911	0
P6	1.55797E+11	51:33.1	0.05594126	-16.24064964	0.449500024	-0.244563773	3.151840925	15.86064911	0
P6	1.55797E+11	51:33.2	0.005650912	-16.204518	0.532500029	-0.157503784	3.154536247	15.86064911	0
P6	1.55797E+11	51:33.3	-0.056532965	-16.16773021	0.612500072	-0.042546734	3.156298876	15.86064911	0
P6	1.55797E+11	51:33.4	-0.129512201	-16.13763975	0.678500056	0.102157041	3.157626867	15.86064911	0
P6	1.55797E+11	51:33.5	-0.209528491	-16.11471035	0.735500038	0.265195847	3.160195351	16.38555336	0
P6	1.55797E+11	51:33.6	-0.289238986	-16.09449217	0.763500035	0.417285144	3.163725615	16.38555336	0
P6	1.55797E+11	51:33.7	-0.364449867	-16.07394224	0.765500069	0.51993078	3.168095589	16.38555336	0
P6	1.55797E+11	51:33.8	-0.434998015	-16.04868554	0.762500048	0.545577645	3.169658184	16.38555336	0
P6	1.55797E+11	51:33.9	-0.502132279	-16.01736927	0.761500061	0.492043227	3.17134285	16.38555336	0
P6	1.55797E+11	51:34.0	-0.568606271	-15.98393591	0.762500048	0.383107126	3.172207117	16.38555336	0
P6	1.55797E+11	51:34.1	-0.635540535	-15.94958569	0.765500069	0.255732566	3.172910213	16.38555336	0
P6	1.55797E+11	51:34.2	-0.70180018	-15.91361462	0.764500082	0.144029066	3.174643517	16.91731453	0
P6	1.55797E+11	51:34.3	-0.769665752	-15.87840823	0.76850003	0.067465954	3.182050705	16.91731453	0
P6	1.55797E+11	51:34.4	-0.842384048	-15.84805739	0.781500041	0.028336372	3.189169884	16.91731453	0
P6	1.55797E+11	51:34.5	-0.920274263	-15.825889	0.793500066	0.019276278	3.191337824	16.91731453	0
P6	1.55797E+11	51:34.6	-1.001738262	-15.81239562	0.803500056	0.029439965	3.193056583	16.91731453	0
P6	1.55797E+11	51:34.7	-1.081116203	-15.80352165	0.790500045	0.044184126	3.194619179	16.91731453	0
P6	1.55797E+11	51:34.8	-1.153435356	-15.79789171	0.748500049	0.047409173	3.197939396	16.91731453	0
P6	1.55797E+11	51:34.9	-1.217145388	-15.79538538	0.689500034	0.023764223	3.202739239	17.44604683	0
P6	1.55797E+11	51:35.0	-1.269388511	-15.79046857	0.609500051	-0.040284984	3.205405235	17.44604683	0
P6	1.55797E+11	51:35.1	-1.30888596	-15.78337754	0.510500073	-0.150812432	3.207519531	17.44604683	0
P6	1.55797E+11	51:35.2	-1.337057764	-15.78022776	0.406500012	-0.301628888	3.208735466	17.44604683	0
P6	1.55797E+11	51:35.3	-1.355602311	-15.78024049	0.307500005	-0.473780781	3.209946394	17.44604683	0
P6	1.55797E+11	51:35.4	-1.366640196	-15.78048446	0.219500005	-0.640478134	3.211669922	17.44604683	0
P6	1.55797E+11	51:35.5	-1.373686965	-15.78439731	0.155499995	-0.773405135	3.212924719	17.44604683	0
P6	1.55797E+11	51:35.6	-1.378926991	-15.79232579	0.119500004	-0.849190056	3.213901281	17.44604683	0
P6	1.55797E+11	51:35.7	-1.380950977	-15.79919101	0.081500001	-0.857815564	3.214301825	17.44604683	0
P6	1.55797E+11	51:35.8	-1.378746886	-15.80188055	0.039500002	-0.805778623	3.215195417	17.44604683	0
P6	1.55797E+11	51:35.9	-1.372093151	-15.79775575	0.035500001	-0.707630217	3.21637702	17.44604683	0
P6	1.55797E+11	51:36.0	-1.362268882	-15.78798694	0.085500002	-0.575490057	3.217812538	17.44604683	0
P6	1.55797E+11	51:36.1	-1.352549254	-15.77716506	0.108500004	-0.424877733	3.219555616	17.44604683	0
P6	1.55797E+11	51:36.2	-1.344217071	-15.76618745	0.118500009	-0.268383533	3.220800877	17.44604683	0
P6	1.55797E+11	51:36.3	-1.337880873	-15.7554534	0.120500006	-0.121061787	3.22306633	17.44604683	0
P6	1.55797E+11	51:36.4	-1.336456518	-15.74528605	0.107500009	-0.002191424	3.224199295	17.44604683	0
P6	1.55797E+11	51:36.5	-1.343333599	-15.7347153	0.102500007	0.070711941	3.225439548	17.44604683	0
P6	1.55797E+11	51:36.6	-1.359408128	-15.72418579	0.131500006	0.097119458	3.22874999	17.44604683	0
P6	1.55797E+11	51:36.7	-1.386348867	-15.71244885	0.203500003	0.100304246	3.230498075	17.44604683	0
P6	1.55797E+11	51:36.8	-1.428493124	-15.70008386	0.315500021	0.119047634	3.231323242	17.44604683	0
P6	1.55797E+11	51:36.9	-1.486724705	-15.69703958	0.435500026	0.191642866	3.23263669	17.44604683	0
P6	1.55797E+11	51:37.0	-1.553435426	-15.70319133	0.531500041	0.331263036	3.234155178	17.44604683	0
P6	1.55797E+11	51:37.1	-1.616090828	-15.70106333	0.558500051	0.507394433	3.238735437	17.44604683	0
P6	1.55797E+11	51:37.2	-1.6677885	-15.68727927	0.534500062	0.654644549	3.243837833	17.44604683	0
P6	1.55797E+11	51:37.3	-1.7065817	-15.67050911	0.477500021	0.706673622	3.246787071	17.95116234	0
P6	1.55797E+11	51:37.4	-1.732861811	-15.65527401	0.397500008	0.624018788	3.248305559	17.95116234	0
P6	1.55797E+11	51:37.5	-1.751150049	-15.64562512	0.320500016	0.412321538	3.249965906	17.95116234	0
P6	1.55797E+11	51:37.6	-1.765546015	-15.64405513	0.253500015	0.122349158	3.251518488	17.95116234	0
P6	1.55797E+11	51:37.7	-1.776788678	-15.65014955	0.196500003	-0.173233464	3.258110285	17.95116234	0
P6	1.55797E+11	51:37.8	-1.784192446	-15.65973018	0.147499993	-0.411133826	3.259848595	17.95116234	0
P6	1.55797E+11	51:37.9	-1.788409771	-15.66961007	0.11150001	-0.555480778	3.260952234	17.95116234	0
P6	1.55797E+11	51:38.0	-1.789404993	-15.67972014	0.090500005	-0.604012191	3.261708975	17.95116234	0
P6	1.55797E+11	51:38.1	-1.787183059	-15.68742649	0.072500005	-0.577711701	3.262309551	17.95116234	0
P6	1.55797E+11	51:38.2	-1.783694838	-15.69054627	0.052500002	-0.508211672	3.262959003	17.95116234	0
P6	1.55797E+11	51:38.3	-1.779369696	-15.69197124	0.050500002	-0.419774354	3.263618231	17.95116234	0
P6	1.55797E+11	51:38.4	-1.773932301	-15.69346899	0.059500005	-0.327953935	3.264335871	17.95116234	0
P6	1.55797E+11	51:38.5	-1.768556147	-15.69331779	0.058500003	-0.242124975	3.264936447	17.95116234	0
P6	1.55797E+11	51:38.6	-1.764037192	-15.69029289	0.053500004	-0.166780859	3.265175819	17.95116234	0
P6	1.55797E+11	51:38.7	-1.761005642	-15.68535548	0.051500004	-0.104965284	3.265610456	17.95116234	0
P6	1.55797E+11	51:38.8	-1.760150614	-15.68273665	0.035500001	-0.06182861	3.266225576	17.95116234	0
P6	1.55797E+11	51:38.9	-1.760766778	-15.68245122	0.0185	-0.041088399	3.266982317	17.95116234	0
P6	1.55797E+11	51:39.0	-1.763524497	-15.68051383	0.0195	-0.039789502	3.267348528	17.95116234	0
P6	1.55797E+11	51:39.1	-1.770077945	-15.67691591	0.045500003	-0.04592856	3.268481493	17.95116234	0
P6	1.55797E+11	51:39.2	-1.776876291	-15.67102462	0.065500006	-0.045742068	3.269746065	17.95116234	0
P6	1.55797E+11	51:39.3	-1.779777023	-15.66526318	0.058500003	-0.031463042	3.270996094	17.95116234	0
P6	1.55797E+11	51:39.4	-1.780408185	-15.66544507	0.0265	-0.008183331	3.272124052	17.95116234	0
P6	1.55797E+11	51:39.5	-1.781343097	-15.66807087	0.0195	0.011742703	3.272841692	17.95116234	0
P6	1.55797E+11	51:39.6	-1.783499929	-15.66633053	0.031500001	0.016384065	3.273207903	17.95116234	0
P6	1.55797E+11	51:39.7	-1.785324533	-15.6590047	0.056500003	0.007923616	3.2739501	17.95116234	0
P6	1.55797E+11	51:39.8	-1.784941809	-15.64364017	0.104500003	0.004481356	3.274692297	17.95116234	0
P6	1.55797E+11	51:39.9	-1.783296392	-15.6172499	0.184500009	0.031894859	3.2753613	17.95116234	0
P6	1.55797E+11	51:40.0	-1.780429981	-15.58160916	0.263500005	0.107460059	3.276757717	17.95116234	0
P6	1.55797E+11	51:40.1	-1.775947029	-15.54396831	0.305500001	0.223585263	3.278681755	17.95116234	0
P6	1.55797E+11	51:40.2	-1.771141361	-15.5109975	0.304500014	0.34705466	3.28135252	17.95116234	0
P6	1.55797E+11	51:40.3	-1.767183508	-15.48352525	0.286500007	0.431741118	3.283779383	17.95116234	0
P6	1.55797E+11	51:40.4	-1.764659533	-15.46123321	0.260500014	0.441509515	3.285874128	17.95116234	0
P6	1.55797E+11	51:40.5	-1.763501816	-15.44422094	0.223499998	0.365489483	3.287544012	17.95116234	0
P6	1.55797E+11	51:40.6	-1.763750009	-15.4344795	0.167500004	0.221224517	3.288481474	17.95116234	0
P6	1.55797E+11	51:40.7	-1.765736696	-15.43325857	0.097500004	0.040015485	3.289360285	17.95116234	0
P6	1.55797E+11	51:40.8	-1.768679888	-15.43763873	0.040500004	-0.142801017	3.290102482	17.95116234	0
P6	1.55797E+11	51:40.9	-1.771614506	-15.44476501	0.0195	-0.294960856	3.290663958	17.95116234	0
P6	1.55797E+11	51:41.0	-1.773948418	-15.45282392	0.040500004	-0.389907926	3.291162014	17.95116234	0
P6	1.55797E+11	51:41.1	-1.775465691	-15.46006521	0.053500004	-0.415639639	3.291718721	17.95116234	0
P6	1.55797E+11	51:41.2	-1.777169133	-15.46722368	0.067500003	-0.371756494	3.292568445	17.95116234	0
P6	1.55797E+11	51:41.3	-1.77989325	-15.47592744	0.086500004	-0.272463858	3.293334961	17.95116234	0
P6	1.55797E+11	51:41.4	-1.783467508	-15.48586664	0.101500005	-0.144386619	3.293789148	17.95116234	0
P6	1.55797E+11	51:41.5	-1.78789448	-15.4963957	0.11150001	-0.021473274	3.294345617	17.95116234	0
P6	1.55797E+11	51:41.6	-1.793162019	-15.50749569	0.120500006	0.06980712	3.294926643	17.95116234	0
P6	1.55797E+11	51:41.7	-1.797652914	-15.52084277	0.134499997	0.120453089	3.295620203	17.95116234	0
P6	1.55797E+11	51:41.8	-1.79929277	-15.53661992	0.147499993	0.136757076	3.296196222	17.95116234	0
P6	1.55797E+11	51:41.9	-1.798738798	-15.55486505	0.1655	0.135654584	3.296962976	17.95116234	0
P6	1.55797E+11	51:42.0	-1.797409322	-15.57405992	0.176500008	0.13066195	3.298213005	17.95116234	0
P6	1.55797E+11	51:42.1	-1.795119073	-15.58897666	0.156499997	0.123981982	3.299189568	17.95116234	0
P6	1.55797E+11	51:42.2	-1.791590258	-15.59764733	0.120500006	0.105993919	3.299970627	17.95116234	0
P6	1.55797E+11	51:42.3	-1.786328788	-15.60064759	0.085500002	0.067328013	3.300917864	17.95116234	0
P6	1.55797E+11	51:42.4	-1.779830631	-15.59958269	0.064500004	0.006133572	3.301606417	17.95116234	0
P6	1.55797E+11	51:42.5	-1.773208352	-15.59706638	0.058500003	-0.068292819	3.302407265	17.95116234	0
P6	1.55797E+11	51:42.6	-1.767034478	-15.59574384	0.058500003	-0.135819301	3.302934647	17.95116234	0
P6	1.55797E+11	51:42.7	-1.762391936	-15.59663603	0.053500004	-0.176577702	3.30325675	17.95116234	0
P6	1.55797E+11	51:42.8	-1.759889747	-15.59803874	0.040500004	-0.182282597	3.303632736	17.95116234	0
P6	1.55797E+11	51:42.9	-1.759618696	-15.59959837	0.024499999	-0.160828382	3.303911209	17.95116234	0
P6	1.55797E+11	51:43.0	-1.761164126	-15.60272732	0.0185	-0.128717467	3.304184675	17.95116234	0
P6	1.55797E+11	51:43.1	-1.763470043	-15.60711753	0.0275	-0.099830322	3.304457903	17.95116234	0
P6	1.55797E+11	51:43.2	-1.76557391	-15.61134789	0.031500001	-0.080056876	3.304990292	17.95116234	0
P6	1.55797E+11	51:43.3	-1.766975001	-15.61492166	0.031500001	-0.06489069	3.305664063	17.95116234	0
P6	1.55797E+11	51:43.4	-1.767130619	-15.61701406	0.023500001	-0.049294375	3.305942297	17.95116234	0
P6	1.55797E+11	51:43.5	-1.765288218	-15.61685229	0.011500001	-0.033705253	3.306269646	17.95116234	0
P6	1.55797E+11	51:43.6	-1.762474211	-15.61657862	0.015500001	-0.021648047	3.306484461	17.95116234	0
P6	1.55797E+11	51:43.7	-1.759544134	-15.61594485	0.0185	-0.016836833	3.306694269	17.95116234	0
P6	1.55797E+11	51:43.8	-1.755635967	-15.61243658	0.032500003	-0.015668353	3.307065487	17.95116234	0
P6	1.55797E+11	51:43.9	-1.751277981	-15.60727975	0.047500003	-0.010930003	3.307578087	17.95116234	0
P6	1.55797E+11	51:44.0	-1.747353885	-15.60141241	0.055500004	0.003908778	3.308447361	17.95116234	0
P6	1.55797E+11	51:44.1	-1.743561059	-15.59524497	0.0625	0.02844796	3.3090868	17.95116234	0
P6	1.55797E+11	51:44.2	-1.738686286	-15.5904379	0.064500004	0.055376433	3.310053825	17.95116234	0
P6	1.55797E+11	51:44.3	-1.731992371	-15.5863929	0.072500005	0.075687461	3.311074257	17.95116234	0
P6	1.55797E+11	51:44.4	-1.725379364	-15.58142476	0.078500003	0.083826534	3.312080145	17.95116234	0
P6	1.55797E+11	51:44.5	-1.721807024	-15.57555535	0.071500003	0.079340093	3.312665939	17.95116234	0
P6	1.55797E+11	51:44.6	-1.721944354	-15.57089804	0.054500002	0.063028865	3.313051701	17.95116234	0
P6	1.55797E+11	51:44.7	-1.724137329	-15.57130686	0.0195	0.034648426	3.313413143	17.95116234	0
P6	1.55797E+11	51:44.8	-1.726714642	-15.57658734	0.0175	-0.003118222	3.314174891	17.95116234	0
P6	1.55797E+11	51:44.9	-1.728333086	-15.58241814	0.0305	-0.042555571	3.314492226	17.95116234	0
P6	1.55797E+11	51:45.0	-1.728515122	-15.58759268	0.035500001	-0.07257057	3.314780235	17.95116234	0
P6	1.55797E+11	51:45.1	-1.728092875	-15.59158529	0.035500001	-0.083797477	3.31495595	17.95116234	0
P6	1.55797E+11	51:45.2	-1.727978214	-15.5948234	0.034500003	-0.072487116	3.315219641	17.95116234	0
P6	1.55797E+11	51:45.3	-1.728260596	-15.59945527	0.044500005	-0.043723024	3.315415144	17.95116234	0
P6	1.55797E+11	51:45.4	-1.728563137	-15.60232325	0.036500003	-0.012168418	3.315688372	17.95116234	0
P6	1.55797E+11	51:45.5	-1.728416055	-15.60040213	0.0065	0.00607196	3.316235304	17.95116234	0
P6	1.55797E+11	51:45.6	-1.72850806	-15.59552809	0.0175	0.006213045	3.31691885	17.95116234	0
P6	1.55797E+11	51:45.7	-1.729908186	-15.59037756	0.0295	-0.00623866	3.317133904	17.95116234	0
P6	1.55797E+11	51:45.8	-1.730922489	-15.58784821	0.021500001	-0.02203135	3.317534208	17.95116234	0
P6	1.55797E+11	51:45.9	-1.730738028	-15.58899636	0.0025	-0.033305045	3.318281174	17.95116234	0
P6	1.55797E+11	51:46.0	-1.731567035	-15.60244185	0.074500002	-0.024856331	3.318994045	17.95116234	0
P6	1.55797E+11	51:46.1	-1.733737619	-15.63038837	0.177499995	0.015892144	3.319751024	17.95116234	0
P6	1.55797E+11	51:46.2	-1.73626794	-15.66105438	0.221500009	0.093511999	3.320488214	17.95116234	0
P6	1.55797E+11	51:46.3	-1.738699977	-15.68726458	0.222500011	0.196127132	3.321157217	17.95116234	0
P6	1.55797E+11	51:46.4	-1.740460157	-15.6952891	0.131500006	0.281552553	3.321537971	17.95116234	0
P6	1.55797E+11	51:46.5	-1.741882632	-15.67949945	0.024499999	0.296167254	3.321806669	17.95116234	0
P6	1.55797E+11	51:46.6	-1.743368426	-15.65230974	0.121500008	0.230157584	3.322026253	17.95116234	0
P6	1.55797E+11	51:46.7	-1.745003834	-15.62594225	0.158500001	0.109760992	3.3222363	17.95116234	0
P6	1.55797E+11	51:46.8	-1.7471105	-15.60714367	0.149499997	-0.009601914	3.32246089	17.95116234	0
P6	1.55797E+11	51:46.9	-1.748577666	-15.60835245	0.051500004	-0.092672445	3.322939396	17.95116234	0
P6	1.55797E+11	51:47.0	-1.748834231	-15.63197706	0.092500009	-0.110938132	3.323539972	17.95116234	0
P6	1.55797E+11	51:47.1	-1.749750226	-15.65072809	0.095500007	-0.088987462	3.323774338	17.95116234	0
P6	1.55797E+11	51:47.2	-1.751090724	-15.6503161	0.014500001	-0.073708497	3.324003935	17.95116234	0
P6	1.55797E+11	51:47.3	-1.751025859	-15.63927341	0.055500004	-0.081417464	3.324174881	17.95116234	0
P6	1.55797E+11	51:47.4	-1.75043583	-15.63823166	0.0045	-0.114602126	3.324389696	17.95116234	0
P6	1.55797E+11	51:47.5	-1.750983571	-15.6679986	0.180500001	-0.117227875	3.32460928	17.95116234	0
P6	1.55797E+11	51:47.6	-1.751156248	-15.70782834	0.271500021	-0.06424813	3.325317383	17.95116234	0
P6	1.55797E+11	51:47.7	-1.749025894	-15.72051708	0.145500004	0.045429066	3.325654268	17.95116234	0
P6	1.55797E+11	51:47.8	-1.74631269	-15.70302585	0.037500001	0.141134799	3.325859308	17.95116234	0
P6	1.55797E+11	51:47.9	-1.744768897	-15.67251191	0.142499998	0.191944867	3.326015711	17.95116234	0
P6	1.55797E+11	51:48.0	-1.744202142	-15.64914581	0.142499998	0.169607311	3.326171875	17.95116234	0
P6	1.55797E+11	51:48.1	-1.74377015	-15.64187506	0.077500008	0.088205308	3.32636714	17.95116234	0
P6	1.55797E+11	51:48.2	-1.742493305	-15.65057915	0.0165	-0.020137304	3.326982498	17.95116234	0
P6	1.55797E+11	51:48.3	-1.740612576	-15.6708524	0.094500005	-0.106400244	3.327617168	17.95116234	0
P6	1.55797E+11	51:48.4	-1.739635463	-15.68289369	0.070500001	-0.144123748	3.32781744	17.95116234	0
P6	1.55797E+11	51:48.5	-1.740147473	-15.67857136	0.0135	-0.152515873	3.32802248	17.95116234	0
P6	1.55797E+11	51:48.6	-1.739741159	-15.66157517	0.092500009	-0.123360202	3.328217745	17.95116234	0
P6	1.55797E+11	51:48.7	-1.735504371	-15.63200257	0.188500002	-0.069350928	3.328749895	17.95116234	0
P6	1.55797E+11	51:48.8	-1.728028885	-15.59342436	0.2755	0.016042219	3.329848528	17.95116234	0
P6	1.55797E+11	51:48.9	-1.720164216	-15.54985688	0.341500014	0.144087881	3.330878973	17.95116234	0
P6	1.55797E+11	51:49.0	-1.714170537	-15.50188419	0.401500016	0.31509912	3.332324266	17.95116234	0
P6	1.55797E+11	51:49.1	-1.713151871	-15.4478225	0.467500001	0.477717966	3.335620165	17.95116234	0
P6	1.55797E+11	51:49.2	-1.719564284	-15.38423567	0.555500031	0.604513824	3.337162971	17.95116234	0
P6	1.55797E+11	51:49.3	-1.730974504	-15.31026218	0.652500033	0.686914742	3.33829093	17.95116234	0
P6	1.55797E+11	51:49.4	-1.744040539	-15.23076695	0.723500073	0.734480739	3.340673923	17.95116234	0
P6	1.55797E+11	51:49.5	-1.757008017	-15.14722531	0.781500041	0.752041519	3.34538579	18.47686958	0
P6	1.55797E+11	51:49.6	-1.767782264	-15.05623356	0.853500068	0.755213916	3.350087881	18.47686958	0
P6	1.55797E+11	51:49.7	-1.775220218	-14.95770111	0.925500095	0.758261383	3.354379892	18.47686958	0
P6	1.55797E+11	51:49.8	-1.778211852	-14.8551996	0.97450006	0.750391722	3.356396437	18.47686958	0
P6	1.55797E+11	51:49.9	-1.776567804	-14.7520398	1.00150001	0.722201645	3.357622147	18.47686958	0
P6	1.55797E+11	51:50.0	-1.77335006	-14.65057487	1.00849998	0.66873157	3.360361338	18.47686958	0
P6	1.55797E+11	51:50.1	-1.772137696	-14.55331758	0.993500054	0.586916447	3.368886709	19.07097054	0
P6	1.55797E+11	51:50.2	-1.775376378	-14.4623098	0.957500041	0.473878294	3.375800848	19.07097054	0
P6	1.55797E+11	51:50.3	-1.784827637	-14.3783065	0.909500062	0.330046445	3.378422737	19.07097054	0
P6	1.55797E+11	51:50.4	-1.800155391	-14.30342633	0.842500091	0.160058394	3.38056159	19.07097054	0
P6	1.55797E+11	51:50.5	-1.817252913	-14.24025296	0.75150007	-0.027997728	3.384619236	19.07097054	0
P6	1.55797E+11	51:50.6	-1.831306199	-14.18739914	0.656500041	-0.220440716	3.39312005	19.07097054	0
P6	1.55797E+11	51:50.7	-1.839413074	-14.141617	0.571500063	-0.401785642	3.398579121	19.07097054	0
P6	1.55797E+11	51:50.8	-1.840355591	-14.10210919	0.490500003	-0.560067773	3.400800705	19.07097054	0
P6	1.55797E+11	51:50.9	-1.836063525	-14.06950441	0.409500003	-0.68582499	3.403042078	19.07097054	0
P6	1.55797E+11	51:51.0	-1.829181503	-14.04348761	0.335500002	-0.771251082	3.406806707	19.58398247	0
P6	1.55797E+11	51:51.1	-1.821254697	-14.02389458	0.266499996	-0.814048111	3.409794807	19.58398247	0
P6	1.55797E+11	51:51.2	-1.813902928	-14.01149526	0.196500003	-0.820394397	3.410991192	19.58398247	0
P6	1.55797E+11	51:51.3	-1.808716137	-14.00612811	0.127499998	-0.801999509	3.411938429	19.58398247	0
P6	1.55797E+11	51:51.4	-1.806339402	-14.00504531	0.073500007	-0.769675791	3.412544012	19.58398247	0
P6	1.55797E+11	51:51.5	-1.804891177	-14.00547658	0.043500002	-0.728492618	3.413051844	19.58398247	0
P6	1.55797E+11	51:51.6	-1.802559014	-14.00807128	0.034500003	-0.67529422	3.413564444	19.58398247	0
P6	1.55797E+11	51:51.7	-1.800692322	-14.01123878	0.036500003	-0.601806879	3.414052725	19.58398247	0
P6	1.55797E+11	51:51.8	-1.800100014	-14.01218644	0.0265	-0.505455852	3.415742159	19.58398247	0
P6	1.55797E+11	51:51.9	-1.799670807	-14.01229836	0.022500001	-0.392645329	3.416738272	19.58398247	0
P6	1.55797E+11	51:52.0	-1.799013652	-14.01198807	0.0185	-0.278678745	3.417309523	19.58398247	0
P6	1.55797E+11	51:52.1	-1.798131841	-14.01272944	0.021500001	-0.179041058	3.417851448	19.58398247	0
P6	1.55797E+11	51:52.2	-1.797156562	-14.01664412	0.037500001	-0.102431305	3.418242216	19.58398247	0
P6	1.55797E+11	51:52.3	-1.796302018	-14.02025085	0.036500003	-0.050360136	3.419072151	19.58398247	0
P6	1.55797E+11	51:52.4	-1.796332811	-14.02147584	0.021500001	-0.019110234	3.419633865	19.58398247	0
P6	1.55797E+11	51:52.5	-1.796187308	-14.02208458	0.015500001	-0.003459226	3.420146465	19.58398247	0
P6	1.55797E+11	51:52.6	-1.794148287	-14.0241689	0.0255	0.002381755	3.420688391	19.58398247	0
P6	1.55797E+11	51:52.7	-1.792502778	-14.02903474	0.039500002	0.003102941	3.421069384	19.58398247	0
P6	1.55797E+11	51:52.8	-1.792880106	-14.03427755	0.042500004	0.003485724	3.421738386	19.58398247	0
P6	1.55797E+11	51:52.9	-1.793334464	-14.03791126	0.035500001	0.006324015	3.42249012	19.58398247	0
P6	1.55797E+11	51:53.0	-1.792390511	-14.04112993	0.034500003	0.012892838	3.423154354	19.58398247	0
P6	1.55797E+11	51:53.1	-1.790978866	-14.04374958	0.031500001	0.018924927	3.423598528	19.58398247	0
P6	1.55797E+11	51:53.2	-1.7900333	-14.04253764	0.010500001	0.016127696	3.423994064	19.58398247	0
P6	1.55797E+11	51:53.3	-1.789523712	-14.03684389	0.0265	0.005801031	3.424706936	19.58398247	0
P6	1.55797E+11	51:53.4	-1.790436691	-14.03024862	0.039500002	-0.007551399	3.425961971	19.58398247	0
P6	1.55797E+11	51:53.5	-1.793435737	-14.0253756	0.041500002	-0.014818251	3.427212	19.58398247	0
P6	1.55797E+11	51:53.6	-1.79754901	-14.02360885	0.036500003	-0.011365606	3.428115129	19.58398247	0
P6	1.55797E+11	51:53.7	-1.80184792	-14.02427744	0.034500003	0.001123006	3.428881884	19.58398247	0
P6	1.55797E+11	51:53.8	-1.806218156	-14.02516406	0.037500001	0.014568863	3.430190325	19.58398247	0
P6	1.55797E+11	51:53.9	-1.809919579	-14.02646449	0.035500001	0.020451015	3.431381941	19.58398247	0
P6	1.55797E+11	51:54.0	-1.812859236	-14.02868354	0.034500003	0.017618945	3.43214345	19.58398247	0
P6	1.55797E+11	51:54.1	-1.816788485	-14.03250602	0.045500003	0.011160551	3.432719707	19.58398247	0
P6	1.55797E+11	51:54.2	-1.820817931	-14.03695951	0.051500004	0.007586636	3.433813572	19.58398247	0
P6	1.55797E+11	51:54.3	-1.822659531	-14.03904079	0.035500001	0.006417429	3.434814453	19.58398247	0
P6	1.55797E+11	51:54.4	-1.821768914	-14.03992519	0.0185	0.006171204	3.435449123	19.58398247	0
P6	1.55797E+11	51:54.5	-1.818286561	-14.04083201	0.0195	0.001051179	3.436035156	19.58398247	0
P6	1.55797E+11	51:54.6	-1.813723174	-14.04000457	0.0255	-0.010607733	3.436870098	19.58398247	0
P6	1.55797E+11	51:54.7	-1.810989986	-14.0386977	0.020500001	-0.025408801	3.437524319	19.58398247	0
P6	1.55797E+11	51:54.8	-1.811897637	-14.04114475	0.0175	-0.036443058	3.438559532	19.58398247	0
P6	1.55797E+11	51:54.9	-1.815154959	-14.04697914	0.040500004	-0.035150014	3.438940525	19.58398247	0
P6	1.55797E+11	51:55.0	-1.818924578	-14.05181403	0.042500004	-0.021918382	3.439399481	19.58398247	0
P6	1.55797E+11	51:55.1	-1.822004087	-14.05360184	0.0305	-0.002611134	3.439877987	19.58398247	0
P6	1.55797E+11	51:55.2	-1.823071509	-14.05291887	0.014500001	0.012391816	3.440405369	19.58398247	0
P6	1.55797E+11	51:55.3	-1.822414803	-14.05224911	0.0045	0.014370489	3.441411018	19.58398247	0
P6	1.55797E+11	51:55.4	-1.821794072	-14.05240643	0.0065	0.000737754	3.442128897	19.58398247	0
P6	1.55797E+11	51:55.5	-1.821862189	-14.05026411	0.010500001	-0.02103658	3.442534208	19.58398247	0
P6	1.55797E+11	51:55.6	-1.821954564	-14.045957	0.0265	-0.036539137	3.44336915	19.58398247	0
P6	1.55797E+11	51:55.7	-1.822769187	-14.04306335	0.023500001	-0.038644262	3.443847656	19.58398247	0
P6	1.55797E+11	51:55.8	-1.82460861	-14.04168673	0.021500001	-0.025950339	3.444340706	19.58398247	0
P6	1.55797E+11	51:55.9	-1.825608203	-14.04094937	0.0165	-0.006623466	3.444941521	19.58398247	0
P6	1.55797E+11	51:56.0	-1.824521967	-14.04043692	0.011500001	0.009902654	3.445493221	19.58398247	0
P6	1.55797E+11	51:56.1	-1.822379871	-14.04009805	0.014500001	0.014306074	3.446069241	19.58398247	0
P6	1.55797E+11	51:56.2	-1.82139545	-14.04153084	0.0075	0.006232351	3.447016716	19.58398247	0
P6	1.55797E+11	51:56.3	-1.822141054	-14.04500396	0.0185	-0.004889324	3.447851658	19.58398247	0
P6	1.55797E+11	51:56.4	-1.824293585	-14.04851839	0.0265	-0.011002491	3.44878912	19.58398247	0
P6	1.55797E+11	51:56.5	-1.827266959	-14.05066545	0.0275	-0.007187113	3.449409246	19.58398247	0
P6	1.55797E+11	51:56.6	-1.828860229	-14.05256687	0.024499999	0.002987623	3.450644493	19.58398247	0
P6	1.55797E+11	51:56.7	-1.828194142	-14.05325152	0.0135	0.013139004	3.451650381	19.58398247	0
P6	1.55797E+11	51:56.8	-1.828052415	-14.05036976	0.009500001	0.015595705	3.452421904	19.58398247	0
P6	1.55797E+11	51:56.9	-1.829769082	-14.04504807	0.031500001	0.01212754	3.453989267	19.58398247	0
P6	1.55797E+11	51:57.0	-1.830816084	-14.03963425	0.037500001	0.007462223	3.455356359	19.58398247	0
P6	1.55797E+11	51:57.1	-1.829668903	-14.03622872	0.0305	0.006071346	3.456386805	19.58398247	0
P6	1.55797E+11	51:57.2	-1.827173851	-14.03394441	0.0295	0.01050685	3.457099676	19.58398247	0
P6	1.55797E+11	51:57.3	-1.82488959	-14.03166089	0.0305	0.017465591	3.457875967	19.58398247	0
P6	1.55797E+11	51:57.4	-1.8229753	-14.0278965	0.039500002	0.023848834	3.458608389	19.58398247	0
P6	1.55797E+11	51:57.5	-1.819927659	-14.02758817	0.0295	0.02360926	3.459155321	19.58398247	0
P6	1.55797E+11	51:57.6	-1.81610128	-14.03205935	0.035500001	0.018824929	3.459970713	19.58398247	0
P6	1.55797E+11	51:57.7	-1.812872149	-14.02103973	0.076500006	0.018795671	3.461269617	19.58398247	0
P6	1.55797E+11	51:57.8	-1.809940199	-13.9895029	0.205500007	0.048985891	3.462109327	19.58398247	0
P6	1.55797E+11	51:57.9	-1.80698236	-13.95676837	0.241500005	0.116212897	3.466020584	19.58398247	0
P6	1.55797E+11	51:58.0	-1.804821865	-13.93614654	0.196500003	0.206206128	3.468579054	19.58398247	0
P6	1.55797E+11	51:58.1	-1.804830627	-13.93038844	0.115500003	0.274054796	3.470913172	19.58398247	0
P6	1.55797E+11	51:58.2	-1.808043396	-13.93655825	0.036500003	0.270950258	3.471967697	19.58398247	0
P6	1.55797E+11	51:58.3	-1.814041294	-13.94991225	0.045500003	0.180469528	3.473588943	19.58398247	0
P6	1.55797E+11	51:58.4	-1.819603711	-13.96612475	0.086500004	0.030692866	3.475053787	19.58398247	0
P6	1.55797E+11	51:58.5	-1.82051772	-13.98199016	0.104500003	-0.111980274	3.47674799	19.58398247	0
P6	1.55797E+11	51:58.6	-1.816688386	-13.99475344	0.107500009	-0.188946441	3.479716778	19.58398247	0
P6	1.55797E+11	51:58.7	-1.812106541	-14.00316649	0.096500002	-0.175534964	3.481391668	19.58398247	0
P6	1.55797E+11	51:58.8	-1.809549083	-14.00840927	0.081500001	-0.101719253	3.482788086	19.58398247	0
P6	1.55797E+11	51:58.9	-1.808519589	-14.01122174	0.063500002	-0.021947656	3.484409094	19.58398247	0
P6	1.55797E+11	51:59.0	-1.808020203	-14.01079753	0.037500001	0.011243552	3.486074209	19.58398247	0
P6	1.55797E+11	51:59.1	-1.809173753	-14.00808216	0.0125	-0.013303597	3.487758875	19.58398247	0
P6	1.55797E+11	51:59.2	-1.813732466	-14.00692971	0.0265	-0.066871725	3.489443302	19.58398247	0
P6	1.55797E+11	51:59.3	-1.821267392	-14.00877813	0.051500004	-0.111633681	3.491835833	19.58398247	0
P6	1.55797E+11	51:59.4	-1.830345016	-14.01394729	0.074500002	-0.117312208	3.492773533	19.58398247	0
P6	1.55797E+11	51:59.5	-1.839496269	-14.0225451	0.094500005	-0.079938218	3.493374109	19.58398247	0
P6	1.55797E+11	51:59.6	-1.846908159	-14.02892446	0.087500006	-0.017278783	3.494209051	19.58398247	0
P6	1.55797E+11	51:59.7	-1.851275142	-14.02776406	0.056500003	0.042262569	3.495068312	19.58398247	0
P6	1.55797E+11	51:59.8	-1.852950071	-14.02267585	0.042500004	0.073105484	3.496059656	19.58398247	0
P6	1.55797E+11	51:59.9	-1.853675085	-14.01919767	0.033500001	0.06331221	3.497133732	19.58398247	0
P6	1.55797E+11	52:00.0	-1.85346721	-14.01639507	0.0255	0.01967488	3.497548819	19.58398247	0
P6	1.55797E+11	52:00.1	-1.850925014	-14.01199097	0.033500001	-0.034607559	3.497797966	19.58398247	0
P6	1.55797E+11	52:00.2	-1.846245958	-14.00754175	0.044500005	-0.072928056	3.49834466	19.58398247	0
P6	1.55797E+11	52:00.3	-1.840608491	-14.00516442	0.047500003	-0.079694152	3.498627901	19.58398247	0
P6	1.55797E+11	52:00.4	-1.835151031	-14.00585539	0.044500005	-0.059063461	3.498979568	19.58398247	0
P6	1.55797E+11	52:00.5	-1.831108471	-14.00980413	0.042500004	-0.026241189	3.499731541	19.58398247	0
P6	1.55797E+11	52:00.6	-1.828483908	-14.01387566	0.039500002	0.001951082	3.500395536	19.58398247	0
P6	1.55797E+11	52:00.7	-1.826802763	-14.01604286	0.032500003	0.013904679	3.501039982	19.58398247	0
P6	1.55797E+11	52:00.8	-1.826388657	-14.01792522	0.0255	0.008501348	3.50165534	19.58398247	0
P6	1.55797E+11	52:00.9	-1.82673217	-14.01941179	0.0195	-0.006915408	3.502075195	19.58398247	0
P6	1.55797E+11	52:01.0	-1.827493191	-14.02010384	0.0135	-0.025476975	3.502568245	19.58398247	0
P6	1.55797E+11	52:01.1	-1.830013996	-14.02084667	0.0165	-0.040312622	3.502988338	19.58398247	0
P6	1.55797E+11	52:01.2	-1.833831874	-14.02001001	0.023500001	-0.045986585	3.503383875	19.58398247	0
P6	1.55797E+11	52:01.3	-1.836328119	-14.01590186	0.0295	-0.040855274	3.503559589	19.58398247	0
P6	1.55797E+11	52:01.4	-1.837397099	-14.01091912	0.034500003	-0.026437437	3.50380373	19.58398247	0
P6	1.55797E+11	52:01.5	-1.838411601	-14.00818155	0.0285	-0.007763729	3.504365206	19.58398247	0
P6	1.55797E+11	52:01.6	-1.83972183	-14.00991486	0.0165	0.007572751	3.504741192	19.58398247	0
P6	1.55797E+11	52:01.7	-1.841379892	-14.01499103	0.0295	0.015948351	3.505043983	19.58398247	0
P6	1.55797E+11	52:01.8	-1.843580052	-14.01761206	0.0265	0.014897361	3.505292892	19.58398247	0
P6	1.55797E+11	52:01.9	-1.846131725	-14.01614201	0.024499999	0.008098966	3.50552249	19.58398247	0
P6	1.55797E+11	52:02.0	-1.847095681	-14.01366417	0.0195	-0.000617246	3.506201267	19.58398247	0
P6	1.55797E+11	52:02.1	-1.845914208	-14.01166456	0.0125	-0.008065904	3.506533146	19.58398247	0
P6	1.55797E+11	52:02.2	-1.844027402	-14.0089323	0.020500001	-0.012393555	3.506796837	19.58398247	0
P6	1.55797E+11	52:02.3	-1.842309206	-14.00595823	0.0255	-0.013678602	3.507021427	19.58398247	0
P6	1.55797E+11	52:02.4	-1.841937599	-14.00737515	0.0045	-0.015073029	3.507265568	19.58398247	0
P6	1.55797E+11	52:02.5	-1.842864517	-14.01257677	0.0265	-0.013493433	3.508105516	19.58398247	0
P6	1.55797E+11	52:02.6	-1.844498951	-14.01567252	0.021500001	-0.0103361	3.508535147	19.58398247	0
P6	1.55797E+11	52:02.7	-1.846178012	-14.01548214	0.010500001	-0.006700058	3.508803606	19.58398247	0
P6	1.55797E+11	52:02.8	-1.847220829	-14.01490043	0.0085	-0.004422342	3.509082079	19.58398247	0
P6	1.55797E+11	52:02.9	-1.849332402	-14.01684857	0.022500001	-0.003561839	3.509306669	19.58398247	0
P6	1.55797E+11	52:03.0	-1.852188579	-14.02093396	0.036500003	-0.001180107	3.509477615	19.58398247	0
P6	1.55797E+11	52:03.1	-1.854333302	-14.02300926	0.0285	0.003419002	3.509970665	19.58398247	0
P6	1.55797E+11	52:03.2	-1.857146193	-14.01986322	0.0265	0.011756144	3.510234356	19.58398247	0
P6	1.55797E+11	52:03.3	-1.86116557	-14.01309289	0.050500002	0.023946971	3.510703087	19.58398247	0
P6	1.55797E+11	52:03.4	-1.866549439	-14.00640814	0.0625	0.038527232	3.51098156	19.58398247	0
P6	1.55797E+11	52:03.5	-1.873785906	-14.00105992	0.073500007	0.05256496	3.511484385	19.58398247	0
P6	1.55797E+11	52:03.6	-1.882041073	-13.99738513	0.079500005	0.068322591	3.512260675	19.58398247	0
P6	1.55797E+11	52:03.7	-1.890342074	-13.99423707	0.082500003	0.081335574	3.513286114	19.58398247	0
P6	1.55797E+11	52:03.8	-1.898753595	-13.9898619	0.090500005	0.089321665	3.51419425	19.58398247	0
P6	1.55797E+11	52:03.9	-1.907960874	-13.98354275	0.103500009	0.092213415	3.515190363	19.58398247	0
P6	1.55797E+11	52:04.0	-1.916633326	-13.97354004	0.118500009	0.091813341	3.515820265	19.58398247	0
P6	1.55797E+11	52:04.1	-1.922045648	-13.96149067	0.119500004	0.089011259	3.516694307	19.58398247	0
P6	1.55797E+11	52:04.2	-1.922425796	-13.94818324	0.118500009	0.084829822	3.517387629	19.58398247	0
P6	1.55797E+11	52:04.3	-1.917167462	-13.9289692	0.156499997	0.085867748	3.518413067	19.58398247	0
P6	1.55797E+11	52:04.4	-1.909472951	-13.90567334	0.195500001	0.097281471	3.519970655	19.58398247	0
P6	1.55797E+11	52:04.5	-1.903485859	-13.8850691	0.193499997	0.115161784	3.521362305	19.58398247	0
P6	1.55797E+11	52:04.6	-1.90059636	-13.86979257	0.168500006	0.130827457	3.522748947	19.58398247	0
P6	1.55797E+11	52:04.7	-1.901819059	-13.86347149	0.112500004	0.126564234	3.524086952	19.58398247	0
P6	1.55797E+11	52:04.8	-1.905949497	-13.86832759	0.036500003	0.081221364	3.525986433	19.58398247	0
P6	1.55797E+11	52:04.9	-1.907940115	-13.87732925	0.0135	-0.00895482	3.530366182	19.58398247	0
P6	1.55797E+11	52:05.0	-1.904928713	-13.88582604	0.039500002	-0.120780915	3.533041954	19.58398247	0
P6	1.55797E+11	52:05.1	-1.897734918	-13.89581604	0.077500008	-0.211237088	3.535151482	19.58398247	0
P6	1.55797E+11	52:05.2	-1.888613655	-13.90715974	0.108500004	-0.239587903	3.540014744	19.58398247	0
P6	1.55797E+11	52:05.3	-1.881601294	-13.91919252	0.120500006	-0.189995617	3.542041063	19.58398247	0
P6	1.55797E+11	52:05.4	-1.876005963	-13.92895526	0.114500009	-0.083908223	3.544331074	19.58398247	0
P6	1.55797E+11	52:05.5	-1.868525397	-13.93370871	0.101500005	0.028260771	3.548110247	19.58398247	0
P6	1.55797E+11	52:05.6	-1.861700413	-13.9359106	0.087500006	0.098510385	3.550424814	19.58398247	0
P6	1.55797E+11	52:05.7	-1.85749237	-13.93751592	0.069500007	0.105828628	3.552719831	19.58398247	0
P6	1.55797E+11	52:05.8	-1.856246259	-13.93781512	0.044500005	0.058270894	3.561943293	19.58398247	0
P6	1.55797E+11	52:05.9	-1.860253034	-13.93511644	0.0045	-0.020348735	3.568090916	19.58398247	0
P6	1.55797E+11	52:06.0	-1.867541714	-13.92819844	0.046500005	-0.089341938	3.572758675	19.58398247	0
P6	1.55797E+11	52:06.1	-1.875434774	-13.91853003	0.078500003	-0.123947799	3.57485342	19.58398247	0
P6	1.55797E+11	52:06.2	-1.884390772	-13.90667018	0.109500006	-0.110486656	3.57640624	19.58398247	0
P6	1.55797E+11	52:06.3	-1.894644638	-13.89217834	0.142499998	-0.051468562	3.578281164	19.58398247	0
P6	1.55797E+11	52:06.4	-1.905698665	-13.8784717	0.156499997	0.037079554	3.580790997	19.58398247	0
P6	1.55797E+11	52:06.5	-1.917900547	-13.8695231	0.1505	0.125174433	3.58235836	19.58398247	0
P6	1.55797E+11	52:06.6	-1.93292558	-13.86636491	0.1505	0.183694616	3.584213972	19.58398247	0
P6	1.55797E+11	52:06.7	-1.949486823	-13.86701454	0.154500008	0.198856801	3.59023428	19.58398247	0
P6	1.55797E+11	52:06.8	-1.964841496	-13.86972063	0.1505	0.171079323	3.593105555	19.58398247	0
P6	1.55797E+11	52:06.9	-1.977423124	-13.87569609	0.137500003	0.11758136	3.596464872	19.58398247	0
P6	1.55797E+11	52:07.0	-1.98666358	-13.88424876	0.124500006	0.056763258	3.601777315	19.58398247	0
P6	1.55797E+11	52:07.1	-1.992425691	-13.89105062	0.103500009	0.004668502	3.605288029	19.58398247	0
P6	1.55797E+11	52:07.2	-1.995080438	-13.8965291	0.081500001	-0.040438797	3.608261824	19.58398247	0
P6	1.55797E+11	52:07.3	-1.99666846	-13.9053847	0.089500003	-0.076329112	3.610639572	19.58398247	0
P6	1.55797E+11	52:07.4	-1.997019893	-13.91750497	0.106500007	-0.097742565	3.612114191	19.58398247	0
P6	1.55797E+11	52:07.5	-1.99474613	-13.92897415	0.106500007	-0.10085848	3.61295414	19.58398247	0
P6	1.55797E+11	52:07.6	-1.991815218	-13.93763379	0.095500007	-0.086011589	3.614501953	19.58398247	0
P6	1.55797E+11	52:07.7	-1.989173975	-13.94374522	0.081500001	-0.060087919	3.615839958	19.58398247	0
P6	1.55797E+11	52:07.8	-1.98567932	-13.94648717	0.0625	-0.038170215	3.617295027	19.58398247	0
P6	1.55797E+11	52:07.9	-1.98163735	-13.94501639	0.043500002	-0.034668405	3.618417978	19.58398247	0
P6	1.55797E+11	52:08.0	-1.978167201	-13.94214411	0.036500003	-0.051683914	3.619126081	19.58398247	0
P6	1.55797E+11	52:08.1	-1.97714279	-13.94042621	0.022500001	-0.081514657	3.619677782	19.58398247	0
P6	1.55797E+11	52:08.2	-1.977313996	-13.93806969	0.0175	-0.11005497	3.620063543	19.58398247	0
P6	1.55797E+11	52:08.3	-1.976106159	-13.9353206	0.0275	-0.123652063	3.620449305	19.58398247	0
P6	1.55797E+11	52:08.4	-1.975161347	-13.93609007	0.015500001	-0.118180946	3.620995998	19.58398247	0
P6	1.55797E+11	52:08.5	-1.975491954	-13.9408135	0.021500001	-0.096988343	3.621557713	19.58398247	0
P6	1.55797E+11	52:08.6	-1.975950852	-13.94544586	0.0265	-0.06929975	3.622221708	19.58398247	0
P6	1.55797E+11	52:08.7	-1.977188298	-13.947816	0.0185	-0.042563584	3.622622013	19.58398247	0
P6	1.55797E+11	52:08.8	-1.979782046	-13.94802581	0.0175	-0.022296	3.622968674	19.58398247	0
P6	1.55797E+11	52:08.9	-1.981637819	-13.94529637	0.0185	-0.010129676	3.623173714	19.58398247	0
P6	1.55797E+11	52:09.0	-1.982485048	-13.9409381	0.0265	-0.00369908	3.623330116	19.58398247	0
P6	1.55797E+11	52:09.1	-1.983516218	-13.93683369	0.0305	0.000287646	3.623950243	19.58398247	0
P6	1.55797E+11	52:09.2	-1.983911769	-13.93411578	0.0255	0.003983144	3.624394417	19.58398247	0
P6	1.55797E+11	52:09.3	-1.984056669	-13.93236611	0.021500001	0.007374408	3.624624014	19.58398247	0
P6	1.55797E+11	52:09.4	-1.985493869	-13.93131739	0.020500001	0.009654572	3.625087976	19.58398247	0
P6	1.55797E+11	52:09.5	-1.988665927	-13.93271551	0.023500001	0.007894242	3.625419855	19.58398247	0
P6	1.55797E+11	52:09.6	-1.992393638	-13.93484854	0.0295	0.004782895	3.626122952	19.58398247	0
P6	1.55797E+11	52:09.7	-1.994297018	-13.93595447	0.020500001	0.000779475	3.626528263	19.58398247	0
P6	1.55797E+11	52:09.8	-1.993648592	-13.93694899	0.0085	-0.00440498	3.627050877	19.58398247	0
P6	1.55797E+11	52:09.9	-1.99143392	-13.93871923	0.014500001	-0.00872287	3.627280235	19.58398247	0
P6	1.55797E+11	52:10.0	-1.989657712	-13.94200808	0.0255	-0.011159022	3.627553701	19.58398247	0
P6	1.55797E+11	52:10.1	-1.989656806	-13.94539304	0.0275	-0.01063321	3.628217697	19.58398247	0
P6	1.55797E+11	52:10.2	-1.989355015	-13.94692147	0.0195	-0.007765386	3.628540039	19.58398247	0
P6	1.55797E+11	52:10.3	-1.987276378	-13.94641938	0.0165	-0.003137488	3.628979445	19.58398247	0
P6	1.55797E+11	52:10.4	-1.984967767	-13.94454321	0.0185	0.001268729	3.629404306	19.58398247	0
P6	1.55797E+11	52:10.5	-1.983115141	-13.94369917	0.0175	0.002704505	3.629985332	19.58398247	0
P6	1.55797E+11	52:10.6	-1.982209462	-13.94642095	0.021500001	0.001019704	3.630517483	19.58398247	0
P6	1.55797E+11	52:10.7	-1.983659442	-13.9519636	0.036500003	0.000587949	3.631171942	19.58398247	0
P6	1.55797E+11	52:10.8	-1.9862095	-13.95648145	0.036500003	0.004021131	3.631787062	19.58398247	0
P6	1.55797E+11	52:10.9	-1.988280227	-13.95662639	0.0175	0.009455673	3.632163048	19.58398247	0
P6	1.55797E+11	52:11.0	-1.989878894	-13.95610854	0.014500001	0.013919401	3.632582903	19.58398247	0
P6	1.55797E+11	52:11.1	-1.989540507	-13.95956745	0.0275	0.013840715	3.633208036	19.58398247	0
P6	1.55797E+11	52:11.2	-1.987567839	-13.96241338	0.0265	0.007582371	3.633725643	19.58398247	0
P6	1.55797E+11	52:11.3	-1.986611164	-13.96034229	0.0055	-0.004136601	3.634003878	19.58398247	0
P6	1.55797E+11	52:11.4	-1.986446596	-13.9550227	0.0275	-0.011840286	3.634340763	19.58398247	0
P6	1.55797E+11	52:11.5	-1.985421137	-13.94750516	0.048500001	-0.009834838	3.634624004	19.58398247	0
P6	1.55797E+11	52:11.6	-1.984694393	-13.94077306	0.052500002	0.002808164	3.635141611	19.58398247	0
P6	1.55797E+11	52:11.7	-1.986273745	-13.93922987	0.0275	0.018555986	3.635639668	19.58398247	0
P6	1.55797E+11	52:11.8	-1.988486813	-13.94321888	0.014500001	0.029441059	3.635878801	19.58398247	0
P6	1.55797E+11	52:11.9	-1.98944214	-13.95054773	0.035500001	0.030264901	3.636142492	19.58398247	0
P6	1.55797E+11	52:12.0	-1.990575851	-13.95761219	0.044500005	0.021028709	3.636323214	19.58398247	0
P6	1.55797E+11	52:12.1	-1.99274076	-13.96156019	0.037500001	0.009374386	3.636992216	19.58398247	0
P6	1.55797E+11	52:12.2	-1.996159335	-13.96345656	0.036500003	0.002025474	3.637807608	19.58398247	0
P6	1.55797E+11	52:12.3	-2.000826084	-13.96669072	0.049500003	0.003848477	3.63823247	19.58398247	0
P6	1.55797E+11	52:12.4	-2.005349466	-13.97248269	0.063500002	0.013561478	3.639106512	19.58398247	0
P6	1.55797E+11	52:12.5	-2.007906287	-13.97679367	0.053500004	0.02717231	3.639462948	19.58398247	0
P6	1.55797E+11	52:12.6	-2.007828965	-13.97796614	0.0295	0.033470154	3.640278339	19.58398247	0
P6	1.55797E+11	52:12.7	-2.007350864	-13.98057303	0.032500003	0.02803628	3.641743183	19.58398247	0
P6	1.55797E+11	52:12.8	-2.006839394	-13.98169928	0.021500001	0.009420603	3.642539024	19.58398247	0
P6	1.55797E+11	52:12.9	-2.004987376	-13.97633508	0.022500001	-0.014693473	3.643442392	19.58398247	0
P6	1.55797E+11	52:13.0	-2.002318542	-13.96992593	0.039500002	-0.03326698	3.644169807	19.58398247	0
P6	1.55797E+11	52:13.1	-1.998392168	-13.96488403	0.045500003	-0.039102066	3.64485836	19.58398247	0
P6	1.55797E+11	52:13.2	-1.992498045	-13.95623009	0.078500003	-0.024339896	3.645805597	19.58398247	0
P6	1.55797E+11	52:13.3	-1.98652425	-13.94571539	0.097500004	0.010880606	3.647065401	19.58398247	0
P6	1.55797E+11	52:13.4	-1.982728162	-13.93902724	0.080500007	0.054665003	3.647876024	19.58398247	0
P6	1.55797E+11	52:13.5	-1.979924811	-13.93313256	0.075500004	0.089426957	3.648945332	19.58398247	0
P6	1.55797E+11	52:13.6	-1.976710945	-13.92411111	0.093500003	0.104931936	3.650219679	19.58398247	0
P6	1.55797E+11	52:13.7	-1.974130992	-13.91602524	0.088500008	0.097543985	3.651211023	19.58398247	0
P6	1.55797E+11	52:13.8	-1.973101415	-13.91338843	0.054500002	0.070063375	3.652085066	19.58398247	0
P6	1.55797E+11	52:13.9	-1.972690761	-13.91389097	0.0295	0.027840396	3.652939558	19.58398247	0
P6	1.55797E+11	52:14.0	-1.971861144	-13.91463576	0.021500001	-0.020419739	3.653422832	19.58398247	0
P6	1.55797E+11	52:14.1	-1.971271978	-13.91679363	0.010500001	-0.067408621	3.653989315	19.58398247	0
P6	1.55797E+11	52:14.2	-1.971604317	-13.92042725	0.0175	-0.104700446	3.654604435	19.58398247	0
P6	1.55797E+11	52:14.3	-1.972438921	-13.92480522	0.0295	-0.120857231	3.655131817	19.58398247	0
P6	1.55797E+11	52:14.4	-1.973548006	-13.9285073	0.032500003	-0.111952081	3.655864239	19.58398247	0
P6	1.55797E+11	52:14.5	-1.974928805	-13.93142095	0.032500003	-0.082589872	3.656450272	19.58398247	0
P6	1.55797E+11	52:14.6	-1.976353239	-13.93424883	0.034500003	-0.041495405	3.657041073	19.58398247	0
P6	1.55797E+11	52:14.7	-1.977509476	-13.93512423	0.023500001	-0.004490104	3.657695293	19.58398247	0
P6	1.55797E+11	52:14.8	-1.97728576	-13.93386473	0.0075	0.012723987	3.658696175	19.58398247	0
P6	1.55797E+11	52:14.9	-1.975525818	-13.9320662	0.0065	0.007938076	3.659536123	19.58398247	0
P6	1.55797E+11	52:15.0	-1.974145608	-13.93177141	0.0075	-0.010411	3.659907341	19.58398247	0
P6	1.55797E+11	52:15.1	-1.974290582	-13.93412785	0.015500001	-0.028889759	3.660244226	19.58398247	0
P6	1.55797E+11	52:15.2	-1.975766533	-13.93731822	0.023500001	-0.037723567	3.660732508	19.58398247	0
P6	1.55797E+11	52:15.3	-1.977912919	-13.93818285	0.0165	-0.032548569	3.660981417	19.58398247	0
P6	1.55797E+11	52:15.4	-1.978706932	-13.93500241	0.0165	-0.017361298	3.661264658	19.58398247	0
P6	1.55797E+11	52:15.5	-1.97816504	-13.93248506	0.015500001	-0.001342857	3.661699295	19.58398247	0
P6	1.55797E+11	52:15.6	-1.978495395	-13.93469297	0.010500001	0.008156466	3.662060499	19.58398247	0
P6	1.55797E+11	52:15.7	-1.978440752	-13.93773593	0.0175	0.009285133	3.662587881	19.58398247	0
P6	1.55797E+11	52:15.8	-1.978750203	-13.94092675	0.021500001	0.005242529	3.662963867	19.58398247	0
P6	1.55797E+11	52:15.9	-1.981495205	-13.94506466	0.035500001	0.003679546	3.663281202	19.58398247	0
P6	1.55797E+11	52:16.0	-1.985925156	-13.9490467	0.044500005	0.010424767	3.663525343	19.58398247	0
P6	1.55797E+11	52:16.1	-1.992558429	-13.9551658	0.068500005	0.02844912	3.663847685	19.58398247	0
P6	1.55797E+11	52:16.2	-1.997894083	-13.96109488	0.068500005	0.05243092	3.664213896	19.58398247	0
P6	1.55797E+11	52:16.3	-1.998663829	-13.96300633	0.037500001	0.070191413	3.664511681	19.58398247	0
P6	1.55797E+11	52:16.4	-1.998187216	-13.96310482	0.021500001	0.070279509	3.664790154	19.58398247	0
P6	1.55797E+11	52:16.5	-1.998576295	-13.96368354	0.021500001	0.049235478	3.665078163	19.58398247	0
P6	1.55797E+11	52:16.6	-1.999415413	-13.9652152	0.023500001	0.012657257	3.66537118	19.58398247	0
P6	1.55797E+11	52:16.7	-1.999702868	-13.96699559	0.020500001	-0.027386444	3.665854454	19.58398247	0
P6	1.55797E+11	52:16.8	-1.999116889	-13.96956827	0.022500001	-0.054208804	3.666132927	19.58398247	0
P6	1.55797E+11	52:16.9	-2.000258167	-13.97499712	0.041500002	-0.057887957	3.666450262	19.58398247	0
P6	1.55797E+11	52:17.0	-2.003566129	-13.98094164	0.051500004	-0.038509674	3.666713953	19.58398247	0
P6	1.55797E+11	52:17.1	-2.005728441	-13.98539129	0.044500005	-0.007404327	3.667084932	19.58398247	0
P6	1.55797E+11	52:17.2	-2.005506104	-13.99020095	0.045500003	0.023071347	3.667700291	19.58398247	0
P6	1.55797E+11	52:17.3	-2.003737562	-13.99531061	0.048500001	0.04220112	3.668076277	19.58398247	0
P6	1.55797E+11	52:17.4	-1.999508733	-13.99966002	0.051500004	0.046482693	3.668535233	19.58398247	0
P6	1.55797E+11	52:17.5	-1.991916297	-14.00130544	0.057500005	0.04174896	3.668945313	19.58398247	0
P6	1.55797E+11	52:17.6	-1.982156585	-14.00177919	0.073500007	0.036621597	3.669775486	19.58398247	0
P6	1.55797E+11	52:17.7	-1.971145777	-14.00766038	0.099500008	0.039471768	3.670644522	19.58398247	0
P6	1.55797E+11	52:17.8	-1.959761396	-14.01834297	0.125499994	0.055929173	3.671284199	19.58398247	0
P6	1.55797E+11	52:17.9	-1.949090893	-14.02921927	0.132499993	0.084295042	3.672016621	19.58398247	0
P6	1.55797E+11	52:18.0	-1.940154124	-14.04132302	0.138500005	0.116673723	3.672837019	19.58398247	0
P6	1.55797E+11	52:18.1	-1.934595759	-14.0559412	0.144500002	0.140756711	3.673847675	19.58398247	0
P6	1.55797E+11	52:18.2	-1.93228789	-14.06915473	0.133499995	0.145108297	3.674785137	19.58398247	0
P6	1.55797E+11	52:18.3	-1.930879209	-14.07568128	0.095500007	0.122166462	3.675834894	19.58398247	0
P6	1.55797E+11	52:18.4	-1.92875808	-14.0735105	0.047500003	0.068767272	3.676943302	19.58398247	0
P6	1.55797E+11	52:18.5	-1.925080094	-14.06358387	0.048500001	-0.004211092	3.677993059	19.58398247	0
P6	1.55797E+11	52:18.6	-1.920631807	-14.04760473	0.094500005	-0.072513357	3.679340839	19.58398247	0
P6	1.55797E+11	52:18.7	-1.916676355	-14.02747182	0.138500005	-0.10726393	3.680063486	19.58398247	0
P6	1.55797E+11	52:18.8	-1.911435632	-14.0050494	0.176500008	-0.087563202	3.68173337	19.58398247	0
P6	1.55797E+11	52:18.9	-1.904861738	-13.97984206	0.215499997	-0.011009038	3.68338871	19.58398247	0
P6	1.55797E+11	52:19.0	-1.900531878	-13.95289259	0.242500007	0.100154206	3.684257746	19.58398247	0
P6	1.55797E+11	52:19.1	-1.899204267	-13.92678587	0.250499994	0.208616108	3.685034275	19.58398247	0
P6	1.55797E+11	52:19.2	-1.899970171	-13.90107286	0.256500006	0.280269742	3.686406136	19.58398247	0
P6	1.55797E+11	52:19.3	-1.901927402	-13.87464599	0.266499996	0.298316777	3.688090801	19.58398247	0
P6	1.55797E+11	52:19.4	-1.901507046	-13.84831149	0.269500017	0.268035263	3.688779354	19.58398247	0
P6	1.55797E+11	52:19.5	-1.898025455	-13.82637924	0.245499998	0.206186235	3.689541101	19.58398247	0
P6	1.55797E+11	52:19.6	-1.893474913	-13.81405425	0.184500009	0.126811698	3.690415144	19.58398247	0
P6	1.55797E+11	52:19.7	-1.886703752	-13.80997229	0.126499996	0.034155335	3.691840887	19.58398247	0
P6	1.55797E+11	52:19.8	-1.876320051	-13.80930243	0.106500007	-0.06872081	3.692753792	19.58398247	0
P6	1.55797E+11	52:19.9	-1.865117507	-13.81513429	0.089500003	-0.171461478	3.693720818	19.58398247	0
P6	1.55797E+11	52:20.0	-1.857363935	-13.83082037	0.104500003	-0.250180185	3.694663048	19.58398247	0
P6	1.55797E+11	52:20.1	-1.852596248	-13.84889096	0.130500004	-0.280565172	3.695956945	19.58398247	0
P6	1.55797E+11	52:20.2	-1.848569486	-13.86299138	0.129500002	-0.253223389	3.697675705	19.58398247	0
P6	1.55797E+11	52:20.3	-1.846490872	-13.87432378	0.123500004	-0.180451676	3.698735237	19.58398247	0
P6	1.55797E+11	52:20.4	-1.847679961	-13.88186008	0.101500005	-0.094736382	3.699394464	19.58398247	0
P6	1.55797E+11	52:20.5	-1.851132341	-13.88261701	0.059500005	-0.034703657	3.700004816	19.58398247	0
P6	1.55797E+11	52:20.6	-1.855321385	-13.87759569	0.024499999	-0.025731733	3.701005936	19.58398247	0
P6	1.55797E+11	52:20.7	-1.859902912	-13.86998782	0.035500001	-0.060998555	3.701542854	19.58398247	0
P6	1.55797E+11	52:20.8	-1.865323646	-13.86392556	0.049500003	-0.112176895	3.703422785	19.58398247	0
P6	1.55797E+11	52:20.9	-1.869244455	-13.86158531	0.042500004	-0.147655427	3.70537591	19.58398247	0
P6	1.55797E+11	52:21.0	-1.867885243	-13.85900369	0.0265	-0.152287364	3.707070351	19.58398247	0
P6	1.55797E+11	52:21.1	-1.861049544	-13.85140535	0.065500006	-0.119968385	3.709419012	19.58398247	0
P6	1.55797E+11	52:21.2	-1.851735843	-13.83910759	0.108500004	-0.060677696	3.711025476	19.58398247	0
P6	1.55797E+11	52:21.3	-1.844354406	-13.82889247	0.106500007	0.005755051	3.713232517	19.58398247	0
P6	1.55797E+11	52:21.4	-1.840010924	-13.82442279	0.076500006	0.06070599	3.715317488	19.58398247	0
P6	1.55797E+11	52:21.5	-1.836215931	-13.82084518	0.070500001	0.091617502	3.717041016	19.58398247	0
P6	1.55797E+11	52:21.6	-1.830989522	-13.81522507	0.082500003	0.093901195	3.717973709	19.58398247	0
P6	1.55797E+11	52:21.7	-1.824663878	-13.81021084	0.084500007	0.071602061	3.719311476	19.58398247	0
P6	1.55797E+11	52:21.8	-1.821730185	-13.81115615	0.046500005	0.033245008	3.720112324	19.58398247	0
P6	1.55797E+11	52:21.9	-1.822666597	-13.81699358	0.023500001	-0.011869101	3.72048831	19.58398247	0
P6	1.55797E+11	52:22.0	-1.82239299	-13.82104714	0.0255	-0.053912755	3.720878839	19.58398247	0
P6	1.55797E+11	52:22.1	-1.818591021	-13.82254551	0.035500001	-0.084146053	3.721743107	19.58398247	0
P6	1.55797E+11	52:22.2	-1.812681173	-13.82534001	0.051500004	-0.09373723	3.722211838	19.58398247	0
P6	1.55797E+11	52:22.3	-1.808713	-13.8319443	0.0625	-0.081494085	3.722934484	19.58398247	0
P6	1.55797E+11	52:22.4	-1.808708618	-13.8416755	0.076500006	-0.049197685	3.723520517	19.58398247	0
P6	1.55797E+11	52:22.5	-1.810398086	-13.85340497	0.094500005	-0.002076724	3.724164963	19.58398247	0
P6	1.55797E+11	52:22.6	-1.812335217	-13.8664892	0.11150001	0.051610626	3.725908279	19.58398247	0
P6	1.55797E+11	52:22.7	-1.816082525	-13.87925035	0.119500004	0.097590677	3.726860285	19.58398247	0
P6	1.55797E+11	52:22.8	-1.821768577	-13.89006672	0.117500007	0.124557719	3.728105545	19.58398247	0
P6	1.55797E+11	52:22.9	-1.827121383	-13.89898892	0.110500008	0.12755616	3.728847742	19.58398247	0
P6	1.55797E+11	52:23.0	-1.832062474	-13.90617903	0.100500003	0.110281907	3.729736328	19.58398247	0
P6	1.55797E+11	52:23.1	-1.837758374	-13.91196984	0.093500003	0.078373879	3.730122089	19.58398247	0
P6	1.55797E+11	52:23.2	-1.843477544	-13.91776988	0.091500007	0.038551595	3.73065424	19.58398247	0
P6	1.55797E+11	52:23.3	-1.847639178	-13.92178348	0.074500002	-0.00236269	3.731025457	19.58398247	0
P6	1.55797E+11	52:23.4	-1.850164947	-13.92210809	0.047500003	-0.040437441	3.731420994	19.58398247	0
P6	1.55797E+11	52:23.5	-1.854109163	-13.9216941	0.046500005	-0.070650376	3.731928825	19.58398247	0
P6	1.55797E+11	52:23.6	-1.861415227	-13.92238761	0.064500004	-0.088221312	3.732812405	19.58398247	0
P6	1.55797E+11	52:23.7	-1.868948202	-13.92066556	0.066500001	-0.091338009	3.733750105	19.58398247	0
P6	1.55797E+11	52:23.8	-1.874704135	-13.91459204	0.068500005	-0.078972146	3.734799862	19.58398247	0
P6	1.55797E+11	52:23.9	-1.87970478	-13.90663439	0.077500008	-0.052352455	3.735566378	19.58398247	0
P6	1.55797E+11	52:24.0	-1.886001447	-13.89967909	0.084500007	-0.017561605	3.736855507	19.58398247	0
P6	1.55797E+11	52:24.1	-1.894251937	-13.89469065	0.090500005	0.016200772	3.737446308	19.58398247	0
P6	1.55797E+11	52:24.2	-1.899551488	-13.88841788	0.085500002	0.040028669	3.737988234	19.58398247	0
P6	1.55797E+11	52:24.3	-1.899590747	-13.8790143	0.086500004	0.050634086	3.738471746	19.58398247	0
P6	1.55797E+11	52:24.4	-1.89791813	-13.86986248	0.086500004	0.047824781	3.739223719	19.58398247	0
P6	1.55797E+11	52:24.5	-1.896413919	-13.86282737	0.075500004	0.0351068	3.740195274	19.58398247	0
P6	1.55797E+11	52:24.6	-1.895657907	-13.85802301	0.0625	0.016549475	3.740620136	19.58398247	0
P6	1.55797E+11	52:24.7	-1.895789085	-13.85719592	0.035500001	-0.008428258	3.740844727	19.58398247	0
P6	1.55797E+11	52:24.8	-1.896154312	-13.8607908	0.0025	-0.04318279	3.741352558	19.58398247	0
P6	1.55797E+11	52:24.9	-1.896097957	-13.86630467	0.020500001	-0.079561897	3.741718769	19.58398247	0
P6	1.55797E+11	52:25.0	-1.894834682	-13.87146717	0.031500001	-0.107267655	3.742172956	19.58398247	0
P6	1.55797E+11	52:25.1	-1.893509614	-13.87695687	0.042500004	-0.11443457	3.742553711	19.58398247	0
P6	1.55797E+11	52:25.2	-1.893961099	-13.88295554	0.050500002	-0.095463403	3.742753983	19.58398247	0
P6	1.55797E+11	52:25.3	-1.895880893	-13.88666401	0.043500002	-0.05603971	3.742963791	19.58398247	0
P6	1.55797E+11	52:25.4	-1.897887533	-13.88683343	0.0255	-0.013509751	3.7436378	19.58398247	0
P6	1.55797E+11	52:25.5	-1.899653672	-13.88588613	0.0175	0.013255095	3.744155169	19.58398247	0
P6	1.55797E+11	52:25.6	-1.902617051	-13.8853946	0.023500001	0.016617337	3.745483398	19.58398247	0
P6	1.55797E+11	52:25.7	-1.905148831	-13.88305232	0.022500001	0.000357973	3.746972561	19.58398247	0
P6	1.55797E+11	52:25.8	-1.903380563	-13.87726881	0.032500003	-0.01933359	3.749892473	19.58398247	0
P6	1.55797E+11	52:25.9	-1.898596429	-13.86984812	0.055500004	-0.025891121	3.751215935	19.58398247	0
P6	1.55797E+11	52:26.0	-1.895461425	-13.86406247	0.052500002	-0.011915854	3.752060652	19.58398247	0
P6	1.55797E+11	52:26.1	-1.895968505	-13.86194739	0.031500001	0.010534293	3.752500057	19.58398247	0
P6	1.55797E+11	52:26.2	-1.899237441	-13.8625404	0.021500001	0.027069042	3.753056526	19.58398247	0
P6	1.55797E+11	52:26.3	-1.904183482	-13.86396194	0.0295	0.029066628	3.75347662	19.58398247	0
P6	1.55797E+11	52:26.4	-1.908787258	-13.86591825	0.032500003	0.015351119	3.753916025	19.58398247	0
P6	1.55797E+11	52:26.5	-1.911897607	-13.86917958	0.032500003	-0.004651777	3.754453182	19.58398247	0
P6	1.55797E+11	52:26.6	-1.914375074	-13.87308074	0.036500003	-0.018062199	3.755185604	19.58398247	0
P6	1.55797E+11	52:26.7	-1.914839705	-13.87488284	0.023500001	-0.02098104	3.755825281	19.58398247	0
P6	1.55797E+11	52:26.8	-1.91246393	-13.87412356	0.0055	-0.019313835	3.756333113	19.58398247	0
P6	1.55797E+11	52:26.9	-1.909857313	-13.87319264	0.010500001	-0.018952042	3.756933689	19.58398247	0
P6	1.55797E+11	52:27.0	-1.905966793	-13.8696427	0.0285	-0.020802418	3.757661104	19.58398247	0
P6	1.55797E+11	52:27.1	-1.899298422	-13.86249767	0.0625	-0.018494174	3.758842707	19.58398247	0
P6	1.55797E+11	52:27.2	-1.893808889	-13.8575693	0.058500003	-0.005997069	3.760942459	19.58398247	0
P6	1.55797E+11	52:27.3	-1.889941481	-13.85808319	0.041500002	0.017496163	3.762861252	19.58398247	0
P6	1.55797E+11	52:27.4	-1.886322393	-13.86367271	0.046500005	0.043538086	3.765981436	19.58398247	0
P6	1.55797E+11	52:27.5	-1.887331608	-13.8723694	0.050500002	0.059080467	3.769111395	19.58398247	0
P6	1.55797E+11	52:27.6	-1.893674133	-13.8791561	0.054500002	0.057754152	3.772831917	19.58398247	0
P6	1.55797E+11	52:27.7	-1.900109378	-13.88048908	0.042500004	0.041216187	3.774081945	19.58398247	0
P6	1.55797E+11	52:27.8	-1.903815322	-13.87752333	0.0285	0.017241264	3.776264668	19.58398247	0
P6	1.55797E+11	52:27.9	-1.905661921	-13.87387878	0.0255	-0.006629339	3.778823137	19.58398247	0
P6	1.55797E+11	52:28.0	-1.907742185	-13.87265817	0.0255	-0.024775458	3.782255888	19.58398247	0
P6	1.55797E+11	52:28.1	-1.911081532	-13.87223957	0.032500003	-0.035676382	3.784165144	19.58398247	0
P6	1.55797E+11	52:28.2	-1.914420117	-13.87027149	0.036500003	-0.038224984	3.785331964	19.58398247	0
P6	1.55797E+11	52:28.3	-1.917187213	-13.86969523	0.031500001	-0.033819523	3.786640644	19.58398247	0
P6	1.55797E+11	52:28.4	-1.920059528	-13.87173741	0.032500003	-0.023205521	3.787480354	19.58398247	0
P6	1.55797E+11	52:28.5	-1.9211988	-13.87147087	0.020500001	-0.010921143	3.789072275	19.58398247	0
P6	1.55797E+11	52:28.6	-1.920980008	-13.86559245	0.038500004	-0.000814941	3.790478468	19.58398247	0
P6	1.55797E+11	52:28.7	-1.922371136	-13.85697955	0.061500005	0.007387824	3.791098595	19.58398247	0
P6	1.55797E+11	52:28.8	-1.924465286	-13.85086783	0.055500004	0.015479874	3.792700291	19.58398247	0
P6	1.55797E+11	52:28.9	-1.924785339	-13.84994654	0.0255	0.021400815	3.794785261	19.58398247	0
P6	1.55797E+11	52:29.0	-1.924518919	-13.85389391	0.0075	0.02069951	3.796235323	19.58398247	0
P6	1.55797E+11	52:29.1	-1.924843559	-13.86048249	0.031500001	0.011953938	3.797631741	19.58398247	0
P6	1.55797E+11	52:29.2	-1.924809147	-13.86581385	0.033500001	-0.005006638	3.79922843	19.58398247	0
P6	1.55797E+11	52:29.3	-1.925768517	-13.868167	0.023500001	-0.023112673	3.800517559	19.58398247	0
P6	1.55797E+11	52:29.4	-1.927530515	-13.86910982	0.020500001	-0.034620889	3.801147461	19.58398247	0
P6	1.55797E+11	52:29.5	-1.926566333	-13.87019836	0.0175	-0.034655154	3.802460909	19.58398247	0
P6	1.55797E+11	52:29.6	-1.922517806	-13.8719879	0.031500001	-0.025687991	3.802973747	19.58398247	0
P6	1.55797E+11	52:29.7	-1.918301929	-13.87453632	0.038500004	-0.011781431	3.803637743	19.58398247	0
P6	1.55797E+11	52:29.8	-1.91720598	-13.87751578	0.031500001	0.001494466	3.80425787	19.58398247	0
P6	1.55797E+11	52:29.9	-1.919456593	-13.87917465	0.021500001	0.008466972	3.805131912	19.58398247	0
P6	1.55797E+11	52:30.0	-1.920726509	-13.87810032	0.0045	0.006936032	3.805805683	19.58398247	0
P6	1.55797E+11	52:30.1	-1.918876557	-13.87451943	0.020500001	0.000281908	3.806171894	19.58398247	0
P6	1.55797E+11	52:30.2	-1.916794046	-13.87040804	0.0285	-0.007853476	3.80663085	19.58398247	0
P6	1.55797E+11	52:30.3	-1.915813001	-13.86787263	0.022500001	-0.015351387	3.807070255	19.58398247	0
P6	1.55797E+11	52:30.4	-1.915386805	-13.86588756	0.021500001	-0.017864915	3.807338953	19.58398247	0
P6	1.55797E+11	52:30.5	-1.917221934	-13.86442642	0.0195	-0.012926618	3.807788134	19.58398247	0
P6	1.55797E+11	52:30.6	-1.920326439	-13.8645188	0.020500001	-0.004692435	3.808090925	19.58398247	0
P6	1.55797E+11	52:30.7	-1.921619656	-13.86328439	0.0185	0.001163549	3.808452129	19.58398247	0
P6	1.55797E+11	52:30.8	-1.921717836	-13.86155097	0.0185	0.001849138	3.808637619	19.58398247	0
P6	1.55797E+11	52:30.9	-1.922596485	-13.86247414	0.009500001	-0.003557026	3.80892086	19.58398247	0
P6	1.55797E+11	52:31.0	-1.923833165	-13.86376635	0.0125	-0.009980075	3.809477568	19.58398247	0
P6	1.55797E+11	52:31.1	-1.924185696	-13.8649769	0.009500001	-0.015804289	3.809702158	19.58398247	0
P6	1.55797E+11	52:31.2	-1.924061374	-13.86747103	0.0165	-0.016747762	3.809975624	19.58398247	0
P6	1.55797E+11	52:31.3	-1.923891786	-13.86967456	0.0175	-0.014622309	3.810239315	19.58398247	0
P6	1.55797E+11	52:31.4	-1.924242272	-13.87161962	0.0185	-0.009663651	3.810493231	19.58398247	0
P6	1.55797E+11	52:31.5	-1.926271465	-13.87482477	0.0305	-0.000340798	3.810927629	19.58398247	0
P6	1.55797E+11	52:31.6	-1.929261661	-13.87779709	0.034500003	0.011733792	3.811308622	19.58398247	0
P6	1.55797E+11	52:31.7	-1.930317133	-13.87852301	0.0195	0.021652224	3.811655283	19.58398247	0
P6	1.55797E+11	52:31.8	-1.927533058	-13.87779571	0.0125	0.024457062	3.81229496	19.58398247	0
P6	1.55797E+11	52:31.9	-1.923012624	-13.87689537	0.0255	0.02094008	3.812558651	19.58398247	0
P6	1.55797E+11	52:32.0	-1.91907424	-13.87592544	0.0275	0.01224901	3.812988281	19.58398247	0
P6	1.55797E+11	52:32.1	-1.916033978	-13.87616127	0.0265	0.00409941	3.813354492	19.58398247	0
P6	1.55797E+11	52:32.2	-1.915930183	-13.87794027	0.015500001	-0.002085616	3.813657284	19.58398247	0
P6	1.55797E+11	52:32.3	-1.91867033	-13.87877171	0.009500001	-0.005322486	3.813925743	19.58398247	0
P6	1.55797E+11	52:32.4	-1.921160347	-13.87752779	0.0125	-0.008641869	3.814204216	19.58398247	0
P6	1.55797E+11	52:32.5	-1.923851474	-13.87704103	0.0165	-0.012766664	3.814399481	19.58398247	0
P6	1.55797E+11	52:32.6	-1.926119746	-13.87812061	0.0185	-0.015987273	3.814897537	19.58398247	0
P6	1.55797E+11	52:32.7	-1.92478928	-13.87789235	0.0025	-0.019084489	3.815205097	19.58398247	0
P6	1.55797E+11	52:32.8	-1.921547318	-13.87673677	0.0165	-0.018155953	3.81632328	19.58398247	0
P6	1.55797E+11	52:32.9	-1.917805038	-13.87535403	0.024499999	-0.012518894	3.816948175	19.58398247	0
P6	1.55797E+11	52:33.0	-1.913144931	-13.87362536	0.034500003	-0.000661043	3.817250967	19.58398247	0
P6	1.55797E+11	52:33.1	-1.910004453	-13.87399875	0.0275	0.011558268	3.817568302	19.58398247	0
P6	1.55797E+11	52:33.2	-1.909433628	-13.87789894	0.0255	0.022474743	3.817973614	19.58398247	0
P6	1.55797E+11	52:33.3	-1.910027037	-13.88318819	0.034500003	0.029790187	3.818339825	19.58398247	0
P6	1.55797E+11	52:33.4	-1.91152585	-13.88797047	0.036500003	0.032206096	3.818627834	19.58398247	0
P6	1.55797E+11	52:33.5	-1.914028067	-13.89302376	0.043500002	0.031865962	3.818911076	19.58398247	0
P6	1.55797E+11	52:33.6	-1.914812011	-13.89815108	0.046500005	0.029959986	3.819194317	19.58398247	0
P6	1.55797E+11	52:33.7	-1.911919353	-13.90115812	0.039500002	0.028602762	3.819462776	19.58398247	0
P6	1.55797E+11	52:33.8	-1.907801777	-13.90144712	0.031500001	0.024999039	3.819960833	19.58398247	0
P6	1.55797E+11	52:33.9	-1.90340987	-13.89984881	0.031500001	0.019769073	3.820493221	19.58398247	0
P6	1.55797E+11	52:34.0	-1.897286008	-13.89955572	0.045500003	0.012315053	3.821513653	19.58398247	0
P6	1.55797E+11	52:34.1	-1.89085808	-13.90751812	0.074500002	0.009545469	3.822812557	19.58398247	0
P6	1.55797E+11	52:34.2	-1.883931624	-13.92420482	0.126499996	0.024023594	3.823950291	19.58398247	0
P6	1.55797E+11	52:34.3	-1.875503078	-13.9465708	0.176500008	0.066132858	3.824565411	19.58398247	0
P6	1.55797E+11	52:34.4	-1.868018793	-13.9743891	0.223499998	0.137661934	3.825380802	19.58398247	0
P6	1.55797E+11	52:34.5	-1.861159101	-14.00265877	0.2465	0.223042756	3.82657218	19.58398247	0
P6	1.55797E+11	52:34.6	-1.852694993	-14.02923223	0.257499993	0.299448311	3.82810545	19.58398247	0
P6	1.55797E+11	52:34.7	-1.842705788	-14.05715448	0.279500008	0.345645428	3.82861805	19.58398247	0
P6	1.55797E+11	52:34.8	-1.83243117	-14.08399097	0.284500003	0.348991841	3.828930616	19.58398247	0
P6	1.55797E+11	52:34.9	-1.824249344	-14.10552249	0.255500019	0.308266014	3.829418898	19.58398247	0
P6	1.55797E+11	52:35.0	-1.820887459	-14.12226622	0.216499999	0.230527908	3.829951286	19.58398247	0
P6	1.55797E+11	52:35.1	-1.822488373	-14.13696396	0.188500002	0.129848525	3.830717802	19.58398247	0
P6	1.55797E+11	52:35.2	-1.824371221	-14.14855594	0.157499999	0.0189848	3.831855536	19.58398247	0
P6	1.55797E+11	52:35.3	-1.822220519	-14.15246706	0.101500005	-0.092138194	3.832480431	19.58398247	0
P6	1.55797E+11	52:35.4	-1.817295937	-14.1502043	0.056500003	-0.194281027	3.832807541	19.58398247	0
P6	1.55797E+11	52:35.5	-1.812197306	-14.1468594	0.042500004	-0.275609642	3.833100557	19.58398247	0
P6	1.55797E+11	52:35.6	-1.809596434	-14.14612238	0.0285	-0.327462703	3.83333993	19.58398247	0
P6	1.55797E+11	52:35.7	-1.810820975	-14.14942551	0.024499999	-0.343040884	3.833696365	19.58398247	0
P6	1.55797E+11	52:35.8	-1.812027882	-14.15084659	0.009500001	-0.323294908	3.833935499	19.58398247	0
P6	1.55797E+11	52:35.9	-1.811068033	-14.1471002	0.0255	-0.273446858	3.834135771	19.58398247	0
P6	1.55797E+11	52:36.0	-1.810199847	-14.14280049	0.034500003	-0.206515357	3.834409237	19.58398247	0
P6	1.55797E+11	52:36.1	-1.807814754	-14.14018976	0.032500003	-0.134496942	3.834804773	19.58398247	0
P6	1.55797E+11	52:36.2	-1.802032892	-14.13788516	0.047500003	-0.067185193	3.835190535	19.58398247	0
P6	1.55797E+11	52:36.3	-1.794799053	-14.13563723	0.058500003	-0.011775676	3.835639715	19.58398247	0
P6	1.55797E+11	52:36.4	-1.78843176	-14.13758606	0.052500002	0.026552407	3.836132765	19.58398247	0
P6	1.55797E+11	52:36.5	-1.784465394	-14.1471022	0.064500004	0.050167773	3.836577177	19.58398247	0
P6	1.55797E+11	52:36.6	-1.781167499	-14.16093913	0.095500007	0.067094289	3.837182522	19.58398247	0
P6	1.55797E+11	52:36.7	-1.774319627	-14.1730312	0.110500008	0.080484107	3.837768555	19.58398247	0
P6	1.55797E+11	52:36.8	-1.7618956	-14.17805255	0.114500009	0.094161592	3.838745117	19.58398247	0
P6	1.55797E+11	52:36.9	-1.742798643	-14.17522935	0.145500004	0.111498334	3.839623928	19.58398247	0
P6	1.55797E+11	52:37.0	-1.713604073	-14.16615458	0.221500009	0.142165899	3.840126991	19.58398247	0
P6	1.55797E+11	52:37.1	-1.675447923	-14.1525512	0.304500014	0.192391202	3.840654373	19.58398247	0
P6	1.55797E+11	52:37.2	-1.632084753	-14.13469243	0.373500019	0.266898483	3.841269493	19.58398247	0
P6	1.55797E+11	52:37.3	-1.584259591	-14.11232765	0.441500008	0.364950538	3.8432374	19.58398247	0
P6	1.55797E+11	52:37.4	-1.535091371	-14.09212322	0.476500005	0.467831701	3.844917059	19.58398247	0
P6	1.55797E+11	52:37.5	-1.488455515	-14.07914042	0.472500026	0.543206036	3.84600091	19.58398247	0
P6	1.55797E+11	52:37.6	-1.444862537	-14.07097608	0.460500002	0.561618209	3.847236395	19.58398247	0
P6	1.55797E+11	52:37.7	-1.402208967	-14.06778626	0.451500028	0.509486914	3.848076105	19.58398247	0
P6	1.55797E+11	52:37.8	-1.356937381	-14.07049721	0.461500019	0.398405522	3.84929204	19.58398247	0
P6	1.55797E+11	52:37.9	-1.307710173	-14.07627911	0.485500008	0.264703125	3.84980464	20.10648346	0
P6	1.55797E+11	52:38.0	-1.254826952	-14.08430214	0.511500061	0.15294084	3.850107431	20.10648346	0
P6	1.55797E+11	52:38.1	-1.196688224	-14.09279535	0.551500022	0.095019221	3.850961924	20.10648346	0
P6	1.55797E+11	52:38.2	-1.135714127	-14.10178481	0.580500066	0.095540963	3.852529287	20.10648346	0
P6	1.55797E+11	52:38.3	-1.079315948	-14.11584934	0.570500076	0.132279679	3.854555607	20.10648346	0
P6	1.55797E+11	52:38.4	-1.030051384	-14.13361376	0.541500032	0.169800162	3.856694221	20.10648346	0
P6	1.55797E+11	52:38.5	-0.983572855	-14.15033126	0.522500038	0.175978363	3.857773542	20.10648346	0
P6	1.55797E+11	52:38.6	-0.934515095	-14.16069993	0.521500051	0.139145434	3.858955145	20.10648346	0
P6	1.55797E+11	52:38.7	-0.881059069	-14.15924133	0.531500041	0.073089324	3.860873938	20.10648346	0
P6	1.55797E+11	52:38.8	-0.822198953	-14.14652578	0.56250006	0.009615652	3.861289024	20.10648346	0
P6	1.55797E+11	52:38.9	-0.758301096	-14.12856554	0.604500055	-0.018809089	3.861640692	20.65837479	0
P6	1.55797E+11	52:39.0	-0.693840472	-14.11148266	0.622500062	0.000711515	3.862299919	20.65837479	0
P6	1.55797E+11	52:39.1	-0.631127679	-14.09635403	0.624500036	0.056344338	3.862866163	20.65837479	0
P6	1.55797E+11	52:39.2	-0.570780716	-14.0819057	0.619500041	0.119410887	3.864960909	20.65837479	0
P6	1.55797E+11	52:39.3	-0.513538734	-14.07026422	0.602500081	0.157015353	3.867202044	20.65837479	0
P6	1.55797E+11	52:39.4	-0.457849396	-14.06462751	0.584500074	0.149290815	3.868252039	20.65837479	0
P6	1.55797E+11	52:39.5	-0.402239771	-14.06650794	0.573500037	0.100137211	3.86964345	20.65837479	0
P6	1.55797E+11	52:39.6	-0.345959212	-14.07743608	0.57250005	0.031461287	3.870835066	20.65837479	0
P6	1.55797E+11	52:39.7	-0.289967347	-14.09785019	0.576500058	-0.030940266	3.871406317	20.65837479	0
P6	1.55797E+11	52:39.8	-0.235958982	-14.12571581	0.581500053	-0.068212427	3.872314453	21.1807251	0
P6	1.55797E+11	52:39.9	-0.184249577	-14.15562014	0.580500066	-0.074640185	3.873393536	21.1807251	0
P6	1.55797E+11	52:40.0	-0.13659353	-14.18209721	0.555500031	-0.061658598	3.878173828	21.1807251	0
P6	1.55797E+11	52:40.1	-0.096129637	-14.20563026	0.509500027	-0.052017745	3.880908251	21.1807251	0
P6	1.55797E+11	52:40.2	-0.065567825	-14.22699675	0.442500025	-0.068764873	3.881855488	21.1807251	0
P6	1.55797E+11	52:40.3	-0.04426954	-14.24227208	0.357500017	-0.1277145	3.883105516	21.1807251	0
P6	1.55797E+11	52:40.4	-0.028534594	-14.24892912	0.274500012	-0.231173813	3.883847713	21.1807251	0
P6	1.55797E+11	52:40.5	-0.01792469	-14.25116611	0.201499999	-0.364202082	3.884921789	21.1807251	0
P6	1.55797E+11	52:40.6	-0.013562147	-14.25236927	0.130500004	-0.50129813	3.886152267	21.1807251	0
P6	1.55797E+11	52:40.7	-0.011848453	-14.25020585	0.074500002	-0.614469588	3.886870146	21.1807251	0
P6	1.55797E+11	52:40.8	-0.009785064	-14.24596806	0.047500003	-0.679772615	3.887714863	21.1807251	0
P6	1.55797E+11	52:40.9	-0.007866881	-14.24251927	0.033500001	-0.68549335	3.888261795	21.1807251	0
P6	1.55797E+11	52:41.0	-0.005447046	-14.23904091	0.034500003	-0.631930232	3.88886714	21.1807251	0
P6	1.55797E+11	52:41.1	-0.003266421	-14.23484502	0.041500002	-0.531393468	3.889399529	21.1807251	0
P6	1.55797E+11	52:41.2	-0.002947294	-14.23004476	0.047500003	-0.402767092	3.889804602	21.1807251	0
P6	1.55797E+11	52:41.3	-0.002695038	-14.22604633	0.045500003	-0.269601375	3.890136719	21.1807251	0
P6	1.55797E+11	52:41.4	-0.00074855	-14.22480699	0.0305	-0.155411825	3.890405178	21.1807251	0
P6	1.55797E+11	52:41.5	0.000838525	-14.22678075	0.010500001	-0.077347189	3.890947342	21.1807251	0
P6	1.55797E+11	52:41.6	0.000629519	-14.23115224	0.0135	-0.039073691	3.891411066	21.1807251	0
P6	1.55797E+11	52:41.7	9.80E-05	-14.23787307	0.036500003	-0.029587483	3.891587019	21.1807251	0
P6	1.55797E+11	52:41.8	-5.11E-05	-14.24584511	0.053500004	-0.029310331	3.89183116	21.1807251	0
P6	1.55797E+11	52:41.9	0.000562046	-14.25128705	0.047500003	-0.022164911	3.892080069	21.1807251	0
P6	1.55797E+11	52:42.0	0.00202414	-14.25391395	0.036500003	-0.004586305	3.892329216	21.1807251	0
P6	1.55797E+11	52:42.1	0.002730573	-14.25585757	0.032500003	0.016129816	3.892817497	21.1807251	0
P6	1.55797E+11	52:42.2	0.003488242	-14.25548128	0.0175	0.025514796	3.893178701	21.1807251	0
P6	1.55797E+11	52:42.3	0.005864359	-14.25187755	0.0185	0.017293785	3.893593788	21.1807251	0
P6	1.55797E+11	52:42.4	0.00758822	-14.24844615	0.021500001	-0.004704522	3.893803596	21.1807251	0
P6	1.55797E+11	52:42.5	0.007440359	-14.24548904	0.0185	-0.028287057	3.894057512	21.1807251	0
P6	1.55797E+11	52:42.6	0.006766005	-14.24173581	0.0275	-0.040768463	3.894321203	21.1807251	0
P6	1.55797E+11	52:42.7	0.00633475	-14.24082562	0.015500001	-0.038925432	3.894848585	21.1807251	0
P6	1.55797E+11	52:42.8	0.006043155	-14.24265677	0.0015	-0.029474538	3.895029306	21.1807251	0
P6	1.55797E+11	52:42.9	0.005585011	-14.24421497	0.0035	-0.022412235	3.895258904	21.1807251	0
P6	1.55797E+11	52:43.0	0.00543669	-14.24456302	0.0015	-0.022903439	3.895454168	21.1807251	0
P6	1.55797E+11	52:43.1	0.006031707	-14.24242989	0.014500001	-0.026763784	3.895649433	21.1807251	0
P6	1.55797E+11	52:43.2	0.006894887	-14.239235	0.022500001	-0.026522465	3.896171808	21.1807251	0
P6	1.55797E+11	52:43.3	0.007663739	-14.23634034	0.023500001	-0.017614843	3.89641118	21.1807251	0
P6	1.55797E+11	52:43.4	0.007595675	-14.2342067	0.020500001	-0.001339563	3.896567345	21.1807251	0
P6	1.55797E+11	52:43.5	0.00610583	-14.23506315	0.0085	0.014024103	3.896845818	21.1807251	0
P6	1.55797E+11	52:43.6	0.005623541	-14.23771479	0.011500001	0.020987701	3.897255898	21.1807251	0
P6	1.55797E+11	52:43.7	0.008485808	-14.23947014	0.0185	0.018072944	3.897895575	21.1807251	0
P6	1.55797E+11	52:43.8	0.015436111	-14.24071859	0.044500005	0.012747257	3.899829149	21.1807251	0
P6	1.55797E+11	52:43.9	0.028207514	-14.24358063	0.088500008	0.019585919	3.901845694	21.1807251	0
P6	1.55797E+11	52:44.0	0.046006005	-14.2488483	0.133499995	0.052281301	3.903413057	21.1807251	0
P6	1.55797E+11	52:44.1	0.067090161	-14.25330937	0.168500006	0.110933654	3.905546904	21.1807251	0
P6	1.55797E+11	52:44.2	0.093021946	-14.25351629	0.2095	0.187554702	3.907001972	21.1807251	0
P6	1.55797E+11	52:44.3	0.124996067	-14.24577228	0.265500009	0.268136442	3.908720732	21.1807251	0
P6	1.55797E+11	52:44.4	0.162744784	-14.22802555	0.335500002	0.342234343	3.909609318	21.1807251	0
P6	1.55797E+11	52:44.5	0.207443275	-14.20305461	0.418500006	0.409296066	3.910478592	21.1807251	0
P6	1.55797E+11	52:44.6	0.259465136	-14.17447299	0.499500006	0.47429803	3.911166906	21.1807251	0
P6	1.55797E+11	52:44.7	0.315143388	-14.14677103	0.551500022	0.539026618	3.911640644	21.73222923	0
P6	1.55797E+11	52:44.8	0.37016481	-14.12386352	0.565500021	0.591131508	3.916533232	21.73222923	0
P6	1.55797E+11	52:44.9	0.421017013	-14.10792828	0.54550004	0.607298791	3.91993165	21.73222923	0
P6	1.55797E+11	52:45.0	0.466534246	-14.0996192	0.506500065	0.562786877	3.921557665	21.73222923	0
P6	1.55797E+11	52:45.1	0.508509632	-14.10021899	0.468500018	0.447526693	3.924360275	21.73222923	0
P6	1.55797E+11	52:45.2	0.550698385	-14.11028564	0.455500007	0.278947294	3.925463915	21.73222923	0
P6	1.55797E+11	52:45.3	0.597259516	-14.12650555	0.478500009	0.101674929	3.92598629	21.73222923	0
P6	1.55797E+11	52:45.4	0.646689376	-14.14814565	0.505500019	-0.034766681	3.926616192	21.73222923	0
P6	1.55797E+11	52:45.5	0.696147343	-14.17310247	0.521500051	-0.097627386	3.927343845	21.73222923	0
P6	1.55797E+11	52:45.6	0.747476442	-14.1953539	0.536500037	-0.08381284	3.930024385	21.73222923	0
P6	1.55797E+11	52:45.7	0.801729209	-14.21290848	0.552500069	-0.018095097	3.932568312	21.73222923	0
P6	1.55797E+11	52:45.8	0.855798837	-14.22778391	0.554500043	0.059095427	3.93392086	22.27892113	0
P6	1.55797E+11	52:45.9	0.906555706	-14.24199636	0.538500071	0.11188715	3.935122013	22.27892113	0
P6	1.55797E+11	52:46.0	0.954770518	-14.25439363	0.519500077	0.122401558	3.936606407	22.27892113	0
P6	1.55797E+11	52:46.1	1.006265752	-14.26040662	0.525500059	0.095534943	3.937778234	22.27892113	0
P6	1.55797E+11	52:46.2	1.063155827	-14.26149681	0.550500035	0.052772831	3.938403368	22.27892113	0
P6	1.55797E+11	52:46.3	1.12148839	-14.26255664	0.563500047	0.017702928	3.939077139	22.27892113	0
P6	1.55797E+11	52:46.4	1.181000745	-14.26349585	0.576500058	0.007333608	3.940712929	22.27892113	0
P6	1.55797E+11	52:46.5	1.241291995	-14.26652966	0.587500036	0.023170779	3.94336915	22.27892113	0
P6	1.55797E+11	52:46.6	1.30040415	-14.27431558	0.588500023	0.053944625	3.947041035	22.27892113	0
P6	1.55797E+11	52:46.7	1.358409435	-14.28704976	0.58950007	0.083154075	3.949902296	22.7850132	0
P6	1.55797E+11	52:46.8	1.416120472	-14.30369393	0.594500065	0.098043084	3.951835871	22.7850132	0
P6	1.55797E+11	52:46.9	1.475718607	-14.3227815	0.611500025	0.096616767	3.953647375	22.7850132	0
P6	1.55797E+11	52:47.0	1.537145024	-14.344398	0.631500065	0.086826846	3.954326153	22.7850132	0
P6	1.55797E+11	52:47.1	1.597980903	-14.36783414	0.637500048	0.079715751	3.955654383	22.7850132	0
P6	1.55797E+11	52:47.2	1.65678585	-14.39223501	0.63350004	0.080082789	3.957314491	22.7850132	0
P6	1.55797E+11	52:47.3	1.7102374	-14.41563143	0.604500055	0.079519302	3.960253954	22.7850132	0
P6	1.55797E+11	52:47.4	1.752908824	-14.43431464	0.529500067	0.05645119	3.962905169	22.7850132	0
P6	1.55797E+11	52:47.5	1.782032085	-14.44782114	0.426500022	-0.01099079	3.965205193	22.7850132	0
P6	1.55797E+11	52:47.6	1.801062194	-14.45680454	0.330500007	-0.132676631	3.966699123	22.7850132	0
P6	1.55797E+11	52:47.7	1.813711991	-14.46138774	0.247500002	-0.299503118	3.968032122	22.7850132	0
P6	1.55797E+11	52:47.8	1.81831518	-14.4652425	0.163499996	-0.483989984	3.970136642	22.7850132	0
P6	1.55797E+11	52:47.9	1.816112122	-14.47001924	0.095500007	-0.648128629	3.971591711	22.7850132	0
P6	1.55797E+11	52:48.0	1.812880606	-14.47397775	0.060500003	-0.756103992	3.97224617	22.7850132	0
P6	1.55797E+11	52:48.1	1.80956974	-14.47740005	0.043500002	-0.787559867	3.972773552	22.7850132	0
P6	1.55797E+11	52:48.2	1.803929481	-14.48155058	0.055500004	-0.739178896	3.973281145	22.7850132	0
P6	1.55797E+11	52:48.3	1.798063446	-14.48534757	0.064500004	-0.625046432	3.973642588	22.7850132	0
P6	1.55797E+11	52:48.4	1.79440029	-14.48642134	0.052500002	-0.473660558	3.973896503	22.7850132	0
P6	1.55797E+11	52:48.5	1.792040238	-14.48618705	0.044500005	-0.318620622	3.974218845	22.7850132	0
P6	1.55797E+11	52:48.6	1.791417027	-14.4859216	0.032500003	-0.18936263	3.97447753	22.7850132	0
P6	1.55797E+11	52:48.7	1.79346145	-14.4837171	0.0165	-0.104058854	3.974809647	22.7850132	0
P6	1.55797E+11	52:48.8	1.796901721	-14.48106745	0.0195	-0.064405739	3.975209951	22.7850132	0
P6	1.55797E+11	52:48.9	1.800080238	-14.47918586	0.020500001	-0.05765206	3.975375891	22.7850132	0
P6	1.55797E+11	52:49.0	1.801421727	-14.4768525	0.023500001	-0.062621802	3.975546837	22.7850132	0
P6	1.55797E+11	52:49.1	1.800045855	-14.47547701	0.0185	-0.063137665	3.975737333	22.7850132	0
P6	1.55797E+11	52:49.2	1.796409749	-14.47565863	0.020500001	-0.052687377	3.97594738	22.7850132	0
P6	1.55797E+11	52:49.3	1.792783241	-14.47565078	0.023500001	-0.034436539	3.976591825	22.7850132	0
P6	1.55797E+11	52:49.4	1.791055511	-14.47582786	0.014500001	-0.017647436	3.976894617	22.7850132	0
P6	1.55797E+11	52:49.5	1.789611159	-14.47779511	0.0165	-0.00774764	3.977226496	22.7850132	0
P6	1.55797E+11	52:49.6	1.788524829	-14.48063333	0.021500001	-0.00391457	3.977499962	22.7850132	0
P6	1.55797E+11	52:49.7	1.790063684	-14.48160776	0.010500001	-0.005073394	3.977700233	22.7850132	0
P6	1.55797E+11	52:49.8	1.792476667	-14.47987905	0.0125	-0.008257736	3.978046894	22.7850132	0
P6	1.55797E+11	52:49.9	1.795325117	-14.47794264	0.0195	-0.009384779	3.978466749	22.7850132	0
P6	1.55797E+11	52:50.0	1.799717565	-14.47658871	0.031500001	-0.0061175	3.97871089	22.7850132	0
P6	1.55797E+11	52:50.1	1.80367058	-14.47509331	0.034500003	0.001697621	3.978974581	22.7850132	0
P6	1.55797E+11	52:50.2	1.807068156	-14.4740257	0.033500001	0.013173998	3.979194403	22.7850132	0
P6	1.55797E+11	52:50.3	1.808346348	-14.47337881	0.022500001	0.023428041	3.979365349	22.7850132	0
P6	1.55797E+11	52:50.4	1.804249111	-14.47233696	0.0165	0.026714657	3.979775429	22.7850132	0
P6	1.55797E+11	52:50.5	1.79681199	-14.46720389	0.053500004	0.025801308	3.980024338	22.7850132	0
P6	1.55797E+11	52:50.6	1.789223154	-14.45760208	0.083500005	0.028437836	3.980234385	22.7850132	0
P6	1.55797E+11	52:50.7	1.782394052	-14.44921075	0.086500004	0.041464724	3.98069334	22.7850132	0
P6	1.55797E+11	52:50.8	1.779369688	-14.44526163	0.060500003	0.059923258	3.981581926	22.7850132	0
P6	1.55797E+11	52:50.9	1.784504858	-14.44718709	0.015500001	0.070399053	3.983994246	22.7850132	0
P6	1.55797E+11	52:51.0	1.801008597	-14.45381017	0.091500007	0.071786448	3.986518621	22.7850132	0
P6	1.55797E+11	52:51.1	1.83189431	-14.46127541	0.199500009	0.076761954	3.987856388	23.28953552	0
P6	1.55797E+11	52:51.2	1.878369132	-14.47081204	0.328500003	0.119396091	3.99001956	23.28953552	0
P6	1.55797E+11	52:51.3	1.938810721	-14.48341714	0.460500002	0.23063083	3.991591692	23.28953552	0
P6	1.55797E+11	52:51.4	2.007746047	-14.49303692	0.559500039	0.415686429	3.993955135	23.28953552	0
P6	1.55797E+11	52:51.5	2.077337404	-14.49689476	0.609500051	0.633788943	3.997373104	23.28953552	0
P6	1.55797E+11	52:51.6	2.14391169	-14.49788911	0.629500031	0.816537499	4.000517368	23.28953552	0
P6	1.55797E+11	52:51.7	2.209569382	-14.4937006	0.648500025	0.901639163	4.003623009	23.28953552	0
P6	1.55797E+11	52:51.8	2.27554592	-14.48106711	0.668500066	0.863713682	4.006504059	23.28953552	0
P6	1.55797E+11	52:51.9	2.340295399	-14.46179319	0.677500069	0.727598011	4.007988453	23.79793739	0
P6	1.55797E+11	52:52.0	2.404114217	-14.43858368	0.684500039	0.545522332	4.009965897	23.79793739	0
P6	1.55797E+11	52:52.1	2.468156714	-14.41671672	0.68750006	0.375650495	4.011591911	23.79793739	0
P6	1.55797E+11	52:52.2	2.531724939	-14.40041927	0.676500082	0.242528081	4.016996861	23.79793739	0
P6	1.55797E+11	52:52.3	2.593558802	-14.39132966	0.65350008	0.146635264	4.022109509	23.79793739	0
P6	1.55797E+11	52:52.4	2.653628322	-14.39136911	0.627500057	0.073849857	4.025927544	23.79793739	0
P6	1.55797E+11	52:52.5	2.71212017	-14.39861811	0.607500076	0.0087553	4.029589653	23.79793739	0
P6	1.55797E+11	52:52.6	2.767790715	-14.40744297	0.583500028	-0.056265563	4.034858227	23.79793739	0
P6	1.55797E+11	52:52.7	2.817205422	-14.41301857	0.536500037	-0.121542111	4.038486481	23.79793739	0
P6	1.55797E+11	52:52.8	2.85720125	-14.41450799	0.465500027	-0.187550724	4.04237318	24.31700134	0
P6	1.55797E+11	52:52.9	2.887035683	-14.41503608	0.38350001	-0.259479821	4.048574448	24.31700134	0
P6	1.55797E+11	52:53.0	2.905984716	-14.41717971	0.291500002	-0.345838755	4.055307388	24.31700134	0
P6	1.55797E+11	52:53.1	2.915690313	-14.42109035	0.204500005	-0.448844463	4.057495117	24.31700134	0
P6	1.55797E+11	52:53.2	2.919868425	-14.42635936	0.139500007	-0.558678031	4.05974102	24.31700134	0
P6	1.55797E+11	52:53.3	2.919212401	-14.42987756	0.078500003	-0.657010674	4.061953068	24.31700134	0
P6	1.55797E+11	52:53.4	2.916759097	-14.43189447	0.039500002	-0.720223606	4.06581068	24.31700134	0
P6	1.55797E+11	52:53.5	2.920394081	-14.43597291	0.055500004	-0.724870503	4.067783356	24.31700134	0
P6	1.55797E+11	52:53.6	2.935282464	-14.44147161	0.106500007	-0.655935049	4.068989277	24.31700134	0
P6	1.55797E+11	52:53.7	2.963023704	-14.44940232	0.189500004	-0.509575009	4.070820332	24.31700134	0
P6	1.55797E+11	52:53.8	3.003180513	-14.45936367	0.286500007	-0.295048207	4.074438572	24.31700134	0
P6	1.55797E+11	52:53.9	3.052290282	-14.46794013	0.371500015	-0.035742074	4.076284409	24.31700134	0
P6	1.55797E+11	52:54.0	3.104284524	-14.4763535	0.42750001	0.229131594	4.079711914	24.31700134	0
P6	1.55797E+11	52:54.1	3.152700284	-14.48645516	0.444500029	0.450106204	4.083955288	24.31700134	0
P6	1.55797E+11	52:54.2	3.193732338	-14.4958451	0.424500018	0.581076086	4.087050915	24.31700134	0
P6	1.55797E+11	52:54.3	3.227788202	-14.50254272	0.389500022	0.595673025	4.088925838	24.31700134	0
P6	1.55797E+11	52:54.4	3.258730627	-14.50553344	0.364500016	0.499043405	4.090571404	24.31700134	0
P6	1.55797E+11	52:54.5	3.291580091	-14.50201504	0.362500012	0.330780387	4.091562271	24.31700134	0
P6	1.55797E+11	52:54.6	3.330283237	-14.49117969	0.392500013	0.152782112	4.09311533	24.31700134	0
P6	1.55797E+11	52:54.7	3.376568451	-14.47448285	0.445500016	0.024293507	4.09407711	24.83982086	0
P6	1.55797E+11	52:54.8	3.430258134	-14.45273839	0.50850004	-0.01604577	4.095048904	24.83982086	0
P6	1.55797E+11	52:54.9	3.488878885	-14.42816164	0.56250006	0.035251979	4.096591949	24.83982086	0
P6	1.55797E+11	52:55.0	3.547006582	-14.40594818	0.578500032	0.144724935	4.099330902	24.83982086	0
P6	1.55797E+11	52:55.1	3.59905444	-14.39024945	0.548500061	0.255578607	4.101279259	24.83982086	0
P6	1.55797E+11	52:55.2	3.646743556	-14.37955876	0.519500077	0.315012425	4.103393555	24.83982086	0
P6	1.55797E+11	52:55.3	3.697346043	-14.37077843	0.530500054	0.300361603	4.105273247	24.83982086	0
P6	1.55797E+11	52:55.4	3.754652748	-14.36568512	0.56250006	0.227289245	4.106328011	24.83982086	0
P6	1.55797E+11	52:55.5	3.819840158	-14.36786795	0.609500051	0.140795112	4.107504845	24.83982086	0
P6	1.55797E+11	52:55.6	3.892671099	-14.37762692	0.667500079	0.091208771	4.108520508	25.36493301	0
P6	1.55797E+11	52:55.7	3.970463096	-14.39312425	0.719500065	0.10740412	4.109453201	25.36493301	0
P6	1.55797E+11	52:55.8	4.049008851	-14.41353847	0.753500044	0.181691468	4.11060524	25.36493301	0
P6	1.55797E+11	52:55.9	4.122226269	-14.43754301	0.748500049	0.274595499	4.11420393	25.36493301	0
P6	1.55797E+11	52:56.0	4.185174086	-14.4612898	0.702500045	0.333622307	4.119814396	25.36493301	0
P6	1.55797E+11	52:56.1	4.23616139	-14.48132768	0.62650007	0.315395474	4.124032974	25.36493301	0
P6	1.55797E+11	52:56.2	4.274632724	-14.49782815	0.532500029	0.202766299	4.12743187	25.36493301	0
P6	1.55797E+11	52:56.3	4.300552903	-14.51090246	0.424500018	0.008517638	4.129179478	25.36493301	0
P6	1.55797E+11	52:56.4	4.315523127	-14.51734039	0.309500009	-0.234576166	4.130419731	25.36493301	0
P6	1.55797E+11	52:56.5	4.322673175	-14.51701315	0.203500003	-0.485690653	4.131699085	25.36493301	0
P6	1.55797E+11	52:56.6	4.324449252	-14.51387872	0.119500004	-0.704341888	4.134746075	25.36493301	0
P6	1.55797E+11	52:56.7	4.322730193	-14.50895896	0.054500002	-0.858986616	4.136625767	25.36493301	0
P6	1.55797E+11	52:56.8	4.320862055	-14.50083564	0.043500002	-0.927438915	4.137719631	25.36493301	0
P6	1.55797E+11	52:56.9	4.322601248	-14.48914093	0.079500005	-0.897729576	4.138359547	25.36493301	0
P6	1.55797E+11	52:57.0	4.3308463	-14.47499611	0.117500007	-0.772871733	4.140151501	25.36493301	0
P6	1.55797E+11	52:57.1	4.35026876	-14.46130163	0.1655	-0.570418417	4.141333103	25.36493301	0
P6	1.55797E+11	52:57.2	4.386819413	-14.44780552	0.266499996	-0.313966364	4.142202377	25.36493301	0
P6	1.55797E+11	52:57.3	4.439902167	-14.43052166	0.399500012	-0.030092908	4.143144608	25.91471481	0
P6	1.55797E+11	52:57.4	4.504103965	-14.40920401	0.517500043	0.253878444	4.144258022	25.91471481	0
P6	1.55797E+11	52:57.5	4.574700075	-14.38854406	0.604500055	0.512490451	4.145844936	25.91471481	0
P6	1.55797E+11	52:57.6	4.644724661	-14.37163383	0.64350003	0.717852473	4.148198128	25.91471481	0
P6	1.55797E+11	52:57.7	4.707596174	-14.35884554	0.632500052	0.837393224	4.150576115	25.91471481	0
P6	1.55797E+11	52:57.8	4.760957145	-14.35181455	0.586500049	0.841450214	4.153642654	25.91471481	0
P6	1.55797E+11	52:57.9	4.80325043	-14.34864183	0.516500056	0.719574988	4.155732632	25.91471481	0
P6	1.55797E+11	52:58.0	4.832518407	-14.34715004	0.419500023	0.485522807	4.157631874	25.91471481	0
P6	1.55797E+11	52:58.1	4.850156142	-14.34831148	0.316500008	0.177963719	4.159228325	25.91471481	0
P6	1.55797E+11	52:58.2	4.859823829	-14.34862605	0.228500009	-0.146504045	4.160107613	25.91471481	0
P6	1.55797E+11	52:58.3	4.863562063	-14.34553396	0.151500002	-0.43253684	4.161601543	25.91471481	0
P6	1.55797E+11	52:58.4	4.863469276	-14.33917559	0.095500007	-0.64227277	4.162348747	25.91471481	0
P6	1.55797E+11	52:58.5	4.862556148	-14.32954158	0.079500005	-0.755779147	4.163271427	25.91471481	0
P6	1.55797E+11	52:58.6	4.86177927	-14.31953506	0.076500006	-0.769879162	4.163891792	25.91471481	0
P6	1.55797E+11	52:58.7	4.860273974	-14.31021077	0.077500008	-0.697547495	4.164463043	25.91471481	0
P6	1.55797E+11	52:58.8	4.857660728	-14.30063599	0.087500006	-0.563674271	4.16488266	25.91471481	0
P6	1.55797E+11	52:58.9	4.854323727	-14.29071364	0.098500006	-0.39997974	4.165390491	25.91471481	0
P6	1.55797E+11	52:59.0	4.850916341	-14.28209052	0.096500002	-0.240683943	4.165844917	25.91471481	0
P6	1.55797E+11	52:59.1	4.847850695	-14.27866424	0.070500001	-0.116514333	4.166044712	25.91471481	0
P6	1.55797E+11	52:59.2	4.845563913	-14.28003504	0.043500002	-0.04431881	4.166425705	25.91471481	0
P6	1.55797E+11	52:59.3	4.844030837	-14.28225373	0.031500001	-0.024729541	4.166655064	25.91471481	0
P6	1.55797E+11	52:59.4	4.842808422	-14.28493439	0.0255	-0.044341728	4.167138577	25.91471481	0
P6	1.55797E+11	52:59.5	4.842115264	-14.2894428	0.0295	-0.079290926	4.167831898	25.91471481	0
P6	1.55797E+11	52:59.6	4.842675287	-14.29401147	0.032500003	-0.10528288	4.168105602	25.91471481	0
P6	1.55797E+11	52:59.7	4.843630837	-14.29604394	0.023500001	-0.110361785	4.168530464	25.91471481	0
P6	1.55797E+11	52:59.8	4.843087974	-14.29531114	0.010500001	-0.09664198	4.168852329	25.91471481	0
P6	1.55797E+11	52:59.9	4.841872673	-14.29278801	0.009500001	-0.07366579	4.169404507	25.91471481	0
P6	1.55797E+11	53:00.0	4.841013493	-14.28881881	0.0185	-0.052061122	4.170039177	25.91471481	0
P6	1.55797E+11	53:00.1	4.839581071	-14.28586535	0.020500001	-0.037719004	4.170312405	25.91471481	0
P6	1.55797E+11	53:00.2	4.838551017	-14.28814349	0.0125	-0.030081067	4.17074728	25.91471481	0
P6	1.55797E+11	53:00.3	4.839584639	-14.29320771	0.0285	-0.021202771	4.171000957	25.91471481	0
P6	1.55797E+11	53:00.4	4.842133759	-14.29566442	0.023500001	-0.009511455	4.171543121	25.91471481	0
P6	1.55797E+11	53:00.5	4.845160131	-14.29573497	0.021500001	0.002949269	4.171943188	25.91471481	0
P6	1.55797E+11	53:00.6	4.848174361	-14.29604149	0.024499999	0.0121449	4.172231674	25.91471481	0
P6	1.55797E+11	53:00.7	4.850300212	-14.29730337	0.023500001	0.016002892	4.172558784	25.91471481	0
P6	1.55797E+11	53:00.8	4.851282992	-14.29744044	0.015500001	0.012828216	4.172773361	25.91471481	0
P6	1.55797E+11	53:00.9	4.852352823	-14.29412638	0.022500001	0.006541456	4.173330307	25.91471481	0
P6	1.55797E+11	53:01.0	4.85436363	-14.28749453	0.045500003	0.004741572	4.173740387	25.91471481	0
P6	1.55797E+11	53:01.1	4.857758253	-14.27940006	0.063500002	0.012059258	4.173925877	25.91471481	0
P6	1.55797E+11	53:01.2	4.861784333	-14.27204238	0.069500007	0.02966287	4.174106598	25.91471481	0
P6	1.55797E+11	53:01.3	4.865076375	-14.26667549	0.0625	0.051912088	4.174438477	25.91471481	0
P6	1.55797E+11	53:01.4	4.867147496	-14.26365974	0.048500001	0.069920257	4.174872875	25.91471481	0
P6	1.55797E+11	53:01.5	4.86849132	-14.26248843	0.035500001	0.070045963	4.175361156	25.91471481	0
P6	1.55797E+11	53:01.6	4.870264278	-14.26052766	0.036500003	0.050246704	4.175624847	25.91471481	0
P6	1.55797E+11	53:01.7	4.871862201	-14.25632829	0.044500005	0.018272722	4.176689625	25.91471481	0
P6	1.55797E+11	53:01.8	4.872362701	-14.25247567	0.039500002	-0.013645251	4.177577972	25.91471481	0
P6	1.55797E+11	53:01.9	4.87267142	-14.2495828	0.033500001	-0.034455739	4.178183556	25.91471481	0
P6	1.55797E+11	53:02.0	4.873654128	-14.24405815	0.048500001	-0.036894742	4.17919445	25.91471481	0
P6	1.55797E+11	53:02.1	4.875420165	-14.23244809	0.086500004	-0.018849961	4.179755688	25.91471481	0
P6	1.55797E+11	53:02.2	4.877975425	-14.21126804	0.152500004	0.021742661	4.18030262	25.91471481	0
P6	1.55797E+11	53:02.3	4.880446129	-14.17892356	0.23650001	0.091050655	4.180776596	26.42204094	0
P6	1.55797E+11	53:02.4	4.881671692	-14.13756992	0.316500008	0.193092614	4.181596756	26.42204094	0
P6	1.55797E+11	53:02.5	4.881046893	-14.08505421	0.414500028	0.326299071	4.182802677	26.42204094	0
P6	1.55797E+11	53:02.6	4.878644514	-14.01623008	0.550500035	0.483581334	4.183764458	26.42204094	0
P6	1.55797E+11	53:02.7	4.875000956	-13.93137172	0.694500029	0.653320849	4.184487343	26.42204094	0
P6	1.55797E+11	53:02.8	4.870387407	-13.83545309	0.814500034	0.819475412	4.185776234	26.42204094	0
P6	1.55797E+11	53:02.9	4.865607412	-13.73432052	0.900500059	0.962485611	4.188960075	26.42204094	0
P6	1.55797E+11	53:03.0	4.862266228	-13.62757809	0.981500089	1.065073371	4.194004059	26.97368622	0
P6	1.55797E+11	53:03.1	4.862784443	-13.51148349	1.077499986	1.11605382	4.197622299	26.97368622	0
P6	1.55797E+11	53:03.2	4.868522998	-13.38891102	1.155500054	1.111279607	4.200312614	26.97368622	0
P6	1.55797E+11	53:03.3	4.879000218	-13.26434312	1.203500032	1.056698084	4.202250957	26.97368622	0
P6	1.55797E+11	53:03.4	4.892755717	-13.14012717	1.229500055	0.964796722	4.205420017	26.97368622	0
P6	1.55797E+11	53:03.5	4.906252961	-13.0173945	1.238499999	0.847269356	4.210420132	27.58545303	0
P6	1.55797E+11	53:03.6	4.916245583	-12.89307757	1.255500078	0.715053439	4.215693474	27.58545303	0
P6	1.55797E+11	53:03.7	4.921134693	-12.7647211	1.282500029	0.579033017	4.219882965	27.58545303	0
P6	1.55797E+11	53:03.8	4.920334336	-12.63452059	1.297500014	0.449216306	4.222275257	27.58545303	0
P6	1.55797E+11	53:03.9	4.915151952	-12.50429645	1.30250001	0.336241275	4.224496841	28.09862709	0
P6	1.55797E+11	53:04.0	4.907633616	-12.37228861	1.316500068	0.250278682	4.230009556	28.09862709	0
P6	1.55797E+11	53:04.1	4.900990658	-12.23495786	1.351500034	0.198169619	4.239028454	28.09862709	0
P6	1.55797E+11	53:04.2	4.898476198	-12.0912945	1.397500038	0.179856405	4.243803501	28.09862709	0
P6	1.55797E+11	53:04.3	4.900735779	-11.94553106	1.421500087	0.186481789	4.24660635	28.65757751	0
P6	1.55797E+11	53:04.4	4.906780521	-11.80283311	1.416499972	0.204086959	4.248730659	28.65757751	0
P6	1.55797E+11	53:04.5	4.915270437	-11.66426153	1.398500085	0.216038719	4.254013538	28.65757751	0
P6	1.55797E+11	53:04.6	4.923914779	-11.52493168	1.40350008	0.209158689	4.262016773	28.65757751	0
P6	1.55797E+11	53:04.7	4.930178492	-11.3802355	1.435500026	0.182117209	4.265869141	29.22363853	0
P6	1.55797E+11	53:04.8	4.933901371	-11.23201103	1.460500002	0.144989237	4.269199371	29.22363853	0
P6	1.55797E+11	53:04.9	4.936232756	-11.08239224	1.475499988	0.114505187	4.272216797	29.22363853	0
P6	1.55797E+11	53:05.0	4.937805922	-10.93144137	1.490500093	0.105014041	4.278422832	29.22363853	0
P6	1.55797E+11	53:05.1	4.939674072	-10.77698001	1.519500017	0.120830111	4.285971642	29.82696915	0
P6	1.55797E+11	53:05.2	4.944345196	-10.61834996	1.553500056	0.153626084	4.291645527	29.82696915	0
P6	1.55797E+11	53:05.3	4.953921753	-10.46076651	1.559499979	0.186260819	4.295976639	29.82696915	0
P6	1.55797E+11	53:05.4	4.967371508	-10.30565823	1.554499984	0.203800321	4.300512791	29.82696915	0
P6	1.55797E+11	53:05.5	4.981651518	-10.15109549	1.555500031	0.199642166	4.307373047	30.45425987	0
P6	1.55797E+11	53:05.6	4.994160925	-9.995687595	1.561500072	0.176261216	4.319033146	30.45425987	0
P6	1.55797E+11	53:05.7	5.001293092	-9.835228314	1.590499997	0.144813001	4.325102329	30.45425987	0
P6	1.55797E+11	53:05.8	5.000814918	-9.672107006	1.610500097	0.11707323	4.327890396	30.45425987	0
P6	1.55797E+11	53:05.9	4.996117537	-9.511783976	1.59950006	0.098718502	4.33078146	31.09373474	0
P6	1.55797E+11	53:06.0	4.991418429	-9.350779299	1.60650003	0.092164874	4.341665268	31.09373474	0
P6	1.55797E+11	53:06.1	4.989748869	-9.188288415	1.618499994	0.093586877	4.3520751	31.09373474	0
P6	1.55797E+11	53:06.2	4.993006875	-9.028979933	1.602500081	0.091734752	4.358090878	31.09373474	0
P6	1.55797E+11	53:06.3	4.99927345	-8.87411421	1.574500084	0.074952267	4.361464977	31.73141289	0
P6	1.55797E+11	53:06.4	5.007028846	-8.723209775	1.544499993	0.037301566	4.36614275	31.73141289	0
P6	1.55797E+11	53:06.5	5.014961452	-8.576737097	1.50849998	-0.019555334	4.378993988	31.73141289	0
P6	1.55797E+11	53:06.6	5.019157047	-8.433418756	1.476500034	-0.088436261	4.384609222	31.73141289	0
P6	1.55797E+11	53:06.7	5.017783208	-8.288060763	1.473500013	-0.155092925	4.390180588	32.31775665	0
P6	1.55797E+11	53:06.8	5.010964217	-8.139965156	1.48150003	-0.202437833	4.393354416	32.31775665	0
P6	1.55797E+11	53:06.9	5.000049787	-7.992787589	1.472500086	-0.220010534	4.399941444	32.31775665	0
P6	1.55797E+11	53:07.0	4.989063336	-7.844576766	1.476500034	-0.203841358	4.409799576	32.31775665	0
P6	1.55797E+11	53:07.1	4.981852898	-7.693586207	1.492500067	-0.15709199	4.4190135	32.91331482	0
P6	1.55797E+11	53:07.2	4.980052583	-7.54421474	1.485499978	-0.097083747	4.423100471	32.91331482	0
P6	1.55797E+11	53:07.3	4.982733137	-7.397233065	1.472500086	-0.044741224	4.427743912	32.91331482	0
P6	1.55797E+11	53:07.4	4.987377644	-7.247634412	1.488499999	-0.008649311	4.438725471	32.91331482	0
P6	1.55797E+11	53:07.5	4.990593168	-7.092086099	1.526499987	0.015356434	4.452710152	33.51487732	0
P6	1.55797E+11	53:07.6	4.98923114	-6.93173862	1.563500047	0.038434036	4.45999527	33.51487732	0
P6	1.55797E+11	53:07.7	4.983433031	-6.769151462	1.588500023	0.072203271	4.463608265	33.51487732	0
P6	1.55797E+11	53:07.8	4.974653223	-6.604767137	1.612500072	0.12127988	4.466870308	33.51487732	0
P6	1.55797E+11	53:07.9	4.964268427	-6.438210176	1.638500094	0.177462876	4.47273922	34.16928482	0
P6	1.55797E+11	53:08.0	4.95549465	-6.266748591	1.679500103	0.228899762	4.480629921	34.16928482	0
P6	1.55797E+11	53:08.1	4.952081491	-6.086191723	1.747500062	0.27303651	4.486401558	34.16928482	0
P6	1.55797E+11	53:08.2	4.955437907	-5.896446108	1.821500063	0.315822423	4.488920689	34.71112061	0
P6	1.55797E+11	53:08.3	4.963574184	-5.701779981	1.877500057	0.363753378	4.492861271	34.71112061	0
P6	1.55797E+11	53:08.4	4.972043627	-5.50210455	1.933500051	0.421780527	4.500248909	34.71112061	0
P6	1.55797E+11	53:08.5	4.977742088	-5.294365043	2.006500006	0.48819539	4.511264801	35.31361389	0
P6	1.55797E+11	53:08.6	4.981039907	-5.084401038	2.047500134	0.546834111	4.521108627	35.31361389	0
P6	1.55797E+11	53:08.7	4.981036643	-4.882804915	2.019500017	0.570844114	4.532700062	35.31361389	0
P6	1.55797E+11	53:08.8	4.978812387	-4.685585036	2.00150013	0.542607725	4.544023514	35.9223938	0
P6	1.55797E+11	53:08.9	4.97957858	-4.47879822	2.058500051	0.469506592	4.609004021	35.9223938	0
P6	1.55797E+11	53:09.0	4.984054924	-4.264935236	2.107500076	0.374246448	4.629262924	35.9223938	0
P6	1.55797E+11	53:09.1	4.988054884	-4.053018367	2.106500149	0.284320027	4.64091301	36.55502701	0
P6	1.55797E+11	53:09.2	4.989298991	-3.839540353	2.122500181	0.224530771	4.683554649	36.55502701	0
P6	1.55797E+11	53:09.3	4.988132933	-3.621631679	2.155500174	0.202812284	4.71727562	36.55502701	0
P6	1.55797E+11	53:09.4	4.982505036	-3.406295883	2.149500132	0.202475116	4.737128735	37.2017746	0
P6	1.55797E+11	53:09.5	4.972916344	-3.194478556	2.132500172	0.199946016	4.742441177	37.2017746	0
P6	1.55797E+11	53:09.6	4.966403483	-2.98076541	2.142500162	0.181387946	4.78235817	37.2017746	0
P6	1.55797E+11	53:09.7	4.966417931	-2.767156962	2.141499996	0.141894877	4.801958084	37.84111786	0
P6	1.55797E+11	53:09.8	4.969742543	-2.556858146	2.120500088	0.087147899	4.816689491	37.84111786	0
P6	1.55797E+11	53:09.9	4.972534908	-2.34857657	2.104500055	0.031880409	4.831323147	37.84111786	0
P6	1.55797E+11	53:10.0	4.971745509	-2.13872283	2.107500076	-0.010995385	4.880947113	38.46957397	0
P6	1.55797E+11	53:10.1	4.964720294	-1.929143365	2.102499962	-0.04271977	4.903071404	38.46957397	0
P6	1.55797E+11	53:10.2	4.953402572	-1.727008585	2.055500031	-0.071212836	4.913066387	38.46957397	0
P6	1.55797E+11	53:10.3	4.945855882	-1.528940103	2.021500111	-0.098644182	4.9559865	39.07990646	0
P6	1.55797E+11	53:10.4	4.946067265	-1.326884663	2.031500101	-0.124170408	4.991889477	39.07990646	0
P6	1.55797E+11	53:10.5	4.950478676	-1.124032332	2.030500174	-0.147442847	5.010253906	39.07990646	0
P6	1.55797E+11	53:10.6	4.956178152	-0.923996173	2.009500027	-0.162740096	5.017929554	39.68493652	0
P6	1.55797E+11	53:10.7	4.960005078	-0.721602535	2.019500017	-0.15954335	5.078999043	39.68493652	0
P6	1.55797E+11	53:10.8	4.957130073	-0.514725647	2.04550004	-0.133936033	5.111445427	39.68493652	0
P6	1.55797E+11	53:10.9	4.948159095	-0.31011381	2.037500143	-0.093354017	5.123711109	40.29887009	0
P6	1.55797E+11	53:11.0	4.941334322	-0.107773877	2.025500059	-0.048618298	5.136435509	40.29887009	0
P6	1.55797E+11	53:11.1	4.942868718	0.099546216	2.055500031	-0.006467419	5.212319374	40.29887009	0
P6	1.55797E+11	53:11.2	4.950130453	0.308653913	2.071500063	0.026397018	5.235815525	40.91764069	0
P6	1.55797E+11	53:11.3	4.957128834	0.514653836	2.058500051	0.045804169	5.244452953	40.91764069	0
P6	1.55797E+11	53:11.4	4.95952533	0.72446355	2.083500147	0.060049471	5.296513557	40.91764069	0
P6	1.55797E+11	53:11.5	4.95705825	0.944955925	2.152500153	0.083369106	5.332162857	41.55398178	0
P6	1.55797E+11	53:11.6	4.952875782	1.17240472	2.209500074	0.12251889	5.352460861	41.55398178	0
P6	1.55797E+11	53:11.7	4.950134998	1.402852784	2.247500181	0.180473208	5.359980583	41.55398178	0
P6	1.55797E+11	53:11.8	4.952534691	1.634904077	2.277500153	0.253542364	5.435200214	42.24394608	0
P6	1.55797E+11	53:11.9	4.961604436	1.863591526	2.274500132	0.320248693	5.463720798	42.24394608	0
P6	1.55797E+11	53:12.0	4.973541672	2.08659954	2.25150013	0.350346625	5.475634575	42.24394608	0
P6	1.55797E+11	53:12.1	4.983994149	2.308973125	2.247500181	0.328598678	5.501840591	42.91874695	0
P6	1.55797E+11	53:12.2	4.991230337	2.538270335	2.286499977	0.266082317	5.549140453	42.91874695	0
P6	1.55797E+11	53:12.3	4.995413495	2.768988168	2.297500134	0.184422135	5.572475433	42.91874695	0
P6	1.55797E+11	53:12.4	5.000440892	2.983053378	2.201500177	0.097224467	5.581079006	43.59302902	0
P6	1.55797E+11	53:12.5	5.011527363	3.171226311	2.032500029	-0.002725672	5.592221737	43.59302902	0
P6	1.55797E+11	53:12.6	5.033260344	3.338110612	1.868499994	-0.143654346	5.638515472	43.59302902	0
P6	1.55797E+11	53:12.7	5.060836745	3.497386029	1.771499991	-0.345042437	5.664926529	44.11089706	0
P6	1.55797E+11	53:12.8	5.074858733	3.662103644	1.74150002	-0.583967447	5.68494606	44.11089706	0
P6	1.55797E+11	53:12.9	5.073943733	3.829828439	1.71450007	-0.797935784	5.696855545	44.11089706	0
P6	1.55797E+11	53:13.0	5.067745596	3.987471379	1.627500057	-0.927151978	5.704868317	44.11089706	0
P6	1.55797E+11	53:13.1	5.05523093	4.129197412	1.505500078	-0.950953782	5.712709904	44.742733	0
P6	1.55797E+11	53:13.2	5.038762847	4.251376042	1.355499983	-0.907043874	5.722377777	44.742733	0
P6	1.55797E+11	53:13.3	5.01496692	4.344697718	1.14349997	-0.877522767	5.873735428	44.742733	0
P6	1.55797E+11	53:13.4	4.979868489	4.409063358	0.927500069	-0.936873972	5.907299995	44.742733	0
P6	1.55797E+11	53:13.5	4.935275028	4.454052625	0.773500085	-1.101033688	5.923368931	44.742733	0
P6	1.55797E+11	53:13.6	4.881537646	4.487599786	0.692500055	-1.312493443	5.932495117	44.742733	0
P6	1.55797E+11	53:13.7	4.808464851	4.513200138	0.719500065	-1.466390491	5.937148571	44.742733	0
P6	1.55797E+11	53:13.8	4.709915904	4.532037128	0.84950006	-1.456466556	5.941484451	45.27331924	0
P6	1.55797E+11	53:13.9	4.600925012	4.543098447	0.942500055	-1.235720992	5.948559761	45.27331924	0
P6	1.55797E+11	53:14.0	4.484264171	4.542048292	1.033499956	-0.829983413	5.962851524	45.27331924	0
P6	1.55797E+11	53:14.1	4.349737185	4.530320982	1.195500016	-0.316607147	5.977866173	45.27331924	0
P6	1.55797E+11	53:14.2	4.196819501	4.51551539	1.369500041	0.209347561	5.994555473	45.78668213	0
P6	1.55797E+11	53:14.3	4.025455285	4.503862872	1.54550004	0.669993222	6.002636909	45.78668213	0
P6	1.55797E+11	53:14.4	3.832004607	4.500291569	1.743499994	1.031023264	6.076987267	45.78668213	0
P6	1.55797E+11	53:14.5	3.619997537	4.50548334	1.92750001	1.299918056	6.107607365	46.36359024	0
P6	1.55797E+11	53:14.6	3.39950295	4.513432044	2.054500103	1.490195155	6.125405312	46.36359024	0
P6	1.55797E+11	53:14.7	3.172924512	4.517962478	2.156500101	1.605570078	6.141347885	46.36359024	0
P6	1.55797E+11	53:14.8	2.935947255	4.517636224	2.274500132	1.643748403	6.20610857	47.04774857	0
P6	1.55797E+11	53:14.9	2.690540363	4.511606804	2.373500109	1.603031039	6.23106432	47.04774857	0
P6	1.55797E+11	53:15.0	2.439504652	4.501653744	2.450500011	1.49096477	6.236386776	47.04774857	0
P6	1.55797E+11	53:15.1	2.177371679	4.494722623	2.55250001	1.342570782	6.309995174	47.80667114	0
P6	1.55797E+11	53:15.2	1.903480915	4.495491883	2.657500029	1.200066328	6.364292145	47.80667114	0
P6	1.55797E+11	53:15.3	1.627260554	4.501809788	2.707499981	1.080811977	6.381577015	48.35682678	0
P6	1.55797E+11	53:15.4	1.351190313	4.506898328	2.735500097	0.983003139	6.392646313	48.35682678	0
P6	1.55797E+11	53:15.5	1.070614802	4.504813667	2.781500101	0.895576835	6.48459959	48.91347885	0
P6	1.55797E+11	53:15.6	0.789170276	4.492663688	2.804500103	0.79966712	6.519438267	48.91347885	0
P6	1.55797E+11	53:15.7	0.508605584	4.477323479	2.811500072	0.68419683	6.532304764	49.47615814	0
P6	1.55797E+11	53:15.8	0.220158482	4.470251341	2.864500046	0.56236577	6.602251053	49.47615814	0
P6	1.55797E+11	53:15.9	-0.078732185	4.471659716	2.936500072	0.460183859	6.664096832	50.06352234	0
P6	1.55797E+11	53:16.0	-0.380875524	4.475832722	2.974500179	0.394390315	6.687553883	50.06352234	0
P6	1.55797E+11	53:16.1	-0.68227451	4.478724808	2.987500191	0.367346883	6.702441216	50.66710663	0
P6	1.55797E+11	53:16.2	-0.982719026	4.475736646	2.99450016	0.366232306	6.80343771	50.66710663	0
P6	1.55797E+11	53:16.3	-1.278916319	4.463178801	2.9775002	0.360541016	6.849057674	51.26395035	0
P6	1.55797E+11	53:16.4	-1.572906647	4.44572872	2.966500044	0.323146194	6.859795094	51.26395035	0
P6	1.55797E+11	53:16.5	-1.871677732	4.429633814	2.992500067	0.25401774	6.949365139	51.85765839	0
P6	1.55797E+11	53:16.6	-2.172900891	4.415446557	3.007500172	0.172445074	7.004789829	51.85765839	0
P6	1.55797E+11	53:16.7	-2.467417052	4.401664732	2.969500065	0.094849177	7.025004864	52.45405197	0
P6	1.55797E+11	53:16.8	-2.749026646	4.384621315	2.888500214	0.02475198	7.052880764	52.45405197	0
P6	1.55797E+11	53:16.9	-3.012838334	4.364255737	2.764500141	-0.054913554	7.110029221	53.00075531	0
P6	1.55797E+11	53:17.0	-3.254420988	4.340016703	2.599500179	-0.18033734	7.141552925	53.00075531	0
P6	1.55797E+11	53:17.1	-3.474816748	4.304382419	2.42750001	-0.378287882	7.147011757	53.00075531	0
P6	1.55797E+11	53:17.2	-3.671697254	4.244732089	2.249500036	-0.64469713	7.220029354	53.67036819	0
P6	1.55797E+11	53:17.3	-3.833803853	4.150425762	2.040500164	-0.949858785	7.258896351	53.67036819	0
P6	1.55797E+11	53:17.4	-3.954022871	4.022790126	1.843500018	-1.250544071	7.282577991	53.67036819	0
P6	1.55797E+11	53:17.5	-4.04103294	3.878013943	1.708500028	-1.497933626	7.358623028	54.19084167	0
P6	1.55797E+11	53:17.6	-4.108730476	3.722007547	1.665500045	-1.644689202	7.398003101	54.19084167	0
P6	1.55797E+11	53:17.7	-4.166757717	3.530794764	1.827500105	-1.632585287	7.423432827	54.19084167	0
P6	1.55797E+11	53:17.8	-4.222225277	3.291881757	2.142500162	-1.398295403	7.461694241	54.80434036	0
P6	1.55797E+11	53:17.9	-4.273356951	3.016813324	2.445500135	-0.90845412	7.493124962	54.80434036	0
P6	1.55797E+11	53:18.0	-4.31647775	2.711943338	2.733500004	-0.191619515	7.525136948	55.39188766	0
P6	1.55797E+11	53:18.1	-4.351595297	2.381320078	3.009500027	0.64920491	7.562221527	55.39188766	0
P6	1.55797E+11	53:18.2	-4.380087934	2.031665041	3.246500015	1.461048126	7.660468578	56.07513428	0
P6	1.55797E+11	53:18.3	-4.405007016	1.667780851	3.444500208	2.091927052	7.689809799	56.07513428	0
P6	1.55797E+11	53:18.4	-4.429387644	1.294821267	3.597500086	2.449662447	7.714018345	56.81362534	0
P6	1.55797E+11	53:18.5	-4.456218794	0.910462046	3.745500088	2.532435894	7.816186428	56.81362534	0
P6	1.55797E+11	53:18.6	-4.483209847	0.505419089	3.935500145	2.416033506	7.850532055	57.6048584	0
P6	1.55797E+11	53:18.7	-4.503746216	0.089871116	4.060500622	2.196954489	7.872641563	57.6048584	0
P6	1.55797E+11	53:18.8	-4.51571577	-0.316792391	4.05850029	1.943476915	7.985458851	58.42771149	0
P6	1.55797E+11	53:18.9	-4.521276248	-0.713366971	4.02450037	1.674771667	8.023706436	58.42771149	0
P6	1.55797E+11	53:19.0	-4.523206888	-1.104127076	3.992500067	1.374459386	8.037968636	59.21508026	0
P6	1.55797E+11	53:19.1	-4.52607876	-1.490250587	3.954500198	1.03147614	8.130097389	59.21508026	0
P6	1.55797E+11	53:19.2	-4.532174497	-1.874963616	3.927500248	0.661506772	8.213706017	59.98596954	0
P6	1.55797E+11	53:19.3	-4.539643082	-2.255287092	3.879500151	0.303642482	8.234257698	59.98596954	0
P6	1.55797E+11	53:19.4	-4.546981199	-2.627248357	3.806500196	0.000643766	8.247245789	60.73839951	0
P6	1.55797E+11	53:19.5	-4.552369894	-2.991734163	3.732500076	-0.224443525	8.404462814	60.73839951	0
P6	1.55797E+11	53:19.6	-4.555320111	-3.33282404	3.560500145	-0.39202857	8.450229645	61.44402313	0
P6	1.55797E+11	53:19.7	-4.557682594	-3.634108838	3.272500038	-0.561357558	8.470410347	61.44402313	0
P6	1.55797E+11	53:19.8	-4.560910119	-3.900596324	2.982500076	-0.797316432	8.534345627	62.01182175	0
P6	1.55797E+11	53:19.9	-4.567097316	-4.133116834	2.675500154	-1.13495028	8.65913105	62.01182175	0
P6	1.55797E+11	53:20.0	-4.577146966	-4.324434932	2.308500051	-1.565005779	8.707910538	62.01182175	0
P6	1.55797E+11	53:20.1	-4.585094594	-4.475145289	1.926500082	-2.045162916	8.714892387	62.58687973	0
P6	1.55797E+11	53:20.2	-4.579983645	-4.590347676	1.560500026	-2.515963554	8.830258369	62.58687973	0
P6	1.55797E+11	53:20.3	-4.554835629	-4.672485875	1.21450007	-2.921236277	8.904018402	62.58687973	0
P6	1.55797E+11	53:20.4	-4.507903044	-4.721826339	0.906500041	-3.220602274	8.926513672	62.58687973	0
P6	1.55797E+11	53:20.5	-4.440144797	-4.740108477	0.703500032	-3.37929225	8.942773819	62.58687973	0
P6	1.55797E+11	53:20.6	-4.356598534	-4.728965718	0.663500071	-3.356841803	8.963105202	62.58687973	0
P6	1.55797E+11	53:20.7	-4.261943402	-4.688217453	0.777500033	-3.112751245	8.976055145	62.58687973	0
P6	1.55797E+11	53:20.8	-4.154813812	-4.621297935	0.995500088	-2.615242958	8.991142273	62.58687973	0
P6	1.55797E+11	53:20.9	-4.035401432	-4.537028096	1.222499967	-1.872543812	9.017343521	63.14004517	0
P6	1.55797E+11	53:21.0	-3.912391893	-4.444030516	1.377500057	-0.971407771	9.028886795	63.14004517	0
P6	1.55797E+11	53:21.1	-3.792942448	-4.345948669	1.466500044	-0.06442076	9.046596527	63.14004517	0
P6	1.55797E+11	53:21.2	-3.674066932	-4.246640302	1.529500008	0.684209585	9.086133003	63.14004517	0
P6	1.55797E+11	53:21.3	-3.549553768	-4.156763205	1.559499979	1.151516199	9.126176834	63.75701141	0
P6	1.55797E+11	53:21.4	-3.420041106	-4.088595674	1.527500033	1.29323113	9.144340515	63.75701141	0
P6	1.55797E+11	53:21.5	-3.290122394	-4.052286908	1.436500072	1.149303317	9.156674385	63.75701141	0
P6	1.55797E+11	53:21.6	-3.161164816	-4.05571376	1.337499976	0.817270815	9.208539963	63.75701141	0
P6	1.55797E+11	53:21.7	-3.034636387	-4.096334359	1.288500071	0.412431329	9.246323586	64.27545929	0
P6	1.55797E+11	53:21.8	-2.912068348	-4.160755739	1.290500045	0.035852559	9.26368618	64.27545929	0
P6	1.55797E+11	53:21.9	-2.788431344	-4.236899513	1.345499992	-0.234186217	9.285503387	64.27545929	0
P6	1.55797E+11	53:22.0	-2.66034453	-4.318453657	1.421500087	-0.351064414	9.318388939	64.27545929	0
P6	1.55797E+11	53:22.1	-2.534977451	-4.401689614	1.453500032	-0.312820792	9.331611633	64.86103821	0
P6	1.55797E+11	53:22.2	-2.416533416	-4.48677308	1.455500007	-0.161660478	9.342123985	64.86103821	0
P6	1.55797E+11	53:22.3	-2.303528919	-4.573942212	1.454500079	0.028182741	9.397475243	64.86103821	0
P6	1.55797E+11	53:22.4	-2.198543278	-4.65555629	1.402500033	0.170516133	9.431714058	64.86103821	0
P6	1.55797E+11	53:22.5	-2.101728357	-4.718860134	1.287500024	0.198512122	9.442080498	65.39797211	0
P6	1.55797E+11	53:22.6	-2.008045187	-4.750965648	1.140500069	0.088728771	9.450259209	65.39797211	0
P6	1.55797E+11	53:22.7	-1.913805586	-4.743645974	1.013499975	-0.13416265	9.49053669	65.39797211	0
P6	1.55797E+11	53:22.8	-1.820341382	-4.700675027	0.959500074	-0.407548726	9.523881912	65.39797211	0
P6	1.55797E+11	53:22.9	-1.728602454	-4.633510789	0.985500097	-0.648042977	9.538998604	65.39797211	0
P6	1.55797E+11	53:23.0	-1.633287152	-4.551146267	1.081500053	-0.769521415	9.5523386	65.39797211	0
P6	1.55797E+11	53:23.1	-1.529121055	-4.459538829	1.21450007	-0.712732017	9.588813782	66.02656555	0
P6	1.55797E+11	53:23.2	-1.418666136	-4.36495807	1.319499969	-0.475044936	9.605205536	66.02656555	0
P6	1.55797E+11	53:23.3	-1.307824635	-4.271735448	1.374500036	-0.116489403	9.619135857	66.02656555	0
P6	1.55797E+11	53:23.4	-1.200038981	-4.179898836	1.397500038	0.258943617	9.659292221	66.02656555	0
P6	1.55797E+11	53:23.5	-1.099267572	-4.089538775	1.385500073	0.539060593	9.692631721	66.59372711	0
P6	1.55797E+11	53:23.6	-1.003447241	-4.003526907	1.353500009	0.652626395	9.713003159	66.59372711	0
P6	1.55797E+11	53:23.7	-0.906342124	-3.927198704	1.314499974	0.593146801	9.763227463	66.59372711	0
P6	1.55797E+11	53:23.8	-0.807295575	-3.864040905	1.257500052	0.407181829	9.789032936	66.59372711	0
P6	1.55797E+11	53:23.9	-0.702379212	-3.814623912	1.218500018	0.168465689	9.801488876	66.59372711	0
P6	1.55797E+11	53:24.0	-0.586255693	-3.782971375	1.209500074	-0.052894954	9.848466873	67.19136047	0
P6	1.55797E+11	53:24.1	-0.464037283	-3.776850922	1.189499974	-0.212619886	9.867436409	67.19136047	0
P6	1.55797E+11	53:24.2	-0.344365297	-3.806373897	1.158500075	-0.298233718	9.877338409	67.19136047	0
P6	1.55797E+11	53:24.3	-0.234497558	-3.871652091	1.157500029	-0.317963958	9.928398132	67.19136047	0
P6	1.55797E+11	53:24.4	-0.137982941	-3.957903005	1.173500061	-0.289123476	9.962787628	67.19136047	0
P6	1.55797E+11	53:24.5	-0.045589467	-4.054749903	1.235499978	-0.222095042	9.977539063	67.79649353	0
P6	1.55797E+11	53:24.6	0.050825062	-4.160225134	1.334500074	-0.118227653	10.01155758	67.79649353	0
P6	1.55797E+11	53:24.7	0.145910452	-4.272606745	1.405500054	0.021280851	10.02962399	67.79649353	0
P6	1.55797E+11	53:24.8	0.23343998	-4.390966229	1.442499995	0.18380852	10.04497528	67.79649353	0
P6	1.55797E+11	53:24.9	0.309212069	-4.519175791	1.476500034	0.342391074	10.08582973	68.38093567	0
P6	1.55797E+11	53:25.0	0.366338502	-4.656045078	1.486500025	0.460923195	10.11791039	68.38093567	0
P6	1.55797E+11	53:25.1	0.401180928	-4.788783276	1.423500061	0.49844873	10.12922382	68.38093567	0
P6	1.55797E+11	53:25.2	0.415836453	-4.908740375	1.3125	0.426915586	10.13676739	68.38093567	0
P6	1.55797E+11	53:25.3	0.415183713	-5.021475365	1.232500076	0.252388775	10.16000938	68.89429474	0
P6	1.55797E+11	53:25.4	0.404199101	-5.141023615	1.244500041	0.023531469	10.17847633	68.89429474	0
P6	1.55797E+11	53:25.5	0.381753015	-5.278201784	1.341500044	-0.181394294	10.19234371	68.89429474	0
P6	1.55797E+11	53:25.6	0.342199524	-5.429404698	1.451500058	-0.280799091	10.19589329	68.89429474	0
P6	1.55797E+11	53:25.7	0.282168249	-5.579633266	1.50849998	-0.231991187	10.23394489	69.46808624	0
P6	1.55797E+11	53:25.8	0.20594995	-5.723647301	1.546500087	-0.053254459	10.24716759	69.46808624	0
P6	1.55797E+11	53:25.9	0.122138842	-5.865319993	1.588500023	0.186810881	10.26132298	69.46808624	0
P6	1.55797E+11	53:26.0	0.03438067	-6.006309448	1.625500083	0.401986927	10.26742649	69.46808624	0
P6	1.55797E+11	53:26.1	-0.060177845	-6.15318168	1.700500011	0.534997821	10.2835741	70.13603973	0
P6	1.55797E+11	53:26.2	-0.16703276	-6.307993951	1.805500031	0.583773673	10.28940392	70.13603973	0
P6	1.55797E+11	53:26.3	-0.286562052	-6.462045187	1.87650001	0.587632835	10.31202602	70.13603973	0
P6	1.55797E+11	53:26.4	-0.413617506	-6.611234423	1.912500024	0.589342713	10.3417778	70.71459961	0
P6	1.55797E+11	53:26.5	-0.542747348	-6.757164122	1.929500103	0.602958739	10.35456562	70.71459961	0
P6	1.55797E+11	53:26.6	-0.670599669	-6.901141181	1.932500005	0.607860863	10.36995125	70.71459961	0
P6	1.55797E+11	53:26.7	-0.79730501	-7.047804581	1.94750011	0.574695408	10.38177776	71.29581451	0
P6	1.55797E+11	53:26.8	-0.92660596	-7.203837931	2.004500151	0.499656618	10.38920403	71.29581451	0
P6	1.55797E+11	53:26.9	-1.063526688	-7.366793071	2.076500177	0.412091255	10.3971529	71.29581451	0
P6	1.55797E+11	53:27.0	-1.206823982	-7.524536758	2.095499992	0.344986349	10.47128391	71.92428589	0
P6	1.55797E+11	53:27.1	-1.344427677	-7.677160127	2.063500166	0.30889827	10.49406242	71.92428589	0
P6	1.55797E+11	53:27.2	-1.470540412	-7.830848112	2.026499987	0.287989259	10.51333046	71.92428589	0
P6	1.55797E+11	53:27.3	-1.594951995	-7.980271012	1.993500113	0.248917684	10.52353477	72.52289581	0
P6	1.55797E+11	53:27.4	-1.725619195	-8.12714103	1.994500041	0.170402244	10.53727055	72.52289581	0
P6	1.55797E+11	53:27.5	-1.863690385	-8.277563891	2.031500101	0.067529872	10.54312515	72.52289581	0
P6	1.55797E+11	53:27.6	-2.007796552	-8.426362143	2.049499989	-0.021685088	10.58744144	73.13070679	0
P6	1.55797E+11	53:27.7	-2.154675544	-8.565997992	2.025500059	-0.067960635	10.60760212	73.13070679	0
P6	1.55797E+11	53:27.8	-2.296485671	-8.699414584	1.977500081	-0.0707587	10.62259293	73.13070679	0
P6	1.55797E+11	53:27.9	-2.427220809	-8.837579211	1.942500114	-0.056088712	10.63923836	73.71808624	0
P6	1.55797E+11	53:28.0	-2.55174336	-8.986649351	1.953500032	-0.053787962	10.65298367	73.71808624	0
P6	1.55797E+11	53:28.1	-2.677241924	-9.145887026	1.998500109	-0.070881471	10.65911102	73.71808624	0
P6	1.55797E+11	53:28.2	-2.808532287	-9.30894461	2.042500019	-0.08440543	10.69395065	74.32437134	0
P6	1.55797E+11	53:28.3	-2.942767751	-9.468826623	2.051500082	-0.066333435	10.72480011	74.32437134	0
P6	1.55797E+11	53:28.4	-3.073517996	-9.620209733	2.009500027	-0.015656339	10.73683071	74.32437134	0
P6	1.55797E+11	53:28.5	-3.200591628	-9.761539692	1.949500084	0.037341848	10.75075722	74.92316437	0
P6	1.55797E+11	53:28.6	-3.32360995	-9.903330545	1.924500108	0.054177642	10.76410675	74.92316437	0
P6	1.55797E+11	53:28.7	-3.444541773	-10.05707847	1.958500028	0.02047473	10.77187538	74.92316437	0
P6	1.55797E+11	53:28.8	-3.569383967	-10.22257762	2.025500059	-0.036626965	10.77666473	75.51355743	0
P6	1.55797E+11	53:28.9	-3.700949705	-10.38859485	2.063500166	-0.069017418	10.84318829	75.51355743	0
P6	1.55797E+11	53:29.0	-3.835484971	-10.54490402	2.043499947	-0.047088824	10.86444855	75.51355743	0
P6	1.55797E+11	53:29.1	-3.964617288	-10.69510837	2.00150013	0.017286973	10.88314915	76.12958527	0
P6	1.55797E+11	53:29.2	-4.085936006	-10.84849927	1.983500004	0.080689572	10.89785671	76.12958527	0
P6	1.55797E+11	53:29.3	-4.207198145	-11.01053816	2.01850009	0.106156737	10.91110325	76.12958527	0
P6	1.55797E+11	53:29.4	-4.336343687	-11.1812909	2.090500116	0.093587838	10.91915035	76.74159241	0
P6	1.55797E+11	53:29.5	-4.473091012	-11.35226815	2.132500172	0.07436011	10.97402382	76.74159241	0
P6	1.55797E+11	53:29.6	-4.612065774	-11.51155922	2.102499962	0.077798642	11.01384735	76.74159241	0
P6	1.55797E+11	53:29.7	-4.749945834	-11.65865652	2.049499989	0.104441561	11.02821732	77.37321472	0
P6	1.55797E+11	53:29.8	-4.887168549	-11.80535172	2.039499998	0.128133342	11.04630852	77.37321472	0
P6	1.55797E+11	53:29.9	-5.027398096	-11.9591275	2.076500177	0.122103311	11.06193829	77.37321472	0
P6	1.55797E+11	53:30.0	-5.174565707	-12.1179371	2.127500057	0.086389221	11.06841278	77.99871063	0
P6	1.55797E+11	53:30.1	-5.326306687	-12.27217542	2.135499954	0.046282202	11.10643101	77.99871063	0
P6	1.55797E+11	53:30.2	-5.47201999	-12.41612446	2.074500084	0.023944467	11.14093781	77.99871063	0
P6	1.55797E+11	53:30.3	-5.606125106	-12.552392	1.987500072	0.012888684	11.15724087	78.61107635	0
P6	1.55797E+11	53:30.4	-5.734217913	-12.68142793	1.912500024	-0.019344579	11.17580032	78.61107635	0
P6	1.55797E+11	53:30.5	-5.859693884	-12.81050979	1.874500036	-0.099978454	11.1919241	78.61107635	0
P6	1.55797E+11	53:30.6	-5.982941694	-12.94855279	1.879500031	-0.221247494	11.19983387	79.15782166	0
P6	1.55797E+11	53:30.7	-6.101417121	-13.09093126	1.864500046	-0.34238115	11.21705532	79.15782166	0
P6	1.55797E+11	53:30.8	-6.203583936	-13.22962862	1.773500085	-0.424153566	11.28086948	79.15782166	0
P6	1.55797E+11	53:30.9	-6.283046662	-13.35782291	1.621500015	-0.465237945	11.3038578	79.66532898	0
P6	1.55797E+11	53:31.0	-6.345999542	-13.47140104	1.456500053	-0.506694078	11.32639694	79.66532898	0
P6	1.55797E+11	53:31.1	-6.392623568	-13.57483523	1.303500056	-0.600656867	11.34496593	79.66532898	0
P6	1.55797E+11	53:31.2	-6.415445275	-13.67285008	1.156499982	-0.77063942	11.35816383	79.66532898	0
P6	1.55797E+11	53:31.3	-6.412875527	-13.77144232	1.063500047	-0.983687937	11.37205124	79.66532898	0
P6	1.55797E+11	53:31.4	-6.387933431	-13.8771743	1.061500072	-1.159643412	11.48702621	80.19516754	0
P6	1.55797E+11	53:31.5	-6.341631161	-13.98508044	1.087499976	-1.21889782	11.53036118	80.19516754	0
P6	1.55797E+11	53:31.6	-6.273909146	-14.0873097	1.119500041	-1.120935678	11.546978	80.19516754	0
P6	1.55797E+11	53:31.7	-6.187013977	-14.18052079	1.166499972	-0.879010975	11.58174324	80.19516754	0
P6	1.55797E+11	53:31.8	-6.085158499	-14.25946617	1.203500032	-0.554821432	11.59456539	80.19516754	0
P6	1.55797E+11	53:31.9	-5.976702677	-14.32227698	1.211500049	-0.231385157	11.60133743	80.80116272	0
P6	1.55797E+11	53:32.0	-5.867576622	-14.37344682	1.207499981	0.022507666	11.60680199	80.80116272	0
P6	1.55797E+11	53:32.1	-5.754855953	-14.41883289	1.228500009	0.176125854	11.63108444	80.80116272	0
P6	1.55797E+11	53:32.2	-5.633788713	-14.46370695	1.28550005	0.239646867	11.65275383	80.80116272	0
P6	1.55797E+11	53:32.3	-5.503479411	-14.50973569	1.353500009	0.25254935	11.66098595	81.31016541	0
P6	1.55797E+11	53:32.4	-5.367985696	-14.55506744	1.398500085	0.260310382	11.66475582	81.31016541	0
P6	1.55797E+11	53:32.5	-5.23252	-14.59717509	1.409500003	0.286982447	11.67147923	81.31016541	0
P6	1.55797E+11	53:32.6	-5.097803071	-14.6344702	1.406499982	0.32354787	11.68060589	81.31016541	0
P6	1.55797E+11	53:32.7	-4.961967959	-14.66660936	1.409500003	0.344460875	11.68591309	81.87393951	0
P6	1.55797E+11	53:32.8	-4.826425595	-14.69292325	1.401499987	0.326678962	11.68924809	81.87393951	0
P6	1.55797E+11	53:32.9	-4.692628984	-14.71349954	1.381500006	0.262540728	11.69415569	81.87393951	0
P6	1.55797E+11	53:33.0	-4.558890062	-14.72986915	1.371500015	0.166858584	11.69845676	81.87393951	0
P6	1.55797E+11	53:33.1	-4.421657085	-14.74372695	1.384500027	0.070029341	11.70763683	82.41972351	0
P6	1.55797E+11	53:33.2	-4.278586841	-14.75778154	1.417500019	0.002984079	11.71103477	82.41972351	0
P6	1.55797E+11	53:33.3	-4.133497365	-14.77332714	1.434499979	-0.019657947	11.71505833	82.41972351	0
P6	1.55797E+11	53:33.4	-3.993164042	-14.79102187	1.414499998	-0.006185313	11.71812534	82.41972351	0
P6	1.55797E+11	53:33.5	-3.859918768	-14.81124458	1.374500036	0.018258406	11.72451687	82.98550415	0
P6	1.55797E+11	53:33.6	-3.72856254	-14.82955404	1.355499983	0.028254814	11.7331295	82.98550415	0
P6	1.55797E+11	53:33.7	-3.591606892	-14.8399124	1.37650001	0.014106752	11.74015141	82.98550415	0
P6	1.55797E+11	53:33.8	-3.449941741	-14.84205863	1.398500085	-0.015799263	11.7445755	82.98550415	0
P6	1.55797E+11	53:33.9	-3.312512158	-14.83940758	1.375500083	-0.046738323	11.74701691	83.533638	0
P6	1.55797E+11	53:34.0	-3.182276365	-14.83292181	1.331500053	-0.067714833	11.75299358	83.533638	0
P6	1.55797E+11	53:34.1	-3.055274741	-14.82351578	1.305500031	-0.078858957	11.7590189	83.533638	0
P6	1.55797E+11	53:34.2	-2.927050904	-14.81329287	1.303500056	-0.089067481	11.76209927	83.533638	0
P6	1.55797E+11	53:34.3	-2.794345831	-14.80450465	1.323500037	-0.102831788	11.7657814	84.05297852	0
P6	1.55797E+11	53:34.4	-2.661597353	-14.79968697	1.321500063	-0.116698347	11.76772499	84.05297852	0
P6	1.55797E+11	53:34.5	-2.534655288	-14.79847744	1.286499977	-0.123576537	11.77109337	84.05297852	0
P6	1.55797E+11	53:34.6	-2.412888073	-14.79935582	1.249500036	-0.121570617	11.77743149	84.05297852	0
P6	1.55797E+11	53:34.7	-2.294783684	-14.80301903	1.217499971	-0.119625188	11.78405285	84.05297852	0
P6	1.55797E+11	53:34.8	-2.178707688	-14.80962825	1.194499969	-0.131205529	11.78979015	84.66864014	0
P6	1.55797E+11	53:34.9	-2.061994506	-14.81571178	1.186500072	-0.160604551	11.79195786	84.66864014	0
P6	1.55797E+11	53:35.0	-1.94557237	-14.81815155	1.175500035	-0.19735007	11.79336929	84.66864014	0
P6	1.55797E+11	53:35.1	-1.832457044	-14.8172799	1.149500012	-0.223890051	11.80050278	84.66864014	0
P6	1.55797E+11	53:35.2	-1.720279919	-14.81410267	1.135500073	-0.227504671	11.80773926	84.66864014	0
P6	1.55797E+11	53:35.3	-1.604258865	-14.81076456	1.152500033	-0.206381083	11.81154251	85.24308777	0
P6	1.55797E+11	53:35.4	-1.48457762	-14.80980216	1.173500061	-0.166555464	11.81493187	85.24308777	0
P6	1.55797E+11	53:35.5	-1.364836602	-14.81400417	1.178500056	-0.117455885	11.81649399	85.24308777	0
P6	1.55797E+11	53:35.6	-1.249036589	-14.82690865	1.161499977	-0.068198934	11.81875038	85.24308777	0
P6	1.55797E+11	53:35.7	-1.140059243	-14.84768724	1.12650001	-0.029733969	11.82431126	85.24308777	0
P6	1.55797E+11	53:35.8	-1.035990374	-14.87104643	1.095499992	-0.0157573	11.82896519	85.81454468	0
P6	1.55797E+11	53:35.9	-0.929676387	-14.89215757	1.098500013	-0.030487191	11.83540535	85.81454468	0
P6	1.55797E+11	53:36.0	-0.81798499	-14.9077409	1.120499969	-0.062538028	11.83914089	85.81454468	0
P6	1.55797E+11	53:36.1	-0.707518386	-14.91872976	1.109500051	-0.094605654	11.84165001	85.81454468	0
P6	1.55797E+11	53:36.2	-0.603102745	-14.92999982	1.07249999	-0.113459647	11.84681129	85.81454468	0
P6	1.55797E+11	53:36.3	-0.502418234	-14.94409131	1.04550004	-0.116377391	11.85429668	86.35309601	0
P6	1.55797E+11	53:36.4	-0.400522832	-14.95930143	1.044499993	-0.111265056	11.86171913	86.35309601	0
P6	1.55797E+11	53:36.5	-0.292107494	-14.9760392	1.07949996	-0.104531825	11.86692429	86.35309601	0
P6	1.55797E+11	53:36.6	-0.178539632	-14.99668959	1.115499973	-0.091667205	11.86984825	86.35309601	0
P6	1.55797E+11	53:36.7	-0.065462398	-15.01782673	1.122500062	-0.062804736	11.87339401	86.35309601	0
P6	1.55797E+11	53:36.8	0.044455544	-15.03660297	1.109500051	-0.016281271	11.87899399	86.90773773	0
P6	1.55797E+11	53:36.9	0.151615726	-15.05317061	1.093500018	0.035035778	11.88643074	86.90773773	0
P6	1.55797E+11	53:37.0	0.25884391	-15.06418592	1.088500023	0.07013759	11.89315891	86.90773773	0
P6	1.55797E+11	53:37.1	0.366606574	-15.06891507	1.085500002	0.07231421	11.89881325	86.90773773	0
P6	1.55797E+11	53:37.2	0.470585349	-15.07097019	1.060500026	0.03849718	11.90159702	86.90773773	0
P6	1.55797E+11	53:37.3	0.567585049	-15.07019009	1.011500001	-0.020231603	11.90450191	87.4319458	0
P6	1.55797E+11	53:37.4	0.659649229	-15.06529887	0.970500052	-0.087870389	11.91023922	87.4319458	0
P6	1.55797E+11	53:37.5	0.752724806	-15.05737768	0.961500049	-0.15068081	11.9162159	87.4319458	0
P6	1.55797E+11	53:37.6	0.851087634	-15.04985305	0.982500076	-0.195871711	11.92027855	87.4319458	0
P6	1.55797E+11	53:37.7	0.953214027	-15.04699934	1.00150001	-0.212365925	11.92356491	87.4319458	0
P6	1.55797E+11	53:37.8	1.056195537	-15.04793515	1.00849998	-0.192641884	11.92649937	87.4319458	0
P6	1.55797E+11	53:37.9	1.157397715	-15.04998995	1.00150001	-0.139704466	11.9307518	88.02210236	0
P6	1.55797E+11	53:38.0	1.253795156	-15.05184966	0.975500047	-0.073794566	11.93952656	88.02210236	0
P6	1.55797E+11	53:38.1	1.342087016	-15.05215354	0.923500061	-0.027979728	11.95431614	88.02210236	0
P6	1.55797E+11	53:38.2	1.419711965	-15.04815759	0.84950006	-0.033330146	11.9617672	88.02210236	0
P6	1.55797E+11	53:38.3	1.485454246	-15.03890436	0.759500086	-0.104906477	11.96554184	88.02210236	0
P6	1.55797E+11	53:38.4	1.539132876	-15.02700345	0.659500062	-0.235763058	11.9678812	88.02210236	0
P6	1.55797E+11	53:38.5	1.583186517	-15.01633857	0.565500021	-0.400443524	11.97346687	88.02210236	0
P6	1.55797E+11	53:38.6	1.62013641	-15.01341668	0.477500021	-0.567470074	11.97985363	88.02210236	0
P6	1.55797E+11	53:38.7	1.654153113	-15.0174915	0.417500019	-0.705684304	11.98481464	88.02210236	0
P6	1.55797E+11	53:38.8	1.689284024	-15.02271219	0.390500009	-0.789683104	11.98771	88.5546875	0
P6	1.55797E+11	53:38.9	1.724079005	-15.02934156	0.36650002	-0.804955006	11.9890089	88.5546875	0
P6	1.55797E+11	53:39.0	1.752646039	-15.037481	0.316500008	-0.756754041	11.99238777	88.5546875	0
P6	1.55797E+11	53:39.1	1.769182257	-15.04519574	0.2315	-0.673130512	11.99947739	88.5546875	0
P6	1.55797E+11	53:39.2	1.772477563	-15.05020403	0.131500006	-0.595283985	12.00500965	88.5546875	0
P6	1.55797E+11	53:39.3	1.765299659	-15.05072894	0.038500004	-0.560257137	12.00887203	88.5546875	0
P6	1.55797E+11	53:39.4	1.752046529	-15.0493516	0.046500005	-0.568083823	12.01148891	88.5546875	0
P6	1.55797E+11	53:39.5	1.735899502	-15.04746644	0.096500002	-0.585391521	12.01404762	88.5546875	0
P6	1.55797E+11	53:39.6	1.71901047	-15.04144695	0.132499993	-0.56175518	12.01660156	88.5546875	0
P6	1.55797E+11	53:39.7	1.703674619	-15.0335311	0.149499997	-0.464615494	12.01851559	88.5546875	0
P6	1.55797E+11	53:39.8	1.691137397	-15.02962211	0.142499998	-0.301245689	12.0200634	88.5546875	0
P6	1.55797E+11	53:39.9	1.681581841	-15.02923741	0.125499994	-0.119169451	12.02113724	88.5546875	0
P6	1.55797E+11	53:40.0	1.674588906	-15.03143299	0.107500009	0.019486262	12.02191925	88.5546875	0
P6	1.55797E+11	53:40.1	1.670283029	-15.03606914	0.085500002	0.076790392	12.02321243	88.5546875	0
P6	1.55797E+11	53:40.2	1.66955203	-15.03970596	0.055500004	0.051314853	12.02414513	88.5546875	0
P6	1.55797E+11	53:40.3	1.671401314	-15.04145148	0.0275	-0.024812726	12.02477074	88.5546875	0
P6	1.55797E+11	53:40.4	1.672702958	-15.0436021	0.022500001	-0.109085895	12.02579594	88.5546875	0
P6	1.55797E+11	53:40.5	1.671838135	-15.04531764	0.023500001	-0.166504413	12.02697277	88.5546875	0
P6	1.55797E+11	53:40.6	1.669978978	-15.04732035	0.0265	-0.185836196	12.02755356	88.5546875	0
P6	1.55797E+11	53:40.7	1.668574939	-15.05121917	0.034500003	-0.17058818	12.0280571	88.5546875	0
P6	1.55797E+11	53:40.8	1.667780949	-15.05492693	0.034500003	-0.130915895	12.02845192	88.5546875	0
P6	1.55797E+11	53:40.9	1.667350031	-15.05726663	0.0275	-0.082425386	12.02914047	88.5546875	0
P6	1.55797E+11	53:41.0	1.668075903	-15.05753282	0.015500001	-0.041060898	12.02953148	88.5546875	0
P6	1.55797E+11	53:41.1	1.670269288	-15.05664296	0.015500001	-0.016173942	12.02986336	88.5546875	0
P6	1.55797E+11	53:41.2	1.672261178	-15.05583264	0.0165	-0.010011099	12.03015137	88.5546875	0
P6	1.55797E+11	53:41.3	1.673778547	-15.05542368	0.015500001	-0.016240951	12.03064442	88.5546875	0
P6	1.55797E+11	53:41.4	1.675954165	-15.05643038	0.020500001	-0.023877587	12.03138638	88.5546875	0
P6	1.55797E+11	53:41.5	1.679006731	-15.05690181	0.0265	-0.023766305	12.03166485	88.5546875	0
P6	1.55797E+11	53:41.6	1.683477556	-15.05619809	0.036500003	-0.01330572	12.03200722	88.5546875	0
P6	1.55797E+11	53:41.7	1.688874253	-15.05546013	0.044500005	0.004665285	12.03220177	88.5546875	0
P6	1.55797E+11	53:41.8	1.694010655	-15.05371463	0.047500003	0.02554493	12.03290558	88.5546875	0
P6	1.55797E+11	53:41.9	1.698538464	-15.04996186	0.051500004	0.04324989	12.0334959	88.5546875	0
P6	1.55797E+11	53:42.0	1.701310561	-15.0470359	0.042500004	0.05234817	12.03386688	88.5546875	0
P6	1.55797E+11	53:42.1	1.703134976	-15.04800783	0.0285	0.048886873	12.03418446	88.5546875	0
P6	1.55797E+11	53:42.2	1.706964183	-15.05033984	0.038500004	0.035697468	12.03443813	88.5546875	0
P6	1.55797E+11	53:42.3	1.713245844	-15.05395086	0.056500003	0.019413406	12.03525925	88.5546875	0
P6	1.55797E+11	53:42.4	1.720848294	-15.06029234	0.075500004	0.010317654	12.03555202	88.5546875	0
P6	1.55797E+11	53:42.5	1.729723603	-15.06640713	0.087500006	0.016454201	12.03588867	88.5546875	0
P6	1.55797E+11	53:42.6	1.738953925	-15.07179713	0.093500003	0.038267728	12.03652382	88.5546875	0
P6	1.55797E+11	53:42.7	1.746221271	-15.07915794	0.096500002	0.067228764	12.03687954	88.5546875	0
P6	1.55797E+11	53:42.8	1.752973225	-15.08769525	0.103500009	0.091392629	12.03763199	88.5546875	0
P6	1.55797E+11	53:42.9	1.762856862	-15.09289816	0.107500009	0.101637617	12.03821278	88.5546875	0
P6	1.55797E+11	53:43.0	1.774824623	-15.09339554	0.109500006	0.096423313	12.03858852	88.5546875	0
P6	1.55797E+11	53:43.1	1.786552711	-15.09297313	0.110500008	0.080296189	12.03876019	88.5546875	0
P6	1.55797E+11	53:43.2	1.797482641	-15.0923658	0.107500009	0.060158793	12.03960419	88.5546875	0
P6	1.55797E+11	53:43.3	1.805991738	-15.08851254	0.095500007	0.040447969	12.04033661	88.5546875	0
P6	1.55797E+11	53:43.4	1.810963851	-15.08428201	0.075500004	0.018577602	12.04094696	88.5546875	0
P6	1.55797E+11	53:43.5	1.814102915	-15.08255368	0.057500005	-0.008734398	12.04202652	88.5546875	0
P6	1.55797E+11	53:43.6	1.816934475	-15.0798293	0.052500002	-0.040701397	12.04268551	88.5546875	0
P6	1.55797E+11	53:43.7	1.82116304	-15.07316401	0.070500001	-0.068444327	12.04355431	88.5546875	0
P6	1.55797E+11	53:43.8	1.831785889	-15.05982209	0.1285	-0.073886983	12.04450703	88.5546875	0
P6	1.55797E+11	53:43.9	1.850400508	-15.03894625	0.205500007	-0.037550628	12.04550743	88.5546875	0
P6	1.55797E+11	53:44.0	1.873847582	-15.01335503	0.266499996	0.048134197	12.04682636	88.5546875	0
P6	1.55797E+11	53:44.1	1.900205097	-14.98597771	0.311500013	0.172341004	12.05157757	88.5546875	0
P6	1.55797E+11	53:44.2	1.928829293	-14.96012608	0.33950001	0.305466145	12.05694294	88.5546875	0
P6	1.55797E+11	53:44.3	1.960171296	-14.93582774	0.364500016	0.411904693	12.05955601	88.5546875	0
P6	1.55797E+11	53:44.4	1.993379161	-14.91191262	0.387500018	0.464463502	12.06454086	88.5546875	0
P6	1.55797E+11	53:44.5	2.02538106	-14.89142968	0.381500006	0.453699827	12.06796837	88.5546875	0
P6	1.55797E+11	53:44.6	2.054916733	-14.87842058	0.350500017	0.386779815	12.07113743	88.5546875	0
P6	1.55797E+11	53:44.7	2.082521477	-14.8743591	0.313500017	0.280739754	12.07454586	88.5546875	0
P6	1.55797E+11	53:44.8	2.108511623	-14.87683861	0.286500007	0.155397683	12.07997036	88.5546875	0
P6	1.55797E+11	53:44.9	2.134200108	-14.88597729	0.276500016	0.030692497	12.08568859	88.5546875	0
P6	1.55797E+11	53:45.0	2.162512348	-14.90348508	0.300500005	-0.070351809	12.08945847	88.5546875	0
P6	1.55797E+11	53:45.1	2.195154945	-14.92714806	0.348500013	-0.124162532	12.09126472	89.06950378	0
P6	1.55797E+11	53:45.2	2.230369929	-14.95349302	0.387500018	-0.115077883	12.09233856	89.06950378	0
P6	1.55797E+11	53:45.3	2.26650036	-14.98024338	0.412500024	-0.046561036	12.09411144	89.06950378	0
P6	1.55797E+11	53:45.4	2.305541247	-15.00673632	0.441500008	0.059307162	12.09634304	89.06950378	0
P6	1.55797E+11	53:45.5	2.34679364	-15.03343405	0.467500001	0.168262288	12.09790993	89.06950378	0
P6	1.55797E+11	53:45.6	2.385362395	-15.0608356	0.469500005	0.245673507	12.09947777	89.06950378	0
P6	1.55797E+11	53:45.7	2.418003889	-15.08647814	0.440500021	0.269883662	12.1003809	89.06950378	0
P6	1.55797E+11	53:45.8	2.442213923	-15.10771762	0.381500006	0.233154699	12.10209465	89.06950378	0
P6	1.55797E+11	53:45.9	2.456404276	-15.12222155	0.296499997	0.13629885	12.10319328	89.06950378	0
P6	1.55797E+11	53:46.0	2.461519987	-15.12988439	0.203500003	-0.012838224	12.10713387	89.06950378	0
P6	1.55797E+11	53:46.1	2.461234612	-15.13451758	0.134499997	-0.193955228	12.11146927	89.06950378	0
P6	1.55797E+11	53:46.2	2.462023155	-15.13813967	0.100500003	-0.374559253	12.11428738	89.06950378	0
P6	1.55797E+11	53:46.3	2.469903918	-15.14205455	0.103500009	-0.513038754	12.12361813	89.06950378	0
P6	1.55797E+11	53:46.4	2.491117644	-15.14628551	0.161500007	-0.565260649	12.12768078	89.06950378	0
P6	1.55797E+11	53:46.5	2.532164494	-15.1473737	0.281500012	-0.4969275	12.13135242	89.06950378	0
P6	1.55797E+11	53:46.6	2.593293677	-15.14506708	0.432500005	-0.300005764	12.13677692	89.06950378	0
P6	1.55797E+11	53:46.7	2.667828699	-15.14599748	0.563500047	-0.001048052	12.13990211	89.59038544	0
P6	1.55797E+11	53:46.8	2.748525137	-15.15361063	0.659500062	0.344205737	12.14342308	89.59038544	0
P6	1.55797E+11	53:46.9	2.832542182	-15.16136113	0.733500063	0.665249944	12.14801311	89.59038544	0
P6	1.55797E+11	53:47.0	2.918008673	-15.16322273	0.786500037	0.896986008	12.15333939	89.59038544	0
P6	1.55797E+11	53:47.1	3.001793345	-15.16009452	0.810500085	0.999341369	12.16087437	89.59038544	0
P6	1.55797E+11	53:47.2	3.071439227	-15.16645021	0.749500036	0.957781374	12.16546917	89.59038544	0
P6	1.55797E+11	53:47.3	3.126209538	-15.18590756	0.669500053	0.788291633	12.16824722	89.59038544	0
P6	1.55797E+11	53:47.4	3.192676239	-15.19141507	0.709500074	0.545045733	12.17154789	90.11719513	0
P6	1.55797E+11	53:47.5	3.278311992	-15.17269571	0.816500068	0.305597693	12.17426777	90.11719513	0
P6	1.55797E+11	53:47.6	3.369642509	-15.14187885	0.875500083	0.139580548	12.18022919	90.11719513	0
P6	1.55797E+11	53:47.7	3.459739474	-15.10766735	0.896500051	0.084307663	12.18469238	90.11719513	0
P6	1.55797E+11	53:47.8	3.548669612	-15.07684965	0.905500054	0.130072057	12.18893528	90.11719513	0
P6	1.55797E+11	53:47.9	3.641551571	-15.05004355	0.936500072	0.228705734	12.19097614	90.11719513	0
P6	1.55797E+11	53:48.0	3.742367929	-15.025491	0.993500054	0.323134333	12.1929636	90.69138336	0
P6	1.55797E+11	53:48.1	3.850232318	-15.00456481	1.046499968	0.378268838	12.19447708	90.69138336	0
P6	1.55797E+11	53:48.2	3.959355806	-14.98704853	1.068500042	0.390094787	12.19723129	90.69138336	0
P6	1.55797E+11	53:48.3	4.061229679	-14.97157826	1.038500071	0.367751569	12.1999073	90.69138336	0
P6	1.55797E+11	53:48.4	4.148760919	-14.95861217	0.954500079	0.315162569	12.20814419	90.69138336	0
P6	1.55797E+11	53:48.5	4.218847134	-14.95035461	0.832500041	0.218003064	12.21534157	90.69138336	0
P6	1.55797E+11	53:48.6	4.271634454	-14.94626192	0.693500042	0.04896209	12.2190237	91.22654724	0
P6	1.55797E+11	53:48.7	4.310078263	-14.94052748	0.561500072	-0.200481161	12.22245598	91.22654724	0
P6	1.55797E+11	53:48.8	4.337619227	-14.93111371	0.445500016	-0.496695161	12.22719765	91.22654724	0
P6	1.55797E+11	53:48.9	4.356295394	-14.91998355	0.340499997	-0.781012654	12.23477554	91.22654724	0
P6	1.55797E+11	53:49.0	4.368426639	-14.90873077	0.253500015	-0.996228158	12.24242687	91.22654724	0
P6	1.55797E+11	53:49.1	4.377306689	-14.89993447	0.186499998	-1.109324813	12.24570274	91.22654724	0
P6	1.55797E+11	53:49.2	4.38544508	-14.89139252	0.149499997	-1.116572976	12.24794388	91.22654724	0
P6	1.55797E+11	53:49.3	4.39390262	-14.87714527	0.153500006	-1.032422781	12.24968719	91.22654724	0
P6	1.55797E+11	53:49.4	4.402743295	-14.85498691	0.190500006	-0.876936138	12.25282669	91.22654724	0
P6	1.55797E+11	53:49.5	4.411598625	-14.82469453	0.245499998	-0.66862905	12.25483894	91.22654724	0
P6	1.55797E+11	53:49.6	4.42078239	-14.78439211	0.323500007	-0.422641695	12.25708961	91.22654724	0
P6	1.55797E+11	53:49.7	4.430867128	-14.73316038	0.415500015	-0.155054942	12.25887203	91.22654724	0
P6	1.55797E+11	53:49.8	4.442330454	-14.67088314	0.516500056	0.11507418	12.26037598	91.22654724	0
P6	1.55797E+11	53:49.9	4.455571981	-14.59900728	0.615500033	0.365856022	12.26188469	91.22654724	0
P6	1.55797E+11	53:50.0	4.470422318	-14.52346447	0.680500031	0.573255062	12.26392555	91.22654724	0
P6	1.55797E+11	53:50.1	4.485009872	-14.45246002	0.689500034	0.711654544	12.27661133	91.76448059	0
P6	1.55797E+11	53:50.2	4.498647966	-14.39193517	0.649500072	0.756298542	12.28212357	91.76448059	0
P6	1.55797E+11	53:50.3	4.514444053	-14.3410539	0.59950006	0.694250703	12.28596687	91.76448059	0
P6	1.55797E+11	53:50.4	4.536421547	-14.29830498	0.553500056	0.532943308	12.28917503	91.76448059	0
P6	1.55797E+11	53:50.5	4.566203222	-14.26491803	0.506500065	0.303226024	12.29045391	91.76448059	0
P6	1.55797E+11	53:50.6	4.601226656	-14.23824183	0.473500013	0.05555002	12.29123497	91.76448059	0
P6	1.55797E+11	53:50.7	4.637992329	-14.21385731	0.457500011	-0.155209899	12.29230499	91.76448059	0
P6	1.55797E+11	53:50.8	4.67302509	-14.19192852	0.432500005	-0.29357177	12.29560566	91.76448059	0
P6	1.55797E+11	53:50.9	4.702736775	-14.17363814	0.386500001	-0.355938107	12.3004055	91.76448059	0
P6	1.55797E+11	53:51.0	4.726022211	-14.15765185	0.335500002	-0.365058839	12.30372524	91.76448059	0
P6	1.55797E+11	53:51.1	4.743454991	-14.14499488	0.278500021	-0.357047617	12.30678177	91.76448059	0
P6	1.55797E+11	53:51.2	4.756246408	-14.13668091	0.220500007	-0.361705035	12.30964851	91.76448059	0
P6	1.55797E+11	53:51.3	4.765888731	-14.1290079	0.179499999	-0.388037205	12.31314945	91.76448059	0
P6	1.55797E+11	53:51.4	4.771958038	-14.12153953	0.139500007	-0.426425755	12.31469727	91.76448059	0
P6	1.55797E+11	53:51.5	4.774131462	-14.11649465	0.092500009	-0.461129487	12.31572247	91.76448059	0
P6	1.55797E+11	53:51.6	4.775105056	-14.11180265	0.067500003	-0.477284908	12.31683636	91.76448059	0
P6	1.55797E+11	53:51.7	4.776898541	-14.10671274	0.059500005	-0.465553313	12.31759739	91.76448059	0
P6	1.55797E+11	53:51.8	4.779615218	-14.10182746	0.053500004	-0.425720483	12.31791973	91.76448059	0
P6	1.55797E+11	53:51.9	4.783057593	-14.09508476	0.061500005	-0.362763911	12.3182373	91.76448059	0
P6	1.55797E+11	53:52.0	4.786879738	-14.08751304	0.068500005	-0.284009188	12.31877422	91.76448059	0
P6	1.55797E+11	53:52.1	4.791409391	-14.08175382	0.063500002	-0.199346453	12.31968307	91.76448059	0
P6	1.55797E+11	53:52.2	4.797081669	-14.07638743	0.066500001	-0.119982608	12.32010269	91.76448059	0
P6	1.55797E+11	53:52.3	4.803121176	-14.06991728	0.076500006	-0.055018049	12.32065964	91.76448059	0
P6	1.55797E+11	53:52.4	4.808559676	-14.06189552	0.085500002	-0.008200906	12.32105446	92.27165222	0
P6	1.55797E+11	53:52.5	4.813824493	-14.05151888	0.100500003	0.022578103	12.32250977	92.27165222	0
P6	1.55797E+11	53:52.6	4.820196183	-14.03629718	0.134499997	0.047380634	12.32330608	92.27165222	0
P6	1.55797E+11	53:52.7	4.828466145	-14.01383272	0.188500002	0.080769993	12.32522488	92.27165222	0
P6	1.55797E+11	53:52.8	4.837433972	-13.98424162	0.245499998	0.132377103	12.32610321	92.27165222	0
P6	1.55797E+11	53:52.9	4.844098696	-13.94489115	0.319499999	0.206907287	12.32736301	92.27165222	0
P6	1.55797E+11	53:53.0	4.847431303	-13.89276724	0.418500006	0.305892259	12.32813454	92.27165222	0
P6	1.55797E+11	53:53.1	4.848252195	-13.82921838	0.519500077	0.424374789	12.32872105	92.27165222	0
P6	1.55797E+11	53:53.2	4.847131566	-13.75655234	0.613500059	0.551876009	12.32972145	92.27165222	0
P6	1.55797E+11	53:53.3	4.844909118	-13.67934257	0.682500064	0.672163546	12.33137226	92.27165222	0
P6	1.55797E+11	53:53.4	4.842306207	-13.60196272	0.720500052	0.762495816	12.33492184	92.27165222	0
P6	1.55797E+11	53:53.5	4.841793715	-13.52367052	0.753500044	0.801940918	12.33797359	92.81090546	0
P6	1.55797E+11	53:53.6	4.847488176	-13.44476118	0.777500033	0.779747307	12.34056664	92.81090546	0
P6	1.55797E+11	53:53.7	4.860944962	-13.36527153	0.798500061	0.701589823	12.34263706	92.81090546	0
P6	1.55797E+11	53:53.8	4.879998196	-13.28310215	0.828500092	0.589225411	12.34378433	92.81090546	0
P6	1.55797E+11	53:53.9	4.901041139	-13.19883805	0.853500068	0.470946252	12.34521484	92.81090546	0
P6	1.55797E+11	53:54.0	4.920917152	-13.11218453	0.874500036	0.371878803	12.34699249	92.81090546	0
P6	1.55797E+11	53:54.1	4.937732012	-13.02440585	0.885500073	0.30252856	12.35151386	93.31930542	0
P6	1.55797E+11	53:54.2	4.951376949	-12.93818729	0.878500044	0.255973488	12.35556602	93.31930542	0
P6	1.55797E+11	53:54.3	4.961914611	-12.8511393	0.882500052	0.219027624	12.35902786	93.31930542	0
P6	1.55797E+11	53:54.4	4.968232368	-12.75930015	0.908500075	0.183819622	12.36231899	93.31930542	0
P6	1.55797E+11	53:54.5	4.969231098	-12.66194328	0.942500055	0.152959913	12.36344242	93.31930542	0
P6	1.55797E+11	53:54.6	4.965195345	-12.56180764	0.967500091	0.135533184	12.36525345	93.31930542	0
P6	1.55797E+11	53:54.7	4.959212221	-12.4608733	0.983500063	0.137658462	12.36709023	93.88324738	0
P6	1.55797E+11	53:54.8	4.954735456	-12.3592964	0.997500062	0.156423405	12.37227058	93.88324738	0
P6	1.55797E+11	53:54.9	4.953730637	-12.25828314	1.002500057	0.179252908	12.37456989	93.88324738	0
P6	1.55797E+11	53:55.0	4.957003603	-12.15750244	1.006500006	0.190442964	12.37822247	93.88324738	0
P6	1.55797E+11	53:55.1	4.963855605	-12.05375085	1.027500033	0.1841961	12.38097191	93.88324738	0
P6	1.55797E+11	53:55.2	4.974230085	-11.94693782	1.05250001	0.165905699	12.38218307	94.3973999	0
P6	1.55797E+11	53:55.3	4.986323684	-11.84161554	1.051499963	0.144028202	12.38464832	94.3973999	0
P6	1.55797E+11	53:55.4	4.996690716	-11.73933214	1.036499977	0.124792144	12.39272976	94.3973999	0
P6	1.55797E+11	53:55.5	5.004697562	-11.63438744	1.051499963	0.110822298	12.39583492	94.3973999	0
P6	1.55797E+11	53:55.6	5.010333908	-11.52175181	1.098500013	0.103817388	12.3986721	94.3973999	0
P6	1.55797E+11	53:55.7	5.012296448	-11.40596934	1.124500036	0.104655288	12.39995098	94.9397049	0
P6	1.55797E+11	53:55.8	5.009312287	-11.29309902	1.11650002	0.113105975	12.40225601	94.9397049	0
P6	1.55797E+11	53:55.9	5.002127325	-11.18360639	1.102499962	0.124703042	12.40415573	94.9397049	0
P6	1.55797E+11	53:56.0	4.993427457	-11.07687888	1.087499976	0.127504557	12.40891647	94.9397049	0
P6	1.55797E+11	53:56.1	4.986528418	-10.97078686	1.080500007	0.110172138	12.41306114	94.9397049	0
P6	1.55797E+11	53:56.2	4.986212024	-10.86174795	1.092499971	0.073257104	12.41682625	95.48455048	0
P6	1.55797E+11	53:56.3	4.993845279	-10.7489864	1.114500046	0.030756878	12.41875935	95.48455048	0
P6	1.55797E+11	53:56.4	5.005722121	-10.63499701	1.12650001	0.00126705	12.42064476	95.48455048	0
P6	1.55797E+11	53:56.5	5.018419575	-10.52353592	1.11650002	-0.004183057	12.42320347	95.48455048	0
P6	1.55797E+11	53:56.6	5.029889995	-10.41518277	1.09950006	0.01019703	12.43016148	95.48455048	0
P6	1.55797E+11	53:56.7	5.038883521	-10.30613578	1.100499988	0.028299818	12.43505859	96.04265594	0
P6	1.55797E+11	53:56.8	5.045114025	-10.1923708	1.12650001	0.036593199	12.43839359	96.04265594	0
P6	1.55797E+11	53:56.9	5.048169819	-10.07098277	1.174499989	0.039563298	12.43967247	96.04265594	0
P6	1.55797E+11	53:57.0	5.047610009	-9.94579584	1.207499981	0.052734118	12.44039536	96.04265594	0
P6	1.55797E+11	53:57.1	5.044226974	-9.824196396	1.198500037	0.083055489	12.44305134	96.04265594	0
P6	1.55797E+11	53:57.2	5.038740285	-9.706046008	1.185500026	0.122354701	12.44963837	96.64274597	0
P6	1.55797E+11	53:57.3	5.034610318	-9.587402367	1.191500068	0.15241845	12.45281696	96.64274597	0
P6	1.55797E+11	53:57.4	5.037263522	-9.46731286	1.200500011	0.156470716	12.45686054	96.64274597	0
P6	1.55797E+11	53:57.5	5.046628606	-9.34717574	1.203500032	0.131159931	12.45867634	96.64274597	0
P6	1.55797E+11	53:57.6	5.058672871	-9.227081879	1.205500007	0.090039626	12.46039581	96.64274597	0
P6	1.55797E+11	53:57.7	5.070910054	-9.106722148	1.208500028	0.052641559	12.46597672	97.24293518	0
P6	1.55797E+11	53:57.8	5.08211711	-8.984958949	1.216500044	0.032427717	12.47150898	97.24293518	0
P6	1.55797E+11	53:57.9	5.090251569	-8.861088036	1.230499983	0.030909514	12.47629929	97.24293518	0
P6	1.55797E+11	53:58.0	5.092772214	-8.739237904	1.219500065	0.038078375	12.47846699	97.24293518	0
P6	1.55797E+11	53:58.1	5.090161178	-8.619766021	1.205500007	0.041542049	12.48008347	97.24293518	0
P6	1.55797E+11	53:58.2	5.084735934	-8.499563454	1.207499981	0.034986179	12.4843502	97.85025024	0
P6	1.55797E+11	53:58.3	5.079090574	-8.375418582	1.229500055	0.024044171	12.49347687	97.85025024	0
P6	1.55797E+11	53:58.4	5.07752182	-8.243387226	1.280500054	0.022454845	12.50049782	97.85025024	0
P6	1.55797E+11	53:58.5	5.081409809	-8.107869907	1.311500072	0.040732436	12.5055275	97.85025024	0
P6	1.55797E+11	53:58.6	5.089532922	-7.974914688	1.310500026	0.079431228	12.5077095	98.37492371	0
P6	1.55797E+11	53:58.7	5.100304376	-7.844667589	1.303500056	0.126352191	12.51139164	98.37492371	0
P6	1.55797E+11	53:58.8	5.110749174	-7.715526353	1.300500035	0.161313653	12.51973629	98.37492371	0
P6	1.55797E+11	53:58.9	5.118017197	-7.585850728	1.303500056	0.167218417	12.52516556	98.37492371	0
P6	1.55797E+11	53:59.0	5.120687232	-7.454515588	1.313500047	0.141945794	12.52997589	98.89625549	0
P6	1.55797E+11	53:59.1	5.11832846	-7.321472788	1.323500037	0.099465758	12.53194809	98.89625549	0
P6	1.55797E+11	53:59.2	5.110417748	-7.188996781	1.323500037	0.059893023	12.53327179	98.89625549	0
P6	1.55797E+11	53:59.3	5.098944848	-7.057371315	1.320500016	0.036984552	12.53832054	98.89625549	0
P6	1.55797E+11	53:59.4	5.088970778	-6.925347357	1.323500037	0.030821938	12.54646015	99.42637634	0
P6	1.55797E+11	53:59.5	5.084440947	-6.792336398	1.328500032	0.033427253	12.55308628	99.42637634	0
P6	1.55797E+11	53:59.6	5.085321833	-6.656171625	1.347500086	0.037363525	12.55600548	99.42637634	0
P6	1.55797E+11	53:59.7	5.08829896	-6.516807679	1.370500088	0.042913251	12.55741215	99.42637634	0
P6	1.55797E+11	53:59.8	5.09099233	-6.377360784	1.377500057	0.054552075	12.562603	99.97436523	0
P6	1.55797E+11	53:59.9	5.092604753	-6.239040895	1.37650001	0.071941607	12.57243633	99.97436523	0
P6	1.55797E+11	54:00.0	5.091313471	-6.099331538	1.388499975	0.09084966	12.57712936	99.97436523	0
P6	1.55797E+11	54:00.1	5.085508233	-5.953560888	1.429499984	0.109165505	12.58082485	99.97436523	0
P6	1.55797E+11	54:00.2	5.074600243	-5.798053827	1.49849999	0.132831812	12.58451176	100.5539017	0
P6	1.55797E+11	54:00.3	5.058857488	-5.634486279	1.566500068	0.172885761	12.58719254	100.5539017	0
P6	1.55797E+11	54:00.4	5.041409789	-5.466344983	1.618499994	0.23742941	12.59184551	100.5539017	0
P6	1.55797E+11	54:00.5	5.026727597	-5.292980887	1.673500061	0.324005514	12.60006332	101.0612411	0
P6	1.55797E+11	54:00.6	5.018567664	-5.111603643	1.743499994	0.419121414	12.60679722	101.0612411	0
P6	1.55797E+11	54:00.7	5.017967226	-4.923731467	1.807500005	0.504079521	12.61683559	101.0612411	0
P6	1.55797E+11	54:00.8	5.02128147	-4.733763266	1.847500086	0.561689913	12.6283102	101.6204834	0
P6	1.55797E+11	54:00.9	5.024575886	-4.540169213	1.892500043	0.586326659	12.65346146	101.6204834	0
P6	1.55797E+11	54:01.0	5.024661026	-4.340352971	1.950500011	0.584619999	12.68304157	101.6204834	0
P6	1.55797E+11	54:01.1	5.018626621	-4.140804427	1.970500112	0.562618613	12.70417976	102.2134476	0
P6	1.55797E+11	54:01.2	5.008962467	-3.946472422	1.954500079	0.52014631	12.71200657	102.2134476	0
P6	1.55797E+11	54:01.3	5.003677237	-3.749675129	1.973500013	0.459348381	12.76045895	102.2134476	0
P6	1.55797E+11	54:01.4	5.006849078	-3.545869305	2.01850009	0.387336612	12.79511738	102.8085022	0
P6	1.55797E+11	54:01.5	5.01417284	-3.340339424	2.037500143	0.314533323	12.8092432	102.8085022	0
P6	1.55797E+11	54:01.6	5.019011369	-3.133164627	2.055500031	0.256109506	12.81466293	102.8085022	0
P6	1.55797E+11	54:01.7	5.018653075	-2.918834966	2.105499983	0.226997092	12.86214352	103.4356461	0
P6	1.55797E+11	54:01.8	5.01228088	-2.698287291	2.156500101	0.230450124	12.88794899	103.4356461	0
P6	1.55797E+11	54:01.9	4.99907682	-2.479542749	2.163500071	0.253582746	12.89775848	103.4356461	0
P6	1.55797E+11	54:02.0	4.983627825	-2.260905099	2.175500154	0.281128764	12.91093254	104.0945053	0
P6	1.55797E+11	54:02.1	4.974177817	-2.032633436	2.240499973	0.304858446	12.99712372	104.0945053	0
P6	1.55797E+11	54:02.2	4.973433771	-1.797252841	2.297500134	0.320549101	13.0266161	104.0945053	0
P6	1.55797E+11	54:02.3	4.97526271	-1.560039527	2.327500105	0.332093328	13.03413105	104.7954178	0
P6	1.55797E+11	54:02.4	4.973163777	-1.317381189	2.378499985	0.351004153	13.09345722	104.7954178	0
P6	1.55797E+11	54:02.5	4.965560106	-1.070551143	2.422500134	0.37887916	13.13359833	104.7954178	0
P6	1.55797E+11	54:02.6	4.953772854	-0.828078986	2.415500164	0.399512589	13.1508255	105.5276947	0
P6	1.55797E+11	54:02.7	4.942253863	-0.591359527	2.390500069	0.394201785	13.16361809	105.5276947	0
P6	1.55797E+11	54:02.8	4.936676884	-0.3555114	2.384500027	0.352128893	13.24884796	105.5276947	0
P6	1.55797E+11	54:02.9	4.938145207	-0.120280472	2.37650013	0.271294445	13.27534676	106.2356644	0
P6	1.55797E+11	54:03.0	4.942410079	0.11295253	2.35950017	0.163729206	13.28507805	106.2356644	0
P6	1.55797E+11	54:03.1	4.944541563	0.347127153	2.357500076	0.057330266	13.33796406	106.2356644	0
P6	1.55797E+11	54:03.2	4.940591991	0.58377775	2.367500067	-0.020915139	13.37981415	106.9397278	0
P6	1.55797E+11	54:03.3	4.930568516	0.818615696	2.355499983	-0.064007357	13.39993191	106.9397278	0
P6	1.55797E+11	54:03.4	4.921128762	1.050622301	2.335500002	-0.078191027	13.40857887	106.9397278	0
P6	1.55797E+11	54:03.5	4.918160019	1.28265919	2.330500126	-0.074271992	13.49152851	107.6389694	0
P6	1.55797E+11	54:03.6	4.918083688	1.523911409	2.381500006	-0.057958245	13.52858353	107.6389694	0
P6	1.55797E+11	54:03.7	4.917041635	1.772163032	2.430500031	-0.030084047	13.54409695	107.6389694	0
P6	1.55797E+11	54:03.8	4.917437328	2.00319244	2.339500189	-0.002769778	13.59557629	108.3595047	0
P6	1.55797E+11	54:03.9	4.918618249	2.210089418	2.188500166	-0.002878742	13.64036179	108.3595047	0
P6	1.55797E+11	54:04.0	4.918020238	2.399804178	2.054500103	-0.068120934	13.66688919	108.3595047	0
P6	1.55797E+11	54:04.1	4.918661329	2.578550579	1.943500042	-0.221089602	13.67512226	108.9348679	0
P6	1.55797E+11	54:04.2	4.926586986	2.755232544	1.881500006	-0.443374246	13.77055168	108.9348679	0
P6	1.55797E+11	54:04.3	4.942154827	2.931687762	1.838500023	-0.67486161	13.80913544	108.9348679	0
P6	1.55797E+11	54:04.4	4.956837491	3.106985508	1.799500108	-0.841935635	13.82603073	109.4646835	0
P6	1.55797E+11	54:04.5	4.962515455	3.280234229	1.759500027	-0.896289647	13.87419891	109.4646835	0
P6	1.55797E+11	54:04.6	4.964400164	3.443075116	1.67750001	-0.844465375	13.91271973	109.4646835	0
P6	1.55797E+11	54:04.7	4.971511488	3.585246768	1.531499982	-0.748406053	13.92541027	109.4646835	0
P6	1.55797E+11	54:04.8	4.984464359	3.70886169	1.384500027	-0.686879158	13.93212891	110.0671921	0
P6	1.55797E+11	54:04.9	4.995658943	3.824078249	1.28550005	-0.708846927	13.98812008	110.0671921	0
P6	1.55797E+11	54:05.0	4.991745318	3.937928415	1.225499988	-0.800575137	14.01813984	110.0671921	0
P6	1.55797E+11	54:05.1	4.978173153	4.051048026	1.183500051	-0.905426323	14.03433132	110.0671921	0
P6	1.55797E+11	54:05.2	4.967001888	4.152344548	1.084500074	-0.972668648	14.04181194	110.0671921	0
P6	1.55797E+11	54:05.3	4.950053966	4.226559181	0.894500077	-0.991280317	14.04741192	110.5860291	0
P6	1.55797E+11	54:05.4	4.923334059	4.269322793	0.675500035	-0.998634219	14.15011692	110.5860291	0
P6	1.55797E+11	54:05.5	4.891931478	4.28315503	0.470500022	-1.050776839	14.21854973	110.5860291	0
P6	1.55797E+11	54:05.6	4.856374602	4.273781383	0.343500018	-1.172490597	14.23898888	110.5860291	0
P6	1.55797E+11	54:05.7	4.812878856	4.250869607	0.368500024	-1.319272757	14.25530243	110.5860291	0
P6	1.55797E+11	54:05.8	4.754566374	4.224981726	0.496500015	-1.387335658	14.27435589	110.5860291	0
P6	1.55797E+11	54:05.9	4.675300117	4.204863405	0.661500037	-1.266440511	14.28585911	110.5860291	0
P6	1.55797E+11	54:06.0	4.573246983	4.197432198	0.83950007	-0.906409204	14.29671383	110.5860291	0
P6	1.55797E+11	54:06.1	4.451127342	4.207031484	1.015500069	-0.350200802	14.30622578	110.5860291	0
P6	1.55797E+11	54:06.2	4.314142105	4.228476443	1.178500056	0.284016103	14.31107426	111.2219467	0
P6	1.55797E+11	54:06.3	4.167473638	4.25141029	1.311500072	0.8549667	14.32186508	111.2219467	0
P6	1.55797E+11	54:06.4	4.009807171	4.270331844	1.443500042	1.263506651	14.35458946	111.2219467	0
P6	1.55797E+11	54:06.5	3.833323563	4.283497029	1.61650002	1.488079667	14.38281727	111.2219467	0
P6	1.55797E+11	54:06.6	3.634465734	4.291289971	1.813500047	1.572363377	14.39647484	111.9045181	0
P6	1.55797E+11	54:06.7	3.415679371	4.297953758	2.002500057	1.589315295	14.40451622	111.9045181	0
P6	1.55797E+11	54:06.8	3.180430067	4.309963688	2.176500082	1.60274291	14.46037579	111.9045181	0
P6	1.55797E+11	54:06.9	2.934283155	4.329632643	2.317500114	1.634462237	14.51477528	112.605751	0
P6	1.55797E+11	54:07.0	2.681783489	4.351706167	2.423500061	1.666176915	14.54509735	112.605751	0
P6	1.55797E+11	54:07.1	2.419645654	4.370655025	2.534500122	1.666805863	14.56453609	113.1220245	0
P6	1.55797E+11	54:07.2	2.142754246	4.383949656	2.669500113	1.618035078	14.60062504	113.1220245	0
P6	1.55797E+11	54:07.3	1.852763829	4.389796569	2.794500113	1.524844646	14.6227293	113.6892319	0
P6	1.55797E+11	54:07.4	1.552396614	4.393013849	2.90350008	1.412003756	14.63008308	113.6892319	0
P6	1.55797E+11	54:07.5	1.242085908	4.401890497	3.009500027	1.309858441	14.72835922	114.3000259	0
P6	1.55797E+11	54:07.6	0.925408729	4.416767454	3.091500044	1.232363701	14.77428722	114.3000259	0
P6	1.55797E+11	54:07.7	0.604547167	4.431583428	3.154500008	1.169726253	14.79087448	114.9382553	0
P6	1.55797E+11	54:07.8	0.27884578	4.440368587	3.213500023	1.101837158	14.85529804	114.9382553	0
P6	1.55797E+11	54:07.9	-0.044581192	4.437421591	3.224500179	1.00779438	14.91068363	115.58741	0
P6	1.55797E+11	54:08.0	-0.359319791	4.422860587	3.1875	0.872421026	14.93455601	115.58741	0
P6	1.55797E+11	54:08.1	-0.671293577	4.40820361	3.17050004	0.696962297	14.947505	116.2148056	0
P6	1.55797E+11	54:08.2	-0.9845314	4.403862993	3.169500113	0.498447269	15.07138634	116.2148056	0
P6	1.55797E+11	54:08.3	-1.292650542	4.407073733	3.130500078	0.296049446	15.12037086	116.8361664	0
P6	1.55797E+11	54:08.4	-1.592761963	4.408639931	3.069500208	0.106107615	15.13519573	116.8361664	0
P6	1.55797E+11	54:08.5	-1.88828203	4.404964299	3.022500038	-0.057041343	15.22508812	117.4318008	0
P6	1.55797E+11	54:08.6	-2.173800462	4.39862984	2.940500021	-0.193889081	15.27547359	117.4318008	0
P6	1.55797E+11	54:08.7	-2.445641569	4.391595708	2.829500198	-0.318252712	15.30027866	117.9893188	0
P6	1.55797E+11	54:08.8	-2.708736822	4.387215169	2.740500212	-0.441353858	15.37665081	117.9893188	0
P6	1.55797E+11	54:08.9	-2.957854612	4.386270312	2.616500139	-0.571488023	15.45024395	118.5015564	0
P6	1.55797E+11	54:09.0	-3.183780875	4.379863981	2.432500124	-0.71859473	15.47860813	118.5015564	0
P6	1.55797E+11	54:09.1	-3.386602517	4.362377659	2.237499952	-0.886897385	15.51042938	118.5015564	0
P6	1.55797E+11	54:09.2	-3.572670028	4.334138854	2.071500063	-1.068537354	15.58363247	119.118576	0
P6	1.55797E+11	54:09.3	-3.742776856	4.288379007	1.92050004	-1.25148952	15.61605453	119.118576	0
P6	1.55797E+11	54:09.4	-3.885180673	4.216702266	1.732500076	-1.423094869	15.66885757	119.118576	0
P6	1.55797E+11	54:09.5	-3.988571632	4.116582162	1.530500054	-1.566671491	15.70251465	119.118576	0
P6	1.55797E+11	54:09.6	-4.053046349	3.986640664	1.417500019	-1.65938437	15.73858356	119.7114639	0
P6	1.55797E+11	54:09.7	-4.08907901	3.829405535	1.450500011	-1.669801235	15.81659222	119.7114639	0
P6	1.55797E+11	54:09.8	-4.109973262	3.643134085	1.625500083	-1.548837185	15.84781742	119.7114639	0
P6	1.55797E+11	54:09.9	-4.125431016	3.410301484	1.975500107	-1.226719022	15.86230946	120.2923279	0
P6	1.55797E+11	54:10.0	-4.141391563	3.128444001	2.390500069	-0.657595217	15.91187	120.2923279	0
P6	1.55797E+11	54:10.1	-4.157656037	2.817471187	2.71750021	0.133522004	15.95715809	120.8860321	0
P6	1.55797E+11	54:10.2	-4.169431155	2.490058292	2.965500116	1.035511851	15.98361301	120.8860321	0
P6	1.55797E+11	54:10.3	-4.174983995	2.149277078	3.178500175	1.875819325	16.03924751	121.554451	0
P6	1.55797E+11	54:10.4	-4.179268815	1.79343489	3.380500078	2.486825705	16.08251381	121.554451	0
P6	1.55797E+11	54:10.5	-4.188653534	1.420194757	3.580500126	2.777675867	16.11413002	122.2836609	0
P6	1.55797E+11	54:10.6	-4.206617896	1.029741872	3.767500162	2.77270031	16.18786049	122.2836609	0
P6	1.55797E+11	54:10.7	-4.231782033	0.617983739	3.971500158	2.585681438	16.23143578	123.0870285	0
P6	1.55797E+11	54:10.8	-4.258696169	0.187453661	4.158500195	2.346134186	16.26444244	123.0870285	0
P6	1.55797E+11	54:10.9	-4.283521677	-0.242429065	4.224500179	2.126390934	16.33693314	123.9489975	0
P6	1.55797E+11	54:11.0	-4.30377421	-0.662414064	4.214500427	1.928376913	16.38673782	123.9489975	0
P6	1.55797E+11	54:11.1	-4.320875485	-1.079213307	4.216500282	1.70847106	16.41392517	124.7866135	0
P6	1.55797E+11	54:11.2	-4.341694179	-1.497479348	4.232500553	1.426315665	16.46889687	124.7866135	0
P6	1.55797E+11	54:11.3	-4.367272012	-1.91392736	4.223500252	1.083743811	16.58333588	125.6226196	0
P6	1.55797E+11	54:11.4	-4.391435576	-2.326251877	4.190500259	0.722774804	16.60684013	125.6226196	0
P6	1.55797E+11	54:11.5	-4.413250009	-2.732985654	4.143500328	0.395022452	16.61713409	126.4429703	0
P6	1.55797E+11	54:11.6	-4.435675812	-3.118947642	3.999500036	0.117460884	16.78361893	126.4429703	0
P6	1.55797E+11	54:11.7	-4.457047029	-3.462988712	3.708500147	-0.146977991	16.85032654	127.1742859	0
P6	1.55797E+11	54:11.8	-4.476144516	-3.758695833	3.341500044	-0.46616289	16.87551689	127.1742859	0
P6	1.55797E+11	54:11.9	-4.494430143	-4.015348764	2.991500139	-0.893827856	16.9142189	127.7279129	0
P6	1.55797E+11	54:12.0	-4.510647971	-4.23598434	2.637500048	-1.438170671	17.06230545	127.7279129	0
P6	1.55797E+11	54:12.1	-4.524907958	-4.413920917	2.231500149	-2.04847312	17.11884689	127.7279129	0
P6	1.55797E+11	54:12.2	-4.53894416	-4.544789986	1.786500096	-2.64388442	17.1259861	128.2592163	0
P6	1.55797E+11	54:12.3	-4.545798534	-4.632577369	1.350499988	-3.156347752	17.25654221	128.2592163	0
P6	1.55797E+11	54:12.4	-4.538724905	-4.683454437	0.943500042	-3.551701307	17.32837868	128.2592163	0
P6	1.55797E+11	54:12.5	-4.514987893	-4.702201091	0.586500049	-3.820913315	17.35315895	128.2592163	0
P6	1.55797E+11	54:12.6	-4.46344125	-4.697677419	0.418500006	-3.940084219	17.3601265	128.2592163	0
P6	1.55797E+11	54:12.7	-4.379415243	-4.676767965	0.576500058	-3.839011431	17.39124489	128.2592163	0
P6	1.55797E+11	54:12.8	-4.275167879	-4.642116417	0.800500035	-3.441153765	17.42099571	128.2592163	0
P6	1.55797E+11	54:12.9	-4.164299561	-4.595340488	0.97450006	-2.71453166	17.43807602	128.2592163	0
P6	1.55797E+11	54:13.0	-4.053203197	-4.537336503	1.10650003	-1.729172349	17.47757721	128.2592163	0
P6	1.55797E+11	54:13.1	-3.943346652	-4.471623329	1.203500032	-0.660861492	17.50293922	128.8592834	0
P6	1.55797E+11	54:13.2	-3.834261097	-4.403519058	1.265500069	0.266999662	17.51829147	128.8592834	0
P6	1.55797E+11	54:13.3	-3.726952567	-4.335335867	1.294499993	0.883225501	17.55223656	128.8592834	0
P6	1.55797E+11	54:13.4	-3.617150461	-4.268065426	1.32249999	1.138176203	17.56823158	128.8592834	0
P6	1.55797E+11	54:13.5	-3.495317163	-4.206021985	1.37650001	1.100865006	17.58558083	129.380127	0
P6	1.55797E+11	54:13.6	-3.363395832	-4.159743241	1.396499991	0.903565764	17.62889671	129.380127	0
P6	1.55797E+11	54:13.7	-3.231769735	-4.140884886	1.344500065	0.665811181	17.64296341	129.380127	0
P6	1.55797E+11	54:13.8	-3.104811166	-4.15606642	1.279500008	0.453440607	17.65800285	129.380127	0
P6	1.55797E+11	54:13.9	-2.981581807	-4.205442376	1.266499996	0.269457668	17.70889091	129.8938599	0
P6	1.55797E+11	54:14.0	-2.861970596	-4.278964414	1.298500061	0.10956753	17.73432159	129.8938599	0
P6	1.55797E+11	54:14.1	-2.743018558	-4.363895127	1.35650003	-0.009628723	17.75309563	129.8938599	0
P6	1.55797E+11	54:14.2	-2.620518622	-4.451156049	1.422500014	-0.059036922	17.79780197	129.8938599	0
P6	1.55797E+11	54:14.3	-2.500584916	-4.532746198	1.428500056	-0.029219365	17.81722641	130.4756622	0
P6	1.55797E+11	54:14.4	-2.386369612	-4.605779756	1.39349997	0.054551005	17.82920456	130.4756622	0
P6	1.55797E+11	54:14.5	-2.268239273	-4.668605277	1.384500027	0.143882185	17.89081955	130.4756622	0
P6	1.55797E+11	54:14.6	-2.14401796	-4.711522998	1.355499983	0.185875699	17.91001892	130.4756622	0
P6	1.55797E+11	54:14.7	-2.018750738	-4.722303958	1.283500075	0.145701349	17.92272949	130.9934387	0
P6	1.55797E+11	54:14.8	-1.891741241	-4.695821106	1.24849999	0.033287797	17.95636749	130.9934387	0
P6	1.55797E+11	54:14.9	-1.762546351	-4.634946134	1.286499977	-0.098176651	17.98928642	130.9934387	0
P6	1.55797E+11	54:15.0	-1.633454598	-4.547134725	1.372500062	-0.183581218	18.00680733	130.9934387	0
P6	1.55797E+11	54:15.1	-1.501663403	-4.442858831	1.49150002	-0.171815306	18.01786613	131.5812073	0
P6	1.55797E+11	54:15.2	-1.364520473	-4.334292005	1.600499988	-0.044888385	18.04080582	131.5812073	0
P6	1.55797E+11	54:15.3	-1.229777019	-4.228893782	1.640500069	0.167219609	18.05148506	131.5812073	0
P6	1.55797E+11	54:15.4	-1.101760619	-4.12827116	1.634500027	0.393637538	18.06863785	132.0900116	0
P6	1.55797E+11	54:15.5	-0.972749019	-4.036706987	1.627500057	0.556914628	18.12238693	132.0900116	0
P6	1.55797E+11	54:15.6	-0.841053017	-3.96390506	1.579500079	0.598614633	18.15499115	132.0900116	0
P6	1.55797E+11	54:15.7	-0.710051555	-3.922475765	1.470499992	0.49302882	18.17251396	132.0900116	0
P6	1.55797E+11	54:15.8	-0.582325969	-3.920467349	1.343500018	0.260067672	18.18714905	132.6494751	0
P6	1.55797E+11	54:15.9	-0.462113007	-3.956722233	1.244500041	-0.042186975	18.26216316	132.6494751	0
P6	1.55797E+11	54:16.0	-0.347539416	-4.026217253	1.23150003	-0.337842971	18.28570747	132.6494751	0
P6	1.55797E+11	54:16.1	-0.233736312	-4.120692633	1.309499979	-0.549167931	18.3000679	132.6494751	0
P6	1.55797E+11	54:16.2	-0.118925914	-4.22938558	1.413500071	-0.612841308	18.34739304	133.2064056	0
P6	1.55797E+11	54:16.3	-0.006919989	-4.34463136	1.488499999	-0.506719887	18.36923409	133.2064056	0
P6	1.55797E+11	54:16.4	0.095916871	-4.466280001	1.532500029	-0.263521254	18.38153267	133.2064056	0
P6	1.55797E+11	54:16.5	0.183955994	-4.59787462	1.5625	0.03964752	18.44668961	133.2064056	0
P6	1.55797E+11	54:16.6	0.248849357	-4.737685455	1.556500077	0.304141641	18.48628998	133.8338013	0
P6	1.55797E+11	54:16.7	0.28732767	-4.87770837	1.504500031	0.445766807	18.49637222	133.8338013	0
P6	1.55797E+11	54:16.8	0.305211351	-5.011497901	1.432500005	0.429956526	18.50059509	133.8338013	0
P6	1.55797E+11	54:16.9	0.309367062	-5.138086055	1.362500072	0.280179381	18.5263958	133.8338013	0
P6	1.55797E+11	54:17.0	0.302361012	-5.262834324	1.326500058	0.058888122	18.54622078	134.3616638	0
P6	1.55797E+11	54:17.1	0.2794051	-5.395932762	1.361500025	-0.152823448	18.55745125	134.3616638	0
P6	1.55797E+11	54:17.2	0.232753589	-5.539130449	1.440500021	-0.282431334	18.56059647	134.3616638	0
P6	1.55797E+11	54:17.3	0.16048272	-5.681603442	1.50150001	-0.291739702	18.5973835	134.3616638	0
P6	1.55797E+11	54:17.4	0.070066433	-5.816427304	1.538500071	-0.184636205	18.61136246	134.9620209	0
P6	1.55797E+11	54:17.5	-0.027134837	-5.948333147	1.578500032	-0.001613014	18.63064003	134.9620209	0
P6	1.55797E+11	54:17.6	-0.125188023	-6.084826563	1.634500027	0.197999805	18.64286613	134.9620209	0
P6	1.55797E+11	54:17.7	-0.227765277	-6.229879156	1.719500065	0.363887548	18.65537643	135.4715729	0
P6	1.55797E+11	54:17.8	-0.341042791	-6.381237774	1.815500021	0.478256017	18.66210938	135.4715729	0
P6	1.55797E+11	54:17.9	-0.462599925	-6.532546515	1.877500057	0.550806701	18.69408226	135.4715729	0
P6	1.55797E+11	54:18.0	-0.581796946	-6.683155832	1.894500017	0.595417261	18.70465279	136.0467224	0
P6	1.55797E+11	54:18.1	-0.690103285	-6.832285429	1.865500093	0.608952165	18.71608353	136.0467224	0
P6	1.55797E+11	54:18.2	-0.789671076	-6.975025519	1.806500077	0.57018733	18.72890091	136.0467224	0
P6	1.55797E+11	54:18.3	-0.88989103	-7.116551996	1.792500019	0.463988751	18.74159241	136.578476	0
P6	1.55797E+11	54:18.4	-1.000202947	-7.264095612	1.844500065	0.30760178	18.74733925	136.578476	0
P6	1.55797E+11	54:18.5	-1.123900874	-7.413366026	1.900500059	0.151535615	18.7856636	136.578476	0
P6	1.55797E+11	54:18.6	-1.255572024	-7.556730094	1.912500024	0.049128711	18.80824661	137.1507416	0
P6	1.55797E+11	54:18.7	-1.384192318	-7.694705716	1.885500073	0.021845182	18.82635689	137.1507416	0
P6	1.55797E+11	54:18.8	-1.502747188	-7.833703068	1.852500081	0.04750865	18.83807564	137.1507416	0
P6	1.55797E+11	54:18.9	-1.618372399	-7.979263646	1.86650002	0.082583115	18.85006332	137.7076569	0
P6	1.55797E+11	54:19.0	-1.743686382	-8.13492384	1.948500037	0.100888647	18.85974693	137.7076569	0
P6	1.55797E+11	54:19.1	-1.882984673	-8.293837591	2.030500174	0.110260487	18.8824749	137.7076569	0
P6	1.55797E+11	54:19.2	-2.031860339	-8.443328798	2.049499989	0.134480044	18.93814468	138.3292084	0
P6	1.55797E+11	54:19.3	-2.179023928	-8.581242879	2.012500048	0.181652576	18.96066475	138.3292084	0
P6	1.55797E+11	54:19.4	-2.314612112	-8.713253086	1.945500016	0.22740674	18.97894096	138.3292084	0
P6	1.55797E+11	54:19.5	-2.441969686	-8.845442056	1.902500033	0.228356376	18.99163055	138.9035645	0
P6	1.55797E+11	54:19.6	-2.57125049	-8.982548078	1.915500045	0.159621686	19.00331497	138.9035645	0
P6	1.55797E+11	54:19.7	-2.708156328	-9.123256735	1.953500032	0.042870481	19.01457596	138.9035645	0
P6	1.55797E+11	54:19.8	-2.8519242	-9.257932907	1.956500053	-0.069018848	19.06349564	139.4851227	0
P6	1.55797E+11	54:19.9	-2.993934813	-9.38144976	1.904500008	-0.13338013	19.08226013	139.4851227	0
P6	1.55797E+11	54:20.0	-3.122661227	-9.501575192	1.825500011	-0.148552015	19.09379387	139.4851227	0
P6	1.55797E+11	54:20.1	-3.238989089	-9.62660982	1.774500012	-0.148652211	19.10545921	140.0196686	0
P6	1.55797E+11	54:20.2	-3.354121052	-9.759421003	1.782500029	-0.16889374	19.11527824	140.0196686	0
P6	1.55797E+11	54:20.3	-3.47456637	-9.899779165	1.825500011	-0.210612983	19.1212101	140.0196686	0
P6	1.55797E+11	54:20.4	-3.600451781	-10.04259597	1.859500051	-0.239707902	19.16561127	140.570755	0
P6	1.55797E+11	54:20.5	-3.729428624	-10.18218594	1.865500093	-0.219366193	19.18004417	140.570755	0
P6	1.55797E+11	54:20.6	-3.856042994	-10.32114079	1.862500072	-0.140768766	19.19261169	140.570755	0
P6	1.55797E+11	54:20.7	-3.978177758	-10.46808028	1.886500001	-0.028154772	19.2043705	141.1397095	0
P6	1.55797E+11	54:20.8	-4.103325064	-10.62705175	1.961500049	0.084498219	19.21623039	141.1397095	0
P6	1.55797E+11	54:20.9	-4.235064981	-10.79177158	2.031500101	0.176088467	19.22156334	141.1397095	0
P6	1.55797E+11	54:21.0	-4.369835949	-10.95161013	2.044500113	0.243688628	19.2735405	141.7619629	0
P6	1.55797E+11	54:21.1	-4.503818857	-11.10417266	2.026499987	0.291042447	19.28742599	141.7619629	0
P6	1.55797E+11	54:21.2	-4.630398065	-11.25359321	1.990500093	0.311029404	19.30108452	141.7619629	0
P6	1.55797E+11	54:21.3	-4.748849384	-11.40450116	1.963500023	0.287225395	19.31394577	142.3525238	0
P6	1.55797E+11	54:21.4	-4.870567703	-11.56206304	1.997500062	0.217793226	19.32578659	142.3525238	0
P6	1.55797E+11	54:21.5	-5.004378157	-11.72431204	2.063500166	0.129367337	19.33319855	142.3525238	0
P6	1.55797E+11	54:21.6	-5.148279832	-11.88049302	2.084500074	0.06175293	19.37771988	142.9739075	0
P6	1.55797E+11	54:21.7	-5.293038187	-12.02734664	2.057500124	0.040569101	19.39087486	142.9739075	0
P6	1.55797E+11	54:21.8	-5.42911294	-12.1736635	2.023499966	0.059391577	19.40514183	142.9739075	0
P6	1.55797E+11	54:21.9	-5.55645969	-12.32609124	2.01150012	0.085135914	19.42231941	143.5782013	0
P6	1.55797E+11	54:22.0	-5.679460496	-12.48473581	2.017500162	0.082586572	19.43551254	143.5782013	0
P6	1.55797E+11	54:22.1	-5.799041368	-12.64199229	1.994500041	0.038142443	19.44326591	143.5782013	0
P6	1.55797E+11	54:22.2	-5.911717479	-12.78631324	1.901500106	-0.041542292	19.50987816	144.1595917	0
P6	1.55797E+11	54:22.3	-6.011528049	-12.91474268	1.757500052	-0.150275812	19.53126526	144.1595917	0
P6	1.55797E+11	54:22.4	-6.096826656	-13.03473018	1.62650001	-0.289240748	19.55096245	144.1595917	0
P6	1.55797E+11	54:22.5	-6.163011651	-13.16245648	1.551500082	-0.454588413	19.56868744	144.1595917	0
P6	1.55797E+11	54:22.6	-6.207701726	-13.30611308	1.534500003	-0.62397325	19.57568932	144.7577515	0
P6	1.55797E+11	54:22.7	-6.240326381	-13.45353244	1.507500052	-0.758372128	19.58735275	144.7577515	0
P6	1.55797E+11	54:22.8	-6.259387557	-13.59257374	1.425500035	-0.82155031	19.70929718	144.7577515	0
P6	1.55797E+11	54:22.9	-6.252871064	-13.72135328	1.327499986	-0.806464612	19.74082947	144.7577515	0
P6	1.55797E+11	54:23.0	-6.216257133	-13.84600856	1.292500019	-0.736539662	19.77414131	145.2977142	0
P6	1.55797E+11	54:23.1	-6.151443858	-13.96907607	1.321500063	-0.645326614	19.78751945	145.2977142	0
P6	1.55797E+11	54:23.2	-6.067309563	-14.08167741	1.330500007	-0.555927157	19.80747032	145.2977142	0
P6	1.55797E+11	54:23.3	-5.982225737	-14.18219383	1.299499989	-0.471157789	19.86174393	145.2977142	0
P6	1.55797E+11	54:23.4	-5.90528717	-14.27920234	1.271499991	-0.382629126	19.9041996	145.8309631	0
P6	1.55797E+11	54:23.5	-5.820280618	-14.37495131	1.298500061	-0.283459276	19.91669846	145.8309631	0
P6	1.55797E+11	54:23.6	-5.716323264	-14.46340795	1.34950006	-0.17889142	19.92128372	145.8309631	0
P6	1.55797E+11	54:23.7	-5.600199094	-14.54012261	1.371500015	-0.080320731	19.92717743	145.8309631	0
P6	1.55797E+11	54:23.8	-5.475104073	-14.6015652	1.377500057	0.004086946	19.97439003	146.3685303	0
P6	1.55797E+11	54:23.9	-5.341677898	-14.64679977	1.389500022	0.073037975	19.98857498	146.3685303	0
P6	1.55797E+11	54:24.0	-5.201765994	-14.68194968	1.416499972	0.129154697	19.99587822	146.3685303	0
P6	1.55797E+11	54:24.1	-5.057372847	-14.71503439	1.453500032	0.173434436	20.00873947	146.3685303	0
P6	1.55797E+11	54:24.2	-4.912755737	-14.75435563	1.480499983	0.204148129	20.03855515	146.9512634	0
P6	1.55797E+11	54:24.3	-4.770029984	-14.80036367	1.492500067	0.21933046	20.05046844	146.9512634	0
P6	1.55797E+11	54:24.4	-4.626516261	-14.84558251	1.503499985	0.22322385	20.06198311	146.9512634	0
P6	1.55797E+11	54:24.5	-4.478402955	-14.88852313	1.531499982	0.223668247	20.09332085	146.9512634	0
P6	1.55797E+11	54:24.6	-4.322847852	-14.93220928	1.582499981	0.227878407	20.10811615	147.5673981	0
P6	1.55797E+11	54:24.7	-4.161264743	-14.97617639	1.629500031	0.238460824	20.12256813	147.5673981	0
P6	1.55797E+11	54:24.8	-3.995504823	-15.01985936	1.668500066	0.25767827	20.13186073	147.5673981	0
P6	1.55797E+11	54:24.9	-3.826921262	-15.06534721	1.704500079	0.288012415	20.16896057	148.0808868	0
P6	1.55797E+11	54:25.0	-3.661509102	-15.11282506	1.704500079	0.320162117	20.18670845	148.0808868	0
P6	1.55797E+11	54:25.1	-3.500101437	-15.15889167	1.689500093	0.334960341	20.20005798	148.0808868	0
P6	1.55797E+11	54:25.2	-3.3368352	-15.19830366	1.691500068	0.316467524	20.24202156	148.5886841	0
P6	1.55797E+11	54:25.3	-3.172829825	-15.22700653	1.681500077	0.259169191	20.27277756	148.5886841	0
P6	1.55797E+11	54:25.4	-3.014752178	-15.24424251	1.631500006	0.167793885	20.28497124	148.5886841	0
P6	1.55797E+11	54:25.5	-2.862340039	-15.25353916	1.580500007	0.056813743	20.29258728	148.5886841	0
P6	1.55797E+11	54:25.6	-2.710557608	-15.2613318	1.560500026	-0.054655187	20.34111786	149.2181244	0
P6	1.55797E+11	54:25.7	-2.558081495	-15.2704743	1.551500082	-0.150472894	20.36124039	149.2181244	0
P6	1.55797E+11	54:25.8	-2.407199148	-15.27918144	1.531499982	-0.220489189	20.36714935	149.2181244	0
P6	1.55797E+11	54:25.9	-2.261572506	-15.28779325	1.490500093	-0.261304379	20.37340355	149.2181244	0
P6	1.55797E+11	54:26.0	-2.119592279	-15.29501942	1.456500053	-0.275858074	20.3861084	149.8100433	0
P6	1.55797E+11	54:26.1	-1.976408145	-15.29519317	1.449500084	-0.272810757	20.39431572	149.8100433	0
P6	1.55797E+11	54:26.2	-1.83552665	-15.28823401	1.426500082	-0.26299426	20.39819908	149.8100433	0
P6	1.55797E+11	54:26.3	-1.702814504	-15.2768309	1.370500088	-0.2574673	20.40099525	149.8100433	0
P6	1.55797E+11	54:26.4	-1.577426111	-15.26102248	1.315500021	-0.265443772	20.40844727	150.3532715	0
P6	1.55797E+11	54:26.5	-1.455575899	-15.24226035	1.27850008	-0.288757175	20.41528893	150.3532715	0
P6	1.55797E+11	54:26.6	-1.334280641	-15.2224671	1.259500027	-0.31947875	20.41806602	150.3532715	0
P6	1.55797E+11	54:26.7	-1.212103315	-15.20175578	1.252500057	-0.343821406	20.42277336	150.3532715	0
P6	1.55797E+11	54:26.8	-1.091336261	-15.1819953	1.234500051	-0.350411087	20.42493629	150.3532715	0
P6	1.55797E+11	54:26.9	-0.975555499	-15.16530111	1.194499969	-0.336521655	20.42848206	150.9627075	0
P6	1.55797E+11	54:27.0	-0.864882041	-15.15122941	1.151499987	-0.309819847	20.43551826	150.9627075	0
P6	1.55797E+11	54:27.1	-0.7579204	-15.13792433	1.115499973	-0.284513056	20.4411335	150.9627075	0
P6	1.55797E+11	54:27.2	-0.650774871	-15.1215083	1.105499983	-0.270519435	20.44608307	150.9627075	0
P6	1.55797E+11	54:27.3	-0.538023319	-15.09960618	1.134500027	-0.263693333	20.44814873	150.9627075	0
P6	1.55797E+11	54:27.4	-0.422813407	-15.07471868	1.151499987	-0.248134509	20.45082474	151.5228271	0
P6	1.55797E+11	54:27.5	-0.312733641	-15.05373607	1.120499969	-0.212085888	20.45773888	151.5228271	0
P6	1.55797E+11	54:27.6	-0.207343004	-15.0422425	1.082499981	-0.160497025	20.46542931	151.5228271	0
P6	1.55797E+11	54:27.7	-0.101330516	-15.04003316	1.073500037	-0.111399472	20.4713726	151.5228271	0
P6	1.55797E+11	54:27.8	0.005886163	-15.04518686	1.073500037	-0.08386524	20.47438049	151.5228271	0
P6	1.55797E+11	54:27.9	0.11183443	-15.05537859	1.064499974	-0.08453878	20.47597122	152.0578308	0
P6	1.55797E+11	54:28.0	0.216297784	-15.06625781	1.054499984	-0.102166191	20.47909737	152.0578308	0
P6	1.55797E+11	54:28.1	0.317168802	-15.07580321	1.030500054	-0.120415606	20.48265648	152.0578308	0
P6	1.55797E+11	54:28.2	0.413975717	-15.08221994	0.999500096	-0.131727442	20.48887634	152.0578308	0
P6	1.55797E+11	54:28.3	0.509804679	-15.0824991	0.982500076	-0.138210639	20.49270058	152.0578308	0
P6	1.55797E+11	54:28.4	0.603698808	-15.07739256	0.962500095	-0.147291511	20.49430656	152.0578308	0
P6	1.55797E+11	54:28.5	0.692291738	-15.07062083	0.921500087	-0.167448118	20.49536705	152.6384888	0
P6	1.55797E+11	54:28.6	0.77410878	-15.0647251	0.868500054	-0.201464802	20.49812508	152.6384888	0
P6	1.55797E+11	54:28.7	0.849596707	-15.05913643	0.814500034	-0.245174468	20.50340271	152.6384888	0
P6	1.55797E+11	54:28.8	0.922386429	-15.05535053	0.77850008	-0.292532474	20.51126862	152.6384888	0
P6	1.55797E+11	54:28.9	0.998972167	-15.05819606	0.781500041	-0.333292007	20.51520538	152.6384888	0
P6	1.55797E+11	54:29.0	1.081996018	-15.06865685	0.811500072	-0.349737197	20.51793861	152.6384888	0
P6	1.55797E+11	54:29.1	1.168227907	-15.0832979	0.833500087	-0.324032962	20.52002907	152.6384888	0
P6	1.55797E+11	54:29.2	1.252605899	-15.09922957	0.831500053	-0.253405035	20.52290535	153.1995392	0
P6	1.55797E+11	54:29.3	1.332069874	-15.113183	0.806500077	-0.156509444	20.52777863	153.1995392	0
P6	1.55797E+11	54:29.4	1.408532423	-15.12038875	0.784500062	-0.065894537	20.53409195	153.1995392	0
P6	1.55797E+11	54:29.5	1.48458778	-15.12004776	0.774500072	-0.012644867	20.53652382	153.1995392	0
P6	1.55797E+11	54:29.6	1.560643103	-15.11342647	0.769500077	-0.007825042	20.53878403	153.1995392	0
P6	1.55797E+11	54:29.7	1.635751152	-15.10043097	0.762500048	-0.037958402	20.54033661	153.1995392	0
P6	1.55797E+11	54:29.8	1.704294372	-15.08576751	0.722500086	-0.082072586	20.54180145	153.1995392	0
P6	1.55797E+11	54:29.9	1.764776356	-15.07211527	0.667500079	-0.125869215	20.54447174	153.7124329	0
P6	1.55797E+11	54:30.0	1.821338212	-15.05958367	0.629500031	-0.166883692	20.54874992	153.7124329	0
P6	1.55797E+11	54:30.1	1.873574949	-15.05464326	0.580500066	-0.213593438	20.55323219	153.7124329	0
P6	1.55797E+11	54:30.2	1.922224721	-15.06144172	0.53550005	-0.271044374	20.55634689	153.7124329	0
P6	1.55797E+11	54:30.3	1.971023906	-15.07602812	0.520500064	-0.329308122	20.55911636	153.7124329	0
P6	1.55797E+11	54:30.4	2.02080547	-15.09524561	0.521500051	-0.367670923	20.56044006	153.7124329	0
P6	1.55797E+11	54:30.5	2.069701366	-15.1192578	0.521500051	-0.368450612	20.56142616	153.7124329	0
P6	1.55797E+11	54:30.6	2.116142148	-15.14608205	0.517500043	-0.327567518	20.56338882	153.7124329	0
P6	1.55797E+11	54:30.7	2.158301009	-15.17429985	0.502500057	-0.258225203	20.56782722	153.7124329	0
P6	1.55797E+11	54:30.8	2.193919267	-15.20190394	0.469500005	-0.186704263	20.56870651	153.7124329	0
P6	1.55797E+11	54:30.9	2.223181522	-15.22622535	0.423500001	-0.141043693	20.57092857	153.7124329	0
P6	1.55797E+11	54:31.0	2.24773155	-15.24871498	0.384499997	-0.136150375	20.57248497	154.2266693	0
P6	1.55797E+11	54:31.1	2.268389994	-15.26950547	0.345500022	-0.170274496	20.5742569	154.2266693	0
P6	1.55797E+11	54:31.2	2.286068469	-15.28611742	0.299500018	-0.231355578	20.57505417	154.2266693	0
P6	1.55797E+11	54:31.3	2.301089946	-15.29674244	0.244500011	-0.30118078	20.57611275	154.2266693	0
P6	1.55797E+11	54:31.4	2.31239552	-15.30202501	0.185499996	-0.364492714	20.57676315	154.2266693	0
P6	1.55797E+11	54:31.5	2.320004041	-15.30410325	0.133499995	-0.415677607	20.5782032	154.2266693	0
P6	1.55797E+11	54:31.6	2.32379458	-15.30404957	0.084500007	-0.455314338	20.57932663	154.2266693	0
P6	1.55797E+11	54:31.7	2.323501238	-15.30440639	0.043500002	-0.483306289	20.58013153	154.2266693	0
P6	1.55797E+11	54:31.8	2.321201337	-15.3068982	0.0295	-0.494191825	20.58119583	154.2266693	0
P6	1.55797E+11	54:31.9	2.320529827	-15.30839988	0.0165	-0.481681347	20.58292389	154.2266693	0
P6	1.55797E+11	54:32.0	2.322375504	-15.3073631	0.010500001	-0.440942436	20.58458519	154.2266693	0
P6	1.55797E+11	54:32.1	2.323054508	-15.30619195	0.009500001	-0.374001324	20.58707047	154.2266693	0
P6	1.55797E+11	54:32.2	2.322618375	-15.30366377	0.021500001	-0.288613081	20.58810616	154.2266693	0
P6	1.55797E+11	54:32.3	2.32266525	-15.29841461	0.040500004	-0.196411267	20.58879471	154.2266693	0
P6	1.55797E+11	54:32.4	2.319724836	-15.29105585	0.0625	-0.10625115	20.5903511	154.2266693	0
P6	1.55797E+11	54:32.5	2.31273346	-15.28250581	0.086500004	-0.023045843	20.59132385	154.2266693	0
P6	1.55797E+11	54:32.6	2.303261791	-15.2757431	0.096500002	0.04840624	20.59226036	154.2266693	0
P6	1.55797E+11	54:32.7	2.292213877	-15.27166615	0.102500007	0.103354365	20.59314537	154.2266693	0
P6	1.55797E+11	54:32.8	2.282628899	-15.26778153	0.099500008	0.135386929	20.59445763	154.2266693	0
P6	1.55797E+11	54:32.9	2.276528923	-15.26170525	0.093500003	0.141658977	20.59734917	154.2266693	0
P6	1.55797E+11	54:33.0	2.271921639	-15.2544651	0.091500007	0.122629806	20.60018158	154.2266693	0
P6	1.55797E+11	54:33.1	2.267320139	-15.24924099	0.081500001	0.085452162	20.60199738	154.2266693	0
P6	1.55797E+11	54:33.2	2.2634899	-15.24703504	0.063500002	0.039484605	20.60341263	154.2266693	0
P6	1.55797E+11	54:33.3	2.260539907	-15.24790951	0.044500005	-0.007083097	20.60446739	154.2266693	0
P6	1.55797E+11	54:33.4	2.258701306	-15.25144311	0.032500003	-0.048737828	20.605093	154.2266693	0
P6	1.55797E+11	54:33.5	2.258664986	-15.25302906	0.0165	-0.08401493	20.60632896	154.2266693	0
P6	1.55797E+11	54:33.6	2.259745087	-15.250908	0.0135	-0.109875791	20.60748482	154.2266693	0
P6	1.55797E+11	54:33.7	2.260875926	-15.24958536	0.0085	-0.124772824	20.6085453	154.2266693	0
P6	1.55797E+11	54:33.8	2.261511588	-15.25157847	0.0125	-0.124911286	20.60933685	154.2266693	0
P6	1.55797E+11	54:33.9	2.261723793	-15.25494534	0.023500001	-0.109137192	20.61021042	154.2266693	0
P6	1.55797E+11	54:34.0	2.261149587	-15.25775645	0.023500001	-0.080879204	20.61119652	154.2266693	0
P6	1.55797E+11	54:34.1	2.259662521	-15.26218334	0.035500001	-0.044419706	20.61326599	154.2266693	0
P6	1.55797E+11	54:34.2	2.257944383	-15.26935663	0.055500004	-0.005585313	20.61568451	154.2266693	0
P6	1.55797E+11	54:34.3	2.255449757	-15.27653356	0.0625	0.030607073	20.61698723	154.2266693	0
P6	1.55797E+11	54:34.4	2.252972711	-15.28108527	0.052500002	0.057584889	20.61753464	154.2266693	0
P6	1.55797E+11	54:34.5	2.252128292	-15.28235772	0.031500001	0.068889178	20.61843681	154.2266693	0
P6	1.55797E+11	54:34.6	2.251866058	-15.28266684	0.022500001	0.060048502	20.61888123	154.2266693	0
P6	1.55797E+11	54:34.7	2.251155232	-15.28236864	0.015500001	0.032355018	20.6192379	154.2266693	0
P6	1.55797E+11	54:34.8	2.250022318	-15.27969862	0.0135	-0.00612013	20.61948776	154.2266693	0
P6	1.55797E+11	54:34.9	2.249262876	-15.27677108	0.0175	-0.041653037	20.62024879	154.2266693	0
P6	1.55797E+11	54:35.0	2.249525473	-15.27495432	0.0135	-0.06286478	20.62076569	154.2266693	0
P6	1.55797E+11	54:35.1	2.249119095	-15.27396495	0.0125	-0.065822788	20.62115288	154.2266693	0
P6	1.55797E+11	54:35.2	2.247876958	-15.2751307	0.009500001	-0.054197811	20.6214695	154.2266693	0
P6	1.55797E+11	54:35.3	2.248651042	-15.27826448	0.014500001	-0.03575423	20.62207603	154.2266693	0
P6	1.55797E+11	54:35.4	2.251480852	-15.28031606	0.0195	-0.018949153	20.6229496	154.2266693	0
P6	1.55797E+11	54:35.5	2.25382211	-15.27962769	0.0165	-0.007295422	20.62340355	154.2266693	0
P6	1.55797E+11	54:35.6	2.255932679	-15.27934028	0.0175	0.000134619	20.62369156	154.2266693	0
P6	1.55797E+11	54:35.7	2.259258996	-15.28086782	0.0285	0.007061443	20.6242733	154.2266693	0
P6	1.55797E+11	54:35.8	2.265562228	-15.2812522	0.047500003	0.016984046	20.62550354	154.2266693	0
P6	1.55797E+11	54:35.9	2.277293185	-15.27988263	0.085500002	0.035424884	20.62605476	154.2266693	0
P6	1.55797E+11	54:36.0	2.293708446	-15.27979344	0.12250001	0.067711547	20.6263485	154.2266693	0
P6	1.55797E+11	54:36.1	2.310986565	-15.28272754	0.142499998	0.11248263	20.62662125	154.2266693	0
P6	1.55797E+11	54:36.2	2.3271399	-15.28634847	0.147499993	0.161233351	20.62774849	154.2266693	0
P6	1.55797E+11	54:36.3	2.342739092	-15.28874734	0.151500002	0.199671686	20.62830162	154.2266693	0
P6	1.55797E+11	54:36.4	2.356775687	-15.29165673	0.148499995	0.213370293	20.62880325	154.2266693	0
P6	1.55797E+11	54:36.5	2.36746249	-15.29423912	0.129500002	0.193127692	20.62924767	154.2266693	0
P6	1.55797E+11	54:36.6	2.373932444	-15.29496612	0.099500008	0.139373347	20.63130951	154.2266693	0
P6	1.55797E+11	54:36.7	2.377077672	-15.29418968	0.070500001	0.062437635	20.63212395	154.2266693	0
P6	1.55797E+11	54:36.8	2.382264408	-15.28758401	0.079500005	-0.01752411	20.63294411	154.2266693	0
P6	1.55797E+11	54:36.9	2.393759725	-15.27201908	0.140499994	-0.072874412	20.63384247	154.2266693	0
P6	1.55797E+11	54:37.0	2.411153814	-15.25140164	0.199500009	-0.079051465	20.63446808	154.2266693	0
P6	1.55797E+11	54:37.1	2.43454395	-15.23030462	0.247500002	-0.025036164	20.6351757	154.2266693	0
P6	1.55797E+11	54:37.2	2.464748726	-15.2067858	0.309500009	0.083277896	20.63812447	154.2266693	0
P6	1.55797E+11	54:37.3	2.499819579	-15.17815152	0.37650001	0.223495945	20.64650917	154.2266693	0
P6	1.55797E+11	54:37.4	2.534413854	-15.15257013	0.389500022	0.355846524	20.64883804	154.2266693	0
P6	1.55797E+11	54:37.5	2.566089174	-15.13627852	0.361500025	0.438562304	20.64973068	154.2266693	0
P6	1.55797E+11	54:37.6	2.594876981	-15.12593422	0.334500015	0.445336372	20.65075111	154.2266693	0
P6	1.55797E+11	54:37.7	2.620182121	-15.11757196	0.308500022	0.372780353	20.65120125	154.2266693	0
P6	1.55797E+11	54:37.8	2.641759852	-15.11076807	0.2755	0.239786193	20.651577	154.2266693	0
P6	1.55797E+11	54:37.9	2.658151997	-15.10946811	0.222500011	0.077340417	20.65291977	154.2266693	0
P6	1.55797E+11	54:38.0	2.673048034	-15.11124599	0.193499997	-0.078081198	20.65372086	154.2266693	0
P6	1.55797E+11	54:38.1	2.69173207	-15.11378643	0.200499997	-0.197519034	20.6550045	154.2266693	0
P6	1.55797E+11	54:38.2	2.713656778	-15.12244671	0.217500001	-0.260659933	20.65602112	154.2266693	0
P6	1.55797E+11	54:38.3	2.738100925	-15.13939926	0.252499998	-0.257356077	20.65817451	154.7290802	0
P6	1.55797E+11	54:38.4	2.765960958	-15.16362226	0.305500001	-0.190127105	20.65942383	154.7290802	0
P6	1.55797E+11	54:38.5	2.798863714	-15.19106206	0.360500008	-0.074312143	20.66062546	154.7290802	0
P6	1.55797E+11	54:38.6	2.835487514	-15.21980592	0.405500025	0.066953175	20.66238785	154.7290802	0
P6	1.55797E+11	54:38.7	2.871650609	-15.25123718	0.436500013	0.2068156	20.66400337	154.7290802	0
P6	1.55797E+11	54:38.8	2.904855344	-15.2818896	0.438500017	0.313766003	20.66496658	154.7290802	0
P6	1.55797E+11	54:38.9	2.932602241	-15.30847535	0.408500016	0.36076811	20.66695404	154.7290802	0
P6	1.55797E+11	54:39.0	2.951949591	-15.33221652	0.360500008	0.333223045	20.66856384	154.7290802	0
P6	1.55797E+11	54:39.1	2.96209014	-15.35392557	0.305500001	0.235241294	20.66988754	154.7290802	0
P6	1.55797E+11	54:39.2	2.964815749	-15.36979823	0.235500008	0.083386354	20.67080498	154.7290802	0
P6	1.55797E+11	54:39.3	2.961795634	-15.37735861	0.152500004	-0.099104688	20.67185593	154.7290802	0
P6	1.55797E+11	54:39.4	2.955470487	-15.3799898	0.094500005	-0.280798107	20.67301178	154.7290802	0
P6	1.55797E+11	54:39.5	2.949120341	-15.37944078	0.057500005	-0.431786418	20.67523384	154.7290802	0
P6	1.55797E+11	54:39.6	2.943329555	-15.37389012	0.038500004	-0.529072881	20.67634201	154.7290802	0
P6	1.55797E+11	54:39.7	2.938183856	-15.36447384	0.064500004	-0.554917872	20.67694855	154.7290802	0
P6	1.55797E+11	54:39.8	2.933001146	-15.35619866	0.079500005	-0.506757021	20.67738724	154.7290802	0
P6	1.55797E+11	54:39.9	2.924889195	-15.35134605	0.092500009	-0.397215486	20.67769623	154.7290802	0
P6	1.55797E+11	54:40.0	2.914223333	-15.34935462	0.105500005	-0.254168987	20.67831993	154.7290802	0
P6	1.55797E+11	54:40.1	2.905133754	-15.35142173	0.094500005	-0.113419428	20.67945862	154.7290802	0
P6	1.55797E+11	54:40.2	2.901316849	-15.35496385	0.063500002	-0.010946997	20.68177223	154.7290802	0
P6	1.55797E+11	54:40.3	2.906225739	-15.35454249	0.0165	0.028553266	20.6854744	154.7290802	0
P6	1.55797E+11	54:40.4	2.921962967	-15.35051155	0.080500007	0.020102652	20.68727493	154.7290802	0
P6	1.55797E+11	54:40.5	2.949983095	-15.34509291	0.176500008	0.002086405	20.68847656	154.7290802	0
P6	1.55797E+11	54:40.6	2.986607809	-15.34870413	0.256500006	0.021640653	20.68941498	154.7290802	0
P6	1.55797E+11	54:40.7	3.030755943	-15.36671025	0.354499996	0.110346347	20.69024849	154.7290802	0
P6	1.55797E+11	54:40.8	3.092903658	-15.38017528	0.494500011	0.278356582	20.69127846	154.7290802	0
P6	1.55797E+11	54:40.9	3.171366748	-15.37775945	0.630500078	0.499031007	20.69659233	154.7290802	0
P6	1.55797E+11	54:41.0	3.252135152	-15.36673678	0.700500071	0.720896184	20.70100594	155.2911377	0
P6	1.55797E+11	54:41.1	3.328054924	-15.3525407	0.719500065	0.889669359	20.70445251	155.2911377	0
P6	1.55797E+11	54:41.2	3.397927583	-15.33459687	0.717500031	0.959411561	20.70687485	155.2911377	0
P6	1.55797E+11	54:41.3	3.464073309	-15.31119567	0.717500031	0.914475799	20.70797348	155.2911377	0
P6	1.55797E+11	54:41.4	3.530041269	-15.28349119	0.730500042	0.770300627	20.70939445	155.2911377	0
P6	1.55797E+11	54:41.5	3.596215431	-15.25420132	0.738500059	0.574593723	20.7105999	155.2911377	0
P6	1.55797E+11	54:41.6	3.661087514	-15.22504466	0.732500076	0.374944389	20.71198654	155.2911377	0
P6	1.55797E+11	54:41.7	3.724829159	-15.19700476	0.721500039	0.209277734	20.71608353	155.7933807	0
P6	1.55797E+11	54:41.8	3.789489063	-15.17124594	0.716500044	0.097330742	20.71805573	155.7933807	0
P6	1.55797E+11	54:41.9	3.856441166	-15.14649606	0.721500039	0.035811797	20.71995544	155.7933807	0
P6	1.55797E+11	54:42.0	3.926110081	-15.12356525	0.730500042	0.007368809	20.72156715	155.7933807	0
P6	1.55797E+11	54:42.1	3.999482337	-15.10826471	0.737500072	-0.003943243	20.72301292	155.7933807	0
P6	1.55797E+11	54:42.2	4.076848932	-15.09937455	0.753500044	-0.001574214	20.72382736	155.7933807	0
P6	1.55797E+11	54:42.3	4.156568154	-15.09096191	0.773500085	0.015416713	20.72539139	155.7933807	0
P6	1.55797E+11	54:42.4	4.226556233	-15.0969557	0.71450007	0.032532416	20.72817802	156.3049927	0
P6	1.55797E+11	54:42.5	4.28120062	-15.12013842	0.629500031	0.026297711	20.73106956	156.3049927	0
P6	1.55797E+11	54:42.6	4.335895241	-15.12582689	0.604500055	-0.018513823	20.73353004	156.3049927	0
P6	1.55797E+11	54:42.7	4.395472998	-15.09681433	0.635500073	-0.09283334	20.73667908	156.3049927	0
P6	1.55797E+11	54:42.8	4.452783746	-15.04238186	0.681500077	-0.163762212	20.7399025	156.3049927	0
P6	1.55797E+11	54:42.9	4.505222874	-14.97371565	0.729500055	-0.187926233	20.74066925	156.3049927	0
P6	1.55797E+11	54:43.0	4.550836951	-14.90038165	0.756500065	-0.139731765	20.74140549	156.3049927	0
P6	1.55797E+11	54:43.1	4.589172551	-14.82530576	0.773500085	-0.029577635	20.74228477	156.3049927	0
P6	1.55797E+11	54:43.2	4.620451554	-14.75224128	0.770500064	0.099069603	20.74417496	156.8284302	0
P6	1.55797E+11	54:43.3	4.645840274	-14.68949352	0.717500031	0.188113868	20.74854088	156.8284302	0
P6	1.55797E+11	54:43.4	4.671389297	-14.63930536	0.650500059	0.195048571	20.75312424	156.8284302	0
P6	1.55797E+11	54:43.5	4.702936961	-14.59647315	0.612500072	0.112211995	20.75629425	156.8284302	0
P6	1.55797E+11	54:43.6	4.740965603	-14.55614238	0.600500047	-0.025433322	20.75886154	156.8284302	0
P6	1.55797E+11	54:43.7	4.784481047	-14.51544354	0.605500042	-0.162209675	20.76015663	156.8284302	0
P6	1.55797E+11	54:43.8	4.831841425	-14.47392793	0.61650008	-0.250596255	20.76079559	156.8284302	0
P6	1.55797E+11	54:43.9	4.881038968	-14.43220961	0.623500049	-0.268180817	20.76140594	156.8284302	0
P6	1.55797E+11	54:44.0	4.931360533	-14.39228466	0.624500036	-0.221438304	20.76338959	156.8284302	0
P6	1.55797E+11	54:44.1	4.980580928	-14.35629205	0.608500063	-0.142282441	20.7660408	157.3636627	0
P6	1.55797E+11	54:44.2	5.0237811	-14.3232292	0.569500029	-0.071766727	20.77036667	157.3636627	0
P6	1.55797E+11	54:44.3	5.057286638	-14.29425834	0.502500057	-0.046647929	20.77236748	157.3636627	0
P6	1.55797E+11	54:44.4	5.08080409	-14.27057188	0.419500023	-0.086336687	20.7743206	157.3636627	0
P6	1.55797E+11	54:44.5	5.094412433	-14.25023597	0.337500006	-0.186160281	20.7763958	157.3636627	0
P6	1.55797E+11	54:44.6	5.098508773	-14.23458922	0.247500002	-0.325496465	20.77780724	157.3636627	0
P6	1.55797E+11	54:44.7	5.096716792	-14.22619397	0.159500003	-0.478248358	20.78097153	157.3636627	0
P6	1.55797E+11	54:44.8	5.093187647	-14.22558658	0.079500005	-0.618264556	20.78286171	157.3636627	0
P6	1.55797E+11	54:44.9	5.088506027	-14.22874642	0.0255	-0.721932113	20.78394127	157.3636627	0
P6	1.55797E+11	54:45.0	5.082741838	-14.23176659	0.031500001	-0.76699084	20.78470612	157.3636627	0
P6	1.55797E+11	54:45.1	5.077715237	-14.23615205	0.048500001	-0.740387857	20.78552246	157.3636627	0
P6	1.55797E+11	54:45.2	5.074493298	-14.23959947	0.051500004	-0.643515885	20.78601646	157.3636627	0
P6	1.55797E+11	54:45.3	5.073141748	-14.23807678	0.035500001	-0.497418314	20.78684616	157.3636627	0
P6	1.55797E+11	54:45.4	5.074233625	-14.23319027	0.024499999	-0.335861921	20.78733444	157.3636627	0
P6	1.55797E+11	54:45.5	5.078559413	-14.22555816	0.037500001	-0.192579657	20.78792572	157.3636627	0
P6	1.55797E+11	54:45.6	5.084215173	-14.21713598	0.056500003	-0.088346966	20.78812027	157.3636627	0
P6	1.55797E+11	54:45.7	5.089128749	-14.21181077	0.051500004	-0.027510712	20.78858376	157.3636627	0
P6	1.55797E+11	54:45.8	5.094412789	-14.20643154	0.061500005	0.003586274	20.78938484	157.3636627	0
P6	1.55797E+11	54:45.9	5.101573624	-14.19697345	0.094500005	0.026048476	20.78978539	157.3636627	0
P6	1.55797E+11	54:46.0	5.110632204	-14.18393704	0.1285	0.054964378	20.79009819	157.3636627	0
P6	1.55797E+11	54:46.1	5.120650606	-14.16732152	0.160500005	0.096655145	20.79042435	157.3636627	0
P6	1.55797E+11	54:46.2	5.130001981	-14.14646044	0.192499995	0.146955803	20.7914257	157.3636627	0
P6	1.55797E+11	54:46.3	5.13766398	-14.12177965	0.222500011	0.198736936	20.79207993	157.3636627	0
P6	1.55797E+11	54:46.4	5.14362905	-14.09421898	0.249500006	0.243957505	20.79347229	157.3636627	0
P6	1.55797E+11	54:46.5	5.146940443	-14.06219572	0.284500003	0.2787247	20.7959671	157.3636627	0
P6	1.55797E+11	54:46.6	5.14652187	-14.02299544	0.33950001	0.30463016	20.79713821	157.3636627	0
P6	1.55797E+11	54:46.7	5.142897984	-13.97597183	0.404500008	0.328238934	20.7989006	157.3636627	0
P6	1.55797E+11	54:46.8	5.137262387	-13.91647432	0.503500044	0.364003628	20.79994202	157.3636627	0
P6	1.55797E+11	54:46.9	5.127666682	-13.84270018	0.623500049	0.429593086	20.80109787	157.8979034	0
P6	1.55797E+11	54:47.0	5.113663508	-13.76076108	0.715500057	0.528663993	20.80247498	157.8979034	0
P6	1.55797E+11	54:47.1	5.09996499	-13.67353061	0.788500071	0.646291375	20.80443382	157.8979034	0
P6	1.55797E+11	54:47.2	5.089323028	-13.58061151	0.858500063	0.756623447	20.81099129	157.8979034	0
P6	1.55797E+11	54:47.2	5.081480653	-13.36819264	1.031499982	0.870380402	20.81150818	157.8979034	0
P6	1.55797E+11	54:47.4	5.081480653	-13.36819264	0	0	20.81857491	157.8979034	0
P6	1.55797E+11	54:47.5	5.086699874	-13.24997122	1.105499983	0.866847813	20.81995583	158.4920502	0
P6	1.55797E+11	54:47.6	5.096154972	-13.12913484	1.154500008	0.838509023	20.82257271	158.4920502	0
P6	1.55797E+11	54:47.7	5.10669034	-13.00613931	1.195500016	0.797656417	20.82584381	158.4920502	0
P6	1.55797E+11	54:47.8	5.115747971	-12.88125119	1.228500009	0.747020006	20.8333683	158.4920502	0
P6	1.55797E+11	54:47.9	5.119965487	-12.75175106	1.271499991	0.686003029	20.83748627	158.4920502	0
P6	1.55797E+11	54:48.0	5.117537064	-12.61746155	1.313500047	0.614964068	20.84108925	159.1253052	0
P6	1.55797E+11	54:48.1	5.110522798	-12.48475424	1.319499969	0.534874976	20.8425827	159.1253052	0
P6	1.55797E+11	54:48.2	5.101241963	-12.35537939	1.308500051	0.450270176	20.8459816	159.1253052	0
P6	1.55797E+11	54:48.3	5.091903025	-12.22664514	1.306500077	0.365057468	20.85560989	159.1253052	0
P6	1.55797E+11	54:48.4	5.086320616	-12.0963887	1.313500047	0.281056643	20.86506844	159.6473083	0
P6	1.55797E+11	54:48.5	5.087887374	-11.96280691	1.331500053	0.202257603	20.87084961	159.6473083	0
P6	1.55797E+11	54:48.6	5.096111229	-11.82825292	1.33950007	0.13501966	20.87326241	159.6473083	0
P6	1.55797E+11	54:48.7	5.107039908	-11.69542467	1.332499981	0.086368352	20.87653732	159.6473083	0
P6	1.55797E+11	54:48.8	5.117442288	-11.56219146	1.335500002	0.05980074	20.88393593	160.1824188	0
P6	1.55797E+11	54:48.9	5.126337861	-11.42374071	1.367500067	0.054435674	20.88910675	160.1824188	0
P6	1.55797E+11	54:49.0	5.132384025	-11.27903828	1.409500003	0.067532353	20.89315033	160.1824188	0
P6	1.55797E+11	54:49.1	5.132538208	-11.1334205	1.425500035	0.093026549	20.89575768	160.1824188	0
P6	1.55797E+11	54:49.2	5.127502596	-10.98968854	1.423500061	0.122968122	20.89814949	160.7550049	0
P6	1.55797E+11	54:49.3	5.12117509	-10.8458571	1.431500077	0.150436059	20.90465736	160.7550049	0
P6	1.55797E+11	54:49.4	5.115877877	-10.70226001	1.434499979	0.166043118	20.91337395	160.7550049	0
P6	1.55797E+11	54:49.5	5.113960896	-10.55984755	1.430500031	0.160512775	20.92015076	160.7550049	0
P6	1.55797E+11	54:49.6	5.11684638	-10.41744969	1.430500031	0.13364087	20.92285156	161.3273468	0
P6	1.55797E+11	54:49.7	5.122478927	-10.27444468	1.433500051	0.09422484	20.92570877	161.3273468	0
P6	1.55797E+11	54:49.8	5.12790571	-10.12856764	1.450500011	0.057659727	20.93185997	161.3273468	0
P6	1.55797E+11	54:49.9	5.131416796	-9.979332082	1.473500013	0.038483515	20.94137764	161.3273468	0
P6	1.55797E+11	54:50.0	5.131579841	-9.82940412	1.482500076	0.041518461	20.94722176	161.9155731	0
P6	1.55797E+11	54:50.1	5.12759915	-9.678992047	1.49150002	0.061032441	20.94894981	161.9155731	0
P6	1.55797E+11	54:50.2	5.119053292	-9.529822785	1.489500046	0.083508193	20.95260811	161.9155731	0
P6	1.55797E+11	54:50.3	5.106555452	-9.38512152	1.466500044	0.094214156	20.95809555	161.9155731	0
P6	1.55797E+11	54:50.4	5.094650636	-9.242600995	1.450500011	0.083862044	20.97250938	162.50354	0
P6	1.55797E+11	54:50.5	5.087547065	-9.097198367	1.461500049	0.053800453	20.97995186	162.50354	0
P6	1.55797E+11	54:50.6	5.085229312	-8.950256541	1.467500091	0.014367945	20.98248482	162.50354	0
P6	1.55797E+11	54:50.7	5.086792419	-8.8069702	1.444500089	-0.022571947	20.98458099	162.50354	0
[truncated: 4,900 more rows]
