# Supplementary material for: Criterion Validity of Catapult ClearSky T6 Local Positioning System for Measuring Inter-Unit Distance
Source: Sensors (Basel). 2020 Jul 1;20(13):3693. doi: 10.3390/s20133693 (PMC7374308; doi:10.3390/s20133693)
Supplement: Supplementary file 1 [file sensors-20-03693-s001.zip › catapult_data/participant7.csv]

	Period: Start Time	5/16/2019 11:51:30 AM	End Time	5/16/2019 12:03:03 PM
Name	Centisec	Time	X	Y	Velocity	Acceleration	PlayerLoad	TotalDistance	StepCount
P7	1.55797E+11	51:31.0	-0.833723668	-16.13884029	0.451500028	-0.359230518	4.203486443	16.77484322	0
P7	1.55797E+11	51:31.1	-0.857558518	-16.11847675	0.382500023	-0.467814237	4.204873085	17.30355072	0
P7	1.55797E+11	51:31.2	-0.875380693	-16.09830995	0.32250002	-0.564676344	4.206171989	17.30355072	0
P7	1.55797E+11	51:31.3	-0.884749638	-16.10054952	0.188500002	-0.645550311	4.207221508	17.30355072	0
P7	1.55797E+11	51:31.4	-0.886376057	-16.1295209	0.163499996	-0.698472142	4.208086014	17.30355072	0
P7	1.55797E+11	51:31.5	-0.895808454	-16.14112662	0.132499993	-0.7228356	4.209291935	17.30355072	0
P7	1.55797E+11	51:31.6	-0.921410329	-16.11699578	0.230499998	-0.691453397	4.212587833	17.30355072	0
P7	1.55797E+11	51:31.7	-0.961822333	-16.07325843	0.392500013	-0.574108481	4.217104435	17.30355072	0
P7	1.55797E+11	51:31.8	-1.015340792	-16.02286502	0.524500072	-0.345278263	4.220097542	17.30355072	0
P7	1.55797E+11	51:31.9	-1.07922959	-15.97434877	0.624500036	-0.018626532	4.224492073	17.30355072	0
P7	1.55797E+11	51:32.0	-1.152513807	-15.93443579	0.699500084	0.347587526	4.226791859	17.30355072	0
P7	1.55797E+11	51:32.1	-1.232747241	-15.90588169	0.754500031	0.673169196	4.228788853	17.30355072	0
P7	1.55797E+11	51:32.2	-1.31671002	-15.88562558	0.798500061	0.88034296	4.230703354	17.81837082	0
P7	1.55797E+11	51:32.3	-1.402671778	-15.8735364	0.828500092	0.941481709	4.232675552	17.81837082	0
P7	1.55797E+11	51:32.4	-1.488171947	-15.87043504	0.83950007	0.868145645	4.233911037	17.81837082	0
P7	1.55797E+11	51:32.5	-1.569749322	-15.8758917	0.826500058	0.717080295	4.235126972	17.81837082	0
P7	1.55797E+11	51:32.6	-1.643773799	-15.88517794	0.788500071	0.530143023	4.236860275	17.81837082	0
P7	1.55797E+11	51:32.7	-1.708201162	-15.89153594	0.725500047	0.339157134	4.238154411	17.81837082	0
P7	1.55797E+11	51:32.8	-1.765722855	-15.89452523	0.666500032	0.151529312	4.239301682	17.81837082	0
P7	1.55797E+11	51:32.9	-1.8195067	-15.89804538	0.620500028	-0.031607937	4.240756989	18.32132149	0
P7	1.55797E+11	51:33.0	-1.870393493	-15.90724133	0.581500053	-0.198440626	4.242124081	18.32132149	0
P7	1.55797E+11	51:33.1	-1.918527031	-15.92547325	0.554500043	-0.329452366	4.245102406	18.32132149	0
P7	1.55797E+11	51:33.2	-1.963550698	-15.95110982	0.534500062	-0.407759339	4.246582031	18.32132149	0
P7	1.55797E+11	51:33.3	-2.006069691	-15.98079933	0.521500051	-0.427446425	4.250937462	18.32132149	0
P7	1.55797E+11	51:33.4	-2.046898495	-16.01034738	0.507500052	-0.398305982	4.253779411	18.32132149	0
P7	1.55797E+11	51:33.5	-2.086664793	-16.03667911	0.487500012	-0.34086436	4.256694317	18.32132149	0
P7	1.55797E+11	51:33.6	-2.125834122	-16.05772012	0.463500023	-0.278919131	4.260278225	18.32132149	0
P7	1.55797E+11	51:33.7	-2.167089306	-16.07179769	0.44750002	-0.22915931	4.262788296	18.32132149	0
P7	1.55797E+11	51:33.8	-2.215777971	-16.08245595	0.475500017	-0.191534862	4.264052868	18.32132149	0
P7	1.55797E+11	51:33.9	-2.272414115	-16.09247197	0.522500038	-0.152396753	4.265478611	18.32132149	0
P7	1.55797E+11	51:34.0	-2.331491025	-16.09933173	0.544500053	-0.098318115	4.267035961	18.87145233	0
P7	1.55797E+11	51:34.1	-2.387932079	-16.1007052	0.538500071	-0.028362758	4.26981926	18.87145233	0
P7	1.55797E+11	51:34.2	-2.440227276	-16.09817917	0.522500038	0.04354766	4.273515701	18.87145233	0
P7	1.55797E+11	51:34.3	-2.487322845	-16.09582891	0.494500011	0.091573253	4.277212143	18.87145233	0
P7	1.55797E+11	51:34.4	-2.52501515	-16.103496	0.438500017	0.089064375	4.279643536	18.87145233	0
P7	1.55797E+11	51:34.5	-2.551376249	-16.12726501	0.38350001	0.027052768	4.282822132	18.87145233	0
P7	1.55797E+11	51:34.6	-2.571015296	-16.15672849	0.353500009	-0.079027295	4.284135818	18.87145233	0
P7	1.55797E+11	51:34.7	-2.589371343	-16.17367896	0.294499993	-0.20278959	4.285385609	18.87145233	0
P7	1.55797E+11	51:34.8	-2.611320737	-16.16457016	0.248500004	-0.314279348	4.287988186	18.87145233	0
P7	1.55797E+11	51:34.9	-2.642604341	-16.13181743	0.32950002	-0.373866528	4.28976059	18.87145233	0
P7	1.55797E+11	51:35.0	-2.684290979	-16.08739395	0.444500029	-0.351383775	4.290712833	18.87145233	0
P7	1.55797E+11	51:35.1	-2.73182165	-16.04213059	0.517500043	-0.236657634	4.293286324	18.87145233	0
P7	1.55797E+11	51:35.2	-2.781305634	-16.00211745	0.549500048	-0.04706898	4.296767712	18.87145233	0
P7	1.55797E+11	51:35.3	-2.832797384	-15.96729334	0.573500037	0.173940837	4.300488472	19.38985634	0
P7	1.55797E+11	51:35.4	-2.888276913	-15.93681885	0.602500081	0.365204304	4.301855564	19.38985634	0
P7	1.55797E+11	51:35.5	-2.948352866	-15.91130797	0.628500044	0.47640425	4.303154469	19.38985634	0
P7	1.55797E+11	51:35.6	-3.014147093	-15.8918117	0.658500075	0.49638477	4.304199219	19.38985634	0
P7	1.55797E+11	51:35.7	-3.085123843	-15.87727664	0.691500068	0.450367093	4.305502892	19.38985634	0
P7	1.55797E+11	51:35.8	-3.156002913	-15.86634324	0.699500084	0.376354516	4.309453011	19.38985634	0
P7	1.55797E+11	51:35.9	-3.222120455	-15.85769567	0.678500056	0.303163141	4.315805435	19.38985634	0
P7	1.55797E+11	51:36.0	-3.279534164	-15.84809217	0.630500078	0.237244561	4.318525314	19.38985634	0
P7	1.55797E+11	51:36.1	-3.324747686	-15.83664078	0.551500022	0.154478863	4.320180893	19.89886093	0
P7	1.55797E+11	51:36.2	-3.356859586	-15.824799	0.45450002	0.029289689	4.321670055	19.89886093	0
P7	1.55797E+11	51:36.3	-3.375975993	-15.81243152	0.347499996	-0.143951297	4.324511528	19.89886093	0
P7	1.55797E+11	51:36.4	-3.383925052	-15.79838389	0.25150001	-0.347242832	4.326830864	19.89886093	0
P7	1.55797E+11	51:36.5	-3.384363958	-15.78542627	0.174500003	-0.548267782	4.328373909	19.89886093	0
P7	1.55797E+11	51:36.6	-3.380210226	-15.78031243	0.091500007	-0.71511966	4.329458237	19.89886093	0
P7	1.55797E+11	51:36.7	-3.372303106	-15.78235921	0.0265	-0.823183	4.330254078	19.89886093	0
P7	1.55797E+11	51:36.8	-3.362077479	-15.78545627	0.056500003	-0.850379467	4.331269741	19.89886093	0
P7	1.55797E+11	51:36.9	-3.351817132	-15.78855298	0.082500003	-0.792579234	4.331963062	19.89886093	0
P7	1.55797E+11	51:37.0	-3.342971121	-15.79047871	0.091500007	-0.659166873	4.33262682	19.89886093	0
P7	1.55797E+11	51:37.1	-3.335919252	-15.78786355	0.090500005	-0.477285653	4.333442211	19.89886093	0
P7	1.55797E+11	51:37.2	-3.330345736	-15.78226153	0.088500008	-0.28432703	4.334145546	19.89886093	0
P7	1.55797E+11	51:37.3	-3.32860984	-15.7784884	0.0625	-0.125142425	4.335263729	19.89886093	0
P7	1.55797E+11	51:37.4	-3.334159454	-15.77623959	0.0195	-0.03386534	4.336503983	19.89886093	0
P7	1.55797E+11	51:37.5	-3.349066106	-15.77585036	0.067500003	-0.005319645	4.337563515	19.89886093	0
P7	1.55797E+11	51:37.6	-3.376297604	-15.78370128	0.170499995	-0.002937817	4.339169979	19.89886093	0
P7	1.55797E+11	51:37.7	-3.4142343	-15.79873987	0.279500008	0.02709239	4.342031479	19.89886093	0
P7	1.55797E+11	51:37.8	-3.451597369	-15.8095791	0.309500009	0.112784974	4.345170975	19.89886093	0
P7	1.55797E+11	51:37.9	-3.480241784	-15.81226892	0.279500008	0.242920801	4.346977711	19.89886093	0
P7	1.55797E+11	51:38.0	-3.497648748	-15.81200426	0.223499998	0.354851276	4.3481493	19.89886093	0
P7	1.55797E+11	51:38.1	-3.498366171	-15.80843368	0.117500007	0.374333143	4.349140644	19.89886093	0
P7	1.55797E+11	51:38.2	-3.484225431	-15.80013126	0.037500001	0.264799237	4.350468636	19.89886093	0
P7	1.55797E+11	51:38.3	-3.464993881	-15.79173642	0.082500003	0.061385274	4.351650238	19.89886093	0
P7	1.55797E+11	51:38.4	-3.44515782	-15.78409778	0.123500004	-0.153473526	4.354267597	19.89886093	0
P7	1.55797E+11	51:38.5	-3.427139208	-15.77532101	0.1505	-0.290173858	4.356655121	19.89886093	0
P7	1.55797E+11	51:38.6	-3.414292228	-15.76584486	0.1505	-0.299892843	4.35915041	19.89886093	0
P7	1.55797E+11	51:38.7	-3.406573156	-15.75487627	0.144500002	-0.201882705	4.361997128	19.89886093	0
P7	1.55797E+11	51:38.8	-3.402869257	-15.7434807	0.134499997	-0.065738045	4.364062309	19.89886093	0
P7	1.55797E+11	51:38.9	-3.402123685	-15.73359869	0.117500007	0.035815213	4.366201401	19.89886093	0
P7	1.55797E+11	51:39.0	-3.402893704	-15.72670155	0.092500009	0.066648275	4.367915154	19.89886093	0
P7	1.55797E+11	51:39.1	-3.40375508	-15.7232413	0.066500001	0.030842513	4.368891716	19.89886093	0
P7	1.55797E+11	51:39.2	-3.403815427	-15.7201871	0.055500004	-0.039650016	4.369638443	19.89886093	0
P7	1.55797E+11	51:39.3	-3.402892756	-15.71641885	0.052500002	-0.10777019	4.370297909	19.89886093	0
P7	1.55797E+11	51:39.4	-3.401660875	-15.71362271	0.041500002	-0.146955237	4.37088871	19.89886093	0
P7	1.55797E+11	51:39.5	-3.400454953	-15.71225493	0.0285	-0.159393236	4.371650219	19.89886093	0
P7	1.55797E+11	51:39.6	-3.399824192	-15.71172233	0.0165	-0.152521461	4.372680664	19.89886093	0
P7	1.55797E+11	51:39.7	-3.40084231	-15.71152872	0.011500001	-0.136341617	4.373520374	19.89886093	0
P7	1.55797E+11	51:39.8	-3.402445486	-15.71281907	0.011500001	-0.117589682	4.37409687	19.89886093	0
P7	1.55797E+11	51:39.9	-3.405836896	-15.71741836	0.036500003	-0.095489562	4.374457836	19.89886093	0
P7	1.55797E+11	51:40.0	-3.411794238	-15.72381436	0.061500005	-0.065826982	4.375420094	19.89886093	0
P7	1.55797E+11	51:40.1	-3.417607963	-15.72968724	0.067500003	-0.026110139	4.37604475	19.89886093	0
P7	1.55797E+11	51:40.2	-3.422155831	-15.7338685	0.061500005	0.018797942	4.376489162	19.89886093	0
P7	1.55797E+11	51:40.3	-3.424825836	-15.73533015	0.044500005	0.056138322	4.376914024	19.89886093	0
P7	1.55797E+11	51:40.4	-3.425608877	-15.7344156	0.0255	0.07010065	4.377417088	19.89886093	0
P7	1.55797E+11	51:40.5	-3.426283163	-15.73295955	0.0185	0.053224228	4.377920151	19.89886093	0
P7	1.55797E+11	51:40.6	-3.427950598	-15.73345135	0.023500001	0.014300128	4.378369331	19.89886093	0
P7	1.55797E+11	51:40.7	-3.428991292	-15.7348571	0.020500001	-0.029410113	4.378642559	19.89886093	0
P7	1.55797E+11	51:40.8	-3.427794542	-15.73442778	0.0015	-0.062835626	4.378896713	19.89886093	0
P7	1.55797E+11	51:40.9	-3.425321039	-15.73302128	0.0135	-0.075334206	4.379673004	19.89886093	0
P7	1.55797E+11	51:41.0	-3.423332029	-15.73346196	0.0135	-0.069119237	4.380317211	19.89886093	0
P7	1.55797E+11	51:41.1	-3.422889457	-15.74016982	0.039500002	-0.04796977	4.380874157	19.89886093	0
P7	1.55797E+11	51:41.2	-3.422699327	-15.7529587	0.082500003	-0.014375397	4.381328106	19.89886093	0
P7	1.55797E+11	51:41.3	-3.420216599	-15.76359212	0.084500007	0.028656092	4.381762505	19.89886093	0
P7	1.55797E+11	51:41.4	-3.415909733	-15.76981738	0.071500003	0.072833881	4.382768631	19.89886093	0
P7	1.55797E+11	51:41.5	-3.410384553	-15.77326082	0.065500006	0.105437644	4.383793831	19.89886093	0
P7	1.55797E+11	51:41.6	-3.401615187	-15.77306463	0.071500003	0.117065974	4.384839058	19.89886093	0
P7	1.55797E+11	51:41.7	-3.389989573	-15.77188996	0.091500007	0.105579838	4.385751724	19.89886093	0
P7	1.55797E+11	51:41.8	-3.3780084	-15.77006912	0.100500003	0.081059486	4.386332989	19.89886093	0
P7	1.55797E+11	51:41.9	-3.365678898	-15.7665216	0.11150001	0.059467021	4.388129711	19.89886093	0
P7	1.55797E+11	51:42.0	-3.353375743	-15.76349432	0.117500007	0.053650599	4.389726639	19.89886093	0
P7	1.55797E+11	51:42.1	-3.34416296	-15.76251874	0.102500007	0.058513831	4.391113281	19.89886093	0
P7	1.55797E+11	51:42.2	-3.337675638	-15.7663683	0.086500004	0.061941788	4.391880035	19.89886093	0
P7	1.55797E+11	51:42.3	-3.331789614	-15.77464124	0.090500005	0.053637583	4.393232346	19.89886093	0
P7	1.55797E+11	51:42.4	-3.326463801	-15.78161289	0.084500007	0.028477937	4.393955231	19.89886093	0
P7	1.55797E+11	51:42.5	-3.322727478	-15.78626603	0.068500005	-0.006375767	4.39494133	19.89886093	0
P7	1.55797E+11	51:42.6	-3.323445302	-15.7889191	0.039500002	-0.042523213	4.395571232	19.89886093	0
P7	1.55797E+11	51:42.7	-3.327299848	-15.78816946	0.0135	-0.075853541	4.396606445	19.89886093	0
P7	1.55797E+11	51:42.8	-3.331850912	-15.78670661	0.021500001	-0.102783084	4.39708519	19.89886093	0
P7	1.55797E+11	51:42.9	-3.33679186	-15.78531946	0.032500003	-0.120378643	4.39771986	19.89886093	0
P7	1.55797E+11	51:43.0	-3.339158354	-15.78080809	0.034500003	-0.122740105	4.398647308	19.89886093	0
P7	1.55797E+11	51:43.1	-3.338635368	-15.77367436	0.047500003	-0.104635574	4.399243355	19.89886093	0
P7	1.55797E+11	51:43.2	-3.335151293	-15.76688308	0.053500004	-0.068104863	4.400131702	19.89886093	0
P7	1.55797E+11	51:43.3	-3.327611023	-15.76248018	0.059500005	-0.02162895	4.400654316	19.89886093	0
P7	1.55797E+11	51:43.4	-3.318168833	-15.75883468	0.073500007	0.023740768	4.401576996	19.89886093	0
P7	1.55797E+11	51:43.5	-3.305456698	-15.75311866	0.106500007	0.061530784	4.40324688	19.89886093	0
P7	1.55797E+11	51:43.6	-3.28683128	-15.74648965	0.151500002	0.095226735	4.40524435	19.89886093	0
P7	1.55797E+11	51:43.7	-3.266305483	-15.73872226	0.180500001	0.131368697	4.406376839	19.89886093	0
P7	1.55797E+11	51:43.8	-3.248616205	-15.72896619	0.184500009	0.171051964	4.407660961	19.89886093	0
P7	1.55797E+11	51:43.9	-3.234666856	-15.71606377	0.184500009	0.206559211	4.408720493	19.89886093	0
P7	1.55797E+11	51:44.0	-3.227243675	-15.69650279	0.191500008	0.224002197	4.40995121	19.89886093	0
P7	1.55797E+11	51:44.1	-3.22920368	-15.67238442	0.200499997	0.214334145	4.411391735	19.89886093	0
P7	1.55797E+11	51:44.2	-3.238559304	-15.64731049	0.215499997	0.18314983	4.412221909	19.89886093	0
P7	1.55797E+11	51:44.3	-3.253093564	-15.62277341	0.235500008	0.145164296	4.413330078	19.89886093	0
P7	1.55797E+11	51:44.4	-3.271288626	-15.60199719	0.241500005	0.115529992	4.414291859	19.89886093	0
P7	1.55797E+11	51:44.5	-3.292654725	-15.58433382	0.252499998	0.102947183	4.417280197	19.89886093	0
P7	1.55797E+11	51:44.6	-3.317554486	-15.56834123	0.273499995	0.106610909	4.418579102	19.89886093	0
P7	1.55797E+11	51:44.7	-3.343904143	-15.55404288	0.286500007	0.118243441	4.419697285	19.89886093	0
P7	1.55797E+11	51:44.8	-3.370492053	-15.53825726	0.30250001	0.129404783	4.420702934	19.89886093	0
P7	1.55797E+11	51:44.9	-3.39766559	-15.5195799	0.321500003	0.137468338	4.421235561	19.89886093	0
P7	1.55797E+11	51:45.0	-3.423265674	-15.49911812	0.326499999	0.142415464	4.421933651	19.89886093	0
P7	1.55797E+11	51:45.1	-3.443271915	-15.47852369	0.304500014	0.139032394	4.422533989	19.89886093	0
P7	1.55797E+11	51:45.2	-3.456400136	-15.45814733	0.270500004	0.118764281	4.423642635	19.89886093	0
P7	1.55797E+11	51:45.3	-3.465072013	-15.4376291	0.247500002	0.075820141	4.424252987	19.89886093	0
P7	1.55797E+11	51:45.4	-3.471734346	-15.42085564	0.213500008	0.009237232	4.42475605	19.89886093	0
P7	1.55797E+11	51:45.5	-3.476277154	-15.41043649	0.163499996	-0.075827852	4.4252882	19.89886093	0
P7	1.55797E+11	51:45.6	-3.479400314	-15.40329214	0.126499996	-0.165338069	4.426186562	19.89886093	0
P7	1.55797E+11	51:45.7	-3.482519999	-15.39622884	0.109500006	-0.242238984	4.426826	19.89886093	0
P7	1.55797E+11	51:45.8	-3.485391574	-15.38885659	0.097500004	-0.293867499	4.427993298	19.89886093	0
P7	1.55797E+11	51:45.9	-3.487256232	-15.38269546	0.079500005	-0.31382075	4.428486347	19.89886093	0
P7	1.55797E+11	51:46.0	-3.486883788	-15.37965552	0.050500002	-0.305397391	4.428896427	19.89886093	0
P7	1.55797E+11	51:46.1	-3.485657888	-15.38075544	0.0175	-0.281344503	4.42927742	19.89886093	0
P7	1.55797E+11	51:46.2	-3.485503127	-15.38262744	0.0035	-0.254746705	4.429589748	19.89886093	0
P7	1.55797E+11	51:46.3	-3.485943875	-15.37980294	0.022500001	-0.229004413	4.430034161	19.89886093	0
P7	1.55797E+11	51:46.4	-3.486628224	-15.37466014	0.034500003	-0.200557634	4.431015491	19.89886093	0
P7	1.55797E+11	51:46.5	-3.487362518	-15.37273856	0.0175	-0.166747481	4.431904316	19.89886093	0
P7	1.55797E+11	51:46.6	-3.487728767	-15.37459482	0.0065	-0.126991227	4.432631969	19.89886093	0
P7	1.55797E+11	51:46.7	-3.487084004	-15.37758846	0.0175	-0.083703108	4.433320522	19.89886093	0
P7	1.55797E+11	51:46.8	-3.485261966	-15.38178501	0.0305	-0.044049647	4.433891773	19.89886093	0
P7	1.55797E+11	51:46.9	-3.481816255	-15.38884428	0.055500004	-0.011052944	4.434770584	19.89886093	0
P7	1.55797E+11	51:47.0	-3.475228956	-15.39395095	0.064500004	0.016827976	4.435834885	19.89886093	0
P7	1.55797E+11	51:47.1	-3.465108534	-15.39217575	0.073500007	0.044603761	4.436489105	19.89886093	0
P7	1.55797E+11	51:47.2	-3.453528129	-15.38810034	0.090500005	0.074073389	4.437504768	19.89886093	0
P7	1.55797E+11	51:47.3	-3.444293583	-15.38799473	0.084500007	0.099200219	4.438408375	19.89886093	0
P7	1.55797E+11	51:47.4	-3.439063803	-15.38926897	0.066500001	0.109339267	4.438955307	19.89886093	0
P7	1.55797E+11	51:47.5	-3.436541995	-15.38785216	0.048500001	0.094850264	4.440209866	19.89886093	0
P7	1.55797E+11	51:47.6	-3.434340454	-15.38492923	0.044500005	0.057953916	4.441328049	19.89886093	0
P7	1.55797E+11	51:47.7	-3.431538254	-15.38163669	0.046500005	0.01073052	4.442509651	19.89886093	0
P7	1.55797E+11	51:47.8	-3.428824204	-15.37722919	0.049500003	-0.030375328	4.443632603	19.89886093	0
P7	1.55797E+11	51:47.9	-3.426075948	-15.37349299	0.046500005	-0.055100072	4.444404125	19.89886093	0
P7	1.55797E+11	51:48.0	-3.422935835	-15.37587218	0.032500003	-0.061374195	4.445146561	19.89886093	0
P7	1.55797E+11	51:48.1	-3.419000004	-15.38406411	0.054500002	-0.050965782	4.445864201	19.89886093	0
P7	1.55797E+11	51:48.2	-3.415954255	-15.39038306	0.050500002	-0.033355054	4.446396351	19.89886093	0
P7	1.55797E+11	51:48.3	-3.416322767	-15.39004508	0.0125	-0.02068607	4.447470665	19.89886093	0
P7	1.55797E+11	51:48.4	-3.420392799	-15.3834281	0.034500003	-0.016266631	4.449003696	19.89886093	0
P7	1.55797E+11	51:48.5	-3.426630997	-15.3705476	0.084500007	-0.011266538	4.450112343	19.89886093	0
P7	1.55797E+11	51:48.6	-3.434803502	-15.3523967	0.134499997	0.009411556	4.451987267	19.89886093	0
P7	1.55797E+11	51:48.7	-3.445945799	-15.3305509	0.182500005	0.057559364	4.453930855	20.41926003	0
P7	1.55797E+11	51:48.8	-3.459439225	-15.30285628	0.241500005	0.138728544	4.4560256	20.41926003	0
P7	1.55797E+11	51:48.9	-3.47186737	-15.26637873	0.311500013	0.244463056	4.457998276	20.41926003	0
P7	1.55797E+11	51:49.0	-3.479453927	-15.21898912	0.392500013	0.359920233	4.459858418	20.41926003	0
P7	1.55797E+11	51:49.1	-3.482889719	-15.16202914	0.476500005	0.470007122	4.461137772	20.41926003	0
P7	1.55797E+11	51:49.2	-3.484429591	-15.09644133	0.560500026	0.567533076	4.46228981	20.41926003	0
P7	1.55797E+11	51:49.3	-3.483803265	-15.01960093	0.663500071	0.651371658	4.463998795	20.41926003	0
P7	1.55797E+11	51:49.4	-3.480865668	-14.93216887	0.766500056	0.72487992	4.466064453	20.41926003	0
P7	1.55797E+11	51:49.5	-3.47762281	-14.8406209	0.832500041	0.790084422	4.468481541	20.41926003	0
P7	1.55797E+11	51:49.6	-3.476555177	-14.75109616	0.856500089	0.831418693	4.470063686	20.99952316	0
P7	1.55797E+11	51:49.7	-3.481145609	-14.66313835	0.871500075	0.829696298	4.471591949	20.99952316	0
P7	1.55797E+11	51:49.8	-3.49517802	-14.57779353	0.873500049	0.770669997	4.473740101	20.99952316	0
P7	1.55797E+11	51:49.9	-3.518116269	-14.49779022	0.855500042	0.652847588	4.476045132	20.99952316	0
P7	1.55797E+11	51:50.0	-3.545913793	-14.42464856	0.821500063	0.488298178	4.479457855	20.99952316	0
P7	1.55797E+11	51:50.1	-3.574446309	-14.35989278	0.767500043	0.297961801	4.485639572	20.99952316	0
P7	1.55797E+11	51:50.2	-3.599805589	-14.30093595	0.712500036	0.104690738	4.489438534	20.99952316	0
P7	1.55797E+11	51:50.3	-3.619024492	-14.24698141	0.652500033	-0.075141706	4.49155283	21.52338219	0
P7	1.55797E+11	51:50.4	-3.629340907	-14.20151303	0.56250006	-0.23541519	4.492963791	21.52338219	0
P7	1.55797E+11	51:50.5	-3.62894565	-14.16647334	0.45450002	-0.380618662	4.494448185	21.52338219	0
P7	1.55797E+11	51:50.6	-3.618274752	-14.14345118	0.33950001	-0.518820345	4.495698452	21.52338219	0
P7	1.55797E+11	51:50.7	-3.599410946	-14.13231518	0.242500007	-0.651385307	4.497748852	21.52338219	0
P7	1.55797E+11	51:50.8	-3.576375293	-14.12675414	0.207500011	-0.762777567	4.499907017	21.52338219	0
P7	1.55797E+11	51:50.9	-3.553898028	-14.12218869	0.200499997	-0.828367054	4.501327991	21.52338219	0
P7	1.55797E+11	51:51.0	-3.535178829	-14.12001345	0.183500007	-0.82651639	4.501928806	21.52338219	0
P7	1.55797E+11	51:51.1	-3.520161767	-14.12043022	0.1655	-0.750207543	4.502382755	21.52338219	0
P7	1.55797E+11	51:51.2	-3.507719513	-14.11962467	0.153500006	-0.61568141	4.503125191	21.52338219	0
P7	1.55797E+11	51:51.3	-3.499367773	-14.11620446	0.127499998	-0.460277081	4.503964901	21.52338219	0
P7	1.55797E+11	51:51.4	-3.497096995	-14.11302927	0.082500003	-0.32875073	4.504580021	21.52338219	0
P7	1.55797E+11	51:51.5	-3.499826707	-14.11139661	0.036500003	-0.251831561	4.505395412	21.52338219	0
P7	1.55797E+11	51:51.6	-3.504240882	-14.11035315	0.0075	-0.233258888	4.505864143	21.52338219	0
P7	1.55797E+11	51:51.7	-3.506907336	-14.11057861	0.0055	-0.251468062	4.506083965	21.52338219	0
P7	1.55797E+11	51:51.8	-3.507569428	-14.11243399	0.015500001	-0.273268938	4.506347656	21.52338219	0
P7	1.55797E+11	51:51.9	-3.508360132	-14.11266262	0.009500001	-0.271235436	4.506840706	21.52338219	0
P7	1.55797E+11	51:52.0	-3.508946208	-14.11156273	0.010500001	-0.235787019	4.507544041	21.52338219	0
P7	1.55797E+11	51:52.1	-3.509056474	-14.1122927	0.011500001	-0.176027045	4.508285999	21.52338219	0
P7	1.55797E+11	51:52.2	-3.508920772	-14.11470552	0.0185	-0.10776376	4.509375095	21.52338219	0
P7	1.55797E+11	51:52.3	-3.507542722	-14.11903028	0.0295	-0.047025681	4.510205269	21.52338219	0
P7	1.55797E+11	51:52.4	-3.506139065	-14.1225234	0.0285	-0.004198984	4.511347771	21.52338219	0
P7	1.55797E+11	51:52.5	-3.505166753	-14.12180342	0.0065	0.01643125	4.5122509	21.52338219	0
P7	1.55797E+11	51:52.6	-3.50340054	-14.11980807	0.0125	0.020482091	4.512895584	21.52338219	0
P7	1.55797E+11	51:52.7	-3.502331986	-14.11907343	0.009500001	0.013136992	4.513784409	21.52338219	0
P7	1.55797E+11	51:52.8	-3.502993588	-14.1196162	0.0045	-0.00024922	4.514199257	21.52338219	0
P7	1.55797E+11	51:52.9	-3.50519255	-14.11877035	0.011500001	-0.013840265	4.514716625	21.52338219	0
P7	1.55797E+11	51:53.0	-3.508281238	-14.11486385	0.0305	-0.019564977	4.515024185	21.52338219	0
P7	1.55797E+11	51:53.1	-3.510139435	-14.11172345	0.0285	-0.013715804	4.515483379	21.52338219	0
P7	1.55797E+11	51:53.2	-3.510953896	-14.10922176	0.0255	0.001280547	4.515956879	21.52338219	0
P7	1.55797E+11	51:53.3	-3.512381451	-14.10772508	0.023500001	0.01843667	4.516625881	21.52338219	0
P7	1.55797E+11	51:53.4	-3.514054885	-14.10978368	0.0165	0.028249899	4.516963005	21.52338219	0
P7	1.55797E+11	51:53.5	-3.515442672	-14.11097262	0.014500001	0.025848979	4.517831802	21.52338219	0
P7	1.55797E+11	51:53.6	-3.517336201	-14.10908498	0.022500001	0.013813893	4.51971674	21.52338219	0
P7	1.55797E+11	51:53.7	-3.519326469	-14.10678149	0.0255	0.001795559	4.520605564	21.52338219	0
P7	1.55797E+11	51:53.8	-3.52122257	-14.10577627	0.021500001	-0.006065129	4.521196365	21.52338219	0
P7	1.55797E+11	51:53.9	-3.524275172	-14.10285246	0.033500001	-0.004786902	4.522573471	21.52338219	0
P7	1.55797E+11	51:54.0	-3.527119343	-14.0943575	0.063500002	0.008541666	4.524575233	21.52338219	0
P7	1.55797E+11	51:54.1	-3.528999771	-14.08515295	0.072500005	0.031264316	4.52660656	21.52338219	0
P7	1.55797E+11	51:54.2	-3.532014621	-14.08013794	0.058500003	0.054201648	4.527846813	21.52338219	0
P7	1.55797E+11	51:54.3	-3.536811679	-14.07695196	0.057500005	0.071253866	4.528921127	21.52338219	0
P7	1.55797E+11	51:54.4	-3.54175054	-14.07340948	0.060500003	0.076458745	4.530752182	21.52338219	0
P7	1.55797E+11	51:54.5	-3.545115877	-14.07123707	0.048500001	0.065216817	4.533071518	21.52338219	0
P7	1.55797E+11	51:54.6	-3.549112084	-14.07125334	0.042500004	0.04060078	4.535146713	21.52338219	0
P7	1.55797E+11	51:54.7	-3.556794821	-14.07269037	0.0625	0.014316375	4.537006855	21.52338219	0
P7	1.55797E+11	51:54.8	-3.567966775	-14.07523162	0.087500006	-0.000610814	4.538105488	21.52338219	0
P7	1.55797E+11	51:54.9	-3.583352276	-14.07920879	0.12250001	0.007501729	4.539585114	21.52338219	0
P7	1.55797E+11	51:55.0	-3.602596405	-14.08452033	0.158500001	0.044023704	4.540498257	21.52338219	0
P7	1.55797E+11	51:55.1	-3.621241169	-14.08793838	0.1655	0.099624775	4.541772366	21.52338219	0
P7	1.55797E+11	51:55.2	-3.635184053	-14.08704126	0.144500002	0.15108493	4.542724609	21.52338219	0
P7	1.55797E+11	51:55.3	-3.645165497	-14.08498977	0.12250001	0.174910665	4.543945313	21.52338219	0
P7	1.55797E+11	51:55.4	-3.653378398	-14.08484985	0.108500004	0.158482552	4.54576683	21.52338219	0
P7	1.55797E+11	51:55.5	-3.656412933	-14.08295485	0.071500003	0.098625273	4.546860218	21.52338219	0
P7	1.55797E+11	51:55.6	-3.649394362	-14.07553488	0.044500005	0.009350169	4.548520565	21.52338219	0
P7	1.55797E+11	51:55.7	-3.634003571	-14.06731295	0.091500007	-0.074015401	4.549414158	21.52338219	0
P7	1.55797E+11	51:55.8	-3.615847492	-14.06336371	0.120500006	-0.120643817	4.551079273	21.52338219	0
P7	1.55797E+11	51:55.9	-3.59771581	-14.06198765	0.140499994	-0.113691516	4.552397251	21.52338219	0
P7	1.55797E+11	51:56.0	-3.580473435	-14.06150758	0.152500004	-0.058374267	4.553481579	21.52338219	0
P7	1.55797E+11	51:56.1	-3.563510239	-14.06032117	0.164499998	0.023862313	4.556157112	21.52338219	0
P7	1.55797E+11	51:56.2	-3.548371582	-14.05857034	0.161500007	0.098480746	4.557685375	21.52338219	0
P7	1.55797E+11	51:56.3	-3.536840837	-14.05753786	0.141499996	0.137662247	4.55941391	21.52338219	0
P7	1.55797E+11	51:56.4	-3.526314888	-14.05249156	0.137500003	0.134027362	4.561430454	21.52338219	0
P7	1.55797E+11	51:56.5	-3.517798915	-14.04223698	0.135499999	0.095408753	4.562744141	21.52338219	0
P7	1.55797E+11	51:56.6	-3.514650401	-14.03136308	0.11150001	0.038064606	4.564643383	21.52338219	0
P7	1.55797E+11	51:56.7	-3.520080708	-14.02455382	0.067500003	-0.024496581	4.5659132	21.52338219	0
P7	1.55797E+11	51:56.8	-3.535183542	-14.02176696	0.081500001	-0.073723398	4.566977501	21.52338219	0
P7	1.55797E+11	51:56.9	-3.556379151	-14.01672409	0.142499998	-0.098815814	4.568320274	21.52338219	0
P7	1.55797E+11	51:57.0	-3.580551428	-14.00700937	0.195500001	-0.085968293	4.571171761	21.52338219	0
P7	1.55797E+11	51:57.1	-3.604027002	-13.99443285	0.223499998	-0.029303558	4.574336052	21.52338219	0
P7	1.55797E+11	51:57.2	-3.623251254	-13.98181897	0.220500007	0.059160631	4.575674057	21.52338219	0
P7	1.55797E+11	51:57.3	-3.637561191	-13.97247672	0.194499999	0.147054732	4.577109337	21.52338219	0
P7	1.55797E+11	51:57.4	-3.646225372	-13.96558159	0.157499999	0.193391785	4.578462124	21.52338219	0
P7	1.55797E+11	51:57.5	-3.649599535	-13.95936683	0.120500006	0.173207387	4.579082012	21.52338219	0
P7	1.55797E+11	51:57.6	-3.649465815	-13.95696183	0.076500006	0.084905937	4.580151558	21.52338219	0
P7	1.55797E+11	51:57.7	-3.646582687	-13.96146992	0.023500001	-0.047775492	4.581030369	21.52338219	0
P7	1.55797E+11	51:57.8	-3.642217995	-13.97055374	0.040500004	-0.177964866	4.58233881	21.52338219	0
P7	1.55797E+11	51:57.9	-3.636877646	-13.97982697	0.0625	-0.261750966	4.583525181	21.52338219	0
P7	1.55797E+11	51:58.0	-3.628776219	-13.98594805	0.074500002	-0.276906163	4.584384918	21.52338219	0
P7	1.55797E+11	51:58.1	-3.616227393	-13.98833762	0.100500003	-0.22679463	4.585126877	21.52338219	0
P7	1.55797E+11	51:58.2	-3.598126041	-13.98963402	0.1435	-0.12731868	4.586044788	21.52338219	0
P7	1.55797E+11	51:58.3	-3.573593412	-13.99208251	0.197500005	-0.002492961	4.586762905	21.52338219	0
P7	1.55797E+11	51:58.4	-3.542049332	-13.99581602	0.25850001	0.125944793	4.587417126	21.52338219	0
P7	1.55797E+11	51:58.5	-3.50487873	-13.99847332	0.3125	0.244241372	4.588003159	21.52338219	0
P7	1.55797E+11	51:58.6	-3.46634842	-13.99861664	0.342500001	0.340673238	4.58890152	21.52338219	0
P7	1.55797E+11	51:58.7	-3.430538898	-13.99810456	0.344500005	0.403924942	4.590058804	21.52338219	0
P7	1.55797E+11	51:58.8	-3.399297676	-13.99720634	0.327500015	0.420464307	4.591210842	21.52338219	0
P7	1.55797E+11	51:58.9	-3.373807969	-13.99531713	0.29550001	0.383075804	4.592553616	21.52338219	0
P7	1.55797E+11	51:59.0	-3.354765833	-13.9950496	0.249500006	0.287624151	4.594213963	21.52338219	0
P7	1.55797E+11	51:59.1	-3.341596453	-13.99685521	0.200499997	0.146095544	4.596117973	21.52338219	0
P7	1.55797E+11	51:59.2	-3.334012309	-13.99831966	0.147499993	-0.01642401	4.597202301	21.52338219	0
P7	1.55797E+11	51:59.3	-3.330632326	-13.99784696	0.099500008	-0.172296613	4.597895622	21.52338219	0
P7	1.55797E+11	51:59.4	-3.33018743	-13.99466866	0.061500005	-0.299460083	4.599257946	21.52338219	0
P7	1.55797E+11	51:59.5	-3.333997532	-13.99141218	0.0255	-0.385754049	4.599897385	21.52338219	0
P7	1.55797E+11	51:59.6	-3.342323688	-13.98899683	0.041500002	-0.421449184	4.600527287	21.52338219	0
P7	1.55797E+11	51:59.7	-3.353220455	-13.98652189	0.074500002	-0.402685344	4.600996017	21.52338219	0
P7	1.55797E+11	51:59.8	-3.365160582	-13.98588555	0.095500007	-0.331901819	4.601830959	21.52338219	0
P7	1.55797E+11	51:59.9	-3.377692691	-13.9883722	0.112500004	-0.221800059	4.602441311	21.52338219	0
P7	1.55797E+11	52:00.0	-3.39174084	-13.99419514	0.134499997	-0.093160927	4.603384018	21.52338219	0
P7	1.55797E+11	52:00.1	-3.408309779	-14.00086	0.159500003	0.028900171	4.604306698	21.52338219	0
P7	1.55797E+11	52:00.2	-3.427462904	-14.00774375	0.184500009	0.124054112	4.605307579	21.52338219	0
P7	1.55797E+11	52:00.3	-3.44769741	-14.01574079	0.201499999	0.183864996	4.606323242	21.52338219	0
P7	1.55797E+11	52:00.4	-3.468164614	-14.0236427	0.210500002	0.21018292	4.607099533	21.52338219	0
P7	1.55797E+11	52:00.5	-3.489635948	-14.0334151	0.226500005	0.213223249	4.607758999	21.52338219	0
P7	1.55797E+11	52:00.6	-3.509592852	-14.04360008	0.2245	0.19952257	4.60822773	21.52338219	0
P7	1.55797E+11	52:00.7	-3.525386427	-14.04866825	0.191500008	0.171096221	4.608896255	21.52338219	0
P7	1.55797E+11	52:00.8	-3.534927333	-14.04688664	0.139500007	0.120360531	4.609296799	21.52338219	0
P7	1.55797E+11	52:00.9	-3.537580715	-14.04310704	0.085500002	0.040972441	4.609731674	21.52338219	0
P7	1.55797E+11	52:01.0	-3.536698621	-14.04290784	0.048500001	-0.06232962	4.610224724	21.52338219	0
P7	1.55797E+11	52:01.1	-3.533952336	-14.04390447	0.021500001	-0.173818514	4.610737324	21.52338219	0
P7	1.55797E+11	52:01.2	-3.529629007	-14.04200256	0.011500001	-0.268713355	4.611411095	21.52338219	0
P7	1.55797E+11	52:01.3	-3.52486589	-14.03768659	0.037500001	-0.319286495	4.612070084	21.52338219	0
P7	1.55797E+11	52:01.4	-3.519233524	-14.03208792	0.059500005	-0.309611827	4.612724781	21.52338219	0
P7	1.55797E+11	52:01.5	-3.511186369	-14.02513519	0.085500002	-0.24036324	4.613032341	21.52338219	0
P7	1.55797E+11	52:01.6	-3.501942569	-14.01855663	0.099500008	-0.132077247	4.613368988	21.52338219	0
P7	1.55797E+11	52:01.7	-3.494247018	-14.01154329	0.101500005	-0.017096782	4.613862514	21.52338219	0
P7	1.55797E+11	52:01.8	-3.489177089	-14.00251239	0.103500009	0.073262826	4.614711761	21.52338219	0
P7	1.55797E+11	52:01.9	-3.485481538	-13.99324625	0.102500007	0.121646792	4.615727425	21.52338219	0
P7	1.55797E+11	52:02.0	-3.481262289	-13.98396882	0.105500005	0.128226206	4.61628437	21.52338219	0
P7	1.55797E+11	52:02.1	-3.478713689	-13.97747591	0.085500002	0.102032572	4.61665535	21.52338219	0
P7	1.55797E+11	52:02.2	-3.479124271	-13.97485401	0.053500004	0.055734135	4.617192268	21.52338219	0
P7	1.55797E+11	52:02.3	-3.480784961	-13.97403359	0.033500001	0.000351191	4.617724419	21.52338219	0
P7	1.55797E+11	52:02.4	-3.483873516	-13.97544721	0.0175	-0.055090386	4.618945122	21.52338219	0
P7	1.55797E+11	52:02.5	-3.485063025	-13.97470662	0.0185	-0.103468709	4.619833946	21.52338219	0
P7	1.55797E+11	52:02.6	-3.48092813	-13.96733812	0.056500003	-0.129725888	4.620742321	21.52338219	0
P7	1.55797E+11	52:02.7	-3.474628415	-13.95743175	0.080500007	-0.122408167	4.621845722	21.52338219	0
P7	1.55797E+11	52:02.8	-3.468631386	-13.95028629	0.073500007	-0.082193479	4.622861385	21.52338219	0
P7	1.55797E+11	52:02.9	-3.462588802	-13.9465101	0.064500004	-0.022903066	4.623842716	21.52338219	0
P7	1.55797E+11	52:03.0	-3.458847583	-13.94723588	0.041500002	0.028866043	4.62469244	21.52338219	0
P7	1.55797E+11	52:03.1	-3.458070201	-13.95274033	0.0285	0.05051944	4.625298023	21.52338219	0
P7	1.55797E+11	52:03.2	-3.457833763	-13.96006091	0.042500004	0.036872696	4.626255035	21.52338219	0
P7	1.55797E+11	52:03.3	-3.458830624	-13.96768483	0.052500002	0.003110459	4.627265453	21.52338219	0
P7	1.55797E+11	52:03.4	-3.461532776	-13.97500786	0.060500003	-0.02593657	4.628115177	21.52338219	0
P7	1.55797E+11	52:03.5	-3.464496811	-13.9806921	0.058500003	-0.03432757	4.62900877	21.52338219	0
P7	1.55797E+11	52:03.6	-3.466999431	-13.98385504	0.047500003	-0.021559147	4.629936695	21.52338219	0
P7	1.55797E+11	52:03.7	-3.468760439	-13.9872055	0.047500003	0.000195217	4.630849838	21.52338219	0
P7	1.55797E+11	52:03.8	-3.470082691	-13.99192263	0.053500004	0.01525597	4.631777287	21.52338219	0
P7	1.55797E+11	52:03.9	-3.470753474	-13.99522941	0.043500002	0.015045497	4.633056641	21.52338219	0
P7	1.55797E+11	52:04.0	-3.47021348	-13.99750289	0.033500001	0.002915409	4.634555817	21.52338219	0
P7	1.55797E+11	52:04.1	-3.469770405	-13.9998961	0.031500001	-0.013802958	4.636054516	21.52338219	0
P7	1.55797E+11	52:04.2	-3.469846474	-14.0029719	0.032500003	-0.027516415	4.637197495	21.52338219	0
P7	1.55797E+11	52:04.3	-3.4694673	-14.00708633	0.037500001	-0.03363952	4.637710094	21.52338219	0
P7	1.55797E+11	52:04.4	-3.469536437	-14.00909431	0.0255	-0.035018176	4.638383865	21.52338219	0
P7	1.55797E+11	52:04.5	-3.470483095	-14.00748659	0.0065	-0.035582997	4.639565468	21.52338219	0
P7	1.55797E+11	52:04.6	-3.471730365	-14.00591428	0.0085	-0.037589766	4.640058517	21.52338219	0
P7	1.55797E+11	52:04.7	-3.472068589	-14.00587261	0.0045	-0.042890973	4.64060545	21.52338219	0
P7	1.55797E+11	52:04.8	-3.473120385	-14.00669556	0.009500001	-0.048013847	4.641757965	21.52338219	0
P7	1.55797E+11	52:04.9	-3.47684143	-14.00874383	0.0275	-0.046828859	4.642592907	21.52338219	0
P7	1.55797E+11	52:05.0	-3.481588461	-14.01049157	0.036500003	-0.034667253	4.643373966	21.52338219	0
P7	1.55797E+11	52:05.1	-3.48865889	-14.01372583	0.056500003	-0.008044015	4.644453049	21.52338219	0
P7	1.55797E+11	52:05.2	-3.495275451	-14.01816279	0.064500004	0.028259633	4.645449162	21.52338219	0
P7	1.55797E+11	52:05.3	-3.49883074	-14.02059178	0.047500003	0.061704908	4.646455288	21.52338219	0
P7	1.55797E+11	52:05.4	-3.501920938	-14.02326679	0.046500005	0.080432646	4.647172928	21.52338219	0
P7	1.55797E+11	52:05.5	-3.502945134	-14.02576937	0.036500003	0.076407813	4.648378849	21.52338219	0
P7	1.55797E+11	52:05.6	-3.501524141	-14.02519341	0.010500001	0.048693821	4.649902344	21.52338219	0
P7	1.55797E+11	52:05.7	-3.500009104	-14.02381846	0.0005	0.00594276	4.65170908	21.52338219	0
P7	1.55797E+11	52:05.8	-3.500139751	-14.02345848	0.0055	-0.038888332	4.652636528	21.52338219	0
P7	1.55797E+11	52:05.9	-3.502423497	-14.02149837	0.0185	-0.070605621	4.653461933	21.52338219	0
P7	1.55797E+11	52:06.0	-3.506175913	-14.01829685	0.032500003	-0.078226522	4.655083179	21.52338219	0
P7	1.55797E+11	52:06.1	-3.51081986	-14.0167147	0.036500003	-0.060796753	4.65678215	21.52338219	0
P7	1.55797E+11	52:06.2	-3.514878898	-14.01702996	0.033500001	-0.026264217	4.660243988	21.52338219	0
P7	1.55797E+11	52:06.3	-3.515972371	-14.01912658	0.0195	0.008011102	4.663471699	21.52338219	0
P7	1.55797E+11	52:06.4	-3.512080238	-14.02315725	0.0255	0.029165305	4.666728497	21.52338219	0
P7	1.55797E+11	52:06.5	-3.501791762	-14.02517281	0.060500003	0.038141124	4.668203354	21.52338219	0
P7	1.55797E+11	52:06.6	-3.484999462	-14.02363134	0.109500006	0.047021739	4.669287205	21.52338219	0
P7	1.55797E+11	52:06.7	-3.463108921	-14.0244491	0.158500001	0.072711527	4.670478344	21.52338219	0
P7	1.55797E+11	52:06.8	-3.435881633	-14.02716946	0.211500004	0.12896587	4.672372818	21.52338219	0
P7	1.55797E+11	52:06.9	-3.402984133	-14.02607515	0.266499996	0.213892132	4.673481464	21.52338219	0
P7	1.55797E+11	52:07.0	-3.368718669	-14.0227992	0.297500014	0.30755493	4.674975395	21.52338219	0
P7	1.55797E+11	52:07.1	-3.338917015	-14.0191625	0.290500015	0.379669845	4.67590332	21.52338219	0
P7	1.55797E+11	52:07.2	-3.317855293	-14.01599827	0.247500002	0.399190038	4.677495003	21.52338219	0
P7	1.55797E+11	52:07.3	-3.307794142	-14.01617098	0.177499995	0.345594764	4.678442478	21.52338219	0
P7	1.55797E+11	52:07.4	-3.309785455	-14.01825922	0.087500006	0.213297918	4.679404259	21.52338219	0
P7	1.55797E+11	52:07.5	-3.325960895	-14.02149161	0.031500001	0.023579208	4.680478573	21.52338219	0
P7	1.55797E+11	52:07.6	-3.35523613	-14.02474679	0.147499993	-0.159124881	4.681787014	21.52338219	0
P7	1.55797E+11	52:07.7	-3.392394162	-14.02553564	0.241500005	-0.26781711	4.68285656	21.52338219	0
P7	1.55797E+11	52:07.8	-3.432410844	-14.02593234	0.305500001	-0.250810027	4.684628963	21.52338219	0
P7	1.55797E+11	52:07.9	-3.474130673	-14.02981138	0.3565	-0.105803788	4.686806679	21.52338219	0
P7	1.55797E+11	52:08.0	-3.51822235	-14.03757725	0.404500008	0.120630585	4.687709808	21.52338219	0
P7	1.55797E+11	52:08.1	-3.5577129	-14.04190023	0.399500012	0.338918447	4.689096451	21.52338219	0
P7	1.55797E+11	52:08.2	-3.586072651	-14.03879168	0.341500014	0.463230342	4.690615177	21.52338219	0
P7	1.55797E+11	52:08.3	-3.606277345	-14.03430209	0.286500007	0.453498751	4.691537857	21.52338219	0
P7	1.55797E+11	52:08.4	-3.619609401	-14.03072945	0.227500007	0.317041785	4.692338943	21.52338219	0
P7	1.55797E+11	52:08.5	-3.62459921	-14.02805466	0.152500004	0.101421028	4.693120003	21.52338219	0
P7	1.55797E+11	52:08.6	-3.624315704	-14.02938563	0.089500003	-0.134525955	4.694775581	21.52338219	0
P7	1.55797E+11	52:08.7	-3.622037748	-14.03170681	0.046500005	-0.332678765	4.696162224	21.52338219	0
P7	1.55797E+11	52:08.8	-3.617097201	-14.03064091	0.009500001	-0.471600831	4.697490215	21.52338219	0
P7	1.55797E+11	52:08.9	-3.609870249	-14.02675745	0.043500002	-0.530896306	4.697993279	21.52338219	0
P7	1.55797E+11	52:09.0	-3.604093499	-14.0215953	0.058500003	-0.508335948	4.698574066	21.52338219	0
P7	1.55797E+11	52:09.1	-3.601096582	-14.01565885	0.060500003	-0.416684538	4.699106216	21.52338219	0
P7	1.55797E+11	52:09.2	-3.599818643	-14.00926593	0.063500002	-0.287390471	4.699985504	21.52338219	0
P7	1.55797E+11	52:09.3	-3.600444255	-14.00478683	0.050500002	-0.156453043	4.701010704	21.52338219	0
P7	1.55797E+11	52:09.4	-3.601284524	-14.00237364	0.037500001	-0.055097219	4.701552868	21.52338219	0
P7	1.55797E+11	52:09.5	-3.600621919	-14.00150176	0.0305	-0.00265604	4.702031136	21.52338219	0
P7	1.55797E+11	52:09.6	-3.599116734	-14.00274745	0.021500001	0.002889344	4.702416897	21.52338219	0
P7	1.55797E+11	52:09.7	-3.596903072	-14.00372407	0.022500001	-0.020052433	4.702978611	21.52338219	0
P7	1.55797E+11	52:09.8	-3.59483849	-14.00314319	0.022500001	-0.0468444	4.703500748	21.52338219	0
P7	1.55797E+11	52:09.9	-3.592902438	-13.99968005	0.0305	-0.060901139	4.703750134	21.52338219	0
P7	1.55797E+11	52:10.0	-3.590683456	-13.99304185	0.048500001	-0.051628247	4.704092026	21.52338219	0
P7	1.55797E+11	52:10.1	-3.590351655	-13.98898544	0.035500001	-0.029483821	4.704336166	21.52338219	0
P7	1.55797E+11	52:10.2	-3.592765749	-13.99062689	0.009500001	-0.008220396	4.704643726	21.52338219	0
P7	1.55797E+11	52:10.3	-3.595550663	-13.99310987	0.0175	0.003780093	4.705009937	21.52338219	0
P7	1.55797E+11	52:10.4	-3.597164873	-13.99407543	0.0125	0.000712504	4.705468655	21.52338219	0
P7	1.55797E+11	52:10.5	-3.598798379	-13.9955878	0.0175	-0.012489413	4.705737114	21.52338219	0
P7	1.55797E+11	52:10.6	-3.600160426	-13.99725778	0.0195	-0.0266227	4.7059865	21.52338219	0
P7	1.55797E+11	52:10.7	-3.599998774	-13.99882985	0.015500001	-0.032965679	4.706167221	21.52338219	0
P7	1.55797E+11	52:10.8	-3.599234713	-13.99970094	0.011500001	-0.029826557	4.706484318	21.52338219	0
P7	1.55797E+11	52:10.9	-3.600026348	-13.99950903	0.009500001	-0.021440102	4.706918716	21.52338219	0
P7	1.55797E+11	52:11.0	-3.601956745	-13.99887678	0.014500001	-0.012504547	4.70735836	21.52338219	0
P7	1.55797E+11	52:11.1	-3.602526999	-13.99699601	0.011500001	-0.007695575	4.707890511	21.52338219	0
P7	1.55797E+11	52:11.2	-3.602412224	-13.99423119	0.0165	-0.006268288	4.708286285	21.52338219	0
P7	1.55797E+11	52:11.3	-3.602287782	-13.99266632	0.0135	-0.006244638	4.708549976	21.52338219	0
P7	1.55797E+11	52:11.4	-3.601860715	-13.99340838	0.0015	-0.004956059	4.708955288	21.52338219	0
P7	1.55797E+11	52:11.5	-3.601873634	-13.99623075	0.0135	-0.003974717	4.709438324	21.52338219	0
P7	1.55797E+11	52:11.6	-3.601506614	-13.9987144	0.014500001	-0.003623112	4.709755898	21.52338219	0
P7	1.55797E+11	52:11.7	-3.601088445	-13.99721754	0.0065	-0.004314838	4.710058689	21.52338219	0
P7	1.55797E+11	52:11.8	-3.601765312	-13.99286498	0.0255	-0.002665437	4.710361481	21.52338219	0
P7	1.55797E+11	52:11.9	-3.601990221	-13.99062897	0.0165	0.00154544	4.710590839	21.52338219	0
P7	1.55797E+11	52:12.0	-3.600135636	-13.99187317	0.011500001	0.006871937	4.710981369	21.52338219	0
P7	1.55797E+11	52:12.1	-3.597095348	-13.99364242	0.021500001	0.011582877	4.711611271	21.52338219	0
P7	1.55797E+11	52:12.2	-3.595833602	-13.99499877	0.014500001	0.012681229	4.711811543	21.52338219	0
P7	1.55797E+11	52:12.3	-3.59674776	-13.99585214	0.0065	0.008950412	4.712016582	21.52338219	0
P7	1.55797E+11	52:12.4	-3.597417712	-13.99512943	0.0025	0.000305942	4.712231636	21.52338219	0
P7	1.55797E+11	52:12.5	-3.597769135	-13.99496663	0.0005	-0.010496524	4.712446213	21.52338219	0
P7	1.55797E+11	52:12.6	-3.59718648	-13.99677281	0.0125	-0.018281126	4.712651253	21.52338219	0
P7	1.55797E+11	52:12.7	-3.594715415	-13.99937144	0.024499999	-0.019155454	4.712978363	21.52338219	0
P7	1.55797E+11	52:12.8	-3.591324334	-14.00175076	0.0305	-0.01066359	4.713222504	21.52338219	0
P7	1.55797E+11	52:12.9	-3.587419453	-14.00476241	0.038500004	0.008418034	4.713496208	21.52338219	0
P7	1.55797E+11	52:13.0	-3.584556513	-14.01003112	0.048500001	0.032144766	4.714101791	21.52338219	0
P7	1.55797E+11	52:13.1	-3.583354132	-14.01652262	0.054500002	0.054775152	4.714560509	21.52338219	0
P7	1.55797E+11	52:13.2	-3.58026079	-14.02316084	0.063500002	0.07208579	4.714819431	21.52338219	0
P7	1.55797E+11	52:13.3	-3.567886869	-14.02954109	0.103500009	0.086192764	4.715425014	21.52338219	0
P7	1.55797E+11	52:13.4	-3.540321743	-14.03213316	0.191500008	0.112489507	4.71599102	21.52338219	0
P7	1.55797E+11	52:13.5	-3.499654995	-14.02952507	0.290500015	0.169736922	4.717075348	21.52338219	0
P7	1.55797E+11	52:13.6	-3.452583074	-14.02928896	0.364500016	0.265908211	4.718515396	21.52338219	0
P7	1.55797E+11	52:13.7	-3.406367451	-14.03646558	0.398500025	0.388144016	4.719482422	21.52338219	0
P7	1.55797E+11	52:13.8	-3.366379337	-14.0467082	0.392500013	0.499553114	4.720405102	21.52338219	0
P7	1.55797E+11	52:13.9	-3.333347252	-14.05601074	0.36650002	0.554486334	4.721020699	21.52338219	0
P7	1.55797E+11	52:14.0	-3.307073372	-14.06353722	0.326499999	0.520039558	4.721845627	21.52338219	0
P7	1.55797E+11	52:14.1	-3.287427499	-14.06965469	0.277500004	0.392460287	4.722387791	21.52338219	0
P7	1.55797E+11	52:14.2	-3.271162051	-14.07465282	0.238499999	0.201441973	4.723115444	21.52338219	0
P7	1.55797E+11	52:14.3	-3.256688174	-14.0760767	0.204500005	-0.004369943	4.724785328	21.52338219	0
P7	1.55797E+11	52:14.4	-3.244297296	-14.07348486	0.169500008	-0.178394064	4.726621151	21.52338219	0
P7	1.55797E+11	52:14.5	-3.230639481	-14.07063925	0.159500003	-0.290810108	4.728075981	21.52338219	0
P7	1.55797E+11	52:14.6	-3.213231956	-14.07076857	0.170499995	-0.33379364	4.729433537	21.52338219	0
P7	1.55797E+11	52:14.7	-3.194188875	-14.07598378	0.178499997	-0.316696703	4.7310009	21.52338219	0
P7	1.55797E+11	52:14.8	-3.17661103	-14.08780996	0.183500007	-0.257155776	4.732748985	21.52338219	0
P7	1.55797E+11	52:14.9	-3.161603632	-14.10652134	0.197500005	-0.173951626	4.735097885	21.52338219	0
P7	1.55797E+11	52:15.0	-3.150908498	-14.12853351	0.205500007	-0.086751916	4.73703146	21.52338219	0
P7	1.55797E+11	52:15.1	-3.146909994	-14.14864952	0.1875	-0.015914962	4.738715649	21.52338219	0
P7	1.55797E+11	52:15.2	-3.150514068	-14.16401517	0.156499997	0.022140477	4.740263462	21.52338219	0
P7	1.55797E+11	52:15.3	-3.162559736	-14.17472033	0.139500007	0.022770099	4.741127968	21.52338219	0
P7	1.55797E+11	52:15.4	-3.184006502	-14.18261732	0.169500008	-0.001924915	4.742236137	21.52338219	0
P7	1.55797E+11	52:15.5	-3.215387279	-14.18956527	0.237500012	-0.023901207	4.743134975	21.52338219	0
P7	1.55797E+11	52:15.6	-3.253895915	-14.19720438	0.307500005	-0.01012603	4.744018555	21.52338219	0
P7	1.55797E+11	52:15.7	-3.295651495	-14.20360598	0.355500013	0.056575358	4.747163296	21.52338219	0
P7	1.55797E+11	52:15.8	-3.337825169	-14.20769351	0.38350001	0.166245922	4.749145508	21.52338219	0
P7	1.55797E+11	52:15.9	-3.377309385	-14.21278801	0.389500022	0.28353107	4.750034332	21.52338219	0
P7	1.55797E+11	52:16.0	-3.41251982	-14.21775168	0.375500023	0.363347113	4.751064301	21.52338219	0
P7	1.55797E+11	52:16.1	-3.443582266	-14.21953652	0.351500005	0.371747196	4.752539158	21.52338219	0
P7	1.55797E+11	52:16.2	-3.471043847	-14.21973861	0.323500007	0.302759767	4.753686428	21.52338219	0
P7	1.55797E+11	52:16.3	-3.494427282	-14.21962377	0.287499994	0.178145796	4.755717754	21.52338219	0
P7	1.55797E+11	52:16.4	-3.513125765	-14.21660186	0.245499998	0.032495335	4.75769043	21.52338219	0
P7	1.55797E+11	52:16.5	-3.525861857	-14.20816884	0.198500007	-0.103939153	4.759174824	21.52338219	0
P7	1.55797E+11	52:16.6	-3.530826505	-14.19746926	0.145500004	-0.216715336	4.761220932	21.52338219	0
P7	1.55797E+11	52:16.7	-3.530000603	-14.19183259	0.085500002	-0.306263983	4.765405178	21.52338219	0
P7	1.55797E+11	52:16.8	-3.527240978	-14.19534072	0.0265	-0.378599674	4.777807713	21.52338219	0
P7	1.55797E+11	52:16.9	-3.524506628	-14.20450916	0.037500001	-0.42710492	4.781289101	21.52338219	0
P7	1.55797E+11	52:17.0	-3.523626031	-14.21207648	0.041500002	-0.443648845	4.782958984	21.52338219	0
P7	1.55797E+11	52:17.1	-3.524244734	-14.21813706	0.043500002	-0.417862564	4.784189224	21.52338219	0
P7	1.55797E+11	52:17.2	-3.523022325	-14.22805352	0.075500004	-0.344881743	4.785390854	21.52338219	0
P7	1.55797E+11	52:17.3	-3.519525249	-14.23943426	0.098500006	-0.233411133	4.786601543	21.52338219	0
P7	1.55797E+11	52:17.4	-3.517620948	-14.25033623	0.101500005	-0.107763179	4.787675858	21.52338219	0
P7	1.55797E+11	52:17.5	-3.519643094	-14.26205883	0.109500006	0.004093956	4.790493011	21.52338219	0
P7	1.55797E+11	52:17.6	-3.523409977	-14.27228369	0.105500005	0.081241176	4.793510914	21.52338219	0
P7	1.55797E+11	52:17.7	-3.527978224	-14.28277489	0.11150001	0.115345955	4.798178673	21.52338219	0
P7	1.55797E+11	52:17.8	-3.534352421	-14.29601576	0.132499993	0.116120093	4.80039072	21.52338219	0
P7	1.55797E+11	52:17.9	-3.540690739	-14.30727414	0.126499996	0.097726487	4.802128792	21.52338219	0
P7	1.55797E+11	52:18.0	-3.54503996	-14.31424612	0.100500003	0.073544465	4.803691387	21.52338219	0
P7	1.55797E+11	52:18.1	-3.547785536	-14.3212844	0.093500003	0.046479896	4.804902554	21.52338219	0
P7	1.55797E+11	52:18.2	-3.547715229	-14.331934	0.105500005	0.019964421	4.805966854	21.52338219	0
P7	1.55797E+11	52:18.3	-3.543283559	-14.34849408	0.139500007	0.002456324	4.807377815	21.52338219	0
P7	1.55797E+11	52:18.4	-3.537485239	-14.36925752	0.173500001	0.002126961	4.811274529	21.52338219	0
P7	1.55797E+11	52:18.5	-3.534647611	-14.38837894	0.172499999	0.022498714	4.814043045	21.52338219	0
P7	1.55797E+11	52:18.6	-3.535466864	-14.40191369	0.144500002	0.055257224	4.81622076	21.52338219	0
P7	1.55797E+11	52:18.7	-3.537413707	-14.4082499	0.101500005	0.076891504	4.818017483	21.52338219	0
P7	1.55797E+11	52:18.8	-3.537482123	-14.41146427	0.073500007	0.06579984	4.822807789	21.52338219	0
P7	1.55797E+11	52:18.9	-3.534661683	-14.41407517	0.0625	0.014824191	4.825839996	21.52338219	0
P7	1.55797E+11	52:19.0	-3.530180084	-14.41176253	0.037500001	-0.065282039	4.82718277	21.52338219	0
P7	1.55797E+11	52:19.1	-3.526599749	-14.40243428	0.048500001	-0.142041296	4.829184532	21.52338219	0
P7	1.55797E+11	52:19.2	-3.526149609	-14.38528852	0.103500009	-0.176990688	4.83143568	21.52338219	0
P7	1.55797E+11	52:19.3	-3.528252034	-14.36146745	0.166500002	-0.147106543	4.833222866	21.52338219	0
P7	1.55797E+11	52:19.4	-3.53422618	-14.33244947	0.225500003	-0.052251074	4.834370136	21.52338219	0
P7	1.55797E+11	52:19.5	-3.547986093	-14.2982383	0.292500019	0.089803047	4.83624506	21.52338219	0
P7	1.55797E+11	52:19.6	-3.569135918	-14.26262685	0.345500022	0.247016266	4.837133884	21.52338219	0
P7	1.55797E+11	52:19.7	-3.595093367	-14.22799419	0.380500019	0.38537693	4.839082241	21.52338219	0
P7	1.55797E+11	52:19.8	-3.624028449	-14.1944843	0.408500016	0.47831592	4.840732574	21.52338219	0
P7	1.55797E+11	52:19.9	-3.651938948	-14.16445809	0.405500025	0.50980401	4.841537952	21.52338219	0
P7	1.55797E+11	52:20.0	-3.674059594	-14.13941176	0.369500011	0.473936826	4.842544079	21.52338219	0
P7	1.55797E+11	52:20.1	-3.687184823	-14.11948599	0.309500009	0.37279737	4.844101429	21.52338219	0
P7	1.55797E+11	52:20.2	-3.691152684	-14.10560673	0.233500004	0.219236612	4.844985485	21.52338219	0
P7	1.55797E+11	52:20.3	-3.689860056	-14.09698937	0.166500002	0.031828988	4.845854282	21.52338219	0
P7	1.55797E+11	52:20.4	-3.685910191	-14.09212824	0.112500004	-0.165300593	4.846552849	21.52338219	0
P7	1.55797E+11	52:20.5	-3.680604585	-14.09263351	0.055500004	-0.344044387	4.847939491	21.52338219	0
P7	1.55797E+11	52:20.6	-3.677038203	-14.09778139	0.0125	-0.477179676	4.849282265	21.52338219	0
P7	1.55797E+11	52:20.7	-3.679840932	-14.10190143	0.0175	-0.544172168	4.849882603	21.52338219	0
P7	1.55797E+11	52:20.8	-3.691819686	-14.10454265	0.068500005	-0.531950235	4.85062027	21.52338219	0
P7	1.55797E+11	52:20.9	-3.710254324	-14.10842268	0.120500006	-0.441066921	4.851494312	21.52338219	0
P7	1.55797E+11	52:21.0	-3.729501036	-14.10913093	0.139500007	-0.29110527	4.852226734	21.52338219	0
P7	1.55797E+11	52:21.1	-3.742635562	-14.10404203	0.117500007	-0.120389126	4.853520393	21.52338219	0
P7	1.55797E+11	52:21.2	-3.743733116	-14.09599326	0.064500004	0.020572241	4.855195522	21.52338219	0
P7	1.55797E+11	52:21.3	-3.733263327	-14.08689048	0.060500003	0.095290147	4.856240273	21.52338219	0
P7	1.55797E+11	52:21.4	-3.71547313	-14.0802635	0.101500005	0.099443808	4.859917164	21.52338219	0
P7	1.55797E+11	52:21.5	-3.692699353	-14.0774423	0.148499995	0.063557662	4.861713886	21.52338219	0
P7	1.55797E+11	52:21.6	-3.66679555	-14.07458504	0.193499997	0.035293277	4.863183498	21.52338219	0
P7	1.55797E+11	52:21.7	-3.639752533	-14.06872879	0.229500011	0.052979883	4.864228725	21.52338219	0
P7	1.55797E+11	52:21.8	-3.613590542	-14.06320029	0.244500011	0.120402619	4.865249157	21.52338219	0
P7	1.55797E+11	52:21.9	-3.590699349	-14.06362629	0.233500004	0.203485265	4.866357327	21.52338219	0
P7	1.55797E+11	52:22.0	-3.5736864	-14.0691549	0.204500005	0.254385561	4.869916916	21.52338219	0
P7	1.55797E+11	52:22.1	-3.565147594	-14.07539717	0.152500004	0.237174511	4.871411324	21.52338219	0
P7	1.55797E+11	52:22.2	-3.564659055	-14.08035348	0.092500009	0.146077096	4.872797966	21.52338219	0
P7	1.55797E+11	52:22.3	-3.569790465	-14.0850588	0.049500003	0.003861567	4.873613358	21.52338219	0
P7	1.55797E+11	52:22.4	-3.579581382	-14.08864731	0.043500002	-0.145020142	4.874433517	21.52338219	0
P7	1.55797E+11	52:22.5	-3.593604294	-14.08911016	0.077500008	-0.254732192	4.876879692	21.52338219	0
P7	1.55797E+11	52:22.6	-3.609436574	-14.08746968	0.110500008	-0.294238299	4.878042221	21.52338219	0
P7	1.55797E+11	52:22.7	-3.624226196	-14.08504187	0.124500006	-0.254858047	4.878500938	21.52338219	0
P7	1.55797E+11	52:22.8	-3.637163531	-14.08414539	0.1285	-0.156426787	4.880209923	21.52338219	0
P7	1.55797E+11	52:22.9	-3.648339938	-14.08468076	0.124500006	-0.039015625	4.881831169	21.52338219	0
P7	1.55797E+11	52:23.0	-3.657930274	-14.08406087	0.117500007	0.054198571	4.882509708	21.52338219	0
P7	1.55797E+11	52:23.1	-3.665217713	-14.08286515	0.101500005	0.095768079	4.883398533	21.52338219	0
P7	1.55797E+11	52:23.2	-3.669828852	-14.08249949	0.079500005	0.081887737	4.884946346	21.52338219	0
P7	1.55797E+11	52:23.3	-3.671423873	-14.08347147	0.052500002	0.028176127	4.885810375	21.52338219	0
P7	1.55797E+11	52:23.4	-3.670080241	-14.08581942	0.0265	-0.041731477	4.886601448	21.52338219	0
P7	1.55797E+11	52:23.5	-3.66741472	-14.0904033	0.0285	-0.104216062	4.887900352	21.52338219	0
P7	1.55797E+11	52:23.6	-3.663873957	-14.09693496	0.047500003	-0.142024219	4.888427734	21.52338219	0
P7	1.55797E+11	52:23.7	-3.660812497	-14.10352356	0.055500004	-0.148173645	4.889267445	21.52338219	0
P7	1.55797E+11	52:23.8	-3.659735958	-14.10759267	0.044500005	-0.12607494	4.88968277	21.52338219	0
P7	1.55797E+11	52:23.9	-3.660314412	-14.10632543	0.0125	-0.090079241	4.890302658	21.52338219	0
P7	1.55797E+11	52:24.0	-3.66254251	-14.10054485	0.021500001	-0.054855164	4.892138481	21.52338219	0
P7	1.55797E+11	52:24.1	-3.666164845	-14.09430326	0.037500001	-0.032293078	4.896284103	21.52338219	0
P7	1.55797E+11	52:24.2	-3.670055643	-14.08977191	0.039500002	-0.02344772	4.898022652	21.52338219	0
P7	1.55797E+11	52:24.3	-3.673535898	-14.08579055	0.042500004	-0.020338664	4.899189472	21.52338219	0
P7	1.55797E+11	52:24.4	-3.67763025	-14.08110494	0.053500004	-0.011508946	4.900712967	21.52338219	0
P7	1.55797E+11	52:24.5	-3.684554459	-14.07631067	0.070500001	0.008490558	4.902075291	21.52338219	0
P7	1.55797E+11	52:24.6	-3.69382002	-14.07265198	0.083500005	0.036875322	4.903647423	21.52338219	0
P7	1.55797E+11	52:24.7	-3.70145674	-14.0689051	0.081500001	0.064445376	4.904848576	21.52338219	0
P7	1.55797E+11	52:24.8	-3.706405848	-14.06411266	0.074500002	0.080639124	4.90575695	21.52338219	0
P7	1.55797E+11	52:24.9	-3.709905976	-14.06090808	0.061500005	0.07952027	4.907710075	21.52338219	0
P7	1.55797E+11	52:25.0	-3.711351603	-14.060227	0.040500004	0.058283597	4.908217907	21.52338219	0
P7	1.55797E+11	52:25.1	-3.711563994	-14.06015159	0.0255	0.021850441	4.909384727	21.52338219	0
P7	1.55797E+11	52:25.2	-3.714488589	-14.06189443	0.032500003	-0.021256587	4.910293102	21.52338219	0
P7	1.55797E+11	52:25.3	-3.724128962	-14.06649579	0.074500002	-0.052869782	4.910815239	21.52338219	0
P7	1.55797E+11	52:25.4	-3.744058575	-14.07205626	0.142499998	-0.049168542	4.911874771	21.52338219	0
P7	1.55797E+11	52:25.5	-3.77559264	-14.07528124	0.226500005	0.008775224	4.912783146	21.52338219	0
P7	1.55797E+11	52:25.6	-3.812609547	-14.0723699	0.283500016	0.119339094	4.913403511	21.52338219	0
P7	1.55797E+11	52:25.7	-3.846389455	-14.06174029	0.297500014	0.255559236	4.914301872	21.52338219	0
P7	1.55797E+11	52:25.8	-3.872536228	-14.04430545	0.287499994	0.373050272	4.915058613	21.52338219	0
P7	1.55797E+11	52:25.9	-3.890382169	-14.02156859	0.274500012	0.430135906	4.915859222	21.52338219	0
P7	1.55797E+11	52:26.0	-3.8996658	-13.99440092	0.265500009	0.406543374	4.916269302	21.52338219	0
P7	1.55797E+11	52:26.1	-3.901371136	-13.96778872	0.249500006	0.311017066	4.916972637	21.52338219	0
P7	1.55797E+11	52:26.2	-3.899854232	-13.94896417	0.206500009	0.173928827	4.91778326	21.52338219	0
P7	1.55797E+11	52:26.3	-3.897312643	-13.93983416	0.146500006	0.027855761	4.91868639	21.52338219	0
P7	1.55797E+11	52:26.4	-3.894463452	-13.93915235	0.083500005	-0.10658516	4.919453144	21.52338219	0
P7	1.55797E+11	52:26.5	-3.89300074	-13.94345479	0.034500003	-0.223044813	4.920024395	21.52338219	0
P7	1.55797E+11	52:26.6	-3.89262257	-13.9473845	0.015500001	-0.31787163	4.920580864	21.52338219	0
P7	1.55797E+11	52:26.7	-3.892132217	-13.9479596	0.0195	-0.381979525	4.92115736	21.52338219	0
P7	1.55797E+11	52:26.8	-3.891366344	-13.94599058	0.024499999	-0.401844054	4.921411037	21.52338219	0
P7	1.55797E+11	52:26.9	-3.890859708	-13.94263987	0.0265	-0.368966371	4.922241211	21.52338219	0
P7	1.55797E+11	52:27.0	-3.890047905	-13.93667482	0.040500004	-0.288597494	4.923056602	21.52338219	0
P7	1.55797E+11	52:27.1	-3.889407296	-13.93134844	0.039500002	-0.184624612	4.923432827	21.52338219	0
P7	1.55797E+11	52:27.2	-3.889184467	-13.93036425	0.0165	-0.089810438	4.923720837	21.52338219	0
P7	1.55797E+11	52:27.3	-3.887695547	-13.93063905	0.0165	-0.026875328	4.923950195	21.52338219	0
P7	1.55797E+11	52:27.4	-3.88478499	-13.92881471	0.0285	0.000281522	4.924438477	21.52338219	0
P7	1.55797E+11	52:27.5	-3.881428895	-13.92509494	0.038500004	0.00337259	4.924907207	21.52338219	0
P7	1.55797E+11	52:27.6	-3.878756982	-13.92232162	0.034500003	-0.001925567	4.925219536	21.52338219	0
P7	1.55797E+11	52:27.7	-3.877440769	-13.92275361	0.0185	-0.00481207	4.925546646	21.52338219	0
P7	1.55797E+11	52:27.8	-3.876411683	-13.92420222	0.015500001	-0.003844455	4.925727367	21.52338219	0
P7	1.55797E+11	52:27.9	-3.87427379	-13.92312046	0.022500001	-0.003165787	4.926142693	21.52338219	0
P7	1.55797E+11	52:28.0	-3.872150041	-13.92293019	0.020500001	-0.006411762	4.92672348	21.52338219	0
P7	1.55797E+11	52:28.1	-3.87178539	-13.92903253	0.036500003	-0.009203142	4.927055836	21.52338219	0
P7	1.55797E+11	52:28.2	-3.87320706	-13.94161019	0.081500001	-0.000698146	4.927339077	21.52338219	0
P7	1.55797E+11	52:28.3	-3.874553503	-13.95838647	0.119500004	0.028365158	4.927573204	21.52338219	0
P7	1.55797E+11	52:28.4	-3.872677201	-13.97725567	0.147499993	0.081217609	4.927739143	21.52338219	0
P7	1.55797E+11	52:28.5	-3.864424326	-13.99458458	0.161500007	0.146487296	4.928154469	21.52338219	0
P7	1.55797E+11	52:28.6	-3.848944854	-14.00561458	0.161500007	0.203755632	4.9286623	21.52338219	0
P7	1.55797E+11	52:28.7	-3.829501009	-14.01449807	0.180500001	0.236265689	4.92909193	21.52338219	0
P7	1.55797E+11	52:28.8	-3.810044253	-14.02931928	0.21450001	0.24062176	4.929965973	21.52338219	0
P7	1.55797E+11	52:28.9	-3.791976556	-14.04800488	0.235500008	0.225904971	4.930532455	21.52338219	0
P7	1.55797E+11	52:29.0	-3.77568288	-14.06266925	0.221500009	0.201289043	4.93081522	21.52338219	0
P7	1.55797E+11	52:29.1	-3.761487223	-14.07089667	0.190500006	0.170078799	4.931411266	21.52338219	0
P7	1.55797E+11	52:29.2	-3.749905145	-14.07535286	0.160500005	0.128585353	4.932080269	21.52338219	0
P7	1.55797E+11	52:29.3	-3.744124881	-14.07730431	0.114500009	0.066598631	4.932412148	21.52338219	0
P7	1.55797E+11	52:29.4	-3.745735793	-14.0771868	0.055500004	-0.023841862	4.932656288	21.52338219	0
P7	1.55797E+11	52:29.5	-3.752110214	-14.07835655	0.0285	-0.132206082	4.932880878	21.52338219	0
P7	1.55797E+11	52:29.6	-3.763056103	-14.08305673	0.064500004	-0.227093607	4.933242321	21.52338219	0
P7	1.55797E+11	52:29.7	-3.780454426	-14.08708624	0.114500009	-0.272996217	4.9336133	21.52338219	0
P7	1.55797E+11	52:29.8	-3.802251492	-14.0857089	0.158500001	-0.244530156	4.9341259	21.52338219	0
P7	1.55797E+11	52:29.9	-3.822946514	-14.07878147	0.178499997	-0.145577922	4.934453011	21.52338219	0
P7	1.55797E+11	52:30.0	-3.839176478	-14.07017965	0.173500001	-0.010255462	4.934770584	21.52338219	0
P7	1.55797E+11	52:30.1	-3.852804964	-14.06567482	0.160500005	0.111536168	4.935204983	21.52338219	0
P7	1.55797E+11	52:30.2	-3.86609607	-14.06665448	0.154500008	0.179966867	4.935380936	21.52338219	0
P7	1.55797E+11	52:30.3	-3.877091565	-14.06766188	0.137500003	0.17917636	4.935947418	21.52338219	0
P7	1.55797E+11	52:30.4	-3.882511376	-14.06486897	0.102500007	0.117565997	4.936406136	21.52338219	0
P7	1.55797E+11	52:30.5	-3.881150211	-14.05972115	0.0625	0.021935578	4.936758041	21.52338219	0
P7	1.55797E+11	52:30.6	-3.875783092	-14.05473735	0.043500002	-0.075882092	4.937119007	21.52338219	0
P7	1.55797E+11	52:30.7	-3.871030472	-14.05335572	0.0255	-0.154706582	4.937441349	21.52338219	0
P7	1.55797E+11	52:30.8	-3.867165162	-14.05502865	0.020500001	-0.205618516	4.93770504	21.52338219	0
P7	1.55797E+11	52:30.9	-3.862431012	-14.05493958	0.036500003	-0.222626939	4.93792963	21.52338219	0
P7	1.55797E+11	52:31.0	-3.857829574	-14.05268669	0.046500005	-0.204740793	4.938417912	21.52338219	0
P7	1.55797E+11	52:31.1	-3.854812375	-14.05185115	0.039500002	-0.159388617	4.938715935	21.52338219	0
P7	1.55797E+11	52:31.2	-3.853937674	-14.05400218	0.0275	-0.101921231	4.938964844	21.52338219	0
P7	1.55797E+11	52:31.3	-3.854029356	-14.05610022	0.021500001	-0.050365277	4.939155102	21.52338219	0
P7	1.55797E+11	52:31.4	-3.853767582	-14.05634854	0.0165	-0.020305159	4.939301968	21.52338219	0
P7	1.55797E+11	52:31.5	-3.853257127	-14.05601532	0.0135	-0.014880023	4.939477444	21.52338219	0
P7	1.55797E+11	52:31.6	-3.850880749	-14.05331183	0.0255	-0.023081368	4.93993187	21.52338219	0
P7	1.55797E+11	52:31.7	-3.846991306	-14.04750799	0.046500005	-0.027447736	4.940434456	21.52338219	0
P7	1.55797E+11	52:31.8	-3.843879967	-14.04102134	0.053500004	-0.018324288	4.940693378	21.52338219	0
P7	1.55797E+11	52:31.9	-3.84120165	-14.03599241	0.050500002	0.004495515	4.940888882	21.52338219	0
P7	1.55797E+11	52:32.0	-3.839495806	-14.03425725	0.033500001	0.029885525	4.941142559	21.52338219	0
P7	1.55797E+11	52:32.1	-3.840303172	-14.03661178	0.0045	0.039859701	4.941249847	21.52338219	0
P7	1.55797E+11	52:32.2	-3.841573982	-14.03995679	0.010500001	0.027386202	4.941616058	21.52338219	0
P7	1.55797E+11	52:32.3	-3.841008248	-14.04079992	0.0065	-0.004132637	4.942807674	21.52338219	0
P7	1.55797E+11	52:32.4	-3.841323283	-14.04339706	0.015500001	-0.038005713	4.945253849	21.52338219	0
P7	1.55797E+11	52:32.5	-3.843301774	-14.04907174	0.039500002	-0.05597249	4.946093559	21.52338219	0
P7	1.55797E+11	52:32.6	-3.844026625	-14.05339157	0.036500003	-0.049068496	4.946581841	21.52338219	0
P7	1.55797E+11	52:32.7	-3.843180288	-14.05502964	0.023500001	-0.023067497	4.947299957	21.52338219	0
P7	1.55797E+11	52:32.8	-3.841324455	-14.05324718	0.009500001	0.004653681	4.948022366	21.52338219	0
P7	1.55797E+11	52:32.9	-3.838980565	-14.04909765	0.021500001	0.020936219	4.948574066	21.52338219	0
P7	1.55797E+11	52:33.0	-3.837763202	-14.04538217	0.022500001	0.018982083	4.94942379	21.52338219	0
P7	1.55797E+11	52:33.1	-3.838247526	-14.04398707	0.011500001	0.004411149	4.950092793	21.52338219	0
P7	1.55797E+11	52:33.2	-3.840076067	-14.04461554	0.0085	-0.013187065	4.950820446	21.52338219	0
P7	1.55797E+11	52:33.3	-3.840907454	-14.04333627	0.0135	-0.022911081	4.951254845	21.52338219	0
P7	1.55797E+11	52:33.4	-3.839859542	-14.03919842	0.0305	-0.021878069	4.951586723	21.52338219	0
P7	1.55797E+11	52:33.5	-3.838549723	-14.03668594	0.0255	-0.013201392	4.95208025	21.52338219	0
P7	1.55797E+11	52:33.6	-3.836101733	-14.0362727	0.020500001	-0.000218891	4.952524185	21.52338219	0
P7	1.55797E+11	52:33.7	-3.834256866	-14.0368663	0.015500001	0.00886233	4.952754021	21.52338219	0
P7	1.55797E+11	52:33.8	-3.835454233	-14.03904779	0.0075	0.01085788	4.953164101	21.52338219	0
P7	1.55797E+11	52:33.9	-3.837674823	-14.04216386	0.020500001	0.006647255	4.953403473	21.52338219	0
P7	1.55797E+11	52:34.0	-3.839573793	-14.04595035	0.0285	0.00097057	4.953798771	21.52338219	0
P7	1.55797E+11	52:34.1	-3.842039242	-14.04901405	0.031500001	-0.001610232	4.954072475	21.52338219	0
P7	1.55797E+11	52:34.2	-3.844678656	-14.05102065	0.0305	0.001472647	4.954472542	21.52338219	0
P7	1.55797E+11	52:34.3	-3.846291491	-14.05347279	0.0305	0.011099637	4.954824448	21.52338219	0
P7	1.55797E+11	52:34.4	-3.84714395	-14.05539945	0.0265	0.020691162	4.954985142	21.52338219	0
P7	1.55797E+11	52:34.5	-3.847908458	-14.0543367	0.0125	0.022513913	4.955390453	21.52338219	0
P7	1.55797E+11	52:34.6	-3.848675065	-14.05111276	0.0165	0.013797482	4.955625057	21.52338219	0
P7	1.55797E+11	52:34.7	-3.848400348	-14.04868137	0.0135	-0.002097645	4.955839634	21.52338219	0
P7	1.55797E+11	52:34.8	-3.84716757	-14.04765317	0.009500001	-0.018223302	4.956142426	21.52338219	0
P7	1.55797E+11	52:34.9	-3.845332378	-14.04683227	0.0135	-0.029004382	4.956289291	21.52338219	0
P7	1.55797E+11	52:35.0	-3.84172529	-14.04536123	0.0275	-0.028313212	4.956689358	21.52338219	0
P7	1.55797E+11	52:35.1	-3.837251741	-14.04364322	0.036500003	-0.016860085	4.956963062	21.52338219	0
P7	1.55797E+11	52:35.2	-3.834005431	-14.04240272	0.032500003	0.000914289	4.957211971	21.52338219	0
P7	1.55797E+11	52:35.3	-3.832573678	-14.04125836	0.024499999	0.018543337	4.957402229	21.52338219	0
P7	1.55797E+11	52:35.4	-3.832025713	-14.04047143	0.0185	0.028418554	4.957592964	21.52338219	0
P7	1.55797E+11	52:35.5	-3.832677662	-14.04241456	0.0085	0.025024623	4.957876205	21.52338219	0
P7	1.55797E+11	52:35.6	-3.835342614	-14.04544894	0.0185	0.010737764	4.958369255	21.52338219	0
P7	1.55797E+11	52:35.7	-3.837820026	-14.0458126	0.014500001	-0.007675335	4.958774567	21.52338219	0
P7	1.55797E+11	52:35.8	-3.839312846	-14.04539771	0.011500001	-0.02264085	4.958960056	21.52338219	0
P7	1.55797E+11	52:35.9	-3.84148728	-14.04722124	0.022500001	-0.027636725	4.959169865	21.52338219	0
P7	1.55797E+11	52:36.0	-3.843370487	-14.05072739	0.031500001	-0.020157913	4.959311485	21.52338219	0
P7	1.55797E+11	52:36.1	-3.843513896	-14.05508492	0.034500003	-0.003848676	4.959560394	21.52338219	0
P7	1.55797E+11	52:36.2	-3.843286955	-14.0606313	0.044500005	0.015947232	4.959941387	21.52338219	0
P7	1.55797E+11	52:36.3	-3.842952047	-14.06432586	0.036500003	0.03257791	4.960102558	21.52338219	0
P7	1.55797E+11	52:36.4	-3.8399651	-14.06177666	0.014500001	0.038397744	4.960453987	21.52338219	0
P7	1.55797E+11	52:36.5	-3.835635019	-14.05614092	0.036500003	0.035192221	4.960786343	21.52338219	0
P7	1.55797E+11	52:36.6	-3.832813337	-14.05328973	0.0285	0.022275187	4.961050034	21.52338219	0
P7	1.55797E+11	52:36.7	-3.828324686	-14.05141676	0.038500004	0.009281573	4.961279392	21.52338219	0
P7	1.55797E+11	52:36.8	-3.819585643	-14.04944864	0.067500003	0.004433034	4.96155262	21.52338219	0
P7	1.55797E+11	52:36.9	-3.810241907	-14.0506533	0.075500004	0.014983545	4.962070465	21.52338219	0
P7	1.55797E+11	52:37.0	-3.805236496	-14.05321772	0.056500003	0.035136685	4.962470531	21.52338219	0
P7	1.55797E+11	52:37.1	-3.805239691	-14.05338622	0.0265	0.049509723	4.963071346	21.52338219	0
P7	1.55797E+11	52:37.2	-3.811622653	-14.05308853	0.0175	0.04596341	4.963339806	21.52338219	0
P7	1.55797E+11	52:37.3	-3.826477061	-14.0558637	0.082500003	0.030259378	4.964096546	21.52338219	0
P7	1.55797E+11	52:37.4	-3.846577061	-14.06185331	0.137500003	0.020850115	4.965268612	21.52338219	0
P7	1.55797E+11	52:37.5	-3.868175276	-14.07110749	0.175500005	0.040159263	4.966411114	21.52338219	0
P7	1.55797E+11	52:37.6	-3.888514454	-14.08364444	0.198500007	0.099339709	4.967666149	21.52338219	0
P7	1.55797E+11	52:37.7	-3.905422834	-14.09667158	0.199500009	0.179406881	4.968408108	21.52338219	0
P7	1.55797E+11	52:37.8	-3.919263083	-14.10691596	0.184500009	0.246166289	4.968989372	21.52338219	0
P7	1.55797E+11	52:37.9	-3.929893763	-14.11314763	0.157499999	0.264330238	4.969428539	21.52338219	0
P7	1.55797E+11	52:38.0	-3.93788172	-14.11739388	0.132499993	0.218876958	4.969961166	21.52338219	0
P7	1.55797E+11	52:38.1	-3.945198195	-14.12313202	0.124500006	0.123996884	4.970512867	21.52338219	0
P7	1.55797E+11	52:38.2	-3.947499967	-14.1278738	0.087500006	0.009825391	4.970898628	21.52338219	0
P7	1.55797E+11	52:38.3	-3.941134093	-14.12901402	0.034500003	-0.096979015	4.971259594	21.52338219	0
P7	1.55797E+11	52:38.4	-3.931482453	-14.13074386	0.050500002	-0.171843365	4.972050667	21.52338219	0
P7	1.55797E+11	52:38.5	-3.922210879	-14.13495811	0.070500001	-0.208994135	4.972871304	21.52338219	0
P7	1.55797E+11	52:38.6	-3.913052016	-14.14060793	0.086500004	-0.205363035	4.973408222	21.52338219	0
P7	1.55797E+11	52:38.7	-3.906876999	-14.14798268	0.087500006	-0.165931463	4.974345684	21.52338219	0
P7	1.55797E+11	52:38.8	-3.904341574	-14.15597776	0.081500001	-0.102867693	4.974931717	21.52338219	0
P7	1.55797E+11	52:38.9	-3.902828181	-14.16255166	0.072500005	-0.038103145	4.975327015	21.52338219	0
P7	1.55797E+11	52:39.0	-3.902209464	-14.16666802	0.056500003	0.005533548	4.975527287	21.52338219	0
P7	1.55797E+11	52:39.1	-3.902456535	-14.16896387	0.040500004	0.015861316	4.975717545	21.52338219	0
P7	1.55797E+11	52:39.2	-3.902667485	-14.17054479	0.031500001	-0.005070793	4.975971699	21.52338219	0
P7	1.55797E+11	52:39.3	-3.902512014	-14.170759	0.0195	-0.043976501	4.976445198	21.52338219	0
P7	1.55797E+11	52:39.4	-3.90210539	-14.16912118	0.0075	-0.083810598	4.976904392	21.52338219	0
P7	1.55797E+11	52:39.5	-3.90177996	-14.16760624	0.0055	-0.107213125	4.977182388	21.52338219	0
P7	1.55797E+11	52:39.6	-3.901581532	-14.16833672	0.0055	-0.113040507	4.97748518	21.52338219	0
P7	1.55797E+11	52:39.7	-3.90015519	-14.16771255	0.009500001	-0.103577495	4.977802753	21.52338219	0
P7	1.55797E+11	52:39.8	-3.897025156	-14.1638539	0.032500003	-0.080272205	4.978027344	21.52338219	0
P7	1.55797E+11	52:39.9	-3.893402049	-14.16081722	0.035500001	-0.047427922	4.978388786	21.52338219	0
P7	1.55797E+11	52:40.0	-3.890944201	-14.15971788	0.0265	-0.011992961	4.978803635	21.52338219	0
P7	1.55797E+11	52:40.1	-3.889164566	-14.16036729	0.0195	0.016382262	4.979052544	21.52338219	0
P7	1.55797E+11	52:40.2	-3.885389805	-14.16313018	0.032500003	0.033409368	4.979277134	21.52338219	0
P7	1.55797E+11	52:40.3	-3.879528537	-14.16663758	0.049500003	0.039424554	4.979438305	21.52338219	0
P7	1.55797E+11	52:40.4	-3.872546704	-14.16805066	0.057500005	0.039757751	4.979707241	21.52338219	0
P7	1.55797E+11	52:40.5	-3.864473716	-14.16632355	0.067500003	0.042886194	4.980014801	21.52338219	0
P7	1.55797E+11	52:40.6	-3.85453206	-14.16543355	0.083500005	0.054530654	4.98046875	21.52338219	0
P7	1.55797E+11	52:40.7	-3.842348331	-14.1692559	0.105500005	0.075061016	4.980766773	21.52338219	0
P7	1.55797E+11	52:40.8	-3.828276793	-14.17650002	0.130500004	0.100727171	4.981162071	21.52338219	0
P7	1.55797E+11	52:40.9	-3.811505825	-14.18587707	0.159500003	0.129704416	4.981601715	21.52338219	0
P7	1.55797E+11	52:41.0	-3.791403959	-14.195349	0.189500004	0.159039825	4.982641697	21.52338219	0
P7	1.55797E+11	52:41.1	-3.767957519	-14.19718752	0.206500009	0.187046319	4.983813286	21.52338219	0
P7	1.55797E+11	52:41.2	-3.740837622	-14.18839161	0.238499999	0.213672787	4.985029221	21.52338219	0
P7	1.55797E+11	52:41.3	-3.710926447	-14.17588311	0.274500012	0.237752318	4.985825062	21.52338219	0
P7	1.55797E+11	52:41.4	-3.6798987	-14.16430509	0.29550001	0.255939096	4.986445427	21.52338219	0
P7	1.55797E+11	52:41.5	-3.647204635	-14.15310363	0.318500012	0.26655823	4.987319469	21.52338219	0
P7	1.55797E+11	52:41.6	-3.609944346	-14.14264036	0.3565	0.27304244	4.98787117	21.52338219	0
P7	1.55797E+11	52:41.7	-3.566662838	-14.13439263	0.401500016	0.280233324	4.988789082	21.52338219	0
P7	1.55797E+11	52:41.8	-3.520142724	-14.1282686	0.432500005	0.290037841	4.991005898	21.52338219	0
P7	1.55797E+11	52:41.9	-3.475576877	-14.1218494	0.435500026	0.298706889	4.993945122	21.52338219	0
P7	1.55797E+11	52:42.0	-3.435787798	-14.11326581	0.418500006	0.295885414	4.995337009	21.52338219	0
P7	1.55797E+11	52:42.1	-3.400604327	-14.10343715	0.395500004	0.268576145	4.996752739	21.52338219	0
P7	1.55797E+11	52:42.2	-3.371500895	-14.09665253	0.350500017	0.204562381	4.997539043	21.52338219	0
P7	1.55797E+11	52:42.3	-3.348468468	-14.09486002	0.29550001	0.10269843	4.998261929	21.52338219	0
P7	1.55797E+11	52:42.4	-3.327918022	-14.09673876	0.260500014	-0.024370436	4.998798847	21.52338219	0
P7	1.55797E+11	52:42.5	-3.307105039	-14.10221599	0.244500011	-0.152013376	4.999736309	21.52338219	0
P7	1.55797E+11	52:42.6	-3.283878733	-14.11000575	0.247500002	-0.249513492	5.000424862	21.52338219	0
P7	1.55797E+11	52:42.7	-3.256130414	-14.11903391	0.270500004	-0.291578501	5.001083851	21.52338219	0
P7	1.55797E+11	52:42.8	-3.222600929	-14.13044088	0.310499996	-0.266494751	5.001606464	21.52338219	0
P7	1.55797E+11	52:42.9	-3.182171467	-14.14485163	0.365500003	-0.178776383	5.002236366	21.52338219	0
P7	1.55797E+11	52:43.0	-3.135846698	-14.16259322	0.423500001	-0.046210643	5.003461838	21.52338219	0
P7	1.55797E+11	52:43.1	-3.088231931	-14.18521121	0.46450001	0.104093656	5.00441885	22.05775642	0
P7	1.55797E+11	52:43.2	-3.042189595	-14.21245554	0.490500003	0.242040172	5.005209923	22.05775642	0
P7	1.55797E+11	52:43.3	-2.999059261	-14.24094569	0.497500002	0.339299649	5.006069183	22.05775642	0
P7	1.55797E+11	52:43.4	-2.959495213	-14.26681902	0.482500017	0.376958281	5.006630898	22.05775642	0
P7	1.55797E+11	52:43.5	-2.922037296	-14.28893089	0.463500023	0.351042628	5.008232594	22.05775642	0
P7	1.55797E+11	52:43.6	-2.887818772	-14.3084005	0.435500026	0.270059586	5.009667873	22.05775642	0
P7	1.55797E+11	52:43.7	-2.856588464	-14.32368787	0.398500025	0.152872235	5.010541916	22.05775642	0
P7	1.55797E+11	52:43.8	-2.822349665	-14.33054742	0.380500019	0.026000908	5.011176586	22.05775642	0
P7	1.55797E+11	52:43.9	-2.780873632	-14.32867406	0.399500012	-0.080074877	5.012016773	22.05775642	0
P7	1.55797E+11	52:44.0	-2.733363472	-14.32251313	0.434500009	-0.13978371	5.012739182	22.05775642	0
P7	1.55797E+11	52:44.1	-2.681446569	-14.31499643	0.470500022	-0.139256895	5.013217926	22.05775642	0
P7	1.55797E+11	52:44.2	-2.62274225	-14.30570156	0.527500033	-0.077089213	5.014311314	22.05775642	0
P7	1.55797E+11	52:44.3	-2.558880087	-14.29542274	0.580500066	0.032355484	5.01570797	22.59845924	0
P7	1.55797E+11	52:44.4	-2.498893169	-14.28834576	0.577500045	0.155084506	5.017368317	22.59845924	0
P7	1.55797E+11	52:44.5	-2.445904726	-14.28471885	0.546500027	0.249583662	5.018789291	22.59845924	0
P7	1.55797E+11	52:44.6	-2.396357442	-14.28144598	0.527500033	0.284826785	5.019877911	22.59845924	0
P7	1.55797E+11	52:44.7	-2.348372774	-14.27975085	0.513500035	0.249858066	5.020717621	22.59845924	0
P7	1.55797E+11	52:44.8	-2.302128749	-14.28356252	0.494500011	0.158153847	5.021201134	22.59845924	0
P7	1.55797E+11	52:44.9	-2.25710518	-14.29407614	0.480500013	0.043747075	5.021855354	22.59845924	0
P7	1.55797E+11	52:45.0	-2.211141263	-14.31034788	0.485500008	-0.054630838	5.02243185	22.59845924	0
P7	1.55797E+11	52:45.1	-2.164626404	-14.33175152	0.495500028	-0.11204809	5.023393631	22.59845924	0
P7	1.55797E+11	52:45.2	-2.119313785	-14.35404615	0.493500024	-0.123610787	5.025981426	22.59845924	0
P7	1.55797E+11	52:45.3	-2.077600823	-14.37319138	0.469500005	-0.103561893	5.027285099	22.59845924	0
P7	1.55797E+11	52:45.4	-2.04313905	-14.38939416	0.42050001	-0.080422774	5.028725624	23.12269211	0
P7	1.55797E+11	52:45.5	-2.014163525	-14.40179321	0.371500015	-0.082062386	5.030273438	23.12269211	0
P7	1.55797E+11	52:45.6	-1.987619871	-14.40778233	0.327500015	-0.120480604	5.030678749	23.12269211	0
P7	1.55797E+11	52:45.7	-1.964478055	-14.4069132	0.278500021	-0.190853581	5.031479359	23.12269211	0
P7	1.55797E+11	52:45.8	-1.944569108	-14.39981721	0.237500012	-0.276204944	5.032167912	23.12269211	0
P7	1.55797E+11	52:45.9	-1.925962496	-14.38652028	0.221500009	-0.350775719	5.032861233	23.12269211	0
P7	1.55797E+11	52:46.0	-1.908184272	-14.36854942	0.225500003	-0.38971895	5.033842564	23.12269211	0
P7	1.55797E+11	52:46.1	-1.889617798	-14.34768894	0.244500011	-0.377749026	5.0346241	23.12269211	0
P7	1.55797E+11	52:46.2	-1.866394923	-14.32651788	0.277500004	-0.31313923	5.036118031	23.12269211	0
P7	1.55797E+11	52:46.3	-1.835707623	-14.30853322	0.313500017	-0.206554443	5.036938667	23.12269211	0
P7	1.55797E+11	52:46.4	-1.795780964	-14.29721273	0.355500013	-0.075578161	5.037744045	23.12269211	0
P7	1.55797E+11	52:46.5	-1.745728633	-14.29318421	0.417500019	0.06257093	5.038144588	23.12269211	0
P7	1.55797E+11	52:46.6	-1.685590426	-14.29310659	0.498500019	0.19739376	5.03865242	23.12269211	0
P7	1.55797E+11	52:46.7	-1.61799112	-14.29728926	0.574500024	0.322439194	5.03926754	23.12269211	0
P7	1.55797E+11	52:46.8	-1.54867439	-14.3084915	0.621500075	0.430731267	5.041098595	23.62373161	0
P7	1.55797E+11	52:46.9	-1.481849524	-14.32444616	0.641500056	0.512144923	5.04266119	23.62373161	0
P7	1.55797E+11	52:47.0	-1.419639697	-14.34114398	0.638500035	0.551194608	5.044033051	23.62373161	0
P7	1.55797E+11	52:47.1	-1.363759072	-14.35814505	0.613500059	0.530934334	5.045586109	23.62373161	0
P7	1.55797E+11	52:47.2	-1.312647818	-14.37530444	0.587500036	0.445877314	5.046479702	23.62373161	0
P7	1.55797E+11	52:47.3	-1.261876234	-14.38896932	0.57250005	0.310530663	5.047094822	23.62373161	0
P7	1.55797E+11	52:47.4	-1.207399853	-14.39522135	0.573500037	0.157364547	5.047709942	23.62373161	0
P7	1.55797E+11	52:47.5	-1.147634792	-14.39457622	0.591500044	0.02645338	5.04812479	23.62373161	0
P7	1.55797E+11	52:47.6	-1.083904398	-14.39101821	0.613500059	-0.050821245	5.048676968	23.62373161	0
P7	1.55797E+11	52:47.7	-1.017942931	-14.38731729	0.631500065	-0.064352997	5.05067873	24.16028404	0
P7	1.55797E+11	52:47.8	-0.95236155	-14.38244941	0.636500061	-0.028781477	5.053379059	24.16028404	0
P7	1.55797E+11	52:47.9	-0.890623633	-14.37720161	0.620500028	0.024573948	5.055243969	24.16028404	0
P7	1.55797E+11	52:48.0	-0.833474958	-14.37555902	0.593500078	0.062649548	5.056157112	24.16028404	0
P7	1.55797E+11	52:48.1	-0.779890985	-14.38009931	0.567500055	0.063476205	5.057309628	24.16028404	0
P7	1.55797E+11	52:48.2	-0.727781723	-14.39185005	0.553500056	0.024932602	5.058154106	24.16028404	0
P7	1.55797E+11	52:48.3	-0.673931142	-14.40943649	0.56250006	-0.034089513	5.05879879	24.16028404	0
P7	1.55797E+11	52:48.4	-0.617754549	-14.43120498	0.581500053	-0.084833525	5.059404373	24.16028404	0
P7	1.55797E+11	52:48.5	-0.560134892	-14.45786801	0.602500081	-0.102563463	5.060102463	24.16028404	0
P7	1.55797E+11	52:48.6	-0.50172683	-14.48988307	0.628500044	-0.077048257	5.061635971	24.68659019	0
P7	1.55797E+11	52:48.7	-0.446713871	-14.52434005	0.628500044	-0.019960156	5.064462662	24.68659019	0
P7	1.55797E+11	52:48.8	-0.397250935	-14.55605449	0.59950006	0.040561479	5.06652832	24.68659019	0
P7	1.55797E+11	52:48.9	-0.348855057	-14.58245029	0.578500032	0.075982042	5.067045689	24.68659019	0
P7	1.55797E+11	52:49.0	-0.300119319	-14.60332583	0.559500039	0.069362968	5.068696499	24.68659019	0
P7	1.55797E+11	52:49.1	-0.254242558	-14.61656747	0.517500043	0.01919386	5.069375038	24.68659019	0
P7	1.55797E+11	52:49.2	-0.211733512	-14.62157237	0.470500022	-0.061466955	5.070058823	24.68659019	0
P7	1.55797E+11	52:49.3	-0.168799352	-14.61937517	0.449500024	-0.149390593	5.07104969	24.68659019	0
P7	1.55797E+11	52:49.4	-0.120858822	-14.6079181	0.468500018	-0.217575669	5.072070122	24.68659019	0
P7	1.55797E+11	52:49.5	-0.066070217	-14.58793738	0.519500077	-0.241476372	5.072631836	24.68659019	0
P7	1.55797E+11	52:49.6	-0.00631131	-14.56638536	0.567500055	-0.206178844	5.073403358	25.18787766	0
P7	1.55797E+11	52:49.7	0.055623651	-14.54910493	0.593500078	-0.114188306	5.074707031	25.18787766	0
P7	1.55797E+11	52:49.8	0.116562308	-14.53784166	0.596500039	0.008823335	5.07689476	25.18787766	0
P7	1.55797E+11	52:49.9	0.175515094	-14.52909531	0.593500078	0.124619126	5.078750134	25.18787766	0
P7	1.55797E+11	52:50.0	0.227324437	-14.52173182	0.554500043	0.192412868	5.081020355	25.18787766	0
P7	1.55797E+11	52:50.1	0.268886241	-14.52052229	0.483500004	0.182849675	5.083188534	25.18787766	0
P7	1.55797E+11	52:50.2	0.314957588	-14.52372396	0.49150002	0.104404733	5.084096909	25.18787766	0
P7	1.55797E+11	52:50.3	0.373543567	-14.5275788	0.557500064	0.001036422	5.084960938	25.18787766	0
P7	1.55797E+11	52:50.4	0.438246994	-14.53334056	0.59950006	-0.072634257	5.086801529	25.18787766	0
P7	1.55797E+11	52:50.5	0.504496128	-14.54254551	0.622500062	-0.079595074	5.088720798	25.69924164	0
P7	1.55797E+11	52:50.6	0.568553569	-14.55415423	0.624500036	-0.018620599	5.09385252	25.69924164	0
P7	1.55797E+11	52:50.7	0.626173058	-14.5667835	0.597500026	0.071495481	5.09734869	25.69924164	0
P7	1.55797E+11	52:50.8	0.677373101	-14.57917931	0.561500072	0.136103779	5.099897385	25.69924164	0
P7	1.55797E+11	52:50.9	0.724843197	-14.58893405	0.529500067	0.137328446	5.101523399	25.69924164	0
P7	1.55797E+11	52:51.0	0.768602096	-14.59498093	0.492500007	0.068985879	5.103422642	25.69924164	0
P7	1.55797E+11	52:51.1	0.808873037	-14.59570343	0.452500015	-0.045538589	5.105122089	25.69924164	0
P7	1.55797E+11	52:51.2	0.846713308	-14.59089267	0.419500023	-0.167710856	5.106113434	25.69924164	0
P7	1.55797E+11	52:51.3	0.882903102	-14.58230052	0.395500004	-0.260701299	5.10659647	25.69924164	0
P7	1.55797E+11	52:51.4	0.920000589	-14.56776729	0.395500004	-0.3079772	5.107534409	25.69924164	0
P7	1.55797E+11	52:51.5	0.96053311	-14.54726844	0.422500014	-0.30773744	5.107914925	25.69924164	0
P7	1.55797E+11	52:51.6	1.005071773	-14.52411499	0.456500024	-0.261003077	5.108613491	26.20015717	0
P7	1.55797E+11	52:51.7	1.052763563	-14.49924827	0.489500016	-0.174173743	5.10976553	26.20015717	0
P7	1.55797E+11	52:51.8	1.100584108	-14.47576048	0.50150007	-0.064381704	5.111284256	26.20015717	0
P7	1.55797E+11	52:51.9	1.147105278	-14.45638346	0.495500028	0.043344632	5.113041878	26.20015717	0
P7	1.55797E+11	52:52.0	1.192775409	-14.44137146	0.486500025	0.121717639	5.114589691	26.20015717	0
P7	1.55797E+11	52:52.1	1.235235505	-14.43144222	0.459500015	0.148797318	5.115517616	26.20015717	0
P7	1.55797E+11	52:52.2	1.274839224	-14.42548006	0.431500018	0.12018019	5.116215706	26.20015717	0
P7	1.55797E+11	52:52.3	1.316042151	-14.42221059	0.429500014	0.052928906	5.116821289	26.20015717	0
P7	1.55797E+11	52:52.4	1.359348763	-14.42503255	0.432500005	-0.024200313	5.117465973	26.20015717	0
P7	1.55797E+11	52:52.5	1.404578767	-14.43717534	0.445500016	-0.081263989	5.118369102	26.20015717	0
P7	1.55797E+11	52:52.6	1.453346401	-14.45681178	0.480500013	-0.096412733	5.118872166	26.20015717	0
P7	1.55797E+11	52:52.7	1.504783312	-14.48185798	0.51850003	-0.063842736	5.120117188	26.70165253	0
P7	1.55797E+11	52:52.8	1.555286403	-14.50824416	0.534500062	0.00392236	5.12203598	26.70165253	0
P7	1.55797E+11	52:52.9	1.601047277	-14.53194642	0.515500069	0.079117872	5.123198032	26.70165253	0
P7	1.55797E+11	52:53.0	1.641271241	-14.5530184	0.484500021	0.130701959	5.124174595	26.70165253	0
P7	1.55797E+11	52:53.1	1.675025863	-14.56968403	0.434500009	0.132055551	5.125405312	26.70165253	0
P7	1.55797E+11	52:53.2	1.701606898	-14.58014247	0.365500003	0.069704913	5.126294136	26.70165253	0
P7	1.55797E+11	52:53.3	1.723880804	-14.58438095	0.305500001	-0.047637634	5.127587795	26.70165253	0
P7	1.55797E+11	52:53.4	1.742979204	-14.58451197	0.254500002	-0.192785501	5.128705978	26.70165253	0
P7	1.55797E+11	52:53.5	1.758042873	-14.58626026	0.208499998	-0.33315894	5.130161285	26.70165253	0
P7	1.55797E+11	52:53.6	1.770679096	-14.58827192	0.172499999	-0.439608395	5.130795956	26.70165253	0
P7	1.55797E+11	52:53.7	1.783602184	-14.58162537	0.152500004	-0.493329078	5.131635666	26.70165253	0
P7	1.55797E+11	52:53.8	1.797866081	-14.56417192	0.178499997	-0.486307621	5.132558823	26.70165253	0
P7	1.55797E+11	52:53.9	1.814875569	-14.54241456	0.218500003	-0.42124179	5.133315563	26.70165253	0
P7	1.55797E+11	52:54.0	1.83655207	-14.51941497	0.259499997	-0.30666241	5.134331226	26.70165253	0
P7	1.55797E+11	52:54.1	1.861624653	-14.49335344	0.305500001	-0.156856775	5.136928558	26.70165253	0
P7	1.55797E+11	52:54.2	1.887527887	-14.4646866	0.340499997	0.005383782	5.138403416	26.70165253	0
P7	1.55797E+11	52:54.3	1.912120827	-14.43543696	0.3565	0.151051715	5.138969898	26.70165253	0
P7	1.55797E+11	52:54.4	1.935749759	-14.4079807	0.357500017	0.253693879	5.139526367	26.70165253	0
P7	1.55797E+11	52:54.5	1.960857678	-14.38373461	0.355500013	0.297826469	5.140444279	26.70165253	0
P7	1.55797E+11	52:54.6	1.986795569	-14.36575897	0.335500002	0.280191213	5.140986443	26.70165253	0
P7	1.55797E+11	52:54.7	2.013441905	-14.35700798	0.304500014	0.212283388	5.141572475	27.22540855	0
P7	1.55797E+11	52:54.8	2.044534957	-14.35424619	0.308500022	0.119349711	5.142114162	27.22540855	0
P7	1.55797E+11	52:54.9	2.082357815	-14.3536369	0.344500005	0.034436654	5.142880917	27.22540855	0
P7	1.55797E+11	52:55.0	2.126983319	-14.35487663	0.392500013	-0.013863679	5.1435256	27.22540855	0
P7	1.55797E+11	52:55.1	2.17956343	-14.358252	0.456500024	-0.004856111	5.144003868	27.22540855	0
P7	1.55797E+11	52:55.2	2.238089483	-14.36438381	0.515500069	0.065613054	5.145254135	27.22540855	0
P7	1.55797E+11	52:55.3	2.297504844	-14.37353503	0.548500061	0.177182794	5.14743185	27.22540855	0
P7	1.55797E+11	52:55.4	2.354293629	-14.38618298	0.557500064	0.292012155	5.149594784	27.22540855	0
P7	1.55797E+11	52:55.5	2.406110983	-14.40283499	0.548500061	0.369404197	5.151108265	27.22540855	0
P7	1.55797E+11	52:55.6	2.450971713	-14.4226061	0.520500064	0.379949927	5.152099609	27.22540855	0
P7	1.55797E+11	52:55.7	2.487081754	-14.44255984	0.469500005	0.313292861	5.153207779	27.22540855	0
P7	1.55797E+11	52:55.8	2.514643976	-14.45721356	0.397500008	0.180076018	5.154829025	27.7365303	0
P7	1.55797E+11	52:55.9	2.534411673	-14.4648996	0.315500021	0.005123028	5.156528473	27.7365303	0
P7	1.55797E+11	52:56.0	2.546928236	-14.46996115	0.238499999	-0.1843514	5.158525467	27.7365303	0
P7	1.55797E+11	52:56.1	2.554242313	-14.47655131	0.180500001	-0.361875266	5.159633636	27.7365303	0
P7	1.55797E+11	52:56.2	2.557222782	-14.48311487	0.129500002	-0.504449427	5.160605431	27.7365303	0
P7	1.55797E+11	52:56.3	2.555136821	-14.48644824	0.069500007	-0.598825812	5.162153244	27.7365303	0
P7	1.55797E+11	52:56.4	2.538067516	-14.48996277	0.092500009	-0.629878521	5.16424799	27.7365303	0
P7	1.55797E+11	52:56.5	2.492901513	-14.50642691	0.306500018	-0.561553538	5.166420937	27.7365303	0
P7	1.55797E+11	52:56.6	2.430976213	-14.5361369	0.485500008	-0.371692777	5.167748928	27.7365303	0
P7	1.55797E+11	52:56.7	2.37603288	-14.55919711	0.496500015	-0.080580115	5.169843674	27.7365303	0
P7	1.55797E+11	52:56.8	2.338445992	-14.56752372	0.412500024	0.23695454	5.171508789	27.7365303	0
P7	1.55797E+11	52:56.9	2.311631598	-14.57438351	0.358500004	0.480211854	5.172861099	27.7365303	0
P7	1.55797E+11	52:57.0	2.283068606	-14.59398579	0.388500005	0.570519567	5.173906326	27.7365303	0
P7	1.55797E+11	52:57.1	2.247139203	-14.62962048	0.470500022	0.502834499	5.174609184	27.7365303	0
P7	1.55797E+11	52:57.2	2.208634164	-14.6777747	0.541500032	0.352394789	5.175439358	27.7365303	0
P7	1.55797E+11	52:57.3	2.178065707	-14.72861243	0.543500066	0.216380239	5.176215649	27.7365303	0
P7	1.55797E+11	52:57.4	2.157973321	-14.77296185	0.492500007	0.152683109	5.176875114	27.7365303	0
P7	1.55797E+11	52:57.5	2.153107869	-14.79832702	0.352500021	0.135117844	5.177905083	27.7365303	0
P7	1.55797E+11	52:57.6	2.173718443	-14.79088373	0.112500004	0.073019467	5.178911209	27.7365303	0
P7	1.55797E+11	52:57.7	2.218293754	-14.75956422	0.239500001	-0.069914244	5.179858208	27.7365303	0
P7	1.55797E+11	52:57.8	2.279701448	-14.71979604	0.442500025	-0.248364687	5.180356503	27.7365303	0
P7	1.55797E+11	52:57.9	2.355218515	-14.6723247	0.636500061	-0.32959801	5.181035042	27.7365303	0
P7	1.55797E+11	52:58.0	2.437136864	-14.61929094	0.781500041	-0.207356989	5.181855679	27.7365303	0
P7	1.55797E+11	52:58.1	2.512032768	-14.57262939	0.807500064	0.120220959	5.182538986	27.7365303	0
P7	1.55797E+11	52:58.2	2.570888876	-14.54022559	0.73150003	0.51669836	5.18379879	27.7365303	0
P7	1.55797E+11	52:58.3	2.612580663	-14.51936303	0.618500054	0.787165225	5.184345722	27.7365303	0
P7	1.55797E+11	52:58.4	2.643431736	-14.50565292	0.51850003	0.799987853	5.18494606	27.7365303	0
P7	1.55797E+11	52:58.5	2.670758363	-14.49409075	0.452500015	0.543176234	5.185439587	27.7365303	0
P7	1.55797E+11	52:58.6	2.698340741	-14.48085854	0.414500028	0.133471206	5.185800552	27.7365303	0
P7	1.55797E+11	52:58.7	2.728364937	-14.4663173	0.394500017	-0.270457268	5.186977386	27.7365303	0
P7	1.55797E+11	52:58.8	2.762424777	-14.45024618	0.3935	-0.521375656	5.18833971	27.7365303	0
P7	1.55797E+11	52:58.9	2.800178088	-14.43316995	0.4005	-0.589347839	5.190195084	27.7365303	0
P7	1.55797E+11	52:59.0	2.838497883	-14.41741469	0.395500004	-0.515774071	5.191411018	27.7365303	0
P7	1.55797E+11	52:59.1	2.876349689	-14.40609545	0.382500023	-0.373604208	5.192177773	27.7365303	0
P7	1.55797E+11	52:59.2	2.915103128	-14.40252481	0.375500023	-0.232406184	5.192602634	27.7365303	0
P7	1.55797E+11	52:59.3	2.95435316	-14.40631076	0.375500023	-0.130663037	5.193305492	27.7365303	0
P7	1.55797E+11	52:59.4	2.993112226	-14.41286944	0.37650001	-0.074214928	5.194130898	27.7365303	0
P7	1.55797E+11	52:59.5	3.031268376	-14.41971958	0.378500015	-0.049581289	5.19481945	28.25451279	0
P7	1.55797E+11	52:59.6	3.068201761	-14.42795127	0.37650001	-0.039373577	5.196020603	28.25451279	0
P7	1.55797E+11	52:59.7	3.102940755	-14.4372831	0.36650002	-0.033143528	5.198022366	28.25451279	0
P7	1.55797E+11	52:59.8	3.138909127	-14.44630839	0.373500019	-0.025823101	5.199101448	28.25451279	0
P7	1.55797E+11	52:59.9	3.179793978	-14.46037151	0.41050002	-0.012162618	5.199926853	28.25451279	0
P7	1.55797E+11	53:00.0	3.224236878	-14.4870627	0.465500027	0.015557245	5.200898647	28.25451279	0
P7	1.55797E+11	53:00.1	3.270203043	-14.52271214	0.516500056	0.064418904	5.201616287	28.25451279	0
P7	1.55797E+11	53:00.2	3.315297985	-14.56018911	0.538500071	0.133804053	5.203320503	28.25451279	0
P7	1.55797E+11	53:00.3	3.35634436	-14.59696281	0.534500062	0.208884656	5.204594612	28.25451279	0
P7	1.55797E+11	53:00.4	3.392701857	-14.63020728	0.510500073	0.261179656	5.206279278	28.25451279	0
P7	1.55797E+11	53:00.5	3.424389372	-14.66291991	0.488500029	0.26485464	5.207587719	28.25451279	0
P7	1.55797E+11	53:00.6	3.448712693	-14.69736273	0.460500002	0.209236369	5.209052563	28.75585556	0
P7	1.55797E+11	53:00.7	3.462937055	-14.72479093	0.380500019	0.098385952	5.211064339	28.75585556	0
P7	1.55797E+11	53:00.8	3.467361192	-14.74205509	0.278500021	-0.052166454	5.213129997	28.75585556	0
P7	1.55797E+11	53:00.9	3.463348018	-14.75427288	0.201499999	-0.219841272	5.21445322	28.75585556	0
P7	1.55797E+11	53:01.0	3.452372236	-14.76302592	0.152500004	-0.380893886	5.217006683	28.75585556	0
P7	1.55797E+11	53:01.1	3.438851913	-14.76983425	0.136500001	-0.510291755	5.219286919	28.75585556	0
P7	1.55797E+11	53:01.2	3.427031594	-14.77766596	0.136500001	-0.582614183	5.221606255	28.75585556	0
P7	1.55797E+11	53:01.3	3.415938234	-14.78489087	0.134499997	-0.580957413	5.222724438	28.75585556	0
P7	1.55797E+11	53:01.4	3.403333739	-14.78623933	0.129500002	-0.507671118	5.223183632	28.75585556	0
P7	1.55797E+11	53:01.5	3.382873422	-14.7899155	0.183500007	-0.377110064	5.224086761	28.75585556	0
P7	1.55797E+11	53:01.6	3.353620401	-14.80387769	0.263500005	-0.211941108	5.224755764	28.75585556	0
P7	1.55797E+11	53:01.7	3.329781333	-14.81310859	0.241500005	-0.049119584	5.225302696	28.75585556	0
P7	1.55797E+11	53:01.8	3.316971926	-14.80899911	0.170499995	0.072531551	5.226064682	28.75585556	0
P7	1.55797E+11	53:01.9	3.309767787	-14.79842785	0.140499994	0.12867637	5.227201939	28.75585556	0
P7	1.55797E+11	53:02.0	3.299123482	-14.79807646	0.138500005	0.114409193	5.22791481	28.75585556	0
P7	1.55797E+11	53:02.1	3.272846492	-14.82789569	0.282499999	0.067757823	5.228735447	28.75585556	0
P7	1.55797E+11	53:02.2	3.234651605	-14.88159242	0.460500002	0.055104397	5.23007822	28.75585556	0
P7	1.55797E+11	53:02.3	3.212822211	-14.9253798	0.406500012	0.108930424	5.230986118	28.75585556	0
P7	1.55797E+11	53:02.4	3.22054843	-14.94207048	0.216499999	0.197515398	5.231733322	28.75585556	0
P7	1.55797E+11	53:02.5	3.235976561	-14.94862979	0.153500006	0.254933655	5.232578278	28.75585556	0
P7	1.55797E+11	53:02.6	3.248886787	-14.95561171	0.146500006	0.2154551	5.233193398	28.75585556	0
P7	1.55797E+11	53:02.7	3.26661485	-14.96038602	0.152500004	0.064774625	5.23388195	28.75585556	0
P7	1.55797E+11	53:02.8	3.297516139	-14.95313179	0.21450001	-0.130081579	5.234638691	28.75585556	0
P7	1.55797E+11	53:02.9	3.335673871	-14.93856506	0.296499997	-0.25499481	5.235566616	28.75585556	0
P7	1.55797E+11	53:03.0	3.362108567	-14.93761292	0.255500019	-0.249509856	5.236689568	28.75585556	0
P7	1.55797E+11	53:03.1	3.395792404	-14.92879419	0.319499999	-0.11906077	5.238222599	28.75585556	0
P7	1.55797E+11	53:03.2	3.45757486	-14.88922047	0.56250006	0.100960486	5.239155293	28.75585556	0
P7	1.55797E+11	53:03.3	3.52692851	-14.84062767	0.682500064	0.345999151	5.240336895	28.75585556	0
P7	1.55797E+11	53:03.4	3.599521835	-14.79515482	0.745500088	0.568795741	5.241455078	28.75585556	0
P7	1.55797E+11	53:03.5	3.686776329	-14.74560106	0.880500078	0.766770124	5.242368221	28.75585556	0
P7	1.55797E+11	53:03.6	3.781876836	-14.69337696	0.978500068	0.941759467	5.243925571	28.75585556	0
P7	1.55797E+11	53:03.7	3.873521931	-14.64407448	0.997500062	1.053456187	5.245737076	28.75585556	0
P7	1.55797E+11	53:03.8	3.953365904	-14.60243478	0.941500068	1.058011174	5.248007774	29.26935959	0
P7	1.55797E+11	53:03.9	4.018683376	-14.56963912	0.843500078	0.932952046	5.250263691	29.26935959	0
P7	1.55797E+11	53:04.0	4.073557142	-14.54387894	0.747500062	0.681304455	5.251606464	29.26935959	0
P7	1.55797E+11	53:04.1	4.116834322	-14.54091849	0.595500052	0.325046748	5.252607346	29.26935959	0
P7	1.55797E+11	53:04.2	4.150756375	-14.56507655	0.473500013	-0.073680259	5.253774643	29.26935959	0
P7	1.55797E+11	53:04.3	4.191118157	-14.58451656	0.473500013	-0.434643358	5.25441885	29.26935959	0
P7	1.55797E+11	53:04.4	4.245571577	-14.58676057	0.525500059	-0.690086722	5.25505352	29.26935959	0
P7	1.55797E+11	53:04.5	4.309454264	-14.58111158	0.576500058	-0.779899299	5.255669117	29.26935959	0
P7	1.55797E+11	53:04.6	4.378952411	-14.56830369	0.621500075	-0.683963895	5.256474495	29.26935959	0
P7	1.55797E+11	53:04.7	4.451546977	-14.55274344	0.659500062	-0.448235214	5.257622242	29.77001381	0
P7	1.55797E+11	53:04.8	4.523519432	-14.53813322	0.676500082	-0.160939664	5.261093616	29.77001381	0
P7	1.55797E+11	53:04.9	4.592065741	-14.52319808	0.674500048	0.088303052	5.262993336	29.77001381	0
P7	1.55797E+11	53:05.0	4.653867567	-14.50908329	0.646500051	0.235920206	5.264228344	29.77001381	0
P7	1.55797E+11	53:05.1	4.704044844	-14.49496865	0.579500079	0.258770496	5.265038967	29.77001381	0
P7	1.55797E+11	53:05.2	4.741728202	-14.48147744	0.493500024	0.166655555	5.26605463	29.77001381	0
P7	1.55797E+11	53:05.3	4.770234718	-14.47009831	0.412500024	-0.00165437	5.266987324	29.77001381	0
P7	1.55797E+11	53:05.4	4.793296122	-14.46026477	0.347499996	-0.198150605	5.268242359	29.77001381	0
P7	1.55797E+11	53:05.5	4.812123875	-14.4527731	0.286500007	-0.386042327	5.269433498	29.77001381	0
P7	1.55797E+11	53:05.6	4.826552995	-14.4474498	0.226500005	-0.536371291	5.270307541	29.77001381	0
P7	1.55797E+11	53:05.7	4.837080563	-14.44393633	0.171499997	-0.630341351	5.271225452	29.77001381	0
P7	1.55797E+11	53:05.8	4.844420253	-14.44013968	0.1285	-0.664315045	5.271874905	29.77001381	0
P7	1.55797E+11	53:05.9	4.849662351	-14.43664575	0.094500005	-0.649399698	5.272758961	29.77001381	0
P7	1.55797E+11	53:06.0	4.854028084	-14.43637987	0.063500002	-0.602990746	5.273466587	29.77001381	0
P7	1.55797E+11	53:06.1	4.857529565	-14.43767335	0.042500004	-0.540511966	5.273788929	29.77001381	0
P7	1.55797E+11	53:06.2	4.858369777	-14.43796994	0.0185	-0.473720819	5.274878025	29.77001381	0
P7	1.55797E+11	53:06.3	4.856155208	-14.43600322	0.015500001	-0.405064762	5.27664566	29.77001381	0
P7	1.55797E+11	53:06.4	4.852694884	-14.4341543	0.0265	-0.333636135	5.27746582	29.77001381	0
P7	1.55797E+11	53:06.5	4.850649301	-14.43776969	0.0295	-0.259214729	5.278520584	29.77001381	0
P7	1.55797E+11	53:06.6	4.850563375	-14.44597474	0.054500002	-0.180861995	5.279794693	29.77001381	0
P7	1.55797E+11	53:06.7	4.851804642	-14.45486179	0.065500006	-0.101777695	5.2807374	29.77001381	0
P7	1.55797E+11	53:06.8	4.855216231	-14.46551927	0.085500002	-0.024794342	5.282299995	29.77001381	0
P7	1.55797E+11	53:06.9	4.857481449	-14.4764701	0.095500007	0.041766685	5.283359528	29.77001381	0
P7	1.55797E+11	53:07.0	4.85449136	-14.48463942	0.085500002	0.089096047	5.284975529	29.77001381	0
P7	1.55797E+11	53:07.1	4.847260151	-14.48914618	0.078500003	0.109616332	5.2861619	29.77001381	0
P7	1.55797E+11	53:07.2	4.836686282	-14.48833443	0.077500008	0.103435107	5.287002087	29.77001381	0
P7	1.55797E+11	53:07.3	4.822487107	-14.48742551	0.105500005	0.081736311	5.288032055	29.77001381	0
P7	1.55797E+11	53:07.4	4.804518633	-14.50675799	0.191500008	0.070764266	5.289360523	29.77001381	0
P7	1.55797E+11	53:07.5	4.787286215	-14.5448336	0.298500001	0.100918069	5.290673733	29.77001381	0
P7	1.55797E+11	53:07.6	4.779956493	-14.5661384	0.21450001	0.159909099	5.292182446	29.77001381	0
P7	1.55797E+11	53:07.7	4.78364361	-14.55975558	0.045500003	0.203516558	5.292841911	29.77001381	0
P7	1.55797E+11	53:07.8	4.794138874	-14.54071392	0.067500003	0.19312945	5.293574333	29.77001381	0
P7	1.55797E+11	53:07.9	4.810661071	-14.51722209	0.148499995	0.119268052	5.294873238	29.77001381	0
P7	1.55797E+11	53:08.0	4.832873778	-14.49224798	0.219500005	0.018105196	5.29624033	29.77001381	0
P7	1.55797E+11	53:08.1	4.859307043	-14.47077457	0.262500018	-0.047166761	5.297539234	29.77001381	0
P7	1.55797E+11	53:08.2	4.88920071	-14.45487652	0.291500002	-0.022343816	5.299951077	29.77001381	0
P7	1.55797E+11	53:08.3	4.920328977	-14.44222038	0.3125	0.086531632	5.301523209	29.77001381	0
P7	1.55797E+11	53:08.4	4.949052972	-14.43051455	0.313500017	0.222768232	5.302895546	30.2823143	0
P7	1.55797E+11	53:08.5	4.973595616	-14.41332744	0.315500021	0.319639862	5.30477047	30.2823143	0
P7	1.55797E+11	53:08.6	4.993526967	-14.384638	0.341500014	0.340389013	5.306997299	30.2823143	0
P7	1.55797E+11	53:08.7	5.009846244	-14.34246836	0.397500008	0.297232181	5.309047699	30.2823143	0
P7	1.55797E+11	53:08.8	5.021779279	-14.30971969	0.350500017	0.224967226	5.310517788	30.2823143	0
P7	1.55797E+11	53:08.9	5.029447211	-14.29115904	0.265500009	0.156675979	5.312856674	30.2823143	0
P7	1.55797E+11	53:09.0	5.036618128	-14.23373397	0.472500026	0.124591343	5.313901424	30.2823143	0
P7	1.55797E+11	53:09.1	5.043133014	-14.11831202	0.845500052	0.179994822	5.316074371	30.2823143	0
P7	1.55797E+11	53:09.2	5.046354583	-13.97396583	1.103500009	0.370576948	5.320864201	30.2823143	0
P7	1.55797E+11	53:09.3	5.045396017	-13.82314277	1.246500015	0.705366671	5.325532436	30.89727974	0
P7	1.55797E+11	53:09.4	5.04348199	-13.67492347	1.325500011	1.124341965	5.32855463	30.89727974	0
P7	1.55797E+11	53:09.5	5.046696337	-13.52962674	1.379500031	1.499318361	5.330756664	30.89727974	0
P7	1.55797E+11	53:09.6	5.057156109	-13.38733563	1.411499977	1.693808913	5.332548618	30.89727974	0
P7	1.55797E+11	53:09.7	5.074497643	-13.24926606	1.417500019	1.640739679	5.335595608	31.47189522	0
P7	1.55797E+11	53:09.8	5.097659911	-13.11645276	1.401499987	1.369638443	5.340258598	31.47189522	0
P7	1.55797E+11	53:09.9	5.123306132	-12.98565154	1.389500022	0.981235266	5.349956036	31.47189522	0
P7	1.55797E+11	53:10.0	5.147290484	-12.85145304	1.400500059	0.598983586	5.354257584	31.47189522	0
P7	1.55797E+11	53:10.1	5.165603659	-12.71254132	1.416499972	0.31615302	5.356660366	32.01629639	0
P7	1.55797E+11	53:10.2	5.175339532	-12.57156799	1.419499993	0.148442686	5.358169079	32.01629639	0
P7	1.55797E+11	53:10.3	5.176224024	-12.43218891	1.40350008	0.061239608	5.364961147	32.01629639	0
P7	1.55797E+11	53:10.4	5.170015842	-12.29898977	1.361500025	0.01722852	5.374599457	32.01629639	0
P7	1.55797E+11	53:10.5	5.159426283	-12.17396225	1.303500056	-0.018397499	5.381108284	32.55491257	0
P7	1.55797E+11	53:10.6	5.148152291	-12.05062627	1.27850008	-0.06698034	5.384458065	32.55491257	0
P7	1.55797E+11	53:10.7	5.13938025	-11.9200303	1.307500005	-0.126218781	5.3861866	32.55491257	0
P7	1.55797E+11	53:10.8	5.133695701	-11.78224948	1.346500039	-0.173120633	5.389492035	32.55491257	0
P7	1.55797E+11	53:10.9	5.130919265	-11.64262819	1.362500072	-0.180396751	5.393676758	33.08700943	0
P7	1.55797E+11	53:11.0	5.132305355	-11.50128186	1.379500031	-0.13311024	5.39991188	33.08700943	0
P7	1.55797E+11	53:11.1	5.138710725	-11.35804165	1.400500059	-0.042307962	5.404101372	33.08700943	0
P7	1.55797E+11	53:11.2	5.146527506	-11.21324327	1.42050004	0.060391326	5.407163143	33.08700943	0
P7	1.55797E+11	53:11.3	5.150451377	-11.0652476	1.449500084	0.144447386	5.408632755	33.66472244	0
P7	1.55797E+11	53:11.4	5.149811308	-10.91601625	1.467500091	0.194632307	5.412724495	33.66472244	0
P7	1.55797E+11	53:11.5	5.144508452	-10.76946646	1.461500049	0.210007653	5.418266773	33.66472244	0
P7	1.55797E+11	53:11.6	5.132829705	-10.62534347	1.453500032	0.198414698	5.425273418	33.66472244	0
P7	1.55797E+11	53:11.7	5.116862895	-10.47850556	1.472500086	0.173314661	5.428491116	34.25242615	0
P7	1.55797E+11	53:11.8	5.10211878	-10.32697155	1.502500057	0.14604488	5.430698395	34.25242615	0
P7	1.55797E+11	53:11.9	5.091443722	-10.1734103	1.519500017	0.123668469	5.431962967	34.25242615	0
P7	1.55797E+11	53:12.0	5.085202915	-10.02153582	1.514500022	0.109879658	5.435551643	34.25242615	0
P7	1.55797E+11	53:12.1	5.083850328	-9.872826745	1.497500062	0.10366375	5.442548752	34.85900497	0
P7	1.55797E+11	53:12.2	5.084668887	-9.725428363	1.488499999	0.09636499	5.447758675	34.85900497	0
P7	1.55797E+11	53:12.3	5.083544186	-9.57705249	1.49150002	0.078573368	5.451674938	34.85900497	0
P7	1.55797E+11	53:12.4	5.078190352	-9.427348646	1.49849999	0.049581159	5.453242302	34.85900497	0
P7	1.55797E+11	53:12.5	5.067703771	-9.280982254	1.479500055	0.013326464	5.456777573	35.45106888	0
P7	1.55797E+11	53:12.6	5.052811315	-9.140636672	1.441500068	-0.02466074	5.462934494	35.45106888	0
P7	1.55797E+11	53:12.7	5.036487455	-9.002694571	1.418500066	-0.060034432	5.469829082	35.45106888	0
P7	1.55797E+11	53:12.8	5.023153595	-8.863314428	1.416499972	-0.091011524	5.474370003	35.45106888	0
P7	1.55797E+11	53:12.9	5.014944884	-8.720262619	1.429499984	-0.11533571	5.47637701	36.01426315	0
P7	1.55797E+11	53:13.0	5.010424814	-8.57435769	1.443500042	-0.126368433	5.477744102	36.01426315	0
P7	1.55797E+11	53:13.1	5.008513454	-8.4304986	1.432500005	-0.118200198	5.482236385	36.01426315	0
P7	1.55797E+11	53:13.2	5.01051964	-8.290840412	1.407500029	-0.09380661	5.487285137	36.01426315	0
P7	1.55797E+11	53:13.3	5.017588749	-8.151111471	1.405500054	-0.063288435	5.492641449	36.5834198	0
P7	1.55797E+11	53:13.4	5.027208205	-8.004278755	1.446500063	-0.034183517	5.496601582	36.5834198	0
P7	1.55797E+11	53:13.5	5.034140051	-7.851227266	1.488499999	-0.006747816	5.498950005	36.5834198	0
P7	1.55797E+11	53:13.6	5.036781588	-7.700591987	1.485499978	0.021677706	5.502031326	36.5834198	0
P7	1.55797E+11	53:13.7	5.034829466	-7.553498577	1.471500039	0.05375278	5.50799799	37.18128204	0
P7	1.55797E+11	53:13.8	5.027853161	-7.404389599	1.485499978	0.087428063	5.516684532	37.18128204	0
P7	1.55797E+11	53:13.9	5.018511566	-7.247367143	1.537500024	0.118072413	5.520795822	37.18128204	0
P7	1.55797E+11	53:14.0	5.009420155	-7.082960302	1.592500091	0.144811034	5.523261547	37.18128204	0
P7	1.55797E+11	53:14.1	5.004217584	-6.920020558	1.59950006	0.169406578	5.525361538	37.81549835	0
P7	1.55797E+11	53:14.2	5.007209233	-6.760526821	1.58950007	0.192748323	5.530698299	37.81549835	0
P7	1.55797E+11	53:14.3	5.018672566	-6.59861871	1.610500097	0.213216022	5.541455269	37.81549835	0
P7	1.55797E+11	53:14.4	5.032779624	-6.431323354	1.650500059	0.226781279	5.548378944	37.81549835	0
P7	1.55797E+11	53:14.5	5.041474722	-6.255134379	1.712500095	0.234968424	5.551626205	38.48142624	0
P7	1.55797E+11	53:14.6	5.040494078	-6.063998173	1.817499995	0.254095316	5.554262638	38.48142624	0
P7	1.55797E+11	53:14.7	5.029269378	-5.857809187	1.9375	0.30876866	5.558330059	38.48142624	0
P7	1.55797E+11	53:14.8	5.009644549	-5.643348643	2.029500008	0.413374126	5.565864086	39.09403992	0
P7	1.55797E+11	53:14.9	4.986429946	-5.426072868	2.090500116	0.554670215	5.575668812	39.09403992	0
P7	1.55797E+11	53:15.0	4.967189993	-5.203304528	2.158499956	0.696821928	5.588007927	39.09403992	0
P7	1.55797E+11	53:15.1	4.959007671	-4.971386446	2.243499994	0.801010489	5.602041245	39.76790619	0
P7	1.55797E+11	53:15.2	4.963183648	-4.734123776	2.306499958	0.843585789	5.611196518	39.76790619	0
P7	1.55797E+11	53:15.3	4.974914034	-4.492045108	2.364500046	0.830840707	5.640161037	39.76790619	0
P7	1.55797E+11	53:15.4	4.986874458	-4.239697065	2.453500032	0.791420817	5.677480698	40.50012589	0
P7	1.55797E+11	53:15.5	4.991471677	-3.977234608	2.543500185	0.753626168	5.693847656	40.50012589	0
P7	1.55797E+11	53:15.6	4.983448654	-3.711445103	2.596500158	0.730606735	5.708125114	41.02838898	0
P7	1.55797E+11	53:15.7	4.965830636	-3.444794367	2.630500078	0.719476998	5.735541821	41.02838898	0
P7	1.55797E+11	53:15.8	4.948353617	-3.173272851	2.681500196	0.707187891	5.769809723	41.56770325	0
P7	1.55797E+11	53:15.9	4.94057827	-2.896786097	2.729500055	0.67914784	5.792172909	41.56770325	0
P7	1.55797E+11	53:16.0	4.949657285	-2.620817714	2.743499994	0.627339244	5.801455021	42.12015915	0
P7	1.55797E+11	53:16.1	4.972032799	-2.346154657	2.749500036	0.554948092	5.817997932	42.12015915	0
P7	1.55797E+11	53:16.2	4.994785057	-2.065732989	2.792500019	0.475106359	5.883584023	42.67707443	0
P7	1.55797E+11	53:16.3	5.006988495	-1.776735236	2.851500034	0.403291285	5.902451038	42.67707443	0
P7	1.55797E+11	53:16.4	5.002677015	-1.484015608	2.88650012	0.352894634	5.920634747	43.25884628	0
P7	1.55797E+11	53:16.5	4.986684748	-1.191493261	2.900500059	0.328929454	5.948310375	43.25884628	0
P7	1.55797E+11	53:16.6	4.973186262	-0.899921826	2.907500029	0.321757227	6.000673771	43.84368515	0
P7	1.55797E+11	53:16.7	4.973265884	-0.610320461	2.901499987	0.311536312	6.021767616	43.84368515	0
P7	1.55797E+11	53:16.8	4.990081768	-0.325214931	2.878499985	0.279019505	6.03464365	44.41864014	0
P7	1.55797E+11	53:16.9	5.017883242	-0.042947972	2.861500025	0.216826618	6.065693378	44.41864014	0
P7	1.55797E+11	53:17.0	5.044715066	0.241802294	2.86950016	0.133349627	6.139570236	44.98828506	0
P7	1.55797E+11	53:17.1	5.059046259	0.528063578	2.871500015	0.047335044	6.156958103	44.98828506	0
P7	1.55797E+11	53:17.2	5.058557847	0.809951535	2.839500189	-0.023150669	6.173374176	45.55660248	0
P7	1.55797E+11	53:17.3	5.054521515	1.086592827	2.800500154	-0.071029603	6.213105679	45.55660248	0
P7	1.55797E+11	53:17.4	5.058821603	1.360353572	2.773500204	-0.104154646	6.263998985	46.10700607	0
P7	1.55797E+11	53:17.5	5.074493732	1.630034176	2.739500046	-0.138125569	6.281703949	46.10700607	0
P7	1.55797E+11	53:17.6	5.099307045	1.894723232	2.699500084	-0.181633651	6.291801929	46.64290619	0
P7	1.55797E+11	53:17.7	5.128452772	2.158565065	2.681500196	-0.229121834	6.357456207	46.64290619	0
P7	1.55797E+11	53:17.8	5.157382091	2.421395599	2.663500071	-0.269166619	6.389624119	47.17277145	0
P7	1.55797E+11	53:17.9	5.185066574	2.66928594	2.563500166	-0.304236233	6.40203619	47.17277145	0
P7	1.55797E+11	53:18.0	5.215467802	2.885510436	2.352499962	-0.361588717	6.415581226	47.17277145	0
P7	1.55797E+11	53:18.1	5.250348357	3.069785732	2.116500139	-0.48138535	6.466430664	47.82779312	0
P7	1.55797E+11	53:18.2	5.284599798	3.238339656	1.948500037	-0.687009633	6.483086109	47.82779312	0
P7	1.55797E+11	53:18.3	5.306971738	3.406392639	1.85650003	-0.956238747	6.50433588	47.82779312	0
P7	1.55797E+11	53:18.4	5.30651022	3.574606113	1.77850008	-1.221096873	6.521371841	48.33572769	0
P7	1.55797E+11	53:18.5	5.285594766	3.730914326	1.654500008	-1.406096458	6.527724743	48.33572769	0
P7	1.55797E+11	53:18.6	5.253118841	3.863948409	1.476500034	-1.476355791	6.53425312	48.33572769	0
P7	1.55797E+11	53:18.7	5.211644682	3.969958503	1.277500033	-1.457745433	6.572109222	48.33572769	0
P7	1.55797E+11	53:18.8	5.157595288	4.049705823	1.094500065	-1.416053295	6.586499214	48.33572769	0
P7	1.55797E+11	53:18.9	5.093729351	4.109748318	0.966500044	-1.40871048	6.598881721	48.91162109	0
P7	1.55797E+11	53:19.0	5.019171313	4.154204447	0.897500038	-1.443268538	6.612856388	48.91162109	0
P7	1.55797E+11	53:19.1	4.926660451	4.184971938	0.92050004	-1.462385654	6.627280235	48.91162109	0
P7	1.55797E+11	53:19.2	4.821344133	4.216115403	1.004500031	-1.381040812	6.643827915	48.91162109	0
P7	1.55797E+11	53:19.3	4.692566833	4.253774875	1.181500077	-1.130434155	6.654199123	48.91162109	0
P7	1.55797E+11	53:19.4	4.516047031	4.283898821	1.50150001	-0.683717668	6.672851563	49.51498413	0
P7	1.55797E+11	53:19.5	4.285268141	4.29650861	1.90350008	-0.058252949	6.685190201	49.51498413	0
P7	1.55797E+11	53:19.6	4.005834553	4.294051718	2.324500084	0.696858823	6.717866421	50.02529907	0
P7	1.55797E+11	53:19.7	3.693502127	4.279085046	2.682500124	1.501770496	6.738335133	50.02529907	0
P7	1.55797E+11	53:19.8	3.366144616	4.253101932	2.938500166	2.249907494	6.760517597	50.66629791	0
P7	1.55797E+11	53:19.9	3.030861185	4.22305243	3.131500006	2.822592735	6.781498909	50.66629791	0
P7	1.55797E+11	53:20.0	2.700675951	4.205282138	3.211500168	3.114064217	6.830224514	51.33348083	0
P7	1.55797E+11	53:20.1	2.384193507	4.210171082	3.198500156	3.068000793	6.857075214	51.33348083	0
P7	1.55797E+11	53:20.2	2.06450892	4.227765172	3.249500036	2.719620943	6.870439529	51.97004318	0
P7	1.55797E+11	53:20.3	1.734259039	4.246424966	3.328500032	2.180659771	6.889692307	51.97004318	0
P7	1.55797E+11	53:20.4	1.398275502	4.261096159	3.375500202	1.598354697	6.966450214	52.63711166	0
P7	1.55797E+11	53:20.5	1.050747828	4.267026588	3.452500105	1.109013915	6.987319469	52.63711166	0
P7	1.55797E+11	53:20.6	0.693679238	4.263319397	3.524500132	0.786255956	7.002827168	53.34171295	0
P7	1.55797E+11	53:20.7	0.341099599	4.259579504	3.516500235	0.620436847	7.035165787	53.34171295	0
P7	1.55797E+11	53:20.8	-0.001832137	4.266850375	3.468500137	0.5426929	7.092128754	54.03723145	0
P7	1.55797E+11	53:20.9	-0.336277706	4.288014221	3.415500164	0.471462905	7.115478516	54.03723145	0
P7	1.55797E+11	53:21.0	-0.661568068	4.320871138	3.350500107	0.349153668	7.127719879	54.69917679	0
P7	1.55797E+11	53:21.1	-0.982927277	4.356439896	3.306500196	0.163191259	7.182602406	54.69917679	0
P7	1.55797E+11	53:21.2	-1.305766144	4.385043663	3.288500071	-0.050507963	7.236225605	55.34656143	0
P7	1.55797E+11	53:21.3	-1.62603482	4.403833032	3.250500202	-0.235776737	7.258207798	55.34656143	0
P7	1.55797E+11	53:21.4	-1.938339866	4.415720138	3.182500124	-0.361905396	7.283432484	55.97987747	0
P7	1.55797E+11	53:21.5	-2.242012856	4.427561103	3.108500004	-0.430657387	7.356181622	55.97987747	0
P7	1.55797E+11	53:21.6	-2.538197092	4.445372705	3.040500164	-0.462711066	7.38651371	56.58046722	0
P7	1.55797E+11	53:21.7	-2.826807188	4.468465996	2.969500065	-0.48981306	7.402724743	56.58046722	0
P7	1.55797E+11	53:21.8	-3.108312446	4.48750228	2.896500111	-0.533057153	7.420883656	57.15213776	0
P7	1.55797E+11	53:21.9	-3.381927104	4.492295522	2.815500021	-0.590813994	7.511645317	57.15213776	0
P7	1.55797E+11	53:22.0	-3.638897542	4.480849999	2.682500124	-0.658455908	7.53441906	57.68276596	0
P7	1.55797E+11	53:22.1	-3.872899805	4.456323219	2.506500006	-0.741840422	7.552739143	57.68276596	0
P7	1.55797E+11	53:22.2	-4.088429683	4.417931257	2.349500179	-0.848746598	7.598696232	57.68276596	0
P7	1.55797E+11	53:22.3	-4.289457575	4.359485672	2.224500179	-0.979820251	7.640249252	58.34455109	0
P7	1.55797E+11	53:22.4	-4.471288983	4.274377762	2.101500034	-1.122979045	7.656225681	58.34455109	0
P7	1.55797E+11	53:22.5	-4.626048096	4.155232126	1.99150002	-1.247962475	7.666708946	58.34455109	0
P7	1.55797E+11	53:22.6	-4.75062147	3.992212153	1.970500112	-1.308070183	7.715195179	58.93409348	0
P7	1.55797E+11	53:22.7	-4.845357945	3.78719622	2.054500103	-1.257446885	7.736660004	58.93409348	0
P7	1.55797E+11	53:22.8	-4.909206563	3.55778266	2.148499966	-1.074302197	7.755693436	58.93409348	0
P7	1.55797E+11	53:22.9	-4.94658028	3.311111257	2.273499966	-0.761420131	7.772817612	59.64282227	0
P7	1.55797E+11	53:23.0	-4.972768677	3.035778102	2.516499996	-0.334609509	7.810146332	59.64282227	0
P7	1.55797E+11	53:23.1	-5.000345586	2.734436652	2.774500132	0.169077978	7.833090782	60.22199631	0
P7	1.55797E+11	53:23.2	-5.029953694	2.427041471	2.917500019	0.685500324	7.853168964	60.22199631	0
P7	1.55797E+11	53:23.3	-5.056649924	2.113947364	3.03550005	1.144410372	7.887905121	60.84503555	0
P7	1.55797E+11	53:23.4	-5.073437709	1.783039058	3.204500198	1.487959981	7.914834023	60.84503555	0
P7	1.55797E+11	53:23.5	-5.075135806	1.433444151	3.375500202	1.684285402	7.938154221	61.52579117	0
P7	1.55797E+11	53:23.6	-5.067033382	1.070464333	3.516500235	1.741186142	7.956244946	61.52579117	0
P7	1.55797E+11	53:23.7	-5.062902502	0.697283783	3.634500027	1.70190239	8.018554688	62.26205444	0
P7	1.55797E+11	53:23.8	-5.073708574	0.314989764	3.739500046	1.615369916	8.050419807	62.26205444	0
P7	1.55797E+11	53:23.9	-5.101585156	-0.074175001	3.827500105	1.509530067	8.068012238	63.03448105	0
P7	1.55797E+11	53:24.0	-5.13579282	-0.468536847	3.899500132	1.395596266	8.113246918	63.03448105	0
P7	1.55797E+11	53:24.1	-5.158497281	-0.866232325	3.947500229	1.272012591	8.162705421	63.82857895	0
P7	1.55797E+11	53:24.2	-5.160746641	-1.263839494	3.96750021	1.126044989	8.187475204	63.82857895	0
P7	1.55797E+11	53:24.3	-5.147717721	-1.660541018	3.975500107	0.952139914	8.210273743	64.62296295	0
P7	1.55797E+11	53:24.4	-5.132678019	-2.055879932	3.975500107	0.763248563	8.300961494	64.62296295	0
P7	1.55797E+11	53:24.5	-5.126211737	-2.443013751	3.926500082	0.568934739	8.328774452	65.4057312	0
P7	1.55797E+11	53:24.6	-5.129261259	-2.813482667	3.815500259	0.36154899	8.342128754	65.4057312	0
P7	1.55797E+11	53:24.7	-5.13424904	-3.168978272	3.697500229	0.132430956	8.394160271	66.13173676	0
P7	1.55797E+11	53:24.8	-5.133656854	-3.511273472	3.576500177	-0.120543174	8.489624023	66.13173676	0
P7	1.55797E+11	53:24.9	-5.12849654	-3.827589275	3.371500015	-0.401235431	8.509604454	66.79037476	0
P7	1.55797E+11	53:25.0	-5.123166553	-4.108382334	3.090500116	-0.714871466	8.543476105	66.79037476	0
P7	1.55797E+11	53:25.1	-5.11794267	-4.361256903	2.830500126	-1.056502581	8.644125938	67.32415009	0
P7	1.55797E+11	53:25.2	-5.110960506	-4.592226076	2.595499992	-1.409979701	8.685019493	67.32415009	0
P7	1.55797E+11	53:25.3	-5.100179799	-4.790781924	2.296499968	-1.758897662	8.699892998	67.32415009	0
P7	1.55797E+11	53:25.4	-5.083411372	-4.942428991	1.900500059	-2.094360352	8.714673042	67.90634918	0
P7	1.55797E+11	53:25.5	-5.058165308	-5.039245658	1.441500068	-2.423391342	8.759263039	67.90634918	0
P7	1.55797E+11	53:25.6	-5.020058403	-5.08018168	0.972500086	-2.765830755	8.778628349	67.90634918	0
P7	1.55797E+11	53:25.7	-4.975906866	-5.066490083	0.543500066	-3.13120532	8.794931412	67.90634918	0
P7	1.55797E+11	53:25.8	-4.925116292	-5.007199192	0.428500026	-3.452204704	8.799155235	67.90634918	0
P7	1.55797E+11	53:25.9	-4.841487976	-4.923343186	0.773500085	-3.560142756	8.817958832	67.90634918	0
P7	1.55797E+11	53:26.0	-4.720304689	-4.827587963	1.150500059	-3.278216124	8.82935524	67.90634918	0
P7	1.55797E+11	53:26.1	-4.580059729	-4.720406276	1.440500021	-2.510074139	8.851113319	68.45648956	0
P7	1.55797E+11	53:26.2	-4.431967257	-4.598371923	1.675500035	-1.328976989	8.88113308	68.45648956	0
P7	1.55797E+11	53:26.3	-4.287069937	-4.460642116	1.844500065	0.014637918	8.90140152	68.45648956	0
P7	1.55797E+11	53:26.4	-4.154491311	-4.315418519	1.916500092	1.177182078	8.918896675	69.04396057	0
P7	1.55797E+11	53:26.5	-4.030399857	-4.171997083	1.932500005	1.892175794	8.954052925	69.04396057	0
P7	1.55797E+11	53:26.6	-3.903534227	-4.034761361	1.942500114	2.078579664	8.992694855	69.04396057	0
P7	1.55797E+11	53:26.7	-3.763007987	-3.90888361	1.956500053	1.837042212	9.015454292	69.60834503	0
P7	1.55797E+11	53:26.8	-3.608609237	-3.803987991	1.931500077	1.367292047	9.049033165	69.60834503	0
P7	1.55797E+11	53:26.9	-3.454951781	-3.729073236	1.810500026	0.854433298	9.073378563	69.60834503	0
P7	1.55797E+11	53:27.0	-3.309865179	-3.691567895	1.630500078	0.396534652	9.099052429	70.11090088	0
P7	1.55797E+11	53:27.1	-3.171368544	-3.699271223	1.468500018	-0.01136554	9.137870789	70.11090088	0
P7	1.55797E+11	53:27.2	-3.043315812	-3.753861164	1.360499978	-0.385255635	9.16089344	70.11090088	0
P7	1.55797E+11	53:27.3	-2.929458777	-3.850374926	1.343500018	-0.705368221	9.177798271	70.11090088	0
P7	1.55797E+11	53:27.4	-2.820897017	-3.9803748	1.465499997	-0.906869888	9.192030907	70.67878723	0
P7	1.55797E+11	53:27.5	-2.706227246	-4.129693466	1.650500059	-0.912233233	9.200414658	70.67878723	0
P7	1.55797E+11	53:27.6	-2.585613219	-4.280727059	1.773500085	-0.687035859	9.212519646	70.67878723	0
P7	1.55797E+11	53:27.7	-2.464263741	-4.42137243	1.807500005	-0.282107979	9.233656883	71.24594116	0
P7	1.55797E+11	53:27.8	-2.343210148	-4.548546479	1.792500019	0.172940165	9.286977768	71.24594116	0
P7	1.55797E+11	53:27.9	-2.220621166	-4.656609831	1.73150003	0.518820703	9.336801529	71.24594116	0
P7	1.55797E+11	53:28.0	-2.098296558	-4.732676117	1.58950007	0.631233454	9.354697227	71.24594116	0
P7	1.55797E+11	53:28.1	-1.980074471	-4.766290847	1.386500001	0.472274661	9.380493164	71.84042358	0
P7	1.55797E+11	53:28.2	-1.866190849	-4.75085337	1.202499986	0.096645951	9.409833908	71.84042358	0
P7	1.55797E+11	53:28.3	-1.756253556	-4.686992234	1.134500027	-0.371884912	9.424643517	71.84042358	0
P7	1.55797E+11	53:28.4	-1.650689305	-4.586099409	1.204500079	-0.779056132	9.439639091	71.84042358	0
P7	1.55797E+11	53:28.5	-1.544180276	-4.458881702	1.37349999	-0.982006252	9.458173752	72.37380981	0
P7	1.55797E+11	53:28.6	-1.431328202	-4.314368216	1.575500011	-0.898742855	9.474726677	72.37380981	0
P7	1.55797E+11	53:28.7	-1.319053385	-4.164370288	1.703500032	-0.54467386	9.490356445	72.37380981	0
P7	1.55797E+11	53:28.8	-1.215510149	-4.017843097	1.74150002	-0.030344557	9.506943703	72.92384338	0
P7	1.55797E+11	53:28.9	-1.11725386	-3.879226285	1.737500072	0.476524055	9.551606178	72.92384338	0
P7	1.55797E+11	53:29.0	-1.016629229	-3.754437089	1.701500058	0.81334728	9.568857193	72.92384338	0
P7	1.55797E+11	53:29.1	-0.911227653	-3.65326849	1.604500055	0.882497191	9.583203316	72.92384338	0
P7	1.55797E+11	53:29.2	-0.804213319	-3.585155961	1.440500021	0.681887686	9.596177101	73.52082062	0
P7	1.55797E+11	53:29.3	-0.698695391	-3.558030425	1.238499999	0.285463303	9.62898922	73.52082062	0
P7	1.55797E+11	53:29.4	-0.595562962	-3.579298563	1.066500068	-0.198685944	9.657422066	73.52082062	0
P7	1.55797E+11	53:29.5	-0.495829607	-3.651343742	1.031499982	-0.654319882	9.677485466	73.52082062	0
P7	1.55797E+11	53:29.6	-0.399508072	-3.76762136	1.173500061	-0.965127587	9.694609642	73.52082062	0
P7	1.55797E+11	53:29.7	-0.304349829	-3.915204982	1.401499987	-1.032084584	9.712553978	74.11981964	0
P7	1.55797E+11	53:29.8	-0.210744488	-4.079616029	1.605499983	-0.809462309	9.719795227	74.11981964	0
P7	1.55797E+11	53:29.9	-0.123669167	-4.249946128	1.736500025	-0.335525662	9.740747452	74.11981964	0
P7	1.55797E+11	53:30.0	-0.044296195	-4.423029734	1.825500011	0.265132725	9.772348404	74.69036102	0
P7	1.55797E+11	53:30.1	0.028127136	-4.600281836	1.897500038	0.819627523	9.808208466	74.69036102	0
P7	1.55797E+11	53:30.2	0.088677527	-4.776186135	1.905500054	1.173431158	9.817714691	74.69036102	0
P7	1.55797E+11	53:30.3	0.135350042	-4.941673521	1.836500049	1.249914765	9.826176643	75.23923492	0
P7	1.55797E+11	53:30.4	0.173172604	-5.092402767	1.726500034	1.065384269	9.859511375	75.23923492	0
P7	1.55797E+11	53:30.5	0.203812127	-5.230032591	1.605499983	0.700895667	9.879380226	75.23923492	0
P7	1.55797E+11	53:30.6	0.218106936	-5.363964268	1.513500094	0.261803538	9.89761734	75.23923492	0
P7	1.55797E+11	53:30.7	0.202752022	-5.503367267	1.480499983	-0.152663648	9.909076691	75.80495453	0
P7	1.55797E+11	53:30.8	0.152064832	-5.651128151	1.516499996	-0.461537302	9.939927101	75.80495453	0
P7	1.55797E+11	53:30.9	0.072094792	-5.805716875	1.604500055	-0.606322587	9.951210976	75.80495453	0
P7	1.55797E+11	53:31.0	-0.023784403	-5.962418957	1.685500026	-0.564405084	9.962826729	76.31685638	0
P7	1.55797E+11	53:31.1	-0.124303346	-6.118453345	1.74150002	-0.362075448	9.975390434	76.31685638	0
P7	1.55797E+11	53:31.2	-0.228034582	-6.278551229	1.815500021	-0.066802017	9.98795414	76.31685638	0
P7	1.55797E+11	53:31.3	-0.340493902	-6.44759153	1.929500103	0.240334928	9.995619774	76.89624786	0
P7	1.55797E+11	53:31.4	-0.462983793	-6.622209172	2.033499956	0.496875077	10.02425289	76.89624786	0
P7	1.55797E+11	53:31.5	-0.590777116	-6.795319288	2.087500095	0.673246205	10.0401659	76.89624786	0
P7	1.55797E+11	53:31.6	-0.717650448	-6.964575826	2.099500179	0.764211476	10.05344772	77.53618622	0
P7	1.55797E+11	53:31.7	-0.843243995	-7.132691729	2.108500004	0.77704072	10.07412148	77.53618622	0
P7	1.55797E+11	53:31.8	-0.975531511	-7.304335138	2.159500122	0.727559328	10.08215332	77.53618622	0
P7	1.55797E+11	53:31.9	-1.118330424	-7.481105298	2.233500004	0.640632153	10.10566902	78.18990326	0
P7	1.55797E+11	53:32.0	-1.267657856	-7.655192177	2.262500048	0.543152392	10.12312984	78.18990326	0
P7	1.55797E+11	53:32.1	-1.418736946	-7.818325434	2.233500004	0.452580482	10.1395607	78.18990326	0
P7	1.55797E+11	53:32.2	-1.56732854	-7.973234941	2.190500021	0.371019781	10.15685558	78.8560791	0
P7	1.55797E+11	53:32.3	-1.711846912	-8.12888796	2.169500113	0.288446993	10.17120647	78.8560791	0
P7	1.55797E+11	53:32.4	-1.856414231	-8.290748307	2.1875	0.195416912	10.17866707	78.8560791	0
P7	1.55797E+11	53:32.5	-2.003617597	-8.454122446	2.199500084	0.094112873	10.20155239	79.50538635	0
P7	1.55797E+11	53:32.6	-2.150873594	-8.609417604	2.161499977	-0.001256547	10.21721649	79.50538635	0
P7	1.55797E+11	53:32.7	-2.294149	-8.755675228	2.099500179	-0.076714113	10.23151398	79.50538635	0
P7	1.55797E+11	53:32.8	-2.430952554	-8.900117299	2.049499989	-0.131602257	10.2525444	80.12306213	0
P7	1.55797E+11	53:32.9	-2.566394676	-9.049531879	2.046499968	-0.173775375	10.26558113	80.12306213	0
P7	1.55797E+11	53:33.0	-2.709892738	-9.206582487	2.100500107	-0.203466147	10.27216816	80.12306213	0
P7	1.55797E+11	53:33.1	-2.863977104	-9.36446668	2.150500059	-0.2075551	10.29851532	80.75798798	0
P7	1.55797E+11	53:33.2	-3.023739508	-9.51044609	2.135499954	-0.172661096	10.31103039	80.75798798	0
P7	1.55797E+11	53:33.3	-3.182094158	-9.642824167	2.080500126	-0.104636095	10.32821274	80.75798798	0
P7	1.55797E+11	53:33.4	-3.336183812	-9.770485849	2.039499998	-0.03456806	10.34769058	81.38074493	0
P7	1.55797E+11	53:33.5	-3.490710605	-9.903082283	2.051500082	0.003211959	10.35635757	81.38074493	0
P7	1.55797E+11	53:33.6	-3.649932247	-10.04560205	2.107500076	-0.000832148	10.36667442	81.38074493	0
P7	1.55797E+11	53:33.7	-3.811927181	-10.19062048	2.135499954	-0.025320986	10.3886137	82.01544189	0
P7	1.55797E+11	53:33.8	-3.970089954	-10.32974801	2.104500055	-0.038517911	10.39884281	82.01544189	0
P7	1.55797E+11	53:33.9	-4.119609338	-10.4659869	2.056499958	-0.027702861	10.41328144	82.01544189	0
P7	1.55797E+11	53:34.0	-4.262576056	-10.60693564	2.039499998	-0.006732147	10.43243122	82.62895966	0
P7	1.55797E+11	53:34.1	-4.407062351	-10.75683708	2.074500084	0.003533163	10.4408102	82.62895966	0
P7	1.55797E+11	53:34.2	-4.559476459	-10.91118178	2.127500057	-0.002460739	10.4619875	82.62895966	0
P7	1.55797E+11	53:34.3	-4.716522163	-11.06255437	2.144500017	-0.00952786	10.47038078	83.27211761	0
P7	1.55797E+11	53:34.4	-4.867135337	-11.20968189	2.10950017	-3.46E-05	10.48795414	83.27211761	0
P7	1.55797E+11	53:34.5	-5.002831335	-11.35646894	2.04550004	0.021441469	10.50741196	83.27211761	0
P7	1.55797E+11	53:34.6	-5.129293842	-11.50886688	2.022500038	0.031744637	10.52046394	83.88004303	0
P7	1.55797E+11	53:34.7	-5.259681583	-11.66872884	2.060500145	0.013246856	10.5259037	83.88004303	0
P7	1.55797E+11	53:34.8	-5.400105242	-11.83259141	2.116500139	-0.025396174	10.5534668	83.88004303	0
P7	1.55797E+11	53:34.9	-5.548076675	-11.99866784	2.165500164	-0.048518587	10.57053185	84.52446747	0
P7	1.55797E+11	53:35.0	-5.693958451	-12.16735458	2.184499979	-0.021992318	10.58974648	84.52446747	0
P7	1.55797E+11	53:35.1	-5.828284221	-12.33686916	2.158499956	0.051894106	10.60590363	84.52446747	0
P7	1.55797E+11	53:35.2	-5.947991388	-12.50423261	2.098500013	0.128649652	10.61912155	85.16908264	0
P7	1.55797E+11	53:35.3	-6.053332664	-12.67385275	2.051500082	0.15344964	10.63973141	85.16908264	0
P7	1.55797E+11	53:35.4	-6.151641099	-12.85300407	2.063500166	0.104271114	10.67197227	85.16908264	0
P7	1.55797E+11	53:35.5	-6.253300818	-13.03653841	2.08949995	0.005495934	10.68971157	85.7827301	0
P7	1.55797E+11	53:35.6	-6.356308723	-13.21982402	2.092499971	-0.09051165	10.70587444	85.7827301	0
P7	1.55797E+11	53:35.7	-6.455209915	-13.40683502	2.101500034	-0.135134086	10.72323704	85.7827301	0
P7	1.55797E+11	53:35.8	-6.550153504	-13.59744732	2.113500118	-0.114055522	10.73144531	86.41735077	0
P7	1.55797E+11	53:35.9	-6.634922908	-13.78746625	2.087500095	-0.055737719	10.74906254	86.41735077	0
P7	1.55797E+11	53:36.0	-6.698064426	-13.9714951	2.002500057	-0.012287629	10.75841331	86.41735077	0
P7	1.55797E+11	53:36.1	-6.737288418	-14.14503714	1.880500078	-0.03179593	10.80979538	86.99603271	0
P7	1.55797E+11	53:36.2	-6.762369476	-14.30779524	1.76850009	-0.136993945	10.84905243	86.99603271	0
P7	1.55797E+11	53:36.3	-6.782087476	-14.46258574	1.67750001	-0.315103352	10.86535168	86.99603271	0
P7	1.55797E+11	53:36.4	-6.8003914	-14.61183808	1.605499983	-0.523296237	10.87723637	86.99603271	0
P7	1.55797E+11	53:36.5	-6.812193676	-14.7548323	1.525500059	-0.709752798	10.89972687	87.6104126	0
P7	1.55797E+11	53:36.6	-6.803708403	-14.89081811	1.441500068	-0.837319672	10.92822266	87.6104126	0
P7	1.55797E+11	53:36.7	-6.768866091	-15.02048179	1.382500052	-0.890739501	10.94151402	87.6104126	0
P7	1.55797E+11	53:36.8	-6.713048497	-15.14126235	1.337499976	-0.876345038	10.95482445	87.6104126	0
P7	1.55797E+11	53:36.9	-6.645403801	-15.25041859	1.288500071	-0.817707002	10.96928215	88.13331604	0
P7	1.55797E+11	53:37.0	-6.569561089	-15.34952356	1.253499985	-0.739496946	10.98334026	88.13331604	0
P7	1.55797E+11	53:37.1	-6.483754787	-15.44027765	1.245499969	-0.653523922	10.99174309	88.13331604	0
P7	1.55797E+11	53:37.2	-6.390135809	-15.52048956	1.23150003	-0.562582254	10.99891567	88.13331604	0
P7	1.55797E+11	53:37.3	-6.295854924	-15.58914106	1.192499995	-0.471019	11.00369167	88.13331604	0
P7	1.55797E+11	53:37.4	-6.20556068	-15.64935478	1.140500069	-0.390225589	11.03907204	88.72712708	0
P7	1.55797E+11	53:37.5	-6.114486373	-15.70196363	1.108500004	-0.332443327	11.05740738	88.72712708	0
P7	1.55797E+11	53:37.6	-6.01507228	-15.74369049	1.107499957	-0.300939947	11.0627346	88.72712708	0
P7	1.55797E+11	53:37.7	-5.908917859	-15.77482925	1.112500072	-0.285775751	11.06497574	88.72712708	0
P7	1.55797E+11	53:37.8	-5.802490209	-15.79894849	1.09950006	-0.269906819	11.06946278	88.72712708	0
P7	1.55797E+11	53:37.9	-5.698806379	-15.81570504	1.071500063	-0.243549973	11.07649899	89.26049042	0
P7	1.55797E+11	53:38.0	-5.596231452	-15.821681	1.050500035	-0.208402261	11.08811569	89.26049042	0
P7	1.55797E+11	53:38.1	-5.491923541	-15.81783321	1.051499963	-0.171970651	11.0917778	89.26049042	0
P7	1.55797E+11	53:38.2	-5.382212955	-15.80953399	1.083500028	-0.137794197	11.09462929	89.26049042	0
P7	1.55797E+11	53:38.3	-5.265293601	-15.80145379	1.132500052	-0.099979483	11.09664059	89.26049042	0
P7	1.55797E+11	53:38.4	-5.145117789	-15.79888623	1.162500024	-0.047875483	11.10000038	89.81443787	0
P7	1.55797E+11	53:38.5	-5.026464121	-15.80341183	1.165500045	0.022329425	11.10467815	89.81443787	0
P7	1.55797E+11	53:38.6	-4.909620701	-15.81143499	1.163500071	0.099377021	11.1114893	89.81443787	0
P7	1.55797E+11	53:38.7	-4.790315662	-15.81983613	1.183500051	0.163042337	11.11431122	89.81443787	0
P7	1.55797E+11	53:38.8	-4.666241216	-15.82412964	1.217499971	0.197302774	11.11756325	89.81443787	0
P7	1.55797E+11	53:38.9	-4.540069008	-15.821315	1.238499999	0.201359406	11.11848164	90.41989899	0
P7	1.55797E+11	53:39.0	-4.416355921	-15.81642528	1.232500076	0.186427161	11.12282753	90.41989899	0
P7	1.55797E+11	53:39.1	-4.297897941	-15.81436361	1.205500007	0.162372351	11.12862778	90.41989899	0
P7	1.55797E+11	53:39.2	-4.184711554	-15.8118887	1.17050004	0.128351301	11.13790512	90.41989899	0
P7	1.55797E+11	53:39.3	-4.07369242	-15.80377977	1.149500012	0.077854887	11.14102077	90.41989899	0
P7	1.55797E+11	53:39.4	-3.961421672	-15.7919647	1.148499966	0.011078164	11.14396	90.99929047	0
P7	1.55797E+11	53:39.5	-3.847766117	-15.78403138	1.147500038	-0.060222048	11.14575672	90.99929047	0
P7	1.55797E+11	53:39.6	-3.735707008	-15.78593813	1.130499959	-0.117599711	11.14905739	90.99929047	0
P7	1.55797E+11	53:39.7	-3.627888392	-15.79727947	1.101500034	-0.148923755	11.15429211	90.99929047	0
P7	1.55797E+11	53:39.8	-3.5221634	-15.81123376	1.082499981	-0.155292511	11.1641016	90.99929047	0
P7	1.55797E+11	53:39.9	-3.414726656	-15.8218885	1.084500074	-0.147959188	11.1697607	91.54680634	0
P7	1.55797E+11	53:40.0	-3.305111809	-15.82827315	1.092499971	-0.137324899	11.17395973	91.54680634	0
P7	1.55797E+11	53:40.1	-3.192993668	-15.82959025	1.105499983	-0.123370014	11.17741203	91.54680634	0
P7	1.55797E+11	53:40.2	-3.077953356	-15.82434524	1.124500036	-0.09791851	11.18648911	91.54680634	0
P7	1.55797E+11	53:40.3	-2.964383707	-15.81361673	1.12349999	-0.058231909	11.19046402	91.54680634	0
P7	1.55797E+11	53:40.4	-2.855108733	-15.79964511	1.103500009	-0.013365176	11.20018578	92.10686493	0
P7	1.55797E+11	53:40.5	-2.748484735	-15.78641326	1.088500023	0.020016072	11.2056694	92.10686493	0
P7	1.55797E+11	53:40.6	-2.641802222	-15.77618551	1.084500074	0.02857925	11.21057129	92.10686493	0
P7	1.55797E+11	53:40.7	-2.531807102	-15.76628155	1.100499988	0.01392091	11.2130518	92.10686493	0
P7	1.55797E+11	53:40.8	-2.419113791	-15.75515105	1.118499994	-0.008389791	11.21621609	92.10686493	0
P7	1.55797E+11	53:40.9	-2.309238002	-15.74599009	1.103500009	-0.022586877	11.21972179	92.65536499	0
P7	1.55797E+11	53:41.0	-2.207196477	-15.74325472	1.053500056	-0.028208483	11.22593784	92.65536499	0
P7	1.55797E+11	53:41.1	-2.113895385	-15.74518324	0.99150008	-0.041173581	11.23455524	92.65536499	0
P7	1.55797E+11	53:41.2	-2.026717905	-15.74334755	0.938500047	-0.080916606	11.23791027	92.65536499	0
P7	1.55797E+11	53:41.3	-1.940970615	-15.72886687	0.915500045	-0.152220413	11.24012184	92.65536499	0
P7	1.55797E+11	53:41.4	-1.852424668	-15.69933444	0.93050009	-0.235297531	11.24152374	92.65536499	0
P7	1.55797E+11	53:41.5	-1.761208989	-15.6583951	0.958500087	-0.292621225	11.24310589	93.21035004	0
P7	1.55797E+11	53:41.6	-1.67233891	-15.60886252	0.970500052	-0.292709649	11.24576187	93.21035004	0
P7	1.55797E+11	53:41.7	-1.590872323	-15.55371443	0.956500053	-0.232909203	11.25120163	93.21035004	0
P7	1.55797E+11	53:41.8	-1.5192425	-15.50215569	0.902500093	-0.145909846	11.25577164	93.21035004	0
P7	1.55797E+11	53:41.9	-1.457295516	-15.46252466	0.81250006	-0.086124711	11.25766563	93.21035004	0
P7	1.55797E+11	53:42.0	-1.400804284	-15.43261832	0.735500038	-0.096685432	11.25906277	93.21035004	0
P7	1.55797E+11	53:42.1	-1.342818391	-15.40607052	0.706500053	-0.18094869	11.26165009	93.21035004	0
P7	1.55797E+11	53:42.2	-1.278018112	-15.37842303	0.721500039	-0.298421741	11.26277828	93.7687912	0
P7	1.55797E+11	53:42.3	-1.205236797	-15.3479363	0.760500073	-0.386424929	11.26439953	93.7687912	0
P7	1.55797E+11	53:42.4	-1.127921636	-15.31695875	0.787500083	-0.394613564	11.26583004	93.7687912	0
P7	1.55797E+11	53:42.5	-1.051642374	-15.28815716	0.784500062	-0.313727021	11.2722311	93.7687912	0
P7	1.55797E+11	53:42.6	-0.979488941	-15.25930157	0.769500077	-0.179212064	11.27622032	93.7687912	0
P7	1.55797E+11	53:42.7	-0.911952632	-15.22878286	0.750500083	-0.049191371	11.27896976	93.7687912	0
P7	1.55797E+11	53:42.8	-0.847710866	-15.19562385	0.737500072	0.029102789	11.28095722	93.7687912	0
P7	1.55797E+11	53:42.9	-0.785708647	-15.15870181	0.73150003	0.040551089	11.28252411	94.3079071	0
P7	1.55797E+11	53:43.0	-0.726237146	-15.11910154	0.723500073	0.002905631	11.28357887	94.3079071	0
P7	1.55797E+11	53:43.1	-0.668784103	-15.07604508	0.720500052	-0.047869023	11.28538132	94.3079071	0
P7	1.55797E+11	53:43.2	-0.614996863	-15.03230352	0.703500032	-0.085266367	11.28802204	94.3079071	0
P7	1.55797E+11	53:43.3	-0.566129216	-14.9924824	0.661500037	-0.105346054	11.29194355	94.3079071	0
P7	1.55797E+11	53:43.4	-0.519164399	-14.95558772	0.63350004	-0.118935056	11.29391575	94.3079071	0
P7	1.55797E+11	53:43.5	-0.468753465	-14.92253343	0.624500036	-0.136895597	11.29526901	94.3079071	0
P7	1.55797E+11	53:43.6	-0.411795727	-14.90139898	0.612500072	-0.16168879	11.29706573	94.3079071	0
P7	1.55797E+11	53:43.7	-0.349500163	-14.89683962	0.601500034	-0.184528083	11.29866695	94.81668091	0
P7	1.55797E+11	53:43.8	-0.283094984	-14.90391231	0.61650008	-0.190059587	11.29960442	94.81668091	0
P7	1.55797E+11	53:43.9	-0.214181252	-14.91523816	0.642500043	-0.167455614	11.30078602	94.81668091	0
P7	1.55797E+11	53:44.0	-0.144433019	-14.92583105	0.663500071	-0.116144828	11.30311012	94.81668091	0
P7	1.55797E+11	53:44.1	-0.077470839	-14.93693341	0.662500083	-0.048660859	11.30654335	94.81668091	0
P7	1.55797E+11	53:44.2	-0.016174273	-14.95267945	0.64350003	0.015252424	11.30840302	94.81668091	0
P7	1.55797E+11	53:44.3	0.04291055	-14.97020756	0.635500073	0.056332398	11.30981922	94.81668091	0
P7	1.55797E+11	53:44.4	0.101476111	-14.98332873	0.625500023	0.06299635	11.31090355	94.81668091	0
P7	1.55797E+11	53:44.5	0.157076171	-14.98690042	0.592500031	0.03514808	11.31233406	95.33119965	0
P7	1.55797E+11	53:44.6	0.207886914	-14.98027622	0.548500061	-0.020084567	11.31399918	95.33119965	0
P7	1.55797E+11	53:44.7	0.255246738	-14.96634702	0.517500043	-0.09013214	11.31545448	95.33119965	0
P7	1.55797E+11	53:44.8	0.301235494	-14.94731071	0.503500044	-0.159094945	11.3181448	95.33119965	0
P7	1.55797E+11	53:44.9	0.343642313	-14.92948273	0.475500017	-0.215290084	11.32174778	95.33119965	0
P7	1.55797E+11	53:45.0	0.378999608	-14.91651496	0.419500023	-0.257134676	11.32387733	95.33119965	0
P7	1.55797E+11	53:45.1	0.406141981	-14.90668523	0.353500009	-0.291475177	11.32496071	95.33119965	0
P7	1.55797E+11	53:45.2	0.425221827	-14.90084066	0.279500008	-0.330403537	11.32616234	95.33119965	0
P7	1.55797E+11	53:45.3	0.439219847	-14.89864759	0.218500003	-0.382272959	11.3273344	95.33119965	0
P7	1.55797E+11	53:45.4	0.451573332	-14.89917019	0.177499995	-0.443613827	11.32821274	95.33119965	0
P7	1.55797E+11	53:45.5	0.462937415	-14.9028557	0.145500004	-0.50048995	11.32951164	95.33119965	0
P7	1.55797E+11	53:45.6	0.468705118	-14.90780184	0.095500007	-0.538024962	11.33066368	95.33119965	0
P7	1.55797E+11	53:45.7	0.470092004	-14.91408469	0.061500005	-0.543284118	11.33199692	95.33119965	0
P7	1.55797E+11	53:45.8	0.484364049	-14.92248122	0.126499996	-0.500900686	11.33311558	95.33119965	0
P7	1.55797E+11	53:45.9	0.518657282	-14.9310697	0.244500011	-0.398262441	11.33429241	95.33119965	0
P7	1.55797E+11	53:46.0	0.564869473	-14.94017899	0.340499997	-0.231527686	11.33550739	95.33119965	0
P7	1.55797E+11	53:46.1	0.618729183	-14.94945115	0.421500027	-0.008598629	11.33676243	95.33119965	0
P7	1.55797E+11	53:46.2	0.677355243	-14.95891611	0.489500016	0.244012654	11.33892059	95.85223389	0
P7	1.55797E+11	53:46.3	0.737715709	-14.97243498	0.542500079	0.479328066	11.34053707	95.85223389	0
P7	1.55797E+11	53:46.4	0.798414597	-14.98892746	0.580500066	0.647537112	11.34207535	95.85223389	0
P7	1.55797E+11	53:46.5	0.856503815	-15.00562803	0.590500057	0.716527522	11.34319782	95.85223389	0
P7	1.55797E+11	53:46.6	0.909839977	-15.02358716	0.579500079	0.682409525	11.3448143	95.85223389	0
P7	1.55797E+11	53:46.7	0.95915474	-15.04481085	0.566500068	0.568336427	11.34619141	95.85223389	0
P7	1.55797E+11	53:46.8	1.008362676	-15.06693143	0.566500068	0.414866835	11.34708023	95.85223389	0
P7	1.55797E+11	53:46.9	1.063942424	-15.083744	0.587500036	0.265905648	11.34810066	95.85223389	0
P7	1.55797E+11	53:47.0	1.127692519	-15.09375768	0.623500049	0.152543768	11.35018539	95.85223389	0
P7	1.55797E+11	53:47.1	1.196734465	-15.0998859	0.655500054	0.091064602	11.3515873	96.39040375	0
P7	1.55797E+11	53:47.2	1.268048065	-15.10679901	0.680500031	0.085060559	11.35293007	96.39040375	0
P7	1.55797E+11	53:47.3	1.338472046	-15.11673645	0.689500034	0.119229622	11.35857391	96.39040375	0
P7	1.55797E+11	53:47.4	1.408832	-15.12489045	0.696500063	0.166211084	11.36391068	96.39040375	0
P7	1.55797E+11	53:47.5	1.480672893	-15.12812974	0.708500028	0.199727461	11.36656284	96.39040375	0
P7	1.55797E+11	53:47.6	1.550247314	-15.13191291	0.700500071	0.202470347	11.36840343	96.39040375	0
P7	1.55797E+11	53:47.7	1.616533098	-15.1403066	0.685500085	0.172835857	11.36967754	96.39040375	0
P7	1.55797E+11	53:47.8	1.685438582	-15.15168142	0.700500071	0.125439048	11.37064457	96.39040375	0
P7	1.55797E+11	53:47.9	1.761442533	-15.16382505	0.743500054	0.08309003	11.37205601	96.95871735	0
P7	1.55797E+11	53:48.0	1.84310484	-15.17700156	0.78550005	0.065718472	11.37347698	96.95871735	0
P7	1.55797E+11	53:48.1	1.92680709	-15.19447188	0.813500047	0.082614504	11.37579632	96.95871735	0
P7	1.55797E+11	53:48.2	2.007342719	-15.21774198	0.815500081	0.12572591	11.37985325	96.95871735	0
P7	1.55797E+11	53:48.3	2.080483345	-15.24377022	0.786500037	0.170043454	11.38226604	96.95871735	0
P7	1.55797E+11	53:48.4	2.147291197	-15.26754748	0.746500075	0.184205517	11.38436985	96.95871735	0
P7	1.55797E+11	53:48.5	2.212026265	-15.28382825	0.71450007	0.148010224	11.38595676	96.95871735	0
P7	1.55797E+11	53:48.6	2.277916362	-15.29030198	0.696500063	0.064122804	11.38739777	97.49045563	0
P7	1.55797E+11	53:48.7	2.344840987	-15.28684291	0.684500039	-0.043818232	11.38894558	97.49045563	0
P7	1.55797E+11	53:48.8	2.41194472	-15.27156596	0.678500056	-0.139845699	11.39045906	97.49045563	0
P7	1.55797E+11	53:48.9	2.477016538	-15.24873184	0.671500027	-0.195495635	11.39143085	97.49045563	0
P7	1.55797E+11	53:49.0	2.536371999	-15.22733011	0.638500035	-0.208133504	11.39699173	97.49045563	0
P7	1.55797E+11	53:49.1	2.589318711	-15.21052742	0.591500044	-0.197743565	11.40384769	97.49045563	0
P7	1.55797E+11	53:49.2	2.637144853	-15.19833491	0.54550004	-0.191647947	11.40585423	97.49045563	0
P7	1.55797E+11	53:49.3	2.681290398	-15.18978204	0.503500044	-0.208930805	11.40742207	97.49045563	0
P7	1.55797E+11	53:49.4	2.723508071	-15.18503135	0.469500005	-0.25159049	11.4086771	97.49045563	0
P7	1.55797E+11	53:49.5	2.766019255	-15.18547401	0.449500024	-0.303118408	11.40957069	97.49045563	0
P7	1.55797E+11	53:49.6	2.811265392	-15.19169939	0.451500028	-0.338256747	11.41119671	98.03284454	0
P7	1.55797E+11	53:49.7	2.860975521	-15.20333565	0.476500005	-0.334822208	11.411973	98.03284454	0
P7	1.55797E+11	53:49.8	2.916795427	-15.2177451	0.520500064	-0.28093186	11.41274452	98.03284454	0
P7	1.55797E+11	53:49.9	2.979581343	-15.2315412	0.574500024	-0.177940592	11.41395473	98.03284454	0
P7	1.55797E+11	53:50.0	3.046139678	-15.24504956	0.615500033	-0.041588787	11.41614723	98.03284454	0
P7	1.55797E+11	53:50.1	3.110766538	-15.26089887	0.628500044	0.099194869	11.41766071	98.03284454	0
P7	1.55797E+11	53:50.2	3.17033228	-15.27929652	0.618500054	0.211892188	11.41870594	98.03284454	0
P7	1.55797E+11	53:50.3	3.224076111	-15.29891894	0.594500065	0.268441558	11.42011738	98.03284454	0
P7	1.55797E+11	53:50.4	3.271673631	-15.31613526	0.553500056	0.2529549	11.42196274	98.03284454	0
P7	1.55797E+11	53:50.5	3.313110221	-15.32686666	0.496500015	0.167394236	11.42322731	98.55257416	0
P7	1.55797E+11	53:50.6	3.348009117	-15.33099147	0.430500001	0.030408848	11.42418957	98.55257416	0
P7	1.55797E+11	53:50.7	3.377242452	-15.32971795	0.367500007	-0.129497215	11.4250679	98.55257416	0
P7	1.55797E+11	53:50.8	3.403743618	-15.32009103	0.324499995	-0.281623244	11.4260397	98.55257416	0
P7	1.55797E+11	53:50.9	3.429170979	-15.30045163	0.313500017	-0.397390515	11.42777824	98.55257416	0
P7	1.55797E+11	53:51.0	3.453914439	-15.27644203	0.316500008	-0.45615074	11.4294138	98.55257416	0
P7	1.55797E+11	53:51.1	3.48023777	-15.2502933	0.336500019	-0.447396964	11.43299294	98.55257416	0
P7	1.55797E+11	53:51.2	3.509595213	-15.21966078	0.377499998	-0.37183392	11.4352541	98.55257416	0
P7	1.55797E+11	53:51.3	3.538130031	-15.19007223	0.384499997	-0.249122575	11.43709946	98.55257416	0
P7	1.55797E+11	53:51.4	3.562182314	-15.16822119	0.343500018	-0.117359191	11.43838882	98.55257416	0
P7	1.55797E+11	53:51.5	3.583682517	-15.15456368	0.298500001	-0.019537289	11.43968296	98.55257416	0
P7	1.55797E+11	53:51.6	3.604555702	-15.14848814	0.25850001	0.013627938	11.44136715	98.55257416	0
P7	1.55797E+11	53:51.7	3.627713143	-15.14812288	0.243500009	-0.020567447	11.44282722	98.55257416	0
P7	1.55797E+11	53:51.8	3.656722777	-15.15209562	0.265500009	-0.092326902	11.44464874	98.55257416	0
P7	1.55797E+11	53:51.9	3.689349166	-15.1622182	0.292500019	-0.155003741	11.44581509	98.55257416	0
P7	1.55797E+11	53:52.0	3.724518451	-15.17842057	0.328500003	-0.167472422	11.4475832	98.55257416	0
P7	1.55797E+11	53:52.1	3.76231163	-15.19609158	0.364500016	-0.115045495	11.44921398	98.55257416	0
P7	1.55797E+11	53:52.2	3.797894411	-15.21275439	0.369500011	-0.016340857	11.45163059	98.55257416	0
P7	1.55797E+11	53:52.3	3.826762714	-15.22896851	0.344500005	0.086163528	11.4531498	99.07546997	0
P7	1.55797E+11	53:52.4	3.846947745	-15.24329311	0.296499997	0.144356981	11.45470715	99.07546997	0
P7	1.55797E+11	53:52.5	3.857664802	-15.25520063	0.232500002	0.128189802	11.4563818	99.07546997	0
P7	1.55797E+11	53:52.6	3.861850697	-15.26512428	0.178499997	0.038263295	11.45773888	99.07546997	0
P7	1.55797E+11	53:52.7	3.862953607	-15.27231339	0.132499993	-0.099905476	11.46213913	99.07546997	0
P7	1.55797E+11	53:52.8	3.861200759	-15.27817543	0.097500004	-0.246334523	11.46486282	99.07546997	0
P7	1.55797E+11	53:52.9	3.858399608	-15.28099477	0.0625	-0.363770366	11.46618176	99.07546997	0
P7	1.55797E+11	53:53.0	3.856289173	-15.2767281	0.0085	-0.43490085	11.46757793	99.07546997	0
P7	1.55797E+11	53:53.1	3.853883105	-15.26989609	0.0295	-0.449631691	11.46912575	99.07546997	0
P7	1.55797E+11	53:53.2	3.850585956	-15.26718348	0.033500001	-0.416660726	11.46971226	99.07546997	0
P7	1.55797E+11	53:53.3	3.846650964	-15.26656927	0.041500002	-0.347864419	11.47003937	99.07546997	0
P7	1.55797E+11	53:53.4	3.842523805	-15.26268015	0.055500004	-0.257434189	11.47108841	99.07546997	0
P7	1.55797E+11	53:53.5	3.838236012	-15.25902113	0.059500005	-0.158334076	11.4723978	99.07546997	0
P7	1.55797E+11	53:53.6	3.832221266	-15.26285288	0.058500003	-0.067361206	11.4732523	99.07546997	0
P7	1.55797E+11	53:53.7	3.822203296	-15.27262985	0.097500004	0.007329215	11.47422886	99.07546997	0
P7	1.55797E+11	53:53.8	3.807898323	-15.28288195	0.131500006	0.064907931	11.47501945	99.07546997	0
P7	1.55797E+11	53:53.9	3.791666045	-15.29109999	0.149499997	0.108190745	11.47612286	99.07546997	0
P7	1.55797E+11	53:54.0	3.77733754	-15.29792888	0.147499993	0.14120084	11.4773531	99.07546997	0
P7	1.55797E+11	53:54.1	3.768793841	-15.30413024	0.121500008	0.157868788	11.47847652	99.07546997	0
P7	1.55797E+11	53:54.2	3.76823784	-15.30710946	0.070500001	0.147834808	11.47950172	99.07546997	0
P7	1.55797E+11	53:54.3	3.775871485	-15.30431011	0.011500001	0.092527501	11.48062992	99.07546997	0
P7	1.55797E+11	53:54.4	3.790371188	-15.29642094	0.074500002	0.010246323	11.48221684	99.07546997	0
P7	1.55797E+11	53:54.5	3.810300468	-15.28595324	0.137500003	-0.064466834	11.48281288	99.07546997	0
P7	1.55797E+11	53:54.6	3.836014568	-15.27645367	0.196500003	-0.086514197	11.48400402	99.07546997	0
P7	1.55797E+11	53:54.7	3.866713473	-15.27049157	0.247500002	-0.031919673	11.48750973	99.07546997	0
P7	1.55797E+11	53:54.8	3.900012862	-15.26740201	0.28550002	0.092848472	11.49145508	99.07546997	0
P7	1.55797E+11	53:54.9	3.935262094	-15.26450046	0.319499999	0.242916122	11.49332047	99.07546997	0
P7	1.55797E+11	53:55.0	3.971930336	-15.26025904	0.346500009	0.365639299	11.49478054	99.07546997	0
P7	1.55797E+11	53:55.1	4.007234804	-15.2546633	0.353500009	0.426710397	11.49559593	99.07546997	0
P7	1.55797E+11	53:55.2	4.0381723	-15.24771532	0.336500019	0.414593428	11.4966011	99.07546997	0
P7	1.55797E+11	53:55.3	4.065045646	-15.23734968	0.317499995	0.344789118	11.49840355	99.07546997	0
P7	1.55797E+11	53:55.4	4.08917838	-15.22041962	0.311500013	0.242383808	11.49954128	99.07546997	0
P7	1.55797E+11	53:55.5	4.108876443	-15.20021965	0.294499993	0.135993287	11.50018597	99.07546997	0
P7	1.55797E+11	53:55.6	4.124372707	-15.18130261	0.265500009	0.035557903	11.50115204	99.07546997	0
P7	1.55797E+11	53:55.7	4.140583996	-15.16292513	0.259499997	-0.046922233	11.50261688	99.07546997	0
P7	1.55797E+11	53:55.8	4.160022192	-15.14429903	0.270500004	-0.101182424	11.50369644	99.07546997	0
P7	1.55797E+11	53:55.9	4.182230055	-15.12545352	0.281500012	-0.122107647	11.50430202	99.07546997	0
P7	1.55797E+11	53:56.0	4.206427924	-15.10567063	0.29550001	-0.109918274	11.50472641	99.07546997	0
P7	1.55797E+11	53:56.1	4.23148214	-15.08335705	0.313500017	-0.070217483	11.50615692	99.07546997	0
P7	1.55797E+11	53:56.2	4.256890141	-15.05881499	0.330500007	-0.014641171	11.50708008	99.07546997	0
P7	1.55797E+11	53:56.3	4.282335014	-15.03419334	0.338500023	0.042186409	11.50786591	99.07546997	0
P7	1.55797E+11	53:56.4	4.308329911	-15.00978181	0.345500022	0.088458434	11.5090189	99.60457611	0
P7	1.55797E+11	53:56.5	4.332777197	-14.98401301	0.3495	0.115915582	11.51000977	99.60457611	0
P7	1.55797E+11	53:56.6	4.350654176	-14.95756271	0.32950002	0.118051514	11.51139164	99.60457611	0
P7	1.55797E+11	53:56.7	4.362031746	-14.93410013	0.291500002	0.091987938	11.5120945	99.60457611	0
P7	1.55797E+11	53:56.8	4.370636031	-14.91483306	0.253500015	0.040313233	11.51296902	99.60457611	0
P7	1.55797E+11	53:56.9	4.380075677	-14.8964567	0.239500001	-0.028937731	11.51413536	99.60457611	0
P7	1.55797E+11	53:57.0	4.393917091	-14.87546324	0.255500019	-0.09863019	11.51584435	99.60457611	0
P7	1.55797E+11	53:57.1	4.41237244	-14.85312868	0.273499995	-0.146358237	11.51692867	99.60457611	0
P7	1.55797E+11	53:57.2	4.433842215	-14.83373032	0.273499995	-0.156346142	11.51761246	99.60457611	0
P7	1.55797E+11	53:57.3	4.458027634	-14.81704564	0.276500016	-0.126560196	11.51836872	99.60457611	0
P7	1.55797E+11	53:57.4	4.485269916	-14.79799772	0.303499997	-0.067736708	11.51991177	99.60457611	0
P7	1.55797E+11	53:57.5	4.515430603	-14.77385053	0.344500005	0.004054457	11.52153301	99.60457611	0
P7	1.55797E+11	53:57.6	4.547914627	-14.7467019	0.379500002	0.074919038	11.52218246	99.60457611	0
P7	1.55797E+11	53:57.7	4.582374452	-14.71911979	0.404500008	0.13760291	11.52301788	99.60457611	0
P7	1.55797E+11	53:57.8	4.617812953	-14.69197142	0.42050001	0.189708874	11.52471161	99.60457611	0
P7	1.55797E+11	53:57.9	4.652026889	-14.66688491	0.418500006	0.225754917	11.52589321	99.60457611	0
P7	1.55797E+11	53:58.0	4.684027722	-14.64500741	0.402500004	0.235862508	11.5267477	100.1282272	0
P7	1.55797E+11	53:58.1	4.714594706	-14.62532772	0.387500018	0.212015375	11.52732468	100.1282272	0
P7	1.55797E+11	53:58.2	4.7445393	-14.60663063	0.37650001	0.154984444	11.52816391	100.1282272	0
P7	1.55797E+11	53:58.3	4.772539767	-14.59109583	0.351500005	0.074951254	11.52944374	100.1282272	0
P7	1.55797E+11	53:58.4	4.794864825	-14.58117433	0.29550001	-0.014734924	11.53009319	100.1282272	0
P7	1.55797E+11	53:58.5	4.809961467	-14.57603002	0.228500009	-0.106007852	11.53127956	100.1282272	0
P7	1.55797E+11	53:58.6	4.817737012	-14.57759434	0.152500004	-0.201088205	11.53242683	100.1282272	0
P7	1.55797E+11	53:58.7	4.819555396	-14.59339206	0.108500004	-0.299160242	11.53381348	100.1282272	0
P7	1.55797E+11	53:58.8	4.817915098	-14.6213273	0.171499997	-0.376380473	11.53469276	100.1282272	0
P7	1.55797E+11	53:58.9	4.812243991	-14.64207311	0.159500003	-0.412695795	11.53620148	100.1282272	0
P7	1.55797E+11	53:59.0	4.802614959	-14.6437323	0.083500005	-0.400898874	11.5369873	100.1282272	0
P7	1.55797E+11	53:59.1	4.792501035	-14.63340026	0.072500005	-0.348169267	11.53794956	100.1282272	0
P7	1.55797E+11	53:59.2	4.784534022	-14.6230003	0.079500005	-0.276611894	11.53936481	100.1282272	0
P7	1.55797E+11	53:59.3	4.776116728	-14.61704976	0.087500006	-0.211345822	11.5402441	100.1282272	0
P7	1.55797E+11	53:59.4	4.76536466	-14.61485707	0.105500005	-0.16244711	11.54126453	100.1282272	0
P7	1.55797E+11	53:59.5	4.754378443	-14.61567681	0.110500008	-0.12082056	11.54178715	100.1282272	0
P7	1.55797E+11	53:59.6	4.744305225	-14.61792089	0.108500004	-0.077117383	11.54279327	100.1282272	0
P7	1.55797E+11	53:59.7	4.735779167	-14.6197432	0.099500008	-0.03129641	11.54336452	100.1282272	0
P7	1.55797E+11	53:59.8	4.728443734	-14.6206043	0.089500003	0.006094061	11.54403305	100.1282272	0
P7	1.55797E+11	53:59.9	4.721418791	-14.62191161	0.084500007	0.02463066	11.54467297	100.1282272	0
P7	1.55797E+11	54:00.0	4.715172166	-14.62443953	0.076500006	0.014322495	11.54625034	100.1282272	0
P7	1.55797E+11	54:00.1	4.711070457	-14.62713738	0.061500005	-0.016452869	11.54794884	100.1282272	0
P7	1.55797E+11	54:00.2	4.709561957	-14.63030548	0.044500005	-0.048504028	11.54876423	100.1282272	0
P7	1.55797E+11	54:00.3	4.708941263	-14.63567169	0.047500003	-0.072411858	11.54930687	100.1282272	0
P7	1.55797E+11	54:00.4	4.708634711	-14.63771119	0.0295	-0.088681787	11.54996109	100.1282272	0
P7	1.55797E+11	54:00.5	4.709492948	-14.62919297	0.038500004	-0.094095647	11.55136681	100.1282272	0
P7	1.55797E+11	54:00.6	4.711052518	-14.61261641	0.098500006	-0.080674879	11.55295944	100.1282272	0
P7	1.55797E+11	54:00.7	4.71257299	-14.59063872	0.1505	-0.039141107	11.55395985	100.1282272	0
P7	1.55797E+11	54:00.8	4.715246965	-14.55640222	0.2465	0.043206837	11.55532742	100.1282272	0
P7	1.55797E+11	54:00.9	4.721538181	-14.50392539	0.389500022	0.176481351	11.55640602	100.1282272	0
P7	1.55797E+11	54:01.0	4.733285711	-14.4364638	0.527500033	0.36029774	11.55735397	100.1282272	0
P7	1.55797E+11	54:01.1	4.751819151	-14.35775449	0.654500067	0.576752365	11.55807114	100.1282272	0
P7	1.55797E+11	54:01.2	4.777844371	-14.27128146	0.765500069	0.796275675	11.55894089	100.1282272	0
P7	1.55797E+11	54:01.3	4.81022958	-14.18078231	0.853500068	0.981672823	11.56261253	100.1282272	0
P7	1.55797E+11	54:01.4	4.845538138	-14.08545961	0.932500064	1.101232171	11.56585407	100.7106171	0
P7	1.55797E+11	54:01.5	4.880189834	-13.98506855	1.000499964	1.137603521	11.56738281	100.7106171	0
P7	1.55797E+11	54:01.6	4.912501261	-13.880165	1.054499984	1.097050786	11.57022476	100.7106171	0
P7	1.55797E+11	54:01.7	4.94188838	-13.77063372	1.102499962	1.00243926	11.57168961	100.7106171	0
P7	1.55797E+11	54:01.8	4.966078865	-13.65935174	1.125499964	0.876451552	11.57406235	100.7106171	0
P7	1.55797E+11	54:01.9	4.981183655	-13.54822152	1.12650001	0.739836216	11.57710934	101.2647171	0
P7	1.55797E+11	54:02.0	4.987386768	-13.4365985	1.128499985	0.602695763	11.58628464	101.2647171	0
P7	1.55797E+11	54:02.1	4.990700174	-13.32364898	1.137500048	0.468340695	11.5936327	101.2647171	0
P7	1.55797E+11	54:02.2	4.996102591	-13.2083988	1.153499961	0.343621701	11.59624004	101.2647171	0
P7	1.55797E+11	54:02.3	5.005942162	-13.08977477	1.178500056	0.24095422	11.59808064	101.2647171	0
P7	1.55797E+11	54:02.4	5.022192216	-12.96593479	1.218500018	0.17477037	11.59999466	101.8484497	0
P7	1.55797E+11	54:02.5	5.042906235	-12.84095815	1.238499999	0.150079131	11.60359859	101.8484497	0
P7	1.55797E+11	54:02.6	5.064010083	-12.71898928	1.230499983	0.155754179	11.60944843	101.8484497	0
P7	1.55797E+11	54:02.7	5.082580008	-12.59740062	1.230499983	0.17124553	11.6147213	101.8484497	0
P7	1.55797E+11	54:02.8	5.097839247	-12.47402339	1.24150002	0.177105784	11.61774445	101.8484497	0
P7	1.55797E+11	54:02.9	5.109999577	-12.34797549	1.257500052	0.164043158	11.6191597	102.4726181	0
P7	1.55797E+11	54:03.0	5.115536506	-12.22073872	1.264500022	0.135932192	11.62111282	102.4726181	0
P7	1.55797E+11	54:03.1	5.111419722	-12.09504412	1.256500006	0.104329258	11.62390614	102.4726181	0
P7	1.55797E+11	54:03.2	5.101021888	-11.97016038	1.253499985	0.078078829	11.63095665	102.4726181	0
P7	1.55797E+11	54:03.3	5.089935781	-11.84225166	1.272500038	0.061831228	11.63700199	102.9787369	0
P7	1.55797E+11	54:03.4	5.080558596	-11.70846463	1.311500072	0.058696508	11.64010239	102.9787369	0
P7	1.55797E+11	54:03.5	5.073768131	-11.56970129	1.34950006	0.071984999	11.6418848	102.9787369	0
P7	1.55797E+11	54:03.6	5.069664354	-11.43011912	1.365499973	0.100954533	11.64332008	102.9787369	0
P7	1.55797E+11	54:03.7	5.066582826	-11.29190622	1.368499994	0.139250636	11.64714336	103.5295792	0
P7	1.55797E+11	54:03.8	5.063655253	-11.15440153	1.371500015	0.175221726	11.65490246	103.5295792	0
P7	1.55797E+11	54:03.9	5.060836889	-11.01779366	1.370500088	0.192395151	11.66046906	103.5295792	0
P7	1.55797E+11	54:04.0	5.058040886	-10.88015822	1.377500057	0.182146132	11.6639452	103.5295792	0
P7	1.55797E+11	54:04.1	5.055339178	-10.73907332	1.400500059	0.15094237	11.66578102	104.0825272	0
P7	1.55797E+11	54:04.2	5.052878357	-10.59539968	1.419499993	0.116115347	11.66878414	104.0825272	0
P7	1.55797E+11	54:04.3	5.048765727	-10.45345743	1.415500045	0.092241541	11.67299271	104.0825272	0
P7	1.55797E+11	54:04.4	5.039527257	-10.31686911	1.387500048	0.079859823	11.68099117	104.0825272	0
P7	1.55797E+11	54:04.5	5.026490205	-10.17990065	1.387500048	0.071252152	11.68571281	104.6424408	0
P7	1.55797E+11	54:04.6	5.013281835	-10.03635561	1.424499989	0.060639139	11.68888664	104.6424408	0
P7	1.55797E+11	54:04.7	5.001330803	-9.889690288	1.446500063	0.049160764	11.690732	104.6424408	0
P7	1.55797E+11	54:04.8	4.9934557	-9.746019443	1.433500051	0.042068422	11.69491196	104.6424408	0
P7	1.55797E+11	54:04.9	4.992998302	-9.606095373	1.411499977	0.042004656	11.70143032	105.2172241	0
P7	1.55797E+11	54:05.0	4.999188119	-9.465763202	1.411499977	0.044752553	11.70769978	105.2172241	0
P7	1.55797E+11	54:05.1	5.00693678	-9.32345504	1.422500014	0.042359781	11.71161652	105.2172241	0
P7	1.55797E+11	54:05.2	5.011630752	-9.1804904	1.426500082	0.030957639	11.714468	105.2172241	0
P7	1.55797E+11	54:05.3	5.01118933	-9.039295555	1.416499972	0.012535104	11.71578121	105.784317	0
P7	1.55797E+11	54:05.4	5.006601647	-8.904204207	1.378499985	-0.010584529	11.72218704	105.784317	0
P7	1.55797E+11	54:05.5	5.000576175	-8.774942003	1.336500049	-0.039374273	11.72897434	105.784317	0
P7	1.55797E+11	54:05.6	4.994260895	-8.645386241	1.326500058	-0.073722884	11.73634243	105.784317	0
P7	1.55797E+11	54:05.7	4.987857191	-8.511140405	1.344500065	-0.109247878	11.74049282	106.3129883	0
P7	1.55797E+11	54:05.8	4.982614329	-8.372066695	1.369500041	-0.134807736	11.74193859	106.3129883	0
P7	1.55797E+11	54:05.9	4.982146905	-8.230264597	1.388499975	-0.133510128	11.74521446	106.3129883	0
P7	1.55797E+11	54:06.0	4.988367647	-8.08883037	1.39349997	-0.095983051	11.75181198	106.3129883	0
P7	1.55797E+11	54:06.1	5.000290375	-7.948355142	1.394500017	-0.031102965	11.75775909	106.8759079	0
P7	1.55797E+11	54:06.2	5.015928253	-7.80383402	1.425500035	0.040882561	11.76173782	106.8759079	0
P7	1.55797E+11	54:06.3	5.030237217	-7.650735795	1.485499978	0.10498523	11.76512241	106.8759079	0
P7	1.55797E+11	54:06.4	5.038375413	-7.490268983	1.543500066	0.160196006	11.76696301	106.8759079	0
P7	1.55797E+11	54:06.5	5.039150596	-7.327954852	1.57249999	0.212458476	11.77196789	107.4975204	0
P7	1.55797E+11	54:06.6	5.032459844	-7.166369925	1.585500002	0.265363634	11.77752972	107.4975204	0
P7	1.55797E+11	54:06.7	5.019361116	-6.999447603	1.633500099	0.317252517	11.7835989	107.4975204	0
P7	1.55797E+11	54:06.8	5.004776437	-6.817798768	1.738499999	0.367175043	11.78725052	108.0088348	0
P7	1.55797E+11	54:06.9	4.99546063	-6.621079315	1.855500102	0.421001881	11.78949261	108.0088348	0
P7	1.55797E+11	54:07.0	4.996157333	-6.418523736	1.925500035	0.486632138	11.79349136	108.0088348	0
P7	1.55797E+11	54:07.1	5.009294074	-6.216784534	1.9575001	0.563207269	11.79741192	108.6098633	0
P7	1.55797E+11	54:07.2	5.03075283	-6.017294727	1.97450006	0.632362664	11.80343723	108.6098633	0
P7	1.55797E+11	54:07.3	5.048979353	-5.815162646	2.008500099	0.667392671	11.81106472	108.6098633	0
P7	1.55797E+11	54:07.4	5.055086331	-5.604701099	2.069499969	0.651853979	11.8214159	109.2236557	0
P7	1.55797E+11	54:07.5	5.046718112	-5.385417887	2.138499975	0.595084369	11.83525848	109.2236557	0
P7	1.55797E+11	54:07.6	5.026531826	-5.158294087	2.208500147	0.530393243	11.84684086	109.2236557	0
P7	1.55797E+11	54:07.7	5.003335085	-4.923952173	2.27850008	0.49467665	11.88755894	109.9063721	0
P7	1.55797E+11	54:07.8	4.988691812	-4.681720826	2.350500107	0.506883442	11.91316891	109.9063721	0
P7	1.55797E+11	54:07.9	4.989082103	-4.435331948	2.401499987	0.554005325	11.92936993	109.9063721	0
P7	1.55797E+11	54:08.0	5.002400954	-4.191307465	2.413500071	0.599226594	11.94584465	110.6390152	0
P7	1.55797E+11	54:08.1	5.020188597	-3.948154627	2.425500154	0.608474791	11.99224091	110.6390152	0
P7	1.55797E+11	54:08.2	5.033224607	-3.697012717	2.48450017	0.57491374	12.02220249	110.6390152	0
P7	1.55797E+11	54:08.3	5.035596916	-3.43379557	2.569499969	0.518591523	12.04137707	111.3972549	0
P7	1.55797E+11	54:08.4	5.025686931	-3.162920999	2.637500048	0.470456332	12.05280781	111.3972549	0
P7	1.55797E+11	54:08.5	5.007896436	-2.889977652	2.67750001	0.453047961	12.08511734	111.9417801	0
P7	1.55797E+11	54:08.6	4.994357568	-2.617119072	2.698500156	0.465697616	12.10922337	111.9417801	0
P7	1.55797E+11	54:08.7	4.998772962	-2.344996505	2.708500147	0.485699654	12.12806129	112.4868393	0
P7	1.55797E+11	54:08.8	5.024225349	-2.07495444	2.710500002	0.481887698	12.14078617	112.4868393	0
P7	1.55797E+11	54:08.9	5.059583748	-1.803468567	2.729500055	0.438079178	12.18785191	113.0317688	0
P7	1.55797E+11	54:09.0	5.089173866	-1.524794723	2.775500059	0.364245147	12.22640133	113.0317688	0
P7	1.55797E+11	54:09.1	5.103648521	-1.238900252	2.82249999	0.289601028	12.24515152	113.598053	0
P7	1.55797E+11	54:09.2	5.101103812	-0.950767371	2.845499992	0.243101269	12.26133347	113.598053	0
P7	1.55797E+11	54:09.3	5.089871491	-0.66323631	2.854500055	0.234458596	12.29831028	114.1738815	0
P7	1.55797E+11	54:09.4	5.084280367	-0.376720118	2.858500004	0.247709751	12.32661629	114.1738815	0
P7	1.55797E+11	54:09.5	5.092100338	-0.094664839	2.837500095	0.251367033	12.34672356	114.7424545	0
P7	1.55797E+11	54:09.6	5.11386733	0.180187961	2.796500206	0.219125122	12.36237335	114.7424545	0
P7	1.55797E+11	54:09.7	5.139508493	0.450886913	2.764500141	0.144206405	12.41722202	115.290062	0
P7	1.55797E+11	54:09.8	5.152909647	0.72346753	2.758500099	0.042115275	12.45751953	115.290062	0
P7	1.55797E+11	54:09.9	5.149454546	0.998902011	2.762500048	-0.059160162	12.47592258	115.8381653	0
P7	1.55797E+11	54:10.0	5.134401029	1.273659681	2.753499985	-0.132549912	12.49479961	115.8381653	0
P7	1.55797E+11	54:10.1	5.117678222	1.545343698	2.731500149	-0.165705293	12.53641605	116.3855286	0
P7	1.55797E+11	54:10.2	5.109075221	1.809779773	2.681500196	-0.17035991	12.56544876	116.3855286	0
P7	1.55797E+11	54:10.3	5.111925258	2.058453768	2.574500084	-0.180192873	12.58216286	116.898674	0
P7	1.55797E+11	54:10.4	5.123641346	2.288345635	2.435500145	-0.233333185	12.59858894	116.898674	0
P7	1.55797E+11	54:10.5	5.136488441	2.509094334	2.340500116	-0.346890181	12.6608305	116.898674	0
P7	1.55797E+11	54:10.6	5.149146877	2.731097098	2.304500103	-0.503155231	12.68507767	117.5723495	0
P7	1.55797E+11	54:10.7	5.16999784	2.94845156	2.245500088	-0.660952449	12.70281696	117.5723495	0
P7	1.55797E+11	54:10.8	5.207550501	3.145491466	2.104500055	-0.784330964	12.72330093	117.5723495	0
P7	1.55797E+11	54:10.9	5.262275715	3.31757221	1.9375	-0.864305437	12.74963379	118.1696396	0
P7	1.55797E+11	54:11.0	5.321359289	3.475260456	1.8125	-0.918875754	12.76598644	118.1696396	0
P7	1.55797E+11	54:11.1	5.365060928	3.630849598	1.727500081	-0.973023474	12.78897476	118.1696396	0
P7	1.55797E+11	54:11.2	5.377838423	3.785534095	1.638500094	-1.035878539	12.79498005	118.1696396	0
P7	1.55797E+11	54:11.3	5.366308312	3.9306584	1.524500012	-1.095636964	12.80030727	118.7914886	0
P7	1.55797E+11	54:11.4	5.347407157	4.056931899	1.372500062	-1.138198256	12.8046093	118.7914886	0
P7	1.55797E+11	54:11.5	5.315677588	4.160552582	1.199499965	-1.163895488	12.83468723	118.7914886	0
P7	1.55797E+11	54:11.6	5.25095376	4.240151246	1.066500068	-1.185014009	12.86437511	118.7914886	0
P7	1.55797E+11	54:11.7	5.137180476	4.29468064	1.092499971	-1.194356561	12.87450218	118.7914886	0
P7	1.55797E+11	54:11.8	4.976426003	4.325096087	1.294499993	-1.141969323	12.88372517	119.3460922	0
P7	1.55797E+11	54:11.9	4.784322044	4.335367681	1.544499993	-0.949902296	12.89305687	119.3460922	0
P7	1.55797E+11	54:12.0	4.569644957	4.33139083	1.799500108	-0.55344075	12.90336418	119.3460922	0
P7	1.55797E+11	54:12.1	4.334283244	4.31787587	2.056499958	0.043292571	12.94849586	119.9882736	0
P7	1.55797E+11	54:12.2	4.092214122	4.308432022	2.224500179	0.736330748	12.96841335	119.9882736	0
P7	1.55797E+11	54:12.3	3.850862074	4.312916962	2.319499969	1.361660719	12.98539543	119.9882736	0
P7	1.55797E+11	54:12.4	3.586968145	4.316951426	2.524500132	1.794570446	13.00295448	120.7355881	0
P7	1.55797E+11	54:12.5	3.289869393	4.308569413	2.792500019	2.001118898	13.0501709	120.7355881	0
P7	1.55797E+11	54:12.6	2.981103137	4.294804592	2.942500114	2.02437973	13.07430172	121.3418579	0
P7	1.55797E+11	54:12.7	2.670760233	4.278007104	3.022500038	1.946216226	13.09163094	121.3418579	0
P7	1.55797E+11	54:12.8	2.344307235	4.25112717	3.174500227	1.846337795	13.12159157	121.9801483	0
P7	1.55797E+11	54:12.9	2.000097096	4.222350094	3.333500147	1.756523013	13.16615677	121.9801483	0
P7	1.55797E+11	54:13.0	1.650534087	4.209201321	3.413500071	1.660241127	13.18793964	122.6751862	0
P7	1.55797E+11	54:13.1	1.301055965	4.218810644	3.452500105	1.536863089	13.19968796	122.6751862	0
P7	1.55797E+11	54:13.2	0.949404785	4.245940441	3.497500181	1.381097674	13.23763657	123.3772736	0
P7	1.55797E+11	54:13.3	0.592508125	4.276212028	3.552500248	1.197974324	13.28575706	123.3772736	0
P7	1.55797E+11	54:13.4	0.233525706	4.296787268	3.582500219	1.001157045	13.30808067	124.0949554	0
P7	1.55797E+11	54:13.5	-0.124276468	4.303225541	3.586500168	0.811570048	13.32330608	124.0949554	0
P7	1.55797E+11	54:13.6	-0.480836769	4.301772234	3.583500147	0.636494815	13.3661375	124.8093338	0
P7	1.55797E+11	54:13.7	-0.836890087	4.303713665	3.581500053	0.474340796	13.43389606	124.8093338	0
P7	1.55797E+11	54:13.8	-1.190594858	4.313810441	3.566500187	0.329025745	13.45507336	125.5191956	0
P7	1.55797E+11	54:13.9	-1.537104473	4.331286771	3.51850009	0.201466158	13.46728992	125.5191956	0
P7	1.55797E+11	54:14.0	-1.876278623	4.351084554	3.462500095	0.080275394	13.51766586	126.2058945	0
P7	1.55797E+11	54:14.1	-2.209085623	4.365254595	3.40350008	-0.045838814	13.58469772	126.2058945	0
P7	1.55797E+11	54:14.2	-2.522991284	4.372753459	3.265500069	-0.187632829	13.60416508	126.8529663	0
P7	1.55797E+11	54:14.3	-2.802856933	4.377553384	3.020500183	-0.367268234	13.63884258	126.8529663	0
P7	1.55797E+11	54:14.4	-3.052971992	4.378475284	2.773500204	-0.606365979	13.72799778	127.3829803	0
P7	1.55797E+11	54:14.5	-3.288043253	4.368024363	2.596500158	-0.904753327	13.81480026	127.3829803	0
P7	1.55797E+11	54:14.6	-3.509955078	4.337851372	2.435500145	-1.23127532	13.83626938	127.3829803	0
P7	1.55797E+11	54:14.7	-3.706731088	4.280493344	2.227499962	-1.536110878	13.84804726	128.0440369	0
P7	1.55797E+11	54:14.8	-3.868101217	4.188805397	2.000499964	-1.772448897	13.8791647	128.0440369	0
P7	1.55797E+11	54:14.9	-3.992145442	4.049653078	1.865500093	-1.907196522	13.91595745	128.0440369	0
P7	1.55797E+11	54:15.0	-4.080598977	3.860701883	1.891499996	-1.916112423	13.93608379	128.6061707	0
P7	1.55797E+11	54:15.1	-4.135153988	3.64307802	1.97450006	-1.78315866	13.95701218	128.6061707	0
P7	1.55797E+11	54:15.2	-4.165388574	3.40655893	2.114500046	-1.491978407	13.98351097	128.6061707	0
P7	1.55797E+11	54:15.3	-4.189955873	3.145104297	2.355499983	-1.034171343	14.01943398	129.3300781	0
P7	1.55797E+11	54:15.4	-4.222062206	2.858539834	2.621500015	-0.42889455	14.04570293	129.3300781	0
P7	1.55797E+11	54:15.5	-4.263554913	2.550669083	2.867500067	0.264661789	14.06480026	129.9290466	0
P7	1.55797E+11	54:15.6	-4.307391098	2.216139408	3.133500099	0.959761083	14.099473	129.9290466	0
P7	1.55797E+11	54:15.7	-4.342780221	1.85373887	3.399500132	1.566404581	14.13352013	130.6304626	0
P7	1.55797E+11	54:15.8	-4.365317649	1.481449517	3.557500124	2.007767439	14.1618309	130.6304626	0
P7	1.55797E+11	54:15.9	-4.38251473	1.106285803	3.658500195	2.247128725	14.18525887	131.3789673	0
P7	1.55797E+11	54:16.0	-4.40630506	0.721551647	3.780500174	2.290416241	14.2299757	131.3789673	0
P7	1.55797E+11	54:16.1	-4.444038013	0.33036058	3.875500202	2.168897629	14.25619602	132.1573334	0
P7	1.55797E+11	54:16.2	-4.494809751	-0.061495788	3.927500248	1.924816728	14.27489281	132.1573334	0
P7	1.55797E+11	54:16.3	-4.54634766	-0.45622288	3.972500086	1.618234873	14.3391161	132.9505463	0
P7	1.55797E+11	54:16.4	-4.584208727	-0.857102976	4.019500256	1.310143113	14.38025379	132.9505463	0
P7	1.55797E+11	54:16.5	-4.603570002	-1.262725188	4.053500175	1.036277056	14.3995409	133.759079	0
P7	1.55797E+11	54:16.6	-4.611227437	-1.672587564	4.08550024	0.813157022	14.42300797	133.759079	0
P7	1.55797E+11	54:16.7	-4.619593933	-2.083202758	4.100500584	0.641893864	14.48628426	134.5797119	0
P7	1.55797E+11	54:16.8	-4.634827845	-2.481689464	4.036500454	0.499452502	14.51083946	134.5797119	0
P7	1.55797E+11	54:16.9	-4.657758828	-2.856438704	3.887500048	0.342460752	14.5232811	135.3538818	0
P7	1.55797E+11	54:17.0	-4.684353987	-3.207839262	3.714500189	0.134255067	14.5960207	135.3538818	0
P7	1.55797E+11	54:17.1	-4.708559981	-3.534654884	3.51150012	-0.149172828	14.66142559	136.0339966	0
P7	1.55797E+11	54:17.2	-4.733336912	-3.823952242	3.214500189	-0.523758531	14.69018078	136.0339966	0
P7	1.55797E+11	54:17.3	-4.763180761	-4.070691679	2.862500191	-0.980703533	14.7220459	136.5728149	0
P7	1.55797E+11	54:17.4	-4.794746532	-4.284415403	2.541500092	-1.480953455	14.84592819	136.5728149	0
P7	1.55797E+11	54:17.5	-4.821275537	-4.47306342	2.253499985	-1.970499277	14.87771511	136.5728149	0
P7	1.55797E+11	54:17.6	-4.839319866	-4.632706744	1.941500068	-2.400152922	14.88851547	137.1399689	0
P7	1.55797E+11	54:17.7	-4.845787372	-4.753512763	1.569500089	-2.74021554	14.90993118	137.1399689	0
P7	1.55797E+11	54:17.8	-4.833411053	-4.828651246	1.148499966	-2.993777514	14.93049335	137.1399689	0
P7	1.55797E+11	54:17.9	-4.796543885	-4.856364583	0.73150003	-3.191612482	14.94576168	137.1399689	0
P7	1.55797E+11	54:18.0	-4.737260308	-4.838707853	0.458500028	-3.348582029	14.95911121	137.1399689	0
P7	1.55797E+11	54:18.1	-4.661724871	-4.782271211	0.556500077	-3.401046276	14.97054672	137.1399689	0
P7	1.55797E+11	54:18.2	-4.570157094	-4.697737715	0.856500089	-3.22854495	14.9866991	137.1399689	0
P7	1.55797E+11	54:18.3	-4.461382027	-4.595098193	1.161499977	-2.714740038	15.00223637	137.1399689	0
P7	1.55797E+11	54:18.4	-4.343227054	-4.483669341	1.384500027	-1.836093545	15.02125931	137.657959	0
P7	1.55797E+11	54:18.5	-4.225107877	-4.367804699	1.523500085	-0.715892613	15.03696823	137.657959	0
P7	1.55797E+11	54:18.6	-4.109380043	-4.243628613	1.637500048	0.399469227	15.06548309	137.657959	0
P7	1.55797E+11	54:18.7	-3.994088334	-4.109275645	1.74150002	1.25222826	15.07680702	138.1698914	0
P7	1.55797E+11	54:18.8	-3.874312419	-3.973917461	1.807500005	1.695539236	15.09286118	138.1698914	0
P7	1.55797E+11	54:18.9	-3.742208631	-3.848365576	1.842500091	1.738762498	15.11261272	138.1698914	0
P7	1.55797E+11	54:19.0	-3.596294203	-3.735773645	1.863499999	1.513124585	15.13466835	138.7155457	0
P7	1.55797E+11	54:19.1	-3.443978046	-3.637493139	1.845499992	1.175779462	15.16368198	138.7155457	0
P7	1.55797E+11	54:19.2	-3.291129043	-3.559703546	1.776500106	0.837605596	15.20154285	138.7155457	0
P7	1.55797E+11	54:19.3	-3.140997828	-3.51094583	1.665500045	0.522798777	15.21993637	139.2233276	0
P7	1.55797E+11	54:19.4	-2.997270422	-3.500246126	1.526499987	0.211411774	15.23698235	139.2233276	0
P7	1.55797E+11	54:19.5	-2.863638754	-3.535754126	1.40350008	-0.109568439	15.2701664	139.2233276	0
P7	1.55797E+11	54:19.6	-2.743310463	-3.616774456	1.355499983	-0.417956024	15.28918457	139.2233276	0
P7	1.55797E+11	54:19.7	-2.635325293	-3.735822822	1.415500045	-0.653460085	15.30553246	139.7767487	0
P7	1.55797E+11	54:19.8	-2.533396396	-3.884456692	1.566500068	-0.741214514	15.31988811	139.7767487	0
P7	1.55797E+11	54:19.9	-2.43491621	-4.051275846	1.72450006	-0.631706178	15.32964802	139.7767487	0
P7	1.55797E+11	54:20.0	-2.346915712	-4.220705168	1.793500066	-0.339086622	15.34297371	140.3409271	0
P7	1.55797E+11	54:20.1	-2.272138624	-4.380902691	1.774500012	0.047283541	15.35940933	140.3409271	0
P7	1.55797E+11	54:20.2	-2.200528105	-4.527492917	1.727500081	0.392294377	15.4440136	140.3409271	0
P7	1.55797E+11	54:20.3	-2.122757828	-4.653914139	1.639500022	0.569763422	15.47361374	140.3409271	0
P7	1.55797E+11	54:20.4	-2.040213541	-4.749869895	1.471500039	0.510076761	15.48845196	140.9525452	0
P7	1.55797E+11	54:20.5	-1.95729779	-4.806417941	1.23150003	0.218697086	15.50914097	140.9525452	0
P7	1.55797E+11	54:20.6	-1.8732543	-4.816198472	0.980500042	-0.236003786	15.53241253	140.9525452	0
P7	1.55797E+11	54:20.7	-1.785772925	-4.777737055	0.843500078	-0.742870271	15.54789543	140.9525452	0
P7	1.55797E+11	54:20.8	-1.69440058	-4.697993211	0.912500083	-1.165400624	15.56572723	140.9525452	0
P7	1.55797E+11	54:20.9	-1.599206249	-4.58792095	1.109500051	-1.370507479	15.57245159	140.9525452	0
P7	1.55797E+11	54:21.0	-1.497206478	-4.456838526	1.345499992	-1.264995098	15.59068871	141.5695801	0
P7	1.55797E+11	54:21.1	-1.384836359	-4.314150699	1.564500093	-0.835971832	15.60265636	141.5695801	0
P7	1.55797E+11	54:21.2	-1.270387867	-4.172448147	1.681500077	-0.1794613	15.61833954	141.5695801	0
P7	1.55797E+11	54:21.3	-1.167384631	-4.038683104	1.683500051	0.514665842	15.6319437	142.1021576	0
P7	1.55797E+11	54:21.4	-1.074561564	-3.910952643	1.659500003	1.03698051	15.69439411	142.1021576	0
P7	1.55797E+11	54:21.5	-0.976925484	-3.78645493	1.671500087	1.255523086	15.72118664	142.1021576	0
P7	1.55797E+11	54:21.6	-0.866645235	-3.673738253	1.659500003	1.161385655	15.73875046	142.1021576	0
P7	1.55797E+11	54:21.7	-0.753008508	-3.592645848	1.522500038	0.839528739	15.74918461	142.710968	0
P7	1.55797E+11	54:21.8	-0.644245181	-3.559582979	1.290500045	0.403515041	15.77397442	142.710968	0
P7	1.55797E+11	54:21.9	-0.539648813	-3.58106012	1.095499992	-0.057039198	15.78497028	142.710968	0
P7	1.55797E+11	54:22.0	-0.440684004	-3.651124917	1.039499998	-0.483607024	15.80193806	142.710968	0
P7	1.55797E+11	54:22.1	-0.349448822	-3.757383808	1.121500015	-0.816158235	15.81570816	142.710968	0
P7	1.55797E+11	54:22.2	-0.261402313	-3.893186224	1.310500026	-0.970176339	15.83326149	143.2871704	0
P7	1.55797E+11	54:22.3	-0.170812723	-4.055439946	1.558500051	-0.86443913	15.84541988	143.2871704	0
P7	1.55797E+11	54:22.4	-0.081161167	-4.236099425	1.771499991	-0.477520347	15.85998058	143.2871704	0
P7	1.55797E+11	54:22.5	0.000438205	-4.425555985	1.908500075	0.113611773	15.87763691	143.8804474	0
P7	1.55797E+11	54:22.6	0.078625616	-4.620397226	2.017500162	0.750703156	15.92124557	143.8804474	0
P7	1.55797E+11	54:22.7	0.164436213	-4.819728999	2.125499964	1.260939837	15.97450638	143.8804474	0
P7	1.55797E+11	54:22.8	0.25993864	-5.020683459	2.20449996	1.531770349	15.99482441	144.5296936	0
P7	1.55797E+11	54:22.9	0.36058508	-5.222303391	2.253499985	1.553528547	16.01115227	144.5296936	0
P7	1.55797E+11	54:23.0	0.459260968	-5.42000586	2.247500181	1.391415954	16.03170013	144.5296936	0
P7	1.55797E+11	54:23.1	0.545100828	-5.598179702	2.113500118	1.114540935	16.05280685	145.1737518	0
P7	1.55797E+11	54:23.2	0.606050734	-5.744614101	1.851500034	0.74876529	16.06876945	145.1737518	0
P7	1.55797E+11	54:23.3	0.631162726	-5.865450997	1.563500047	0.28853637	16.08116722	145.1737518	0
P7	1.55797E+11	54:23.4	0.61523018	-5.978876901	1.372500062	-0.255525053	16.09514236	145.1737518	0
P7	1.55797E+11	54:23.5	0.564476138	-6.099766863	1.336500049	-0.814320803	16.11534691	145.6757202	0
P7	1.55797E+11	54:23.6	0.491366358	-6.232722185	1.40350008	-1.258787394	16.12603951	145.6757202	0
P7	1.55797E+11	54:23.7	0.403042515	-6.371674374	1.484500051	-1.454022646	16.13568878	145.6757202	0
P7	1.55797E+11	54:23.8	0.299377698	-6.50849628	1.559499979	-1.334999442	16.14930153	145.6757202	0
P7	1.55797E+11	54:23.9	0.179551345	-6.646348327	1.672500014	-0.940969646	16.16074181	146.3442383	0
P7	1.55797E+11	54:24.0	0.049534316	-6.794221684	1.816500068	-0.394050598	16.16491127	146.3442383	0
P7	1.55797E+11	54:24.1	-0.079785992	-6.955047609	1.934500098	0.15631038	16.19241142	146.3442383	0
P7	1.55797E+11	54:24.2	-0.203924665	-7.125507388	2.014500141	0.593587279	16.20838928	146.9579468	0
P7	1.55797E+11	54:24.3	-0.327253086	-7.295792605	2.055500031	0.864904344	16.22459984	146.9579468	0
P7	1.55797E+11	54:24.4	-0.457401316	-7.453649384	2.054500103	0.969973207	16.23801804	146.9579468	0
P7	1.55797E+11	54:24.5	-0.599729412	-7.601713052	2.07249999	0.940092444	16.24846268	147.5771637	0
P7	1.55797E+11	54:24.6	-0.750980788	-7.755499721	2.141499996	0.823797524	16.25984955	147.5771637	0
P7	1.55797E+11	54:24.7	-0.900519735	-7.920888533	2.19749999	0.671696305	16.29271507	147.5771637	0
P7	1.55797E+11	54:24.8	-1.04276263	-8.08726402	2.186500072	0.523750663	16.30583	148.2344666	0
P7	1.55797E+11	54:24.9	-1.182902794	-8.240016308	2.123500109	0.398552924	16.31837845	148.2344666	0
P7	1.55797E+11	54:25.0	-1.328591417	-8.379146827	2.078500032	0.292186081	16.33403778	148.2344666	0
P7	1.55797E+11	54:25.1	-1.483104247	-8.516947209	2.095499992	0.189577013	16.34442329	148.8497162	0
P7	1.55797E+11	54:25.2	-1.64332365	-8.662375608	2.14350009	0.087372139	16.35731506	148.8497162	0
P7	1.55797E+11	54:25.3	-1.802324106	-8.816255298	2.176500082	0.005371653	16.38612366	148.8497162	0
P7	1.55797E+11	54:25.4	-1.958275823	-8.971942859	2.178500175	-0.030393219	16.40061951	149.5075989	0
P7	1.55797E+11	54:25.5	-2.115893885	-9.123388274	2.175500154	-0.011661777	16.41837311	149.5075989	0
P7	1.55797E+11	54:25.6	-2.278219562	-9.272648138	2.191500187	0.045237064	16.43639183	149.5075989	0
P7	1.55797E+11	54:25.7	-2.443190494	-9.428526904	2.235500097	0.110974215	16.44419861	150.173645	0
P7	1.55797E+11	54:25.8	-2.605298429	-9.596927979	2.286499977	0.162062034	16.48138237	150.173645	0
P7	1.55797E+11	54:25.9	-2.761755866	-9.770426423	2.300500154	0.192367867	16.50390053	150.173645	0
P7	1.55797E+11	54:26.0	-2.917139385	-9.93785372	2.282500029	0.207490832	16.51648521	150.8693695	0
P7	1.55797E+11	54:26.1	-3.075800052	-10.09884205	2.273499966	0.211833015	16.53341866	150.8693695	0
P7	1.55797E+11	54:26.2	-3.237484501	-10.2613842	2.292500019	0.203250378	16.54530716	150.8693695	0
P7	1.55797E+11	54:26.3	-3.395848505	-10.43523027	2.330500126	0.179795414	16.56715393	151.5596924	0
P7	1.55797E+11	54:26.4	-3.540735095	-10.62292278	2.345499992	0.14771381	16.59485817	151.5596924	0
P7	1.55797E+11	54:26.5	-3.673794008	-10.81502316	2.330500126	0.118807308	16.61414146	151.5596924	0
P7	1.55797E+11	54:26.6	-3.807842941	-11.0015276	2.311500072	0.099631839	16.63173294	152.2599945	0
P7	1.55797E+11	54:26.7	-3.950088764	-11.18285407	2.314500093	0.087114573	16.64785576	152.2599945	0
P7	1.55797E+11	54:26.8	-4.095952439	-11.36517949	2.331500053	0.072863802	16.65349197	152.2599945	0
P7	1.55797E+11	54:26.9	-4.235526567	-11.55070735	2.324500084	0.050274238	16.68715858	152.9560699	0
P7	1.55797E+11	54:27.0	-4.3649305	-11.73657477	2.289499998	0.018135052	16.69995689	152.9560699	0
P7	1.55797E+11	54:27.1	-4.49078558	-11.91520094	2.235500097	-0.022918243	16.71899414	152.9560699	0
P7	1.55797E+11	54:27.2	-4.622653827	-12.08083378	2.179500103	-0.075069681	16.73540497	153.6125031	0
P7	1.55797E+11	54:27.3	-4.763542089	-12.23786981	2.154500008	-0.139981106	16.74442863	153.6125031	0
P7	1.55797E+11	54:27.4	-4.909337398	-12.39426629	2.15350008	-0.210144892	16.75857925	153.6125031	0
P7	1.55797E+11	54:27.5	-5.052549335	-12.55431158	2.150500059	-0.268128872	16.78079987	154.2520294	0
P7	1.55797E+11	54:27.6	-5.190873716	-12.71448498	2.12650013	-0.295850843	16.79599571	154.2520294	0
P7	1.55797E+11	54:27.7	-5.333465148	-12.86611647	2.098500013	-0.286045641	16.80920982	154.2520294	0
P7	1.55797E+11	54:27.8	-5.488195824	-13.00620392	2.092499971	-0.247663125	16.81933022	154.879715	0
P7	1.55797E+11	54:27.9	-5.649151966	-13.13720261	2.078500032	-0.203099415	16.83145905	154.879715	0
P7	1.55797E+11	54:28.0	-5.805065996	-13.26199467	2.027500153	-0.17683889	16.83959389	154.879715	0
P7	1.55797E+11	54:28.1	-5.947222611	-13.38671813	1.955500007	-0.183656409	16.90310097	155.4759521	0
P7	1.55797E+11	54:28.2	-6.069296998	-13.52231155	1.892500043	-0.224982977	16.95610809	155.4759521	0
P7	1.55797E+11	54:28.3	-6.169106064	-13.67318777	1.848500013	-0.291980386	16.97814941	155.4759521	0
P7	1.55797E+11	54:28.4	-6.246535165	-13.83174854	1.787500024	-0.371843934	16.98968315	156.0122681	0
P7	1.55797E+11	54:28.5	-6.303588029	-13.98988252	1.709500074	-0.452148557	17.0169239	156.0122681	0
P7	1.55797E+11	54:28.6	-6.347010039	-14.14758538	1.659500003	-0.519429803	17.04109955	156.0122681	0
P7	1.55797E+11	54:28.7	-6.375905588	-14.31373373	1.668500066	-0.55553335	17.05542564	156.0122681	0
P7	1.55797E+11	54:28.8	-6.386870587	-14.48574426	1.682500005	-0.546493888	17.06815338	156.6811523	0
P7	1.55797E+11	54:28.9	-6.389106078	-14.64527034	1.613499999	-0.498642683	17.08049393	156.6811523	0
P7	1.55797E+11	54:29.0	-6.384884505	-14.7879991	1.509500027	-0.438092411	17.13397408	156.6811523	0
P7	1.55797E+11	54:29.1	-6.367890574	-14.91961596	1.42750001	-0.399531245	17.15120697	156.6811523	0
P7	1.55797E+11	54:29.2	-6.338341533	-15.03893296	1.337499976	-0.412273645	17.16264725	157.2364655	0
P7	1.55797E+11	54:29.3	-6.2985699	-15.14391018	1.237500072	-0.486100525	17.16877365	157.2364655	0
P7	1.55797E+11	54:29.4	-6.247170071	-15.23503752	1.147500038	-0.60294652	17.21613312	157.2364655	0
P7	1.55797E+11	54:29.5	-6.179387607	-15.31390896	1.095499992	-0.722749114	17.23336983	157.2364655	0
P7	1.55797E+11	54:29.6	-6.095379185	-15.38409033	1.092499971	-0.798132837	17.23926353	157.2364655	0
P7	1.55797E+11	54:29.7	-6.003350207	-15.45086411	1.109500051	-0.79305017	17.24738312	157.7674103	0
P7	1.55797E+11	54:29.8	-5.910691621	-15.51570598	1.112500072	-0.700714052	17.25346756	157.7674103	0
P7	1.55797E+11	54:29.9	-5.817227114	-15.57550375	1.10650003	-0.545547307	17.26175308	157.7674103	0
P7	1.55797E+11	54:30.0	-5.720276281	-15.62839191	1.107499957	-0.368848205	17.26873589	157.7674103	0
P7	1.55797E+11	54:30.1	-5.618837328	-15.67201071	1.109500051	-0.208231911	17.27312088	157.7674103	0
P7	1.55797E+11	54:30.2	-5.50967042	-15.70455442	1.129500031	-0.085686266	17.27494621	158.322464	0
P7	1.55797E+11	54:30.3	-5.393021448	-15.73070906	1.167500019	-0.004800761	17.27829552	158.322464	0
P7	1.55797E+11	54:30.4	-5.277454488	-15.75442414	1.168500066	0.04384426	17.28426361	158.322464	0
P7	1.55797E+11	54:30.5	-5.168914281	-15.77462027	1.130499959	0.069569372	17.28867149	158.322464	0
P7	1.55797E+11	54:30.6	-5.063543516	-15.78902147	1.102499962	0.074920855	17.29376984	158.322464	0
P7	1.55797E+11	54:30.7	-4.954106339	-15.79687433	1.114500046	0.060064409	17.29772949	158.8856506	0
P7	1.55797E+11	54:30.8	-4.838157893	-15.80301111	1.148499966	0.030470343	17.30070877	158.8856506	0
P7	1.55797E+11	54:30.9	-4.71617034	-15.81358808	1.190500021	0.004899847	17.30523491	158.8856506	0
P7	1.55797E+11	54:31.0	-4.592275547	-15.83222881	1.215499997	0.006279245	17.30843735	158.8856506	0
P7	1.55797E+11	54:31.1	-4.472328848	-15.85813642	1.209500074	0.041485455	17.31423759	158.8856506	0
P7	1.55797E+11	54:31.2	-4.354934177	-15.88489226	1.201500058	0.094718613	17.31974602	159.4912567	0
P7	1.55797E+11	54:31.3	-4.234553316	-15.90830552	1.218500018	0.140840828	17.32248497	159.4912567	0
P7	1.55797E+11	54:31.4	-4.108838789	-15.92755306	1.250499964	0.162460223	17.32414627	159.4912567	0
P7	1.55797E+11	54:31.5	-3.980957725	-15.94267548	1.266499996	0.157098651	17.32651329	159.4912567	0
P7	1.55797E+11	54:31.6	-3.857339174	-15.95420897	1.245499969	0.13509202	17.33171844	159.9936523	0
P7	1.55797E+11	54:31.7	-3.740248452	-15.96349142	1.206500053	0.106365897	17.33863831	159.9936523	0
P7	1.55797E+11	54:31.8	-3.625854261	-15.97232795	1.183500051	0.07096865	17.34400368	159.9936523	0
P7	1.55797E+11	54:31.9	-3.508987986	-15.97945248	1.1875	0.025183333	17.34725571	159.9936523	0
P7	1.55797E+11	54:32.0	-3.38552703	-15.98479079	1.220499992	-0.023407008	17.34877968	159.9936523	0
P7	1.55797E+11	54:32.1	-3.256948425	-15.9923113	1.254500031	-0.055411376	17.35090828	160.5952454	0
P7	1.55797E+11	54:32.2	-3.130067524	-16.00671674	1.255500078	-0.054462176	17.35500526	160.5952454	0
P7	1.55797E+11	54:32.3	-3.010988188	-16.03141523	1.222499967	-0.022834543	17.36127853	160.5952454	0
P7	1.55797E+11	54:32.4	-2.901226873	-16.06377636	1.175500035	0.013714044	17.3653183	160.5952454	0
P7	1.55797E+11	54:32.5	-2.794770024	-16.09587526	1.147500038	0.022641517	17.36803627	160.5952454	0
P7	1.55797E+11	54:32.6	-2.684194251	-16.12523743	1.157500029	-0.009575044	17.37009239	161.1832275	0
P7	1.55797E+11	54:32.7	-2.568310204	-16.15193696	1.179499984	-0.066488527	17.37195396	161.1832275	0
P7	1.55797E+11	54:32.8	-2.451189675	-16.17205044	1.178500056	-0.115036219	17.37510681	161.1832275	0
P7	1.55797E+11	54:32.9	-2.337530382	-16.1844509	1.150500059	-0.131250486	17.38290596	161.1832275	0
P7	1.55797E+11	54:33.0	-2.230103668	-16.19356802	1.107499957	-0.118862949	17.39321327	161.1832275	0
P7	1.55797E+11	54:33.1	-2.128180399	-16.20366569	1.067499995	-0.103775479	17.39680672	161.744751	0
P7	1.55797E+11	54:33.2	-2.026157727	-16.21315846	1.054499984	-0.110378563	17.39864731	161.744751	0
P7	1.55797E+11	54:33.3	-1.921294631	-16.2224737	1.060500026	-0.142109692	17.3998642	161.744751	0
P7	1.55797E+11	54:33.4	-1.818434223	-16.23626347	1.04550004	-0.182237446	17.4027977	161.744751	0
P7	1.55797E+11	54:33.5	-1.723590834	-16.25722156	0.999500096	-0.211820722	17.40702057	161.744751	0
P7	1.55797E+11	54:33.6	-1.637348146	-16.28681208	0.949500084	-0.224480838	17.41059494	161.744751	0
P7	1.55797E+11	54:33.7	-1.556145639	-16.32069603	0.914500058	-0.229892686	17.41272545	162.3286285	0
P7	1.55797E+11	54:33.8	-1.477146884	-16.35161544	0.882500052	-0.244375423	17.41429138	162.3286285	0
P7	1.55797E+11	54:33.9	-1.396080126	-16.3748657	0.867500067	-0.271758318	17.41640091	162.3286285	0
P7	1.55797E+11	54:34.0	-1.308048218	-16.38491539	0.878500044	-0.296053231	17.417696	162.3286285	0
P7	1.55797E+11	54:34.1	-1.212178356	-16.37965116	0.91050005	-0.291358203	17.41915131	162.3286285	0
P7	1.55797E+11	54:34.2	-1.113820806	-16.36562905	0.933500051	-0.242191419	17.42041969	162.3286285	0
P7	1.55797E+11	54:34.3	-1.01998845	-16.35137171	0.92050004	-0.15641132	17.4263916	162.8656616	0
P7	1.55797E+11	54:34.4	-0.932155157	-16.3416066	0.891500056	-0.063319854	17.44187927	162.8656616	0
P7	1.55797E+11	54:34.5	-0.848327423	-16.33845054	0.865500093	0.001278558	17.44632721	162.8656616	0
P7	1.55797E+11	54:34.6	-0.765326192	-16.33987026	0.854500055	0.017202949	17.44755363	162.8656616	0
P7	1.55797E+11	54:34.7	-0.679749466	-16.34186047	0.863500059	-0.009044185	17.44950676	162.8656616	0
P7	1.55797E+11	54:34.8	-0.591323627	-16.34279701	0.877500057	-0.050820615	17.45068359	162.8656616	0
P7	1.55797E+11	54:34.9	-0.503956467	-16.34466179	0.871500075	-0.081160322	17.45229912	163.3817444	0
P7	1.55797E+11	54:35.0	-0.423764282	-16.352014	0.828500092	-0.090201244	17.45442963	163.3817444	0
P7	1.55797E+11	54:35.1	-0.352195999	-16.36455301	0.772500038	-0.089886755	17.46032143	163.3817444	0
P7	1.55797E+11	54:35.2	-0.284996258	-16.3764842	0.733500063	-0.102922566	17.46317291	163.3817444	0
P7	1.55797E+11	54:35.3	-0.21994208	-16.38394334	0.700500071	-0.145362884	17.46603584	163.3817444	0
P7	1.55797E+11	54:35.4	-0.156799757	-16.38377694	0.669500053	-0.21352376	17.46819878	163.3817444	0
P7	1.55797E+11	54:35.5	-0.094074983	-16.3695635	0.65350008	-0.282788545	17.47357941	163.3817444	0
P7	1.55797E+11	54:35.6	-0.029439738	-16.33836543	0.675500035	-0.320462376	17.47729492	163.3817444	0
P7	1.55797E+11	54:35.7	0.036270029	-16.29769744	0.706500053	-0.305543333	17.47962379	163.9240112	0
P7	1.55797E+11	54:35.8	0.098191483	-16.2582638	0.698500037	-0.241833344	17.48270416	163.9240112	0
P7	1.55797E+11	54:35.9	0.156015903	-16.22568362	0.668500066	-0.154679507	17.49147987	163.9240112	0
P7	1.55797E+11	54:36.0	0.213139651	-16.20140601	0.644500077	-0.077964343	17.49465752	163.9240112	0
P7	1.55797E+11	54:36.1	0.268928505	-16.18549766	0.612500072	-0.040561587	17.49756432	163.9240112	0
P7	1.55797E+11	54:36.2	0.321260855	-16.17651449	0.570500076	-0.054375704	17.50039101	163.9240112	0
P7	1.55797E+11	54:36.3	0.370747351	-16.17239476	0.533500075	-0.109979451	17.50318909	163.9240112	0
P7	1.55797E+11	54:36.4	0.422555862	-16.1698962	0.532500029	-0.180539235	17.50504303	163.9240112	0
P7	1.55797E+11	54:36.5	0.483548398	-16.16587467	0.580500066	-0.228973716	17.50595665	163.9240112	0
P7	1.55797E+11	54:36.6	0.554841809	-16.16107576	0.647500038	-0.221722141	17.50727081	164.4602814	0
P7	1.55797E+11	54:36.7	0.632363169	-16.15663523	0.701500058	-0.144213513	17.50960541	164.4602814	0
P7	1.55797E+11	54:36.8	0.71017181	-16.15465696	0.723500073	-0.01223778	17.51950264	164.4602814	0
P7	1.55797E+11	54:36.9	0.782499903	-16.15808409	0.709500074	0.131380945	17.52754974	164.4602814	0
P7	1.55797E+11	54:37.0	0.847212719	-16.16405684	0.673500061	0.235644788	17.52991295	164.4602814	0
P7	1.55797E+11	54:37.1	0.903467925	-16.16784489	0.621500075	0.259456635	17.5323925	164.4602814	0
P7	1.55797E+11	54:37.2	0.949953649	-16.16955292	0.549500048	0.186267912	17.53455162	164.4602814	0
P7	1.55797E+11	54:37.3	0.98783804	-16.16706262	0.475500017	0.032362826	17.53650856	164.4602814	0
P7	1.55797E+11	54:37.4	1.020434326	-16.15499538	0.419500023	-0.159336388	17.537817	164.4602814	0
P7	1.55797E+11	54:37.5	1.052042643	-16.13177689	0.405500025	-0.334579259	17.54019928	164.4602814	0
P7	1.55797E+11	54:37.6	1.087706347	-16.09947133	0.439500004	-0.44396016	17.5415535	164.9966888	0
P7	1.55797E+11	54:37.7	1.130302642	-16.06408953	0.488500029	-0.458151847	17.54288483	164.9966888	0
P7	1.55797E+11	54:37.8	1.177955478	-16.03377785	0.511500061	-0.37750712	17.54476547	164.9966888	0
P7	1.55797E+11	54:37.9	1.225302155	-16.01241984	0.497500002	-0.234039903	17.548769	164.9966888	0
P7	1.55797E+11	54:38.0	1.268140086	-16.00062294	0.455500007	-0.083238333	17.55257797	164.9966888	0
P7	1.55797E+11	54:38.1	1.306308029	-15.99727255	0.41050002	0.018400187	17.55524445	164.9966888	0
P7	1.55797E+11	54:38.2	1.340617983	-15.99806164	0.374500006	0.037150227	17.55718231	164.9966888	0
P7	1.55797E+11	54:38.3	1.371328746	-16.00118417	0.341500014	-0.024075121	17.55888176	164.9966888	0
P7	1.55797E+11	54:38.4	1.400714925	-16.00730567	0.32250002	-0.128049776	17.55999947	164.9966888	0
P7	1.55797E+11	54:38.5	1.433046516	-16.01435763	0.332500011	-0.222552732	17.56074142	164.9966888	0
P7	1.55797E+11	54:38.6	1.471753304	-16.0182003	0.365500003	-0.264077425	17.56193352	164.9966888	0
P7	1.55797E+11	54:38.7	1.519394312	-16.01595226	0.421500027	-0.231859908	17.56285667	164.9966888	0
P7	1.55797E+11	54:38.8	1.575531029	-16.00722747	0.487500012	-0.130407408	17.5662899	164.9966888	0
P7	1.55797E+11	54:38.9	1.636107728	-15.99513303	0.538500071	0.01601593	17.56905365	165.5549316	0
P7	1.55797E+11	54:39.0	1.697450473	-15.98286682	0.567500055	0.172887415	17.57040977	165.5549316	0
P7	1.55797E+11	54:39.1	1.757742831	-15.96872194	0.584500074	0.304810554	17.57204628	165.5549316	0
P7	1.55797E+11	54:39.2	1.816863894	-15.94952857	0.600500047	0.385532111	17.57312012	165.5549316	0
P7	1.55797E+11	54:39.3	1.86881686	-15.92596903	0.579500079	0.398750961	17.57461357	165.5549316	0
P7	1.55797E+11	54:39.4	1.90565638	-15.90315622	0.496500015	0.337135941	17.57624054	165.5549316	0
P7	1.55797E+11	54:39.5	1.925310845	-15.88800577	0.370499998	0.200807378	17.57793999	165.5549316	0
P7	1.55797E+11	54:39.6	1.920075849	-15.891261	0.155499995	-0.016144896	17.57872009	165.5549316	0
P7	1.55797E+11	54:39.7	1.891869618	-15.91180764	0.084500007	-0.288132131	17.57983971	165.5549316	0
P7	1.55797E+11	54:39.8	1.863413943	-15.92471864	0.138500005	-0.557269394	17.58095169	165.5549316	0
P7	1.55797E+11	54:39.9	1.845698328	-15.91358567	0.136500001	-0.752227902	17.58252525	165.5549316	0
P7	1.55797E+11	54:40.0	1.823433278	-15.89771883	0.207500011	-0.801548123	17.58489799	165.5549316	0
P7	1.55797E+11	54:40.1	1.78859755	-15.8989404	0.288500011	-0.676226616	17.58568382	165.5549316	0
P7	1.55797E+11	54:40.2	1.7604386	-15.90249005	0.278500021	-0.41799137	17.58685493	165.5549316	0
P7	1.55797E+11	54:40.3	1.750417618	-15.88461629	0.212500006	-0.131794006	17.58820724	165.5549316	0
P7	1.55797E+11	54:40.4	1.751904205	-15.84600074	0.270500004	0.095778398	17.58937073	165.5549316	0
P7	1.55797E+11	54:40.5	1.757771438	-15.80116196	0.328500003	0.215649441	17.59013748	165.5549316	0
P7	1.55797E+11	54:40.6	1.764770971	-15.75827504	0.352500021	0.241557434	17.59217834	165.5549316	0
P7	1.55797E+11	54:40.7	1.767505608	-15.72447427	0.327500015	0.213805035	17.59430122	165.5549316	0
P7	1.55797E+11	54:40.8	1.765878554	-15.70153096	0.276500016	0.176313832	17.59705544	165.5549316	0
P7	1.55797E+11	54:40.9	1.776513735	-15.67530663	0.298500001	0.144973606	17.598032	165.5549316	0
P7	1.55797E+11	54:41.0	1.807534679	-15.64055664	0.396500021	0.118365854	17.59942818	165.5549316	0
P7	1.55797E+11	54:41.1	1.852943792	-15.60180676	0.489500016	0.118303791	17.60146523	165.5549316	0
P7	1.55797E+11	54:41.2	1.908476768	-15.56202399	0.57250005	0.163918257	17.6025486	166.0665588	0
P7	1.55797E+11	54:41.3	1.969828509	-15.52588102	0.625500023	0.26237756	17.60539055	166.0665588	0
P7	1.55797E+11	54:41.4	2.032134317	-15.49587788	0.645500064	0.392520934	17.60797882	166.0665588	0
P7	1.55797E+11	54:41.5	2.08677486	-15.47474983	0.604500055	0.504214466	17.60940361	166.0665588	0
P7	1.55797E+11	54:41.6	2.130617975	-15.46097137	0.534500062	0.529042244	17.61100578	166.0665588	0
P7	1.55797E+11	54:41.7	2.175651132	-15.44718523	0.530500054	0.442219913	17.61270905	166.0665588	0
P7	1.55797E+11	54:41.8	2.226795742	-15.43131978	0.557500064	0.274568945	17.61417389	166.0665588	0
P7	1.55797E+11	54:41.9	2.28133264	-15.41524241	0.571500063	0.09332443	17.61545944	166.0665588	0
P7	1.55797E+11	54:42.0	2.340620768	-15.39818482	0.59950006	-0.031005261	17.61612701	166.0665588	0
P7	1.55797E+11	54:42.1	2.403653035	-15.37921292	0.628500044	-0.063603297	17.61701202	166.5944061	0
P7	1.55797E+11	54:42.2	2.467374999	-15.36126773	0.638500035	-0.019803388	17.61920929	166.5944061	0
P7	1.55797E+11	54:42.3	2.529129722	-15.34655615	0.629500031	0.056618549	17.6258831	166.5944061	0
P7	1.55797E+11	54:42.4	2.578873261	-15.34663925	0.54550004	0.107007928	17.63032722	166.5944061	0
P7	1.55797E+11	54:42.5	2.604666441	-15.3768248	0.412500024	0.081216693	17.63275337	166.5944061	0
P7	1.55797E+11	54:42.6	2.618967157	-15.41464648	0.36650002	-0.030654067	17.63476563	166.5944061	0
P7	1.55797E+11	54:42.7	2.645188668	-15.42661877	0.337500006	-0.201435626	17.63748932	166.5944061	0
P7	1.55797E+11	54:42.8	2.687243913	-15.41665837	0.386500001	-0.361671835	17.63894463	166.5944061	0
P7	1.55797E+11	54:42.9	2.739881716	-15.40079034	0.452500015	-0.444663286	17.63980865	166.5944061	0
P7	1.55797E+11	54:43.0	2.799592261	-15.38662525	0.510500073	-0.40538618	17.64077187	166.5944061	0
P7	1.55797E+11	54:43.1	2.862715198	-15.37877738	0.551500022	-0.248800889	17.6424408	166.5944061	0
P7	1.55797E+11	54:43.2	2.927016599	-15.37997822	0.580500066	-0.026704408	17.64496613	167.1177673	0
P7	1.55797E+11	54:43.3	2.989803704	-15.39200433	0.596500039	0.185918882	17.64840889	167.1177673	0
P7	1.55797E+11	54:43.4	3.048570568	-15.41395093	0.59950006	0.325648248	17.65050697	167.1177673	0
P7	1.55797E+11	54:43.5	3.102565954	-15.44292464	0.596500039	0.367853582	17.65296364	167.1177673	0
P7	1.55797E+11	54:43.6	3.15324467	-15.47400723	0.591500044	0.325753957	17.65541458	167.1177673	0
P7	1.55797E+11	54:43.7	3.204201658	-15.50062669	0.587500036	0.241665527	17.65645981	167.1177673	0
P7	1.55797E+11	54:43.8	3.253976287	-15.51974052	0.56250006	0.144040883	17.65741158	167.1177673	0
P7	1.55797E+11	54:43.9	3.290408573	-15.54043646	0.487500012	0.047220822	17.65964317	167.1177673	0
P7	1.55797E+11	54:44.0	3.31073265	-15.56522016	0.402500004	-0.054968882	17.66065407	167.1177673	0
P7	1.55797E+11	54:44.1	3.331074586	-15.57519232	0.326499999	-0.172492266	17.66503906	167.1177673	0
P7	1.55797E+11	54:44.2	3.359947575	-15.55831762	0.307500005	-0.298114717	17.66702652	167.1177673	0
P7	1.55797E+11	54:44.3	3.395072175	-15.52060243	0.377499998	-0.396892816	17.66909599	167.1177673	0
P7	1.55797E+11	54:44.4	3.428852542	-15.48897049	0.378500015	-0.43604809	17.67083549	167.6313019	0
P7	1.55797E+11	54:44.5	3.456051315	-15.47819491	0.304500014	-0.406107187	17.67292976	167.6313019	0
P7	1.55797E+11	54:44.6	3.48357163	-15.46699508	0.307500005	-0.320288956	17.67899323	167.6313019	0
P7	1.55797E+11	54:44.7	3.51523883	-15.44518351	0.361500025	-0.208786845	17.68124962	167.6313019	0
P7	1.55797E+11	54:44.8	3.549557587	-15.41928759	0.397500008	-0.103831299	17.6841507	167.6313019	0
P7	1.55797E+11	54:44.9	3.58635643	-15.39485528	0.415500015	-0.020073725	17.68593216	167.6313019	0
P7	1.55797E+11	54:45.0	3.625663402	-15.37521497	0.422500014	0.046411622	17.6883831	167.6313019	0
P7	1.55797E+11	54:45.1	3.667332595	-15.36177041	0.425500005	0.101952232	17.69042397	167.6313019	0
P7	1.55797E+11	54:45.2	3.709717663	-15.357685	0.416500002	0.140947983	17.69194794	167.6313019	0
P7	1.55797E+11	54:45.3	3.751828112	-15.36244879	0.41050002	0.153340742	17.69320869	167.6313019	0
P7	1.55797E+11	54:45.4	3.795058042	-15.37071044	0.421500027	0.136646673	17.69504929	167.6313019	0
P7	1.55797E+11	54:45.5	3.837034344	-15.37621645	0.42050001	0.094241962	17.69961357	167.6313019	0
P7	1.55797E+11	54:45.6	3.873109399	-15.37768116	0.386500001	0.040267561	17.70183182	167.6313019	0
P7	1.55797E+11	54:45.7	3.902330401	-15.37850484	0.340499997	-0.009866333	17.70325661	167.6313019	0
P7	1.55797E+11	54:45.8	3.925722423	-15.37969922	0.294499993	-0.060505006	17.70394516	168.1400452	0
P7	1.55797E+11	54:45.9	3.944246009	-15.37977092	0.247500002	-0.124334954	17.70518494	168.1400452	0
P7	1.55797E+11	54:46.0	3.957069492	-15.3777391	0.192499995	-0.204945818	17.70638657	168.1400452	0
P7	1.55797E+11	54:46.1	3.963357243	-15.3751962	0.131500006	-0.295157015	17.70716858	168.1400452	0
P7	1.55797E+11	54:46.2	3.965507939	-15.37649743	0.082500003	-0.380323172	17.70820808	168.1400452	0
P7	1.55797E+11	54:46.3	3.969013015	-15.38157859	0.075500004	-0.441424012	17.70972252	168.1400452	0
P7	1.55797E+11	54:46.4	3.977347516	-15.38460595	0.083500005	-0.461919665	17.71172333	168.1400452	0
P7	1.55797E+11	54:46.5	3.988485367	-15.38014568	0.091500007	-0.433015555	17.7128067	168.1400452	0
P7	1.55797E+11	54:46.6	3.999882032	-15.36887307	0.112500004	-0.356760412	17.71438026	168.1400452	0
P7	1.55797E+11	54:46.7	4.011701251	-15.35974183	0.117500007	-0.248876825	17.71607399	168.1400452	0
P7	1.55797E+11	54:46.8	4.025750796	-15.35542718	0.123500004	-0.131366879	17.7174511	168.1400452	0
P7	1.55797E+11	54:46.9	4.041103927	-15.35227282	0.135499999	-0.028260808	17.71876526	168.1400452	0
P7	1.55797E+11	54:47.0	4.054182461	-15.35082659	0.126499996	0.04152254	17.72145462	168.1400452	0
P7	1.55797E+11	54:47.1	4.066153438	-15.34972418	0.12250001	0.071851254	17.7230854	168.1400452	0
P7	1.55797E+11	54:47.2	4.078652345	-15.34571185	0.130500004	0.070884459	17.72518158	168.1400452	0
P7	1.55797E+11	54:47.3	4.088770802	-15.3360679	0.133499995	0.054011986	17.72626877	168.1400452	0
P7	1.55797E+11	54:47.4	4.095492159	-15.32190143	0.138500005	0.035939936	17.72743607	168.1400452	0
P7	1.55797E+11	54:47.5	4.099965681	-15.309846	0.124500006	0.021731701	17.72838402	168.1400452	0
P7	1.55797E+11	54:47.6	4.102863482	-15.30197566	0.099500008	0.008459486	17.73048782	168.1400452	0
P7	1.55797E+11	54:47.7	4.106405807	-15.29301884	0.104500003	-0.005653143	17.73158646	168.1400452	0
P7	1.55797E+11	54:47.8	4.112709939	-15.27699449	0.148499995	-0.01593918	17.73279762	168.1400452	0
P7	1.55797E+11	54:47.9	4.122607429	-15.25175223	0.213500008	-0.007325351	17.73352623	168.1400452	0
P7	1.55797E+11	54:48.0	4.136627342	-15.22062623	0.272500008	0.035718992	17.73590851	168.1400452	0
P7	1.55797E+11	54:48.1	4.154093772	-15.1886606	0.306500018	0.115704156	17.74042511	168.1400452	0
P7	1.55797E+11	54:48.2	4.172442527	-15.1578751	0.32250002	0.216822907	17.7429142	168.1400452	0
P7	1.55797E+11	54:48.3	4.188070368	-15.12644792	0.333499998	0.308024973	17.74427223	168.1400452	0
P7	1.55797E+11	54:48.4	4.199365756	-15.09596172	0.328500003	0.35489592	17.74637604	168.1400452	0
P7	1.55797E+11	54:48.5	4.20791742	-15.07095994	0.29550001	0.337341458	17.74788666	168.1400452	0
P7	1.55797E+11	54:48.6	4.20065584	-15.07813869	0.077500008	0.226940513	17.74906158	168.1400452	0
P7	1.55797E+11	54:48.7	4.173047309	-15.12819183	0.256500006	0.08009991	17.74965858	168.1400452	0
P7	1.55797E+11	54:48.8	4.154232162	-15.17800414	0.318500012	-0.057828017	17.75079536	168.1400452	0
P7	1.55797E+11	54:48.9	4.155943023	-15.21186168	0.267500013	-0.135382593	17.75200272	168.1400452	0
P7	1.55797E+11	54:49.0	4.177269728	-15.2237335	0.197500005	-0.149285555	17.75311089	168.1400452	0
P7	1.55797E+11	54:49.1	4.226727636	-15.18643286	0.315500021	-0.091115519	17.75375557	168.1400452	0
P7	1.55797E+11	54:49.2	4.29734846	-15.10831091	0.632500052	0.046327323	17.75468826	168.1400452	0
P7	1.55797E+11	54:49.3	4.375166767	-15.01729531	0.834500074	0.258084506	17.75613785	168.717392	0
P7	1.55797E+11	54:49.4	4.450304663	-14.93386498	0.906500041	0.542250931	17.75699615	168.717392	0
P7	1.55797E+11	54:49.5	4.516957046	-14.86906976	0.879500091	0.835322499	17.75794411	168.717392	0
P7	1.55797E+11	54:49.6	4.57693794	-14.82046903	0.829500079	1.055406928	17.75925255	168.717392	0
P7	1.55797E+11	54:49.7	4.633303988	-14.78274514	0.782500088	1.091561437	17.7610302	168.717392	0
P7	1.55797E+11	54:49.8	4.684024399	-14.75575098	0.705500066	0.925606728	17.76211357	168.717392	0
P7	1.55797E+11	54:49.9	4.725686791	-14.73964801	0.597500026	0.571313441	17.76310539	168.717392	0
P7	1.55797E+11	54:50.0	4.759447981	-14.7291496	0.498500019	0.128870174	17.76430702	168.717392	0
P7	1.55797E+11	54:50.1	4.786771737	-14.71813817	0.42050001	-0.278606832	17.76608467	169.2262268	0
P7	1.55797E+11	54:50.2	4.804056752	-14.70933506	0.317499995	-0.576904178	17.76711464	169.2262268	0
P7	1.55797E+11	54:50.3	4.811365155	-14.7058872	0.203500003	-0.758076787	17.76770592	169.2262268	0
P7	1.55797E+11	54:50.4	4.814811488	-14.69613982	0.157499999	-0.856030226	17.76879883	169.2262268	0
P7	1.55797E+11	54:50.5	4.818226235	-14.67095241	0.202500001	-0.87921232	17.77096176	169.2262268	0
P7	1.55797E+11	54:50.6	4.823933003	-14.65011524	0.181500003	-0.832687259	17.77210045	169.2262268	0
P7	1.55797E+11	54:50.7	4.834631967	-14.65512999	0.089500003	-0.730654538	17.77524376	169.2262268	0
[truncated: 4,924 more rows]
