# Supplementary material for: Criterion Validity of Catapult ClearSky T6 Local Positioning System for Measuring Inter-Unit Distance
Source: Sensors (Basel). 2020 Jul 1;20(13):3693. doi: 10.3390/s20133693 (PMC7374308; doi:10.3390/s20133693)
Supplement: Supplementary file 1 [file sensors-20-03693-s001.zip › catapult_data/participant8.csv]

	Period: Start Time	5/16/2019 11:51:30 AM	End Time	5/16/2019 12:03:03 PM
Name	Centisec	Time	X	Y	Velocity	Acceleration	PlayerLoad	TotalDistance	StepCount
P8	1.55797E+11	51:31.0	0.622292322	-17.55923433	0.988500059	0.179679647	5.820356369	25.74427032	0
P8	1.55797E+11	51:31.1	0.526945967	-17.55294007	0.966500044	0.191336885	5.825581074	25.74427032	0
P8	1.55797E+11	51:31.2	0.4319745	-17.5450557	0.965500057	0.196564883	5.829502106	25.74427032	0
P8	1.55797E+11	51:31.3	0.333465455	-17.53282393	0.988500059	0.179172844	5.833627701	26.3373127	0
P8	1.55797E+11	51:31.4	0.230284214	-17.51519326	1.023499966	0.142999113	5.835263729	26.3373127	0
P8	1.55797E+11	51:31.5	0.125415595	-17.49833393	1.039499998	0.106252991	5.836474419	26.3373127	0
P8	1.55797E+11	51:31.6	0.024329078	-17.48931225	1.01849997	0.084793031	5.839389801	26.3373127	0
P8	1.55797E+11	51:31.7	-0.073202176	-17.48570544	0.995500088	0.079258472	5.845434666	26.3373127	0
P8	1.55797E+11	51:31.8	-0.171503741	-17.47895777	0.997500062	0.076794088	5.849599838	26.84514618	0
P8	1.55797E+11	51:31.9	-0.272815356	-17.46095003	1.020500064	0.06491185	5.852831841	26.84514618	0
P8	1.55797E+11	51:32.0	-0.376965892	-17.42933818	1.053500056	0.04611142	5.854077339	26.84514618	0
P8	1.55797E+11	51:32.1	-0.479489241	-17.3881526	1.068500042	0.034243457	5.856030464	26.84514618	0
P8	1.55797E+11	51:32.2	-0.574622734	-17.3479419	1.034500003	0.036397405	5.860366344	26.84514618	0
P8	1.55797E+11	51:32.3	-0.661469661	-17.31608166	0.972500086	0.041138563	5.865761757	27.36147499	0
P8	1.55797E+11	51:32.4	-0.744116315	-17.29030679	0.926500082	0.024478903	5.869355679	27.36147499	0
P8	1.55797E+11	51:32.5	-0.832209085	-17.26715987	0.936500072	-0.025023852	5.873437405	27.36147499	0
P8	1.55797E+11	51:32.6	-0.930850392	-17.24583515	0.985500097	-0.091143094	5.874902248	27.36147499	0
P8	1.55797E+11	51:32.7	-1.032340481	-17.22967342	0.997500062	-0.141214564	5.876684666	27.36147499	0
P8	1.55797E+11	51:32.8	-1.132643074	-17.22106117	0.988500059	-0.145232931	5.88187027	27.36147499	0
P8	1.55797E+11	51:32.9	-1.234979405	-17.21509912	1.002500057	-0.096676819	5.886899471	27.9438076	0
P8	1.55797E+11	51:33.0	-1.338654484	-17.20601763	1.019500017	-0.018559523	5.890942574	27.9438076	0
P8	1.55797E+11	51:33.1	-1.444772678	-17.18831532	1.047500014	0.057912782	5.894824028	27.9438076	0
P8	1.55797E+11	51:33.2	-1.554635465	-17.15727282	1.093500018	0.115584902	5.896118164	27.9438076	0
P8	1.55797E+11	51:33.3	-1.663241395	-17.11595144	1.11650002	0.154288575	5.897871017	27.9438076	0
P8	1.55797E+11	51:33.4	-1.767612209	-17.07077684	1.114500046	0.181151778	5.90256834	28.49564743	0
P8	1.55797E+11	51:33.5	-1.869969002	-17.02903246	1.105499983	0.198509306	5.907563686	28.49564743	0
P8	1.55797E+11	51:33.6	-1.972356043	-16.99987861	1.085500002	0.197481006	5.910014629	28.49564743	0
P8	1.55797E+11	51:33.7	-2.076598494	-16.98496789	1.07249999	0.166701034	5.913100719	28.49564743	0
P8	1.55797E+11	51:33.8	-2.183109531	-16.97956304	1.070500016	0.105835751	5.914765835	28.49564743	0
P8	1.55797E+11	51:33.9	-2.28909491	-16.97953763	1.061500072	0.03163464	5.917827129	29.02505112	0
P8	1.55797E+11	51:34.0	-2.394461168	-16.98139004	1.055500031	-0.032213185	5.923803806	29.02505112	0
P8	1.55797E+11	51:34.1	-2.50048826	-16.98007467	1.059499979	-0.07070794	5.927846909	29.02505112	0
P8	1.55797E+11	51:34.2	-2.606068644	-16.9684284	1.060500026	-0.08049868	5.932011604	29.02505112	0
P8	1.55797E+11	51:34.3	-2.711363976	-16.94511773	1.066500068	-0.067628808	5.934370041	29.02505112	0
P8	1.55797E+11	51:34.4	-2.814874621	-16.91274032	1.068500042	-0.044586539	5.936030388	29.55505753	0
P8	1.55797E+11	51:34.5	-2.913376045	-16.87349641	1.053500056	-0.023225438	5.940473557	29.55505753	0
P8	1.55797E+11	51:34.6	-3.006651005	-16.83325625	1.026499987	-0.013351893	5.945976734	29.55505753	0
P8	1.55797E+11	51:34.7	-3.099231603	-16.79599683	1.014500022	-0.019845532	5.949203968	29.55505753	0
P8	1.55797E+11	51:34.8	-3.198318527	-16.7610667	1.042500019	-0.03542449	5.952739239	29.55505753	0
P8	1.55797E+11	51:34.9	-3.304123949	-16.73151689	1.07249999	-0.046484407	5.954208851	30.07679176	0
P8	1.55797E+11	51:35.0	-3.412193974	-16.71114405	1.076500058	-0.041235998	5.956445217	30.07679176	0
P8	1.55797E+11	51:35.1	-3.520670113	-16.69706468	1.077499986	-0.01480816	5.960556507	30.07679176	0
P8	1.55797E+11	51:35.2	-3.628879526	-16.68453591	1.07949996	0.025406234	5.966386795	30.07679176	0
P8	1.55797E+11	51:35.3	-3.736905579	-16.66825365	1.085500002	0.062876262	5.970077991	30.07679176	0
P8	1.55797E+11	51:35.4	-3.843263728	-16.64120778	1.091500044	0.083660334	5.973144531	30.6234436	0
P8	1.55797E+11	51:35.5	-3.943687913	-16.60010346	1.082499981	0.08213415	5.974643707	30.6234436	0
P8	1.55797E+11	51:35.6	-4.0344151	-16.55052356	1.046499968	0.058091354	5.976196289	30.6234436	0
P8	1.55797E+11	51:35.7	-4.116273855	-16.49998605	0.996500075	0.013748564	5.980947495	30.6234436	0
P8	1.55797E+11	51:35.8	-4.193689084	-16.45127629	0.958500087	-0.047658343	5.987295151	30.6234436	0
P8	1.55797E+11	51:35.9	-4.271604459	-16.40694021	0.935500085	-0.120124191	5.991323471	30.6234436	0
P8	1.55797E+11	51:36.0	-4.355702315	-16.36583958	0.946500063	-0.189132169	5.993442535	31.20518494	0
P8	1.55797E+11	51:36.1	-4.448814394	-16.32240975	0.994500041	-0.228467509	5.995844841	31.20518494	0
P8	1.55797E+11	51:36.2	-4.546021709	-16.27496365	1.032500029	-0.213559538	6.000712872	31.20518494	0
P8	1.55797E+11	51:36.3	-4.640288112	-16.22066497	1.047500014	-0.140132725	6.006069183	31.20518494	0
P8	1.55797E+11	51:36.4	-4.726881971	-16.15820087	1.04550004	-0.030848084	6.01286602	31.20518494	0
P8	1.55797E+11	51:36.5	-4.798494788	-16.09692621	0.975500047	0.064658031	6.01687479	31.72323799	0
P8	1.55797E+11	51:36.6	-4.84862365	-16.04286532	0.841500044	0.087668538	6.018593788	31.72323799	0
P8	1.55797E+11	51:36.7	-4.878037225	-15.99514799	0.699500084	-0.000777287	6.020292759	31.72323799	0
P8	1.55797E+11	51:36.8	-4.894795481	-15.95164561	0.592500031	-0.19701606	6.025805473	31.72323799	0
P8	1.55797E+11	51:36.9	-4.909145323	-15.90858078	0.540500045	-0.45081526	6.033046722	31.72323799	0
P8	1.55797E+11	51:37.0	-4.927578162	-15.86515632	0.520500064	-0.684547007	6.03525877	31.72323799	0
P8	1.55797E+11	51:37.1	-4.953003258	-15.82218856	0.514500022	-0.823075771	6.037124157	31.72323799	0
P8	1.55797E+11	51:37.2	-4.985011545	-15.78112487	0.510500073	-0.828162789	6.039711952	31.72323799	0
P8	1.55797E+11	51:37.3	-5.020007515	-15.74553403	0.487500012	-0.716221035	6.047758579	31.72323799	0
P8	1.55797E+11	51:37.4	-5.050877485	-15.7186908	0.426500022	-0.548341632	6.052983284	31.72323799	0
P8	1.55797E+11	51:37.5	-5.07079033	-15.7020207	0.326499999	-0.402537823	6.056640625	31.72323799	0
P8	1.55797E+11	51:37.6	-5.078338434	-15.69461064	0.213500008	-0.341951102	6.05779314	31.72323799	0
P8	1.55797E+11	51:37.7	-5.074815701	-15.69544498	0.099500008	-0.38917917	6.060112476	31.72323799	0
P8	1.55797E+11	51:37.8	-5.061626697	-15.7047932	0.031500001	-0.515688419	6.066787243	31.72323799	0
P8	1.55797E+11	51:37.9	-5.043006988	-15.71921699	0.116500005	-0.64306891	6.068681717	31.72323799	0
P8	1.55797E+11	51:38.0	-5.026151112	-15.73155532	0.144500002	-0.699722409	6.0703125	31.72323799	0
P8	1.55797E+11	51:38.1	-5.01481023	-15.73958397	0.134499997	-0.644143999	6.07166481	31.72323799	0
P8	1.55797E+11	51:38.2	-5.00873088	-15.74338196	0.108500004	-0.491581202	6.072646618	31.72323799	0
P8	1.55797E+11	51:38.3	-5.006917712	-15.74157788	0.069500007	-0.300635666	6.074531078	31.72323799	0
P8	1.55797E+11	51:38.4	-5.008660334	-15.73630724	0.033500001	-0.148350358	6.076830864	31.72323799	0
P8	1.55797E+11	51:38.5	-5.012177027	-15.72812781	0.0305	-0.079483457	6.078989029	31.72323799	0
P8	1.55797E+11	51:38.6	-5.013897578	-15.71654547	0.064500004	-0.08192376	6.08080101	31.72323799	0
P8	1.55797E+11	51:38.7	-5.012899213	-15.70630529	0.074500002	-0.113149516	6.081455231	31.72323799	0
P8	1.55797E+11	51:38.8	-5.011812247	-15.70052007	0.059500005	-0.126510933	6.08266592	31.72323799	0
P8	1.55797E+11	51:38.9	-5.011976222	-15.69832999	0.041500002	-0.106379136	6.084028244	31.72323799	0
P8	1.55797E+11	51:39.0	-5.010962307	-15.69696293	0.035500001	-0.061638545	6.084751129	31.72323799	0
P8	1.55797E+11	51:39.1	-5.007566193	-15.6932117	0.049500003	-0.02564575	6.08604002	31.72323799	0
P8	1.55797E+11	51:39.2	-5.004765128	-15.68950059	0.047500003	-0.012695407	6.087661266	31.72323799	0
P8	1.55797E+11	51:39.3	-5.00392031	-15.68738686	0.033500001	-0.017709684	6.088681698	31.72323799	0
P8	1.55797E+11	51:39.4	-5.003800132	-15.6867793	0.020500001	-0.03019462	6.089194298	31.72323799	0
P8	1.55797E+11	51:39.5	-5.004385137	-15.68796843	0.0045	-0.042478256	6.090283394	31.72323799	0
P8	1.55797E+11	51:39.6	-5.005847704	-15.68839673	0.0075	-0.051675696	6.091430664	31.72323799	0
P8	1.55797E+11	51:39.7	-5.007356779	-15.68860538	0.009500001	-0.05864751	6.092343807	31.72323799	0
P8	1.55797E+11	51:39.8	-5.008698211	-15.69009747	0.0135	-0.063012645	6.092651367	31.72323799	0
P8	1.55797E+11	51:39.9	-5.011947189	-15.69416844	0.035500001	-0.057377037	6.093076229	31.72323799	0
P8	1.55797E+11	51:40.0	-5.017983389	-15.70060488	0.0625	-0.033108708	6.093720913	31.72323799	0
P8	1.55797E+11	51:40.1	-5.023487005	-15.7061836	0.065500006	0.006918727	6.094306469	31.72323799	0
P8	1.55797E+11	51:40.2	-5.024973023	-15.70890182	0.041500002	0.04811668	6.09465313	31.72323799	0
P8	1.55797E+11	51:40.3	-5.024197753	-15.71044726	0.0285	0.072702281	6.095058441	31.72323799	0
P8	1.55797E+11	51:40.4	-5.024293249	-15.71257512	0.0305	0.070897192	6.095439434	31.72323799	0
P8	1.55797E+11	51:40.5	-5.024408835	-15.71121707	0.010500001	0.042027213	6.096093655	31.72323799	0
P8	1.55797E+11	51:40.6	-5.022988424	-15.70573083	0.024499999	0.000992922	6.096542835	31.72323799	0
P8	1.55797E+11	51:40.7	-5.021273792	-15.70074359	0.031500001	-0.033783048	6.096845627	31.72323799	0
P8	1.55797E+11	51:40.8	-5.021104086	-15.69768695	0.0255	-0.049871802	6.097109318	31.72323799	0
P8	1.55797E+11	51:40.9	-5.021632724	-15.69754299	0.011500001	-0.048179187	6.097621918	31.72323799	0
P8	1.55797E+11	51:41.0	-5.021324075	-15.70130512	0.0135	-0.034900445	6.098344803	31.72323799	0
P8	1.55797E+11	51:41.1	-5.019438018	-15.70568002	0.0255	-0.020000933	6.098789215	31.72323799	0
P8	1.55797E+11	51:41.2	-5.017250162	-15.70659638	0.0185	-0.012376517	6.099189281	31.72323799	0
P8	1.55797E+11	51:41.3	-5.015659546	-15.70509782	0.0165	-0.010444382	6.099921703	31.72323799	0
P8	1.55797E+11	51:41.4	-5.01520892	-15.70451274	0.009500001	-0.011427611	6.100346565	31.72323799	0
P8	1.55797E+11	51:41.5	-5.017364646	-15.70588008	0.0125	-0.011204561	6.101098537	31.72323799	0
P8	1.55797E+11	51:41.6	-5.020367552	-15.70930985	0.0285	-0.010063267	6.101391792	31.72323799	0
P8	1.55797E+11	51:41.7	-5.022170275	-15.71393245	0.035500001	-0.003530771	6.101708889	31.72323799	0
P8	1.55797E+11	51:41.8	-5.023150284	-15.71796033	0.035500001	0.007021499	6.101909161	31.72323799	0
P8	1.55797E+11	51:41.9	-5.023119645	-15.7188277	0.0185	0.016772849	6.102226734	31.72323799	0
P8	1.55797E+11	51:42.0	-5.02047269	-15.71550901	0.014500001	0.022139687	6.102920055	31.72323799	0
P8	1.55797E+11	51:42.1	-5.013740651	-15.7094213	0.050500002	0.024834434	6.103476524	31.72323799	0
P8	1.55797E+11	51:42.2	-5.001898585	-15.7007786	0.095500007	0.032635096	6.104008675	31.72323799	0
P8	1.55797E+11	51:42.3	-4.986378726	-15.68952359	0.138500005	0.056056216	6.104555607	31.72323799	0
P8	1.55797E+11	51:42.4	-4.971397269	-15.67568777	0.163499996	0.102292098	6.106015682	31.72323799	0
P8	1.55797E+11	51:42.5	-4.960500038	-15.65844372	0.176500008	0.164902598	6.107563496	31.72323799	0
P8	1.55797E+11	51:42.6	-4.956210789	-15.63233143	0.217500001	0.229610384	6.10904789	31.72323799	0
P8	1.55797E+11	51:42.7	-4.959792365	-15.59356544	0.300500005	0.287565529	6.110507965	32.25180817	0
P8	1.55797E+11	51:42.8	-4.971775034	-15.54833959	0.369500011	0.336678028	6.111767769	32.25180817	0
P8	1.55797E+11	51:42.9	-4.992719183	-15.50353189	0.411500007	0.382436872	6.115087986	32.25180817	0
P8	1.55797E+11	51:43.0	-5.019060175	-15.46071419	0.443500012	0.427844197	6.120024204	32.25180817	0
P8	1.55797E+11	51:43.1	-5.043798668	-15.41957883	0.455500007	0.464405149	6.122172832	32.25180817	0
P8	1.55797E+11	51:43.2	-5.060908369	-15.38147236	0.435500026	0.47054559	6.12364769	32.25180817	0
P8	1.55797E+11	51:43.3	-5.065962561	-15.34951626	0.379500002	0.420303911	6.125610352	32.25180817	0
P8	1.55797E+11	51:43.4	-5.059526365	-15.32482068	0.313500017	0.303752184	6.126425743	32.25180817	0
P8	1.55797E+11	51:43.5	-5.047067117	-15.30633173	0.259499997	0.13296555	6.128710747	32.25180817	0
P8	1.55797E+11	51:43.6	-5.032797876	-15.29285956	0.217500001	-0.060322426	6.13180685	32.25180817	0
P8	1.55797E+11	51:43.7	-5.019386789	-15.2824218	0.186499998	-0.236030877	6.132910252	32.25180817	0
P8	1.55797E+11	51:43.8	-5.009015068	-15.27422961	0.156499997	-0.362263918	6.133930683	32.25180817	0
P8	1.55797E+11	51:43.9	-5.002409556	-15.27134457	0.109500006	-0.42962721	6.134614468	32.25180817	0
P8	1.55797E+11	51:44.0	-4.999993511	-15.27522427	0.057500005	-0.447711825	6.135253906	32.25180817	0
P8	1.55797E+11	51:44.1	-5.002462517	-15.28108746	0.0275	-0.435074627	6.135937691	32.25180817	0
P8	1.55797E+11	51:44.2	-5.012176691	-15.28527544	0.041500002	-0.4061459	6.136542797	32.25180817	0
P8	1.55797E+11	51:44.3	-5.029659352	-15.28504745	0.097500004	-0.359229118	6.137089729	32.25180817	0
P8	1.55797E+11	51:44.4	-5.05002088	-15.27709398	0.141499996	-0.283315837	6.137788296	32.25180817	0
P8	1.55797E+11	51:44.5	-5.068855367	-15.2651475	0.164499998	-0.170938313	6.138329983	32.25180817	0
P8	1.55797E+11	51:44.6	-5.084945112	-15.25364844	0.168500006	-0.034840778	6.138881683	32.25180817	0
P8	1.55797E+11	51:44.7	-5.098353004	-15.2443302	0.161500007	0.092357859	6.139355659	32.25180817	0
P8	1.55797E+11	51:44.8	-5.108316204	-15.23922097	0.138500005	0.171736464	6.139648438	32.25180817	0
P8	1.55797E+11	51:44.9	-5.112112675	-15.23625607	0.096500002	0.178143397	6.14000988	32.25180817	0
P8	1.55797E+11	51:45.0	-5.110004463	-15.23083459	0.069500007	0.115202837	6.140454292	32.25180817	0
P8	1.55797E+11	51:45.1	-5.105524254	-15.22277051	0.074500002	0.014783716	6.140869141	32.25180817	0
P8	1.55797E+11	51:45.2	-5.102242486	-15.21591029	0.068500005	-0.082847714	6.141093731	32.25180817	0
P8	1.55797E+11	51:45.3	-5.101483134	-15.21151129	0.054500002	-0.147750616	6.141244888	32.25180817	0
P8	1.55797E+11	51:45.4	-5.100212506	-15.2087102	0.043500002	-0.169846311	6.141396523	32.25180817	0
P8	1.55797E+11	51:45.5	-5.097194298	-15.20828736	0.034500003	-0.159658879	6.141757965	32.25180817	0
P8	1.55797E+11	51:45.6	-5.094437602	-15.21125219	0.0275	-0.135143474	6.142226696	32.25180817	0
P8	1.55797E+11	51:45.7	-5.091738162	-15.21516994	0.033500001	-0.109338447	6.142392635	32.25180817	0
P8	1.55797E+11	51:45.8	-5.088211391	-15.2162676	0.036500003	-0.087503731	6.142773628	32.25180817	0
P8	1.55797E+11	51:45.9	-5.084685773	-15.21318297	0.039500002	-0.068186514	6.143066406	32.25180817	0
P8	1.55797E+11	51:46.0	-5.082717763	-15.20805662	0.040500004	-0.048263341	6.1434865	32.25180817	0
P8	1.55797E+11	51:46.1	-5.083925919	-15.20474726	0.023500001	-0.028972441	6.144189358	32.25180817	0
P8	1.55797E+11	51:46.2	-5.087817473	-15.20338504	0.0195	-0.014248967	6.144570351	32.25180817	0
P8	1.55797E+11	51:46.3	-5.091138153	-15.20060299	0.0295	-0.008822033	6.145009995	32.25180817	0
P8	1.55797E+11	51:46.4	-5.092586851	-15.1956475	0.039500002	-0.009553982	6.145302773	32.25180817	0
P8	1.55797E+11	51:46.5	-5.095267667	-15.19264336	0.036500003	-0.010956421	6.145708084	32.25180817	0
P8	1.55797E+11	51:46.6	-5.101590543	-15.19342916	0.047500003	-0.005645105	6.146201134	32.25180817	0
P8	1.55797E+11	51:46.7	-5.109595849	-15.19506442	0.0625	0.00882455	6.146518707	32.25180817	0
P8	1.55797E+11	51:46.8	-5.116414247	-15.19534422	0.061500005	0.028562767	6.146855354	32.25180817	0
P8	1.55797E+11	51:46.9	-5.122964834	-15.1941622	0.064500004	0.046700731	6.147114277	32.25180817	0
P8	1.55797E+11	51:47.0	-5.131737729	-15.19232392	0.080500007	0.059903778	6.147421837	32.25180817	0
P8	1.55797E+11	51:47.1	-5.139524778	-15.19212317	0.076500006	0.065658152	6.147968769	32.25180817	0
P8	1.55797E+11	51:47.2	-5.143840849	-15.19520314	0.059500005	0.061025575	6.148388863	32.25180817	0
P8	1.55797E+11	51:47.3	-5.1476081	-15.19983144	0.059500005	0.048671942	6.148838043	32.25180817	0
P8	1.55797E+11	51:47.4	-5.15201109	-15.2030813	0.058500003	0.030264188	6.149116039	32.25180817	0
P8	1.55797E+11	51:47.5	-5.157935144	-15.20357866	0.059500005	0.009355682	6.149741173	32.25180817	0
P8	1.55797E+11	51:47.6	-5.164773812	-15.19922882	0.065500006	-0.008536723	6.151299	32.25180817	0
P8	1.55797E+11	51:47.7	-5.169382401	-15.18471374	0.099500008	-0.011323681	6.152299881	32.25180817	0
P8	1.55797E+11	51:47.8	-5.170417383	-15.15823995	0.175500005	0.014553706	6.153207779	32.25180817	0
P8	1.55797E+11	51:47.9	-5.16805879	-15.1205715	0.267500013	0.080060169	6.153769493	32.76862335	0
P8	1.55797E+11	51:48.0	-5.162933091	-15.07081003	0.375500023	0.193038568	6.154555798	32.76862335	0
P8	1.55797E+11	51:48.1	-5.156163336	-15.01180224	0.472500026	0.346945167	6.155683517	32.76862335	0
P8	1.55797E+11	51:48.2	-5.149116489	-14.94813965	0.544500053	0.517444432	6.158613205	32.76862335	0
P8	1.55797E+11	51:48.3	-5.143818036	-14.88237338	0.594500065	0.668556631	6.164663315	32.76862335	0
P8	1.55797E+11	51:48.4	-5.141787881	-14.81378296	0.641500056	0.768155873	6.170166016	32.76862335	0
P8	1.55797E+11	51:48.5	-5.144729772	-14.74015005	0.695500076	0.798483372	6.174257755	32.76862335	0
P8	1.55797E+11	51:48.6	-5.1566057	-14.66307616	0.740500033	0.764259458	6.176884651	32.76862335	0
P8	1.55797E+11	51:48.7	-5.178441391	-14.58581546	0.769500077	0.688026726	6.177900314	33.30347824	0
P8	1.55797E+11	51:48.8	-5.204927616	-14.51025377	0.783500075	0.595294476	6.180224419	33.30347824	0
P8	1.55797E+11	51:48.9	-5.230321846	-14.4370314	0.779500067	0.501794636	6.184628963	33.30347824	0
P8	1.55797E+11	51:49.0	-5.253944525	-14.3684221	0.755500078	0.405844301	6.192617416	33.30347824	0
P8	1.55797E+11	51:49.1	-5.275261544	-14.30740422	0.704500079	0.297182173	6.200825214	33.30347824	0
P8	1.55797E+11	51:49.2	-5.289103757	-14.25539564	0.62650007	0.163573697	6.204247952	33.30347824	0
P8	1.55797E+11	51:49.3	-5.290825628	-14.21324041	0.527500033	-0.000940937	6.206406116	33.30347824	0
P8	1.55797E+11	51:49.4	-5.281729237	-14.17803601	0.44750002	-0.187246561	6.212500095	33.30347824	0
P8	1.55797E+11	51:49.5	-5.268288361	-14.14782262	0.386500001	-0.373710454	6.216469765	33.30347824	0
P8	1.55797E+11	51:49.6	-5.256544562	-14.12461046	0.317499995	-0.535286069	6.219296932	33.30347824	0
P8	1.55797E+11	51:49.7	-5.248832768	-14.10985778	0.23650001	-0.653906882	6.221865177	33.30347824	0
P8	1.55797E+11	51:49.8	-5.245014203	-14.10109409	0.168500006	-0.721586525	6.224194527	33.30347824	0
P8	1.55797E+11	51:49.9	-5.244649004	-14.09399806	0.124500006	-0.740841985	6.226366997	33.30347824	0
P8	1.55797E+11	51:50.0	-5.246910276	-14.08937961	0.082500003	-0.72379756	6.227026463	33.80461502	0
P8	1.55797E+11	51:50.1	-5.25010932	-14.0864092	0.051500004	-0.681551039	6.227748871	33.80461502	0
P8	1.55797E+11	51:50.2	-5.25254127	-14.08255269	0.042500004	-0.619494855	6.228559494	33.80461502	0
P8	1.55797E+11	51:50.3	-5.253015121	-14.07862314	0.033500001	-0.539898455	6.229448318	33.80461502	0
P8	1.55797E+11	51:50.4	-5.251378929	-14.07120253	0.051500004	-0.442383587	6.229917049	33.80461502	0
P8	1.55797E+11	51:50.5	-5.247753654	-14.06083991	0.073500007	-0.329473674	6.230337143	33.80461502	0
P8	1.55797E+11	51:50.6	-5.244583189	-14.05239293	0.069500007	-0.212531433	6.230834961	33.80461502	0
P8	1.55797E+11	51:50.7	-5.244463411	-14.04386927	0.071500003	-0.106998548	6.231713772	33.80461502	0
P8	1.55797E+11	51:50.8	-5.245480225	-14.03451893	0.080500007	-0.024502488	6.232260704	33.80461502	0
P8	1.55797E+11	51:50.9	-5.245739536	-14.02801548	0.067500003	0.02662877	6.233086109	33.80461502	0
P8	1.55797E+11	51:51.0	-5.246255133	-14.02627949	0.039500002	0.041902263	6.234233379	33.80461502	0
P8	1.55797E+11	51:51.1	-5.249062299	-14.03068003	0.0175	0.023810351	6.235116959	33.80461502	0
P8	1.55797E+11	51:51.2	-5.254803918	-14.04192599	0.066500001	-0.006820417	6.235693455	33.80461502	0
P8	1.55797E+11	51:51.3	-5.260606023	-14.05400786	0.088500008	-0.030152736	6.236396313	33.80461502	0
P8	1.55797E+11	51:51.4	-5.264417296	-14.059681	0.064500004	-0.034808889	6.236982346	33.80461502	0
P8	1.55797E+11	51:51.5	-5.26607305	-14.06062108	0.039500002	-0.02230835	6.237353325	33.80461502	0
P8	1.55797E+11	51:51.6	-5.266152493	-14.06086365	0.0285	-0.005798867	6.237983227	33.80461502	0
P8	1.55797E+11	51:51.7	-5.266803026	-14.05936655	0.0185	-0.003814647	6.238325119	33.80461502	0
P8	1.55797E+11	51:51.8	-5.268236142	-14.05590041	0.0195	-0.021456581	6.238959789	33.80461502	0
P8	1.55797E+11	51:51.9	-5.270806699	-14.0531778	0.0255	-0.048274815	6.239331245	33.80461502	0
P8	1.55797E+11	51:52.0	-5.274655879	-14.0509471	0.033500001	-0.068634689	6.239804745	33.80461502	0
P8	1.55797E+11	51:52.1	-5.277948236	-14.0480414	0.036500003	-0.068678774	6.240175724	33.80461502	0
P8	1.55797E+11	51:52.2	-5.280088449	-14.04633587	0.0295	-0.048846424	6.240468979	33.80461502	0
P8	1.55797E+11	51:52.3	-5.280924243	-14.04630112	0.0175	-0.019869778	6.240820408	33.80461502	0
P8	1.55797E+11	51:52.4	-5.28074015	-14.04689705	0.0085	-0.002098736	6.241425991	33.80461502	0
P8	1.55797E+11	51:52.5	-5.280444352	-14.04816358	0.0045	-0.003935843	6.241850376	33.80461502	0
P8	1.55797E+11	51:52.6	-5.280429173	-14.05056242	0.0125	-0.018029906	6.242099762	33.80461502	0
P8	1.55797E+11	51:52.7	-5.281156167	-14.05319661	0.0175	-0.031998776	6.242402554	33.80461502	0
P8	1.55797E+11	51:52.8	-5.283276428	-14.05470494	0.0195	-0.036622785	6.242939472	33.80461502	0
P8	1.55797E+11	51:52.9	-5.284931037	-14.05695898	0.023500001	-0.027915757	6.243393421	33.80461502	0
P8	1.55797E+11	51:53.0	-5.283796954	-14.06164337	0.035500001	-0.008135104	6.243691444	33.80461502	0
P8	1.55797E+11	51:53.1	-5.28166431	-14.06737936	0.047500003	0.016355667	6.243945122	33.80461502	0
P8	1.55797E+11	51:53.2	-5.281182972	-14.07195998	0.042500004	0.037417412	6.244164944	33.80461502	0
P8	1.55797E+11	51:53.3	-5.28164803	-14.07353293	0.0265	0.047896594	6.244516373	33.80461502	0
P8	1.55797E+11	51:53.4	-5.281989534	-14.07164011	0.0045	0.042126726	6.244902134	33.80461502	0
P8	1.55797E+11	51:53.5	-5.282694208	-14.06687926	0.0195	0.023823692	6.245102406	33.80461502	0
P8	1.55797E+11	51:53.6	-5.282433718	-14.0622438	0.0265	-0.000872677	6.245322227	33.80461502	0
P8	1.55797E+11	51:53.7	-5.280962718	-14.05943219	0.023500001	-0.021486411	6.245468616	33.80461502	0
P8	1.55797E+11	51:53.8	-5.27990855	-14.05740977	0.022500001	-0.030970555	6.245649338	33.80461502	0
P8	1.55797E+11	51:53.9	-5.279486357	-14.0555475	0.022500001	-0.026986448	6.246147633	33.80461502	0
P8	1.55797E+11	51:54.0	-5.28071764	-14.05412593	0.020500001	-0.015020868	6.246386528	33.80461502	0
P8	1.55797E+11	51:54.1	-5.282920687	-14.05622208	0.0125	-0.004659579	6.246694565	33.80461502	0
P8	1.55797E+11	51:54.2	-5.283223448	-14.06180951	0.0275	0.001235641	6.246850491	33.80461502	0
P8	1.55797E+11	51:54.3	-5.282014575	-14.06561352	0.0255	0.000908922	6.24703598	33.80461502	0
P8	1.55797E+11	51:54.4	-5.280144195	-14.06466607	0.010500001	-0.002455018	6.247534275	33.80461502	0
P8	1.55797E+11	51:54.5	-5.27743086	-14.06239015	0.0195	-0.005051513	6.247856617	33.80461502	0
P8	1.55797E+11	51:54.6	-5.274842253	-14.06094058	0.020500001	-0.004411277	6.248061657	33.80461502	0
P8	1.55797E+11	51:54.7	-5.273278035	-14.05896478	0.0195	-0.003511798	6.248247147	33.80461502	0
P8	1.55797E+11	51:54.8	-5.272873772	-14.05802454	0.0125	-0.004949388	6.248344898	33.80461502	0
P8	1.55797E+11	51:54.9	-5.273050135	-14.05785743	0.0065	-0.007553921	6.248564243	33.80461502	0
P8	1.55797E+11	51:55.0	-5.273779755	-14.05555642	0.0165	-0.010021348	6.249062538	33.80461502	0
P8	1.55797E+11	51:55.1	-5.274899018	-14.05442864	0.0125	-0.012227702	6.249330997	33.80461502	0
P8	1.55797E+11	51:55.2	-5.275119125	-14.05882743	0.021500001	-0.011420039	6.249662876	33.80461502	0
P8	1.55797E+11	51:55.3	-5.27483766	-14.06525753	0.039500002	-0.00373912	6.249975681	33.80461502	0
P8	1.55797E+11	51:55.4	-5.275039986	-14.07145869	0.044500005	0.010702135	6.250180721	33.80461502	0
P8	1.55797E+11	51:55.5	-5.274552764	-14.07840702	0.055500004	0.030447831	6.250708103	33.80461502	0
P8	1.55797E+11	51:55.6	-5.274284382	-14.08241954	0.043500002	0.049866557	6.251157284	33.80461502	0
P8	1.55797E+11	51:55.7	-5.275457839	-14.0814498	0.0165	0.057101149	6.251479626	33.80461502	0
P8	1.55797E+11	51:55.8	-5.276096864	-14.07810757	0.0075	0.044810113	6.251733303	33.80461502	0
P8	1.55797E+11	51:55.9	-5.276285442	-14.07447917	0.014500001	0.016168267	6.251924038	33.80461502	0
P8	1.55797E+11	51:56.0	-5.276665227	-14.07179225	0.015500001	-0.018846452	6.252133846	33.80461502	0
P8	1.55797E+11	51:56.1	-5.276448397	-14.06996195	0.014500001	-0.045947455	6.252612114	33.80461502	0
P8	1.55797E+11	51:56.2	-5.276505326	-14.06719247	0.023500001	-0.054943595	6.25288105	33.80461502	0
P8	1.55797E+11	51:56.3	-5.277250619	-14.06322764	0.033500001	-0.042655896	6.253017426	33.80461502	0
P8	1.55797E+11	51:56.4	-5.276928761	-14.06195917	0.0195	-0.01899839	6.253212929	33.80461502	0
P8	1.55797E+11	51:56.5	-5.274967894	-14.06246335	0.014500001	0.002521317	6.253383636	33.80461502	0
P8	1.55797E+11	51:56.6	-5.273771429	-14.06093127	0.0195	0.014115462	6.253652573	33.80461502	0
P8	1.55797E+11	51:56.7	-5.273381316	-14.05893781	0.020500001	0.013264485	6.254126072	33.80461502	0
P8	1.55797E+11	51:56.8	-5.271341174	-14.05651982	0.0265	0.005944056	6.254404068	33.80461502	0
P8	1.55797E+11	51:56.9	-5.268110362	-14.05254433	0.040500004	0.002648196	6.254526138	33.80461502	0
P8	1.55797E+11	51:57.0	-5.266408524	-14.0484147	0.038500004	0.007554458	6.254677773	33.80461502	0
P8	1.55797E+11	51:57.1	-5.266889651	-14.04885998	0.010500001	0.013362478	6.254878044	33.80461502	0
P8	1.55797E+11	51:57.2	-5.267142647	-14.05645078	0.037500001	0.019403387	6.255302906	33.80461502	0
P8	1.55797E+11	51:57.3	-5.266714456	-14.06463221	0.051500004	0.022805152	6.255502701	33.80461502	0
P8	1.55797E+11	51:57.4	-5.267709654	-14.06760261	0.0295	0.021395424	6.255678654	33.80461502	0
P8	1.55797E+11	51:57.5	-5.270221576	-14.06764654	0.020500001	0.014585058	6.255830288	33.80461502	0
P8	1.55797E+11	51:57.6	-5.27239712	-14.06708785	0.0175	0.005613767	6.255961895	33.80461502	0
P8	1.55797E+11	51:57.7	-5.27285107	-14.06451176	0.009500001	-0.006009304	6.256352425	33.80461502	0
P8	1.55797E+11	51:57.8	-5.271029814	-14.06026892	0.022500001	-0.019158712	6.256630898	33.80461502	0
P8	1.55797E+11	51:57.9	-5.267478975	-14.05892248	0.021500001	-0.028962068	6.256894588	33.80461502	0
P8	1.55797E+11	51:58.0	-5.264581789	-14.06320357	0.0295	-0.029951505	6.257055759	33.80461502	0
P8	1.55797E+11	51:58.1	-5.263922118	-14.06988394	0.041500002	-0.019428302	6.257167816	33.80461502	0
P8	1.55797E+11	51:58.2	-5.262997285	-14.07630882	0.046500005	0.000285206	6.257480621	33.80461502	0
P8	1.55797E+11	51:58.3	-5.260021539	-14.08241963	0.054500002	0.026549049	6.257778168	33.80461502	0
P8	1.55797E+11	51:58.4	-5.257686899	-14.0860187	0.044500005	0.046713378	6.25793457	33.80461502	0
P8	1.55797E+11	51:58.5	-5.258004522	-14.08558544	0.0165	0.04991946	6.25810051	33.80461502	0
P8	1.55797E+11	51:58.6	-5.261224399	-14.08449486	0.014500001	0.035789989	6.258252144	33.80461502	0
P8	1.55797E+11	51:58.7	-5.266793936	-14.084232	0.033500001	0.011525072	6.258393764	33.80461502	0
P8	1.55797E+11	51:58.8	-5.271713069	-14.08050252	0.038500004	-0.013338577	6.258779526	33.80461502	0
P8	1.55797E+11	51:58.9	-5.274083868	-14.07235326	0.055500004	-0.023762222	6.259033203	33.80461502	0
P8	1.55797E+11	51:59.0	-5.274311576	-14.0640023	0.0625	-0.014473316	6.259223461	33.80461502	0
P8	1.55797E+11	51:59.1	-5.272504072	-14.06043359	0.040500004	0.007833431	6.259408951	33.80461502	0
P8	1.55797E+11	51:59.2	-5.268808566	-14.06194819	0.0195	0.026664717	6.259506702	33.80461502	0
P8	1.55797E+11	51:59.3	-5.264265914	-14.06464915	0.0265	0.029715072	6.259868145	33.80461502	0
P8	1.55797E+11	51:59.4	-5.261070692	-14.06800835	0.0275	0.013962871	6.260185719	33.80461502	0
P8	1.55797E+11	51:59.5	-5.261436338	-14.0719831	0.022500001	-0.012979861	6.260351658	33.80461502	0
P8	1.55797E+11	51:59.6	-5.263376484	-14.07822231	0.041500002	-0.033546872	6.260522366	33.80461502	0
P8	1.55797E+11	51:59.7	-5.262973675	-14.08693169	0.064500004	-0.032345399	6.26069355	33.80461502	0
P8	1.55797E+11	51:59.8	-5.261634936	-14.09143363	0.048500001	-0.012044444	6.260893345	33.80461502	0
P8	1.55797E+11	51:59.9	-5.262620479	-14.09045185	0.015500001	0.010463274	6.261352539	33.80461502	0
P8	1.55797E+11	52:00.0	-5.265183248	-14.08672194	0.014500001	0.021937376	6.261557579	33.80461502	0
P8	1.55797E+11	52:00.1	-5.267341331	-14.0801678	0.033500001	0.016315743	6.261879921	33.80461502	0
P8	1.55797E+11	52:00.2	-5.268095495	-14.07700118	0.021500001	-0.004638606	6.262031078	33.80461502	0
P8	1.55797E+11	52:00.3	-5.266117503	-14.08346208	0.033500001	-0.024610074	6.262119293	33.80461502	0
P8	1.55797E+11	52:00.4	-5.261029426	-14.0948756	0.074500002	-0.024753978	6.262280464	33.80461502	0
P8	1.55797E+11	52:00.5	-5.254528819	-14.10420288	0.079500005	-0.002107793	6.262704849	33.80461502	0
P8	1.55797E+11	52:00.6	-5.249246357	-14.10892449	0.063500002	0.033198871	6.262905121	33.80461502	0
P8	1.55797E+11	52:00.7	-5.247973151	-14.10912523	0.032500003	0.061598349	6.263134956	33.80461502	0
P8	1.55797E+11	52:00.8	-5.251608596	-14.10741957	0.011500001	0.064343922	6.263290882	33.80461502	0
P8	1.55797E+11	52:00.9	-5.25658146	-14.10543287	0.022500001	0.035513878	6.263398647	33.80461502	0
P8	1.55797E+11	52:01.0	-5.259700621	-14.1019807	0.023500001	-0.0118099	6.263540268	33.80461502	0
P8	1.55797E+11	52:01.1	-5.26103029	-14.09857201	0.024499999	-0.05392912	6.263857365	33.80461502	0
P8	1.55797E+11	52:01.2	-5.261398079	-14.09626715	0.021500001	-0.074583314	6.264077187	33.80461502	0
P8	1.55797E+11	52:01.3	-5.261788818	-14.09373554	0.0255	-0.069854721	6.264286995	33.80461502	0
P8	1.55797E+11	52:01.4	-5.261515088	-14.09149145	0.024499999	-0.047226962	6.264399529	33.80461502	0
P8	1.55797E+11	52:01.5	-5.260031728	-14.08956208	0.023500001	-0.020103185	6.26451683	33.80461502	0
P8	1.55797E+11	52:01.6	-5.256900894	-14.08783076	0.0275	-0.001723668	6.264941216	33.80461502	0
P8	1.55797E+11	52:01.7	-5.253098176	-14.08689745	0.0305	0.006065115	6.265571117	33.80461502	0
P8	1.55797E+11	52:01.8	-5.251433686	-14.08296222	0.036500003	0.008959686	6.266128063	33.80461502	0
P8	1.55797E+11	52:01.9	-5.252838219	-14.07422612	0.063500002	0.01615121	6.266391754	33.80461502	0
P8	1.55797E+11	52:02.0	-5.257205762	-14.0667175	0.065500006	0.03082552	6.266533375	33.80461502	0
P8	1.55797E+11	52:02.1	-5.263451478	-14.06048268	0.070500001	0.049588498	6.266714096	33.80461502	0
P8	1.55797E+11	52:02.2	-5.269562436	-14.05359705	0.078500003	0.068028301	6.267118931	33.80461502	0
P8	1.55797E+11	52:02.3	-5.274697232	-14.05102643	0.060500003	0.077454612	6.267270565	33.80461502	0
P8	1.55797E+11	52:02.4	-5.279663605	-14.0530072	0.048500001	0.071716256	6.267499924	33.80461502	0
P8	1.55797E+11	52:02.5	-5.282586739	-14.05455997	0.037500001	0.047980931	6.267641544	33.80461502	0
P8	1.55797E+11	52:02.6	-5.281251905	-14.05513797	0.011500001	0.008876465	6.267744064	33.80461502	0
P8	1.55797E+11	52:02.7	-5.278219109	-14.0596674	0.024499999	-0.033830583	6.267973423	33.80461502	0
P8	1.55797E+11	52:02.8	-5.276401652	-14.06793188	0.053500004	-0.063474447	6.268330097	33.80461502	0
P8	1.55797E+11	52:02.9	-5.276753181	-14.07651123	0.065500006	-0.067812502	6.268515587	33.80461502	0
P8	1.55797E+11	52:03.0	-5.27862895	-14.08442114	0.070500001	-0.043907747	6.268705845	33.80461502	0
P8	1.55797E+11	52:03.1	-5.280423076	-14.09107221	0.068500005	-0.002819081	6.268920898	33.80461502	0
P8	1.55797E+11	52:03.2	-5.281621634	-14.09680776	0.064500004	0.038725045	6.269335747	33.80461502	0
P8	1.55797E+11	52:03.3	-5.281544283	-14.0986085	0.040500004	0.060139138	6.270019531	33.80461502	0
P8	1.55797E+11	52:03.4	-5.280707701	-14.09592056	0.009500001	0.048333373	6.270610332	33.80461502	0
P8	1.55797E+11	52:03.5	-5.281776728	-14.09474083	0.010500001	0.009362057	6.271020412	33.80461502	0
P8	1.55797E+11	52:03.6	-5.285053953	-14.0967634	0.0295	-0.037790954	6.271318436	33.80461502	0
P8	1.55797E+11	52:03.7	-5.287832165	-14.09784685	0.024499999	-0.074697889	6.271630764	33.80461502	0
P8	1.55797E+11	52:03.8	-5.289815832	-14.09755055	0.0185	-0.086711071	6.271777153	33.80461502	0
P8	1.55797E+11	52:03.9	-5.291368757	-14.1001275	0.024499999	-0.073211357	6.272275448	33.80461502	0
P8	1.55797E+11	52:04.0	-5.290537712	-14.10764387	0.048500001	-0.042586397	6.272690296	33.80461502	0
P8	1.55797E+11	52:04.1	-5.287832977	-14.1170687	0.067500003	-0.004677935	6.273105621	33.80461502	0
P8	1.55797E+11	52:04.2	-5.28445359	-14.1246359	0.065500006	0.031445768	6.273324966	33.80461502	0
P8	1.55797E+11	52:04.3	-5.28020398	-14.12987971	0.061500005	0.0596103	6.273583889	33.80461502	0
P8	1.55797E+11	52:04.4	-5.275770738	-14.13353554	0.057500005	0.074214615	6.273954868	33.80461502	0
P8	1.55797E+11	52:04.5	-5.271991326	-14.13569939	0.049500003	0.072303489	6.274355412	33.80461502	0
P8	1.55797E+11	52:04.6	-5.2704399	-14.13582481	0.031500001	0.052841783	6.274643421	33.80461502	0
P8	1.55797E+11	52:04.7	-5.27169615	-14.13349738	0.0055	0.016848676	6.274834156	33.80461502	0
P8	1.55797E+11	52:04.8	-5.273372889	-14.12918458	0.0185	-0.025906714	6.274980545	33.80461502	0
P8	1.55797E+11	52:04.9	-5.273868249	-14.12459801	0.0285	-0.060978126	6.275410175	33.80461502	0
P8	1.55797E+11	52:05.0	-5.273359931	-14.12164245	0.0255	-0.07694114	6.276088715	33.80461502	0
P8	1.55797E+11	52:05.1	-5.273517889	-14.11970486	0.022500001	-0.071592093	6.276601791	33.80461502	0
P8	1.55797E+11	52:05.2	-5.275765342	-14.11653558	0.034500003	-0.049223952	6.276987076	33.80461502	0
P8	1.55797E+11	52:05.3	-5.278404535	-14.11294285	0.039500002	-0.020349409	6.277187347	33.80461502	0
P8	1.55797E+11	52:05.4	-5.279384715	-14.11239936	0.021500001	0.002822132	6.277372837	33.80461502	0
P8	1.55797E+11	52:05.5	-5.278609395	-14.1144812	0.0015	0.011548694	6.277514458	33.80461502	0
P8	1.55797E+11	52:05.6	-5.277302144	-14.11660291	0.0065	0.004482634	6.277968884	33.80461502	0
P8	1.55797E+11	52:05.7	-5.275457201	-14.11900957	0.015500001	-0.012131619	6.278178692	33.80461502	0
P8	1.55797E+11	52:05.8	-5.272552333	-14.12148406	0.0255	-0.027469009	6.278418064	33.80461502	0
P8	1.55797E+11	52:05.9	-5.270026681	-14.12387038	0.0275	-0.030346578	6.278608322	33.80461502	0
P8	1.55797E+11	52:06.0	-5.268920832	-14.12504958	0.020500001	-0.020827463	6.278799057	33.80461502	0
P8	1.55797E+11	52:06.1	-5.267969163	-14.12385051	0.0125	-0.005873276	6.279081821	33.80461502	0
P8	1.55797E+11	52:06.2	-5.266303999	-14.12360589	0.0175	0.006768844	6.279257774	33.80461502	0
P8	1.55797E+11	52:06.3	-5.266190881	-14.12521146	0.015500001	0.011034073	6.279438496	33.80461502	0
P8	1.55797E+11	52:06.4	-5.268367257	-14.12600823	0.011500001	0.005423595	6.279570103	33.80461502	0
P8	1.55797E+11	52:06.5	-5.270920627	-14.12548729	0.0135	-0.005062172	6.279682636	33.80461502	0
P8	1.55797E+11	52:06.6	-5.273820862	-14.12437864	0.0195	-0.012023924	6.280004978	33.80461502	0
P8	1.55797E+11	52:06.7	-5.276477088	-14.12377788	0.021500001	-0.010916857	6.280210018	33.80461502	0
P8	1.55797E+11	52:06.8	-5.276741042	-14.12629367	0.0175	-0.004835079	6.280444145	33.80461502	0
P8	1.55797E+11	52:06.9	-5.274428047	-14.13273743	0.040500004	0.00626808	6.280576229	33.80461502	0
P8	1.55797E+11	52:07.0	-5.270057071	-14.13910046	0.051500004	0.020166809	6.280752182	33.80461502	0
P8	1.55797E+11	52:07.1	-5.263817624	-14.1420676	0.050500002	0.035526991	6.281137466	33.80461502	0
P8	1.55797E+11	52:07.2	-5.257569539	-14.14107919	0.047500003	0.049066078	6.28135252	33.80461502	0
P8	1.55797E+11	52:07.3	-5.25445284	-14.13743672	0.035500001	0.055769369	6.281684399	33.80461502	0
P8	1.55797E+11	52:07.4	-5.255584964	-14.13524968	0.0125	0.047170229	6.282124043	33.80461502	0
P8	1.55797E+11	52:07.5	-5.258079987	-14.13542495	0.0025	0.021318177	6.28239727	33.80461502	0
P8	1.55797E+11	52:07.6	-5.259655422	-14.13532754	0.0035	-0.014975847	6.282636642	33.80461502	0
P8	1.55797E+11	52:07.7	-5.261380031	-14.13306705	0.0175	-0.04843495	6.282968521	33.80461502	0
P8	1.55797E+11	52:07.8	-5.26419835	-14.12761327	0.041500002	-0.0630854	6.283266544	33.80461502	0
P8	1.55797E+11	52:07.9	-5.266020258	-14.12330446	0.039500002	-0.053129636	6.283584118	33.80461502	0
P8	1.55797E+11	52:08.0	-5.264106955	-14.1222323	0.0195	-0.024387214	6.283833027	33.80461502	0
P8	1.55797E+11	52:08.1	-5.259159531	-14.11937607	0.038500004	0.009645981	6.284174919	33.80461502	0
P8	1.55797E+11	52:08.2	-5.252331701	-14.11508108	0.057500005	0.036927447	6.284721851	33.80461502	0
P8	1.55797E+11	52:08.3	-5.24459873	-14.11112664	0.067500003	0.053484261	6.285254002	33.80461502	0
P8	1.55797E+11	52:08.4	-5.237546619	-14.10713094	0.070500001	0.061574876	6.285883904	33.80461502	0
P8	1.55797E+11	52:08.5	-5.231292529	-14.10377866	0.069500007	0.06631545	6.286093712	33.80461502	0
P8	1.55797E+11	52:08.6	-5.22729011	-14.09991165	0.0625	0.068315312	6.286342621	33.80461502	0
P8	1.55797E+11	52:08.7	-5.227081094	-14.09513269	0.050500002	0.062464744	6.286782265	33.80461502	0
P8	1.55797E+11	52:08.8	-5.228517445	-14.09019736	0.047500003	0.045694489	6.287192345	33.80461502	0
P8	1.55797E+11	52:08.9	-5.228164176	-14.08380911	0.057500005	0.02134987	6.287509918	33.80461502	0
P8	1.55797E+11	52:09.0	-5.225271695	-14.07461763	0.079500005	0.000235331	6.287700176	33.80461502	0
P8	1.55797E+11	52:09.1	-5.221114804	-14.06360009	0.096500002	-0.005410398	6.287973404	33.80461502	0
P8	1.55797E+11	52:09.2	-5.215626037	-14.05137325	0.112500004	0.012898244	6.288808823	33.80461502	0
P8	1.55797E+11	52:09.3	-5.206613806	-14.03776099	0.136500001	0.050309166	6.289077282	33.80461502	0
P8	1.55797E+11	52:09.4	-5.193060516	-14.02304879	0.1655	0.097103678	6.289282322	33.80461502	0
P8	1.55797E+11	52:09.5	-5.177703401	-14.00736829	0.188500002	0.142632768	6.289579868	33.80461502	0
P8	1.55797E+11	52:09.6	-5.163302097	-13.99225072	0.193499997	0.176994488	6.289814472	33.80461502	0
P8	1.55797E+11	52:09.7	-5.152204088	-13.97937685	0.177499995	0.191100419	6.290161133	33.80461502	0
P8	1.55797E+11	52:09.8	-5.14491684	-13.96838833	0.155499995	0.178122655	6.290503025	33.80461502	0
P8	1.55797E+11	52:09.9	-5.138101634	-13.96451673	0.117500007	0.133235142	6.290830135	33.80461502	0
P8	1.55797E+11	52:10.0	-5.131542078	-13.97008968	0.082500003	0.058651924	6.291225433	33.80461502	0
P8	1.55797E+11	52:10.1	-5.127860446	-13.97810043	0.063500002	-0.033567335	6.291601658	33.80461502	0
P8	1.55797E+11	52:10.2	-5.127843502	-13.98604049	0.050500002	-0.12397217	6.291977406	33.80461502	0
P8	1.55797E+11	52:10.3	-5.130099399	-13.99311226	0.051500004	-0.190059915	6.292529106	33.80461502	0
P8	1.55797E+11	52:10.4	-5.132868603	-13.99685325	0.041500002	-0.218756363	6.292920113	33.80461502	0
P8	1.55797E+11	52:10.5	-5.137807727	-13.99850668	0.042500004	-0.208145574	6.293149471	33.80461502	0
P8	1.55797E+11	52:10.6	-5.146568174	-14.00037887	0.068500005	-0.166296646	6.293305874	33.80461502	0
P8	1.55797E+11	52:10.7	-5.157872949	-14.00225677	0.091500007	-0.105378501	6.293574333	33.80461502	0
P8	1.55797E+11	52:10.8	-5.170223268	-14.00768204	0.114500009	-0.036322627	6.293857574	33.80461502	0
P8	1.55797E+11	52:10.9	-5.181953545	-14.01879336	0.137500003	0.033465397	6.294350624	33.80461502	0
P8	1.55797E+11	52:11.0	-5.191784365	-14.03035219	0.139500007	0.094581306	6.294726372	33.80461502	0
P8	1.55797E+11	52:11.1	-5.201343898	-14.04094227	0.140499994	0.137943223	6.295000076	33.80461502	0
P8	1.55797E+11	52:11.2	-5.213225025	-14.05369628	0.162499994	0.160215408	6.295288086	33.80461502	0
P8	1.55797E+11	52:11.3	-5.226587353	-14.06843276	0.182500005	0.162498564	6.295449257	33.80461502	0
P8	1.55797E+11	52:11.4	-5.238472253	-14.08183327	0.176500008	0.149750397	6.295663834	33.80461502	0
P8	1.55797E+11	52:11.5	-5.249728276	-14.09350639	0.169500008	0.128374577	6.296152115	33.80461502	0
P8	1.55797E+11	52:11.6	-5.261968949	-14.106261	0.178499997	0.105857208	6.296288967	33.80461502	0
P8	1.55797E+11	52:11.7	-5.273118939	-14.11954372	0.176500008	0.083866693	6.296816349	33.80461502	0
P8	1.55797E+11	52:11.8	-5.285000598	-14.12839002	0.160500005	0.058788572	6.297353745	33.80461502	0
P8	1.55797E+11	52:11.9	-5.301801133	-14.12984004	0.159500003	0.03170212	6.297739029	33.80461502	0
P8	1.55797E+11	52:12.0	-5.323372209	-14.12638508	0.183500007	0.009839678	6.298588753	33.80461502	0
P8	1.55797E+11	52:12.1	-5.347809006	-14.12170985	0.2095	0.001108097	6.299394608	33.80461502	0
P8	1.55797E+11	52:12.2	-5.372196735	-14.11722035	0.220500007	0.011170126	6.300439358	33.80461502	0
P8	1.55797E+11	52:12.3	-5.393145987	-14.1144385	0.2095	0.036076754	6.301230431	33.80461502	0
P8	1.55797E+11	52:12.4	-5.406170981	-14.11295782	0.164499998	0.056544337	6.301713943	33.80461502	0
P8	1.55797E+11	52:12.5	-5.407717067	-14.11165294	0.090500005	0.045269009	6.302236557	33.80461502	0
P8	1.55797E+11	52:12.6	-5.39977651	-14.11219989	0.015500001	-0.016529329	6.302739143	33.80461502	0
P8	1.55797E+11	52:12.7	-5.387414378	-14.11540635	0.041500002	-0.114769548	6.303422928	33.80461502	0
P8	1.55797E+11	52:12.8	-5.374873348	-14.11976056	0.072500005	-0.215948686	6.303793907	33.80461502	0
P8	1.55797E+11	52:12.9	-5.363035287	-14.12415818	0.091500007	-0.274260402	6.303959846	33.80461502	0
P8	1.55797E+11	52:13.0	-5.350490315	-14.12929176	0.114500009	-0.258412629	6.304233551	33.80461502	0
P8	1.55797E+11	52:13.1	-5.338440939	-14.13620869	0.1285	-0.170312315	6.304511547	33.80461502	0
P8	1.55797E+11	52:13.2	-5.330383467	-14.14313982	0.116500005	-0.050243892	6.305214882	33.80461502	0
P8	1.55797E+11	52:13.3	-5.326190361	-14.14531952	0.083500005	0.047794748	6.305761814	33.80461502	0
P8	1.55797E+11	52:13.4	-5.324165952	-14.1424519	0.056500003	0.08748246	6.306113243	33.80461502	0
P8	1.55797E+11	52:13.5	-5.325887235	-14.13765695	0.0295	0.059071872	6.306499004	33.80461502	0
P8	1.55797E+11	52:13.6	-5.331414993	-14.1330315	0.0255	-0.013063437	6.306787014	33.80461502	0
P8	1.55797E+11	52:13.7	-5.33823008	-14.13122511	0.035500001	-0.090941615	6.307016373	33.80461502	0
P8	1.55797E+11	52:13.8	-5.344162321	-14.13175034	0.040500004	-0.137513131	6.307495117	33.80461502	0
P8	1.55797E+11	52:13.9	-5.347222967	-14.12993562	0.036500003	-0.143879414	6.307807446	33.80461502	0
P8	1.55797E+11	52:14.0	-5.349447801	-14.12617869	0.043500002	-0.115430683	6.308198452	33.80461502	0
P8	1.55797E+11	52:14.1	-5.354027535	-14.12678972	0.046500005	-0.068528131	6.308486462	33.80461502	0
P8	1.55797E+11	52:14.2	-5.359930424	-14.13068949	0.057500005	-0.021204537	6.308764458	33.80461502	0
P8	1.55797E+11	52:14.3	-5.363792335	-14.13131746	0.045500003	0.011082416	6.30922842	33.80461502	0
P8	1.55797E+11	52:14.4	-5.364303695	-14.12766046	0.032500003	0.02366247	6.309575081	33.80461502	0
P8	1.55797E+11	52:14.5	-5.365393598	-14.12310661	0.038500004	0.020989513	6.309790134	33.80461502	0
P8	1.55797E+11	52:14.6	-5.36718909	-14.11928964	0.038500004	0.008956586	6.310537338	33.80461502	0
P8	1.55797E+11	52:14.7	-5.365303365	-14.11551364	0.032500003	-0.0053808	6.311963081	33.80461502	0
P8	1.55797E+11	52:14.8	-5.362631757	-14.1122908	0.033500001	-0.017014461	6.312680721	33.80461502	0
P8	1.55797E+11	52:14.9	-5.361203228	-14.10719984	0.044500005	-0.020889089	6.312963963	33.80461502	0
P8	1.55797E+11	52:15.0	-5.358477953	-14.09902408	0.067500003	-0.013470213	6.313417912	33.80461502	0
P8	1.55797E+11	52:15.1	-5.357377397	-14.09433692	0.050500002	0.001705042	6.315371037	33.80461502	0
P8	1.55797E+11	52:15.2	-5.360437498	-14.09641799	0.014500001	0.013175369	6.31704092	33.80461502	0
P8	1.55797E+11	52:15.3	-5.364935897	-14.1022138	0.031500001	0.016242888	6.317817211	33.80461502	0
P8	1.55797E+11	52:15.4	-5.367381387	-14.10725585	0.031500001	0.005919146	6.318393707	33.80461502	0
P8	1.55797E+11	52:15.5	-5.366774992	-14.10884722	0.0135	-0.014484372	6.32019043	33.80461502	0
P8	1.55797E+11	52:15.6	-5.363604861	-14.10888608	0.0165	-0.035300005	6.321484566	33.80461502	0
P8	1.55797E+11	52:15.7	-5.358932429	-14.10874516	0.0285	-0.04628377	6.322294712	33.80461502	0
P8	1.55797E+11	52:15.8	-5.353893787	-14.10721104	0.035500001	-0.043287106	6.322871208	33.80461502	0
P8	1.55797E+11	52:15.9	-5.348453353	-14.10561119	0.043500002	-0.026658218	6.326269627	33.80461502	0
P8	1.55797E+11	52:16.0	-5.343664426	-14.10483806	0.043500002	-0.002119004	6.327710152	33.80461502	0
P8	1.55797E+11	52:16.1	-5.341678352	-14.10288406	0.031500001	0.019583207	6.328334808	33.80461502	0
P8	1.55797E+11	52:16.2	-5.343973864	-14.10112002	0.0135	0.027148301	6.329428673	33.80461502	0
P8	1.55797E+11	52:16.3	-5.349064616	-14.10145591	0.020500001	0.019662667	6.332812309	33.80461502	0
P8	1.55797E+11	52:16.4	-5.352589954	-14.10238348	0.0195	0.00324962	6.334379673	33.80461502	0
P8	1.55797E+11	52:16.5	-5.352604509	-14.10157898	0.0085	-0.018382208	6.334965706	33.80461502	0
P8	1.55797E+11	52:16.6	-5.350291211	-14.09823971	0.024499999	-0.034360901	6.335952282	33.80461502	0
P8	1.55797E+11	52:16.7	-5.347954127	-14.0953055	0.0255	-0.037104249	6.339301586	33.80461502	0
P8	1.55797E+11	52:16.8	-5.346725074	-14.09665166	0.0075	-0.02978671	6.340742111	33.80461502	0
P8	1.55797E+11	52:16.9	-5.343734716	-14.09980244	0.024499999	-0.017041091	6.341870308	33.80461502	0
P8	1.55797E+11	52:17.0	-5.337875641	-14.09842898	0.040500004	-0.002003878	6.342856407	33.80461502	0
P8	1.55797E+11	52:17.1	-5.331767146	-14.0947941	0.052500002	0.014034905	6.345219612	33.80461502	0
P8	1.55797E+11	52:17.2	-5.327093455	-14.09525761	0.043500002	0.028578009	6.34845686	33.80461502	0
P8	1.55797E+11	52:17.3	-5.324043938	-14.10056667	0.046500005	0.042121053	6.349941254	33.80461502	0
P8	1.55797E+11	52:17.4	-5.321752097	-14.10999009	0.067500003	0.054755334	6.351416111	33.80461502	0
P8	1.55797E+11	52:17.5	-5.3189472	-14.12104078	0.086500004	0.065154716	6.353564262	33.80461502	0
P8	1.55797E+11	52:17.6	-5.315329792	-14.13058731	0.088500008	0.073022567	6.356801987	33.80461502	0
P8	1.55797E+11	52:17.7	-5.312812409	-14.13760009	0.078500003	0.078421354	6.358564377	33.80461502	0
P8	1.55797E+11	52:17.8	-5.312991165	-14.14014428	0.048500001	0.074074887	6.359331131	33.80461502	0
P8	1.55797E+11	52:17.9	-5.315834616	-14.13847224	0.0195	0.050985418	6.361083984	33.80461502	0
P8	1.55797E+11	52:18.0	-5.321042833	-14.13609686	0.0285	0.012829559	6.363647461	33.80461502	0
P8	1.55797E+11	52:18.1	-5.326986514	-14.13309524	0.040500004	-0.032320268	6.365141392	33.80461502	0
P8	1.55797E+11	52:18.2	-5.331049554	-14.12842217	0.043500002	-0.068035334	6.367124081	33.80461502	0
P8	1.55797E+11	52:18.3	-5.332233091	-14.12346949	0.041500002	-0.081300512	6.368642807	33.80461502	0
P8	1.55797E+11	52:18.4	-5.331986086	-14.11984331	0.035500001	-0.068478175	6.370370865	33.80461502	0
P8	1.55797E+11	52:18.5	-5.329420344	-14.11735518	0.0305	-0.041218821	6.372231483	33.80461502	0
P8	1.55797E+11	52:18.6	-5.32333875	-14.11474845	0.044500005	-0.014393094	6.373867035	33.80461502	0
P8	1.55797E+11	52:18.7	-5.316787868	-14.11555838	0.043500002	0.001441134	6.376162052	33.80461502	0
P8	1.55797E+11	52:18.8	-5.311555809	-14.1232403	0.054500002	0.008621862	6.378071308	33.80461502	0
P8	1.55797E+11	52:18.9	-5.307135575	-14.13300193	0.072500005	0.015340701	6.378779411	33.80461502	0
P8	1.55797E+11	52:19.0	-5.302699554	-14.13848093	0.063500002	0.025773911	6.37941885	33.80461502	0
P8	1.55797E+11	52:19.1	-5.298307044	-14.13827151	0.048500001	0.037440676	6.381601334	33.80461502	0
P8	1.55797E+11	52:19.2	-5.296475508	-14.13590873	0.031500001	0.039001275	6.383105278	33.80461502	0
P8	1.55797E+11	52:19.3	-5.298322914	-14.13561252	0.010500001	0.022149775	6.384023666	33.80461502	0
P8	1.55797E+11	52:19.4	-5.302478037	-14.13653687	0.0185	-0.00999725	6.384687424	33.80461502	0
P8	1.55797E+11	52:19.5	-5.308556405	-14.13586819	0.033500001	-0.043658711	6.38589859	33.80461502	0
P8	1.55797E+11	52:19.6	-5.315442395	-14.13363794	0.048500001	-0.061952967	6.388124943	33.80461502	0
P8	1.55797E+11	52:19.7	-5.321443624	-14.13112729	0.052500002	-0.05492913	6.38970232	33.80461502	0
P8	1.55797E+11	52:19.8	-5.328576744	-14.12891439	0.064500004	-0.024194608	6.391084194	33.80461502	0
P8	1.55797E+11	52:19.9	-5.338368631	-14.12601281	0.086500004	0.020872803	6.392582893	33.80461502	0
P8	1.55797E+11	52:20.0	-5.348586099	-14.12168269	0.098500006	0.065912001	6.394296646	33.80461502	0
P8	1.55797E+11	52:20.1	-5.355777889	-14.11574969	0.091500007	0.096717522	6.395429611	33.80461502	0
P8	1.55797E+11	52:20.2	-5.357710429	-14.10695004	0.083500005	0.107397541	6.396337986	33.80461502	0
P8	1.55797E+11	52:20.3	-5.357773975	-14.09886512	0.076500006	0.097957127	6.397602558	33.80461502	0
P8	1.55797E+11	52:20.4	-5.357655454	-14.09397392	0.059500005	0.069592848	6.399941444	33.80461502	0
P8	1.55797E+11	52:20.5	-5.355219178	-14.08848947	0.059500005	0.031388961	6.401371956	33.80461502	0
P8	1.55797E+11	52:20.6	-5.354156324	-14.08380373	0.054500002	-0.008949223	6.402070522	33.80461502	0
P8	1.55797E+11	52:20.7	-5.35714063	-14.08355182	0.032500003	-0.044614587	6.403007984	33.80461502	0
P8	1.55797E+11	52:20.8	-5.362282724	-14.08674039	0.032500003	-0.069511093	6.406210899	33.80461502	0
P8	1.55797E+11	52:20.9	-5.367401269	-14.09073383	0.038500004	-0.080003262	6.408188343	33.80461502	0
P8	1.55797E+11	52:21.0	-5.369929978	-14.09255582	0.0265	-0.079210937	6.409648418	33.80461502	0
P8	1.55797E+11	52:21.1	-5.369393832	-14.09095606	0.0085	-0.074544251	6.411069393	33.80461502	0
P8	1.55797E+11	52:21.2	-5.364434855	-14.08633767	0.033500001	-0.065311834	6.415898323	33.80461502	0
P8	1.55797E+11	52:21.3	-5.353369173	-14.08091308	0.074500002	-0.046309557	6.418066502	33.80461502	0
P8	1.55797E+11	52:21.4	-5.338845758	-14.07844664	0.102500007	-0.01217076	6.420219898	33.80461502	0
P8	1.55797E+11	52:21.5	-5.323021769	-14.07833757	0.12250001	0.038056541	6.421933651	33.80461502	0
P8	1.55797E+11	52:21.6	-5.305819627	-14.07639041	0.145500004	0.100322604	6.427397251	33.80461502	0
P8	1.55797E+11	52:21.7	-5.289396294	-14.07068747	0.156499997	0.159991682	6.431684494	33.80461502	0
P8	1.55797E+11	52:21.8	-5.279150508	-14.06531886	0.129500002	0.194514558	6.434658051	33.80461502	0
P8	1.55797E+11	52:21.9	-5.279071336	-14.06527833	0.060500003	0.183540061	6.436777115	33.80461502	0
P8	1.55797E+11	52:22.0	-5.288337322	-14.06977963	0.0185	0.118985884	6.439316273	33.80461502	0
P8	1.55797E+11	52:22.1	-5.304200214	-14.07659672	0.081500001	0.024761003	6.441313267	33.80461502	0
P8	1.55797E+11	52:22.2	-5.324976319	-14.0818447	0.133499995	-0.059392966	6.442251205	33.80461502	0
P8	1.55797E+11	52:22.3	-5.348625452	-14.08302274	0.173500001	-0.089106411	6.444375038	33.80461502	0
P8	1.55797E+11	52:22.4	-5.37112336	-14.08315338	0.191500008	-0.048569921	6.447558403	33.80461502	0
P8	1.55797E+11	52:22.5	-5.389065132	-14.0843315	0.181500003	0.042744666	6.45034647	33.80461502	0
P8	1.55797E+11	52:22.6	-5.400989954	-14.08600581	0.153500006	0.135564581	6.452412128	33.80461502	0
P8	1.55797E+11	52:22.7	-5.405807575	-14.08688528	0.107500009	0.177498251	6.454336166	33.80461502	0
P8	1.55797E+11	52:22.8	-5.402682361	-14.086146	0.046500005	0.138629809	6.456157207	33.80461502	0
P8	1.55797E+11	52:22.9	-5.39255921	-14.08536549	0.0165	0.027550118	6.458837986	33.80461502	0
P8	1.55797E+11	52:23.0	-5.378352361	-14.08848651	0.069500007	-0.102428056	6.460185528	33.80461502	0
P8	1.55797E+11	52:23.1	-5.36197699	-14.09479285	0.113500006	-0.191804022	6.461440563	33.80461502	0
P8	1.55797E+11	52:23.2	-5.343586581	-14.09956279	0.145500004	-0.197292551	6.462802887	33.80461502	0
P8	1.55797E+11	52:23.3	-5.323551212	-14.10124334	0.171499997	-0.122174852	6.46502924	33.80461502	0
P8	1.55797E+11	52:23.4	-5.30332293	-14.10177362	0.1875	0.002427154	6.471801758	33.80461502	0
P8	1.55797E+11	52:23.5	-5.286241591	-14.10397658	0.180500001	0.124597475	6.474306583	33.80461502	0
P8	1.55797E+11	52:23.6	-5.27146908	-14.10477826	0.169500008	0.199887753	6.47637701	33.80461502	0
P8	1.55797E+11	52:23.7	-5.252159087	-14.10120289	0.195500001	0.215558216	6.478291035	33.80461502	0
P8	1.55797E+11	52:23.8	-5.226627934	-14.09687155	0.235500008	0.188299641	6.480683804	33.80461502	0
P8	1.55797E+11	52:23.9	-5.198348437	-14.0939706	0.25850001	0.151432216	6.481748104	33.80461502	0
P8	1.55797E+11	52:24.0	-5.171423029	-14.09327189	0.257499993	0.130656064	6.48324728	33.80461502	0
P8	1.55797E+11	52:24.1	-5.148597732	-14.09701335	0.238499999	0.130993709	6.48507309	33.80461502	0
P8	1.55797E+11	52:24.2	-5.129918757	-14.10508158	0.217500001	0.13106066	6.486469746	33.80461502	0
P8	1.55797E+11	52:24.3	-5.115875755	-14.11312217	0.1875	0.10777279	6.487470627	33.80461502	0
P8	1.55797E+11	52:24.4	-5.10678511	-14.11629252	0.1435	0.049105667	6.487988472	33.80461502	0
P8	1.55797E+11	52:24.5	-5.104414099	-14.11469659	0.084500007	-0.043140214	6.489033222	33.80461502	0
P8	1.55797E+11	52:24.6	-5.111618026	-14.11263003	0.0075	-0.157965973	6.489936352	33.80461502	0
P8	1.55797E+11	52:24.7	-5.128342242	-14.10915226	0.076500006	-0.256392449	6.490415096	33.80461502	0
P8	1.55797E+11	52:24.8	-5.152765044	-14.1021826	0.157499999	-0.300235927	6.491406441	33.80461502	0
P8	1.55797E+11	52:24.9	-5.181492993	-14.0943844	0.218500003	-0.260494471	6.492460728	33.80461502	0
P8	1.55797E+11	52:25.0	-5.21085438	-14.08649684	0.253500015	-0.138516068	6.493520737	33.80461502	0
P8	1.55797E+11	52:25.1	-5.239470783	-14.07829357	0.273499995	0.037197609	6.494131088	33.80461502	0
P8	1.55797E+11	52:25.2	-5.264667082	-14.06802966	0.274500012	0.209568948	6.494746208	33.80461502	0
P8	1.55797E+11	52:25.3	-5.284136727	-14.05717365	0.25150001	0.318523049	6.496342659	33.80461502	0
P8	1.55797E+11	52:25.4	-5.298798196	-14.051452	0.211500004	0.330422699	6.499208927	33.80461502	0
P8	1.55797E+11	52:25.5	-5.311720722	-14.05186194	0.180500001	0.247965574	6.500478745	33.80461502	0
P8	1.55797E+11	52:25.6	-5.325906887	-14.0571057	0.172499999	0.112549394	6.501591682	33.80461502	0
P8	1.55797E+11	52:25.7	-5.340833966	-14.06507978	0.170499995	-0.026601313	6.502651215	33.80461502	0
P8	1.55797E+11	52:25.8	-5.352195997	-14.0726224	0.145500004	-0.125883698	6.505864143	33.80461502	0
P8	1.55797E+11	52:25.9	-5.35682841	-14.07908477	0.101500005	-0.181511387	6.50875473	33.80461502	0
P8	1.55797E+11	52:26.0	-5.357001507	-14.083429	0.065500006	-0.206483975	6.510624886	33.80461502	0
P8	1.55797E+11	52:26.1	-5.354733498	-14.08234761	0.023500001	-0.222453639	6.511406422	33.80461502	0
P8	1.55797E+11	52:26.2	-5.351271359	-14.07763196	0.011500001	-0.241038471	6.513652325	33.80461502	0
P8	1.55797E+11	52:26.3	-5.348168002	-14.07435506	0.0195	-0.260143906	6.516582012	33.80461502	0
P8	1.55797E+11	52:26.4	-5.345091607	-14.07156325	0.0285	-0.264775902	6.51840353	33.80461502	0
P8	1.55797E+11	52:26.5	-5.344158045	-14.06635544	0.038500004	-0.240331069	6.51965332	33.80461502	0
P8	1.55797E+11	52:26.6	-5.346711516	-14.06056756	0.044500005	-0.183193982	6.520888805	33.80461502	0
P8	1.55797E+11	52:26.7	-5.349279353	-14.05535036	0.046500005	-0.106099546	6.525151253	33.80461502	0
P8	1.55797E+11	52:26.8	-5.350192564	-14.05151895	0.041500002	-0.033363063	6.52806139	33.80461502	0
P8	1.55797E+11	52:26.9	-5.349170374	-14.05119	0.023500001	0.013107299	6.529472828	33.80461502	0
P8	1.55797E+11	52:27.0	-5.344916742	-14.05240122	0.0295	0.027696624	6.530810356	33.80461502	0
P8	1.55797E+11	52:27.1	-5.339062051	-14.05434906	0.040500004	0.019984365	6.534755707	33.80461502	0
P8	1.55797E+11	52:27.2	-5.334506606	-14.05832086	0.042500004	0.004154453	6.536948204	33.80461502	0
P8	1.55797E+11	52:27.3	-5.332335963	-14.06331091	0.041500002	-0.00579565	6.537929535	33.80461502	0
P8	1.55797E+11	52:27.4	-5.331905785	-14.06681482	0.033500001	-0.006146598	6.538881779	33.80461502	0
P8	1.55797E+11	52:27.5	-5.333131845	-14.06798156	0.0195	-0.003185175	6.541386604	33.80461502	0
P8	1.55797E+11	52:27.6	-5.335576751	-14.06789615	0.0135	-0.004886909	6.548095703	33.80461502	0
P8	1.55797E+11	52:27.7	-5.338491663	-14.06872452	0.021500001	-0.013218582	6.551992416	33.80461502	0
P8	1.55797E+11	52:27.8	-5.342928511	-14.07282235	0.044500005	-0.021569325	6.553896427	33.80461502	0
P8	1.55797E+11	52:27.9	-5.345936654	-14.07689586	0.043500002	-0.022728303	6.55583477	33.80461502	0
P8	1.55797E+11	52:28.0	-5.343613104	-14.07723008	0.014500001	-0.016770175	6.562988281	33.80461502	0
P8	1.55797E+11	52:28.1	-5.337961609	-14.07499249	0.0275	-0.003949894	6.565654278	33.80461502	0
P8	1.55797E+11	52:28.2	-5.333057201	-14.07242908	0.031500001	0.006628789	6.568232536	33.80461502	0
P8	1.55797E+11	52:28.3	-5.330154692	-14.0718291	0.024499999	0.008375118	6.570883751	33.80461502	0
P8	1.55797E+11	52:28.4	-5.328824778	-14.07390607	0.020500001	0.001340244	6.578193188	33.80461502	0
P8	1.55797E+11	52:28.5	-5.3279803	-14.07618889	0.020500001	-0.008172675	6.582812309	33.80461502	0
P8	1.55797E+11	52:28.6	-5.32694572	-14.07644191	0.015500001	-0.016233038	6.585727692	33.80461502	0
P8	1.55797E+11	52:28.7	-5.327831437	-14.07258831	0.021500001	-0.019495383	6.587861538	33.80461502	0
P8	1.55797E+11	52:28.8	-5.329822093	-14.06421512	0.053500004	-0.012663585	6.59274435	33.80461502	0
P8	1.55797E+11	52:28.9	-5.330588886	-14.05436612	0.070500001	0.005267276	6.597319126	33.80461502	0
P8	1.55797E+11	52:29.0	-5.33124868	-14.04575679	0.072500005	0.032150261	6.600571156	33.80461502	0
P8	1.55797E+11	52:29.1	-5.332024354	-14.03944185	0.064500004	0.060106728	6.602460861	33.80461502	0
P8	1.55797E+11	52:29.2	-5.331964086	-14.035249	0.053500004	0.08104071	6.606113434	33.80461502	0
P8	1.55797E+11	52:29.3	-5.331135687	-14.03302588	0.040500004	0.080764987	6.611440659	33.80461502	0
P8	1.55797E+11	52:29.4	-5.328224411	-14.03086439	0.039500002	0.056770131	6.613534927	33.80461502	0
P8	1.55797E+11	52:29.5	-5.322986297	-14.0280431	0.049500003	0.020375803	6.61475563	33.80461502	0
P8	1.55797E+11	52:29.6	-5.318567049	-14.02705066	0.040500004	-0.014777455	6.619482517	33.80461502	0
P8	1.55797E+11	52:29.7	-5.315431487	-14.03011589	0.0305	-0.037709095	6.624067307	33.80461502	0
P8	1.55797E+11	52:29.8	-5.310969316	-14.03608847	0.050500002	-0.041807376	6.626674652	33.80461502	0
P8	1.55797E+11	52:29.9	-5.305939598	-14.0406419	0.055500004	-0.030138809	6.628173828	33.80461502	0
P8	1.55797E+11	52:30.0	-5.303210963	-14.04311066	0.042500004	-0.014027462	6.631635666	33.80461502	0
P8	1.55797E+11	52:30.1	-5.304452271	-14.04717896	0.038500004	-0.001326179	6.640459061	33.80461502	0
P8	1.55797E+11	52:30.2	-5.309518203	-14.05578689	0.070500001	0.009791244	6.643803596	33.80461502	0
P8	1.55797E+11	52:30.3	-5.315276692	-14.06890342	0.105500005	0.02465786	6.647953987	33.80461502	0
P8	1.55797E+11	52:30.4	-5.318910316	-14.08251931	0.116500005	0.047476936	6.650556564	33.80461502	0
P8	1.55797E+11	52:30.5	-5.321293448	-14.09491634	0.117500007	0.078290984	6.652666092	33.80461502	0
P8	1.55797E+11	52:30.6	-5.323947797	-14.10758347	0.124500006	0.110384487	6.654760838	33.80461502	0
P8	1.55797E+11	52:30.7	-5.326854839	-14.11736269	0.112500004	0.128900751	6.660581112	33.80461502	0
P8	1.55797E+11	52:30.8	-5.329629589	-14.12157738	0.079500005	0.120010495	6.669492245	33.80461502	0
P8	1.55797E+11	52:30.9	-5.329287171	-14.12192903	0.045500003	0.078821726	6.672533989	33.80461502	0
P8	1.55797E+11	52:31.0	-5.323777766	-14.11944955	0.0275	0.010503943	6.673701286	33.80461502	0
P8	1.55797E+11	52:31.1	-5.314983509	-14.11429853	0.053500004	-0.062266514	6.679247856	33.80461502	0
P8	1.55797E+11	52:31.2	-5.305295647	-14.10822438	0.074500002	-0.112478271	6.689101696	33.80461502	0
P8	1.55797E+11	52:31.3	-5.298648427	-14.10372383	0.068500005	-0.123303346	6.691484451	33.80461502	0
P8	1.55797E+11	52:31.4	-5.29712989	-14.10278558	0.038500004	-0.101242468	6.694257736	33.80461502	0
P8	1.55797E+11	52:31.5	-5.299061009	-14.10563645	0.011500001	-0.068078659	6.697285175	33.80461502	0
P8	1.55797E+11	52:31.6	-5.302576625	-14.11131014	0.024499999	-0.043479148	6.709311485	33.80461502	0
P8	1.55797E+11	52:31.7	-5.305551851	-14.12014265	0.052500002	-0.034679957	6.714233398	33.80461502	0
P8	1.55797E+11	52:31.8	-5.307875536	-14.12978237	0.067500003	-0.03417534	6.716123104	33.80461502	0
P8	1.55797E+11	52:31.9	-5.310933813	-14.13586519	0.059500005	-0.029006399	6.720449448	33.80461502	0
P8	1.55797E+11	52:32.0	-5.314063364	-14.13793581	0.044500005	-0.011702361	6.730917931	33.80461502	0
P8	1.55797E+11	52:32.1	-5.315081652	-14.13890415	0.032500003	0.009735088	6.73478508	33.80461502	0
P8	1.55797E+11	52:32.2	-5.313310826	-14.1403879	0.0275	0.020966662	6.737451077	33.80461502	0
P8	1.55797E+11	52:32.3	-5.311608175	-14.14342274	0.033500001	0.012869271	6.749038219	33.80461502	0
P8	1.55797E+11	52:32.4	-5.312426405	-14.1461346	0.031500001	-0.010429963	6.758945465	33.80461502	0
P8	1.55797E+11	52:32.5	-5.313631909	-14.1439564	0.009500001	-0.036652457	6.761889458	33.80461502	0
P8	1.55797E+11	52:32.6	-5.313577778	-14.13858804	0.0255	-0.050650686	6.763359547	33.80461502	0
P8	1.55797E+11	52:32.7	-5.31280419	-14.13358365	0.032500003	-0.047950078	6.768388748	33.80461502	0
P8	1.55797E+11	52:32.8	-5.31193766	-14.12919653	0.035500001	-0.033338215	6.776987076	33.80461502	0
P8	1.55797E+11	52:32.9	-5.312986044	-14.12579219	0.034500003	-0.015670637	6.781494141	33.80461502	0
P8	1.55797E+11	52:33.0	-5.315072412	-14.12446876	0.0265	-0.000745508	6.784477711	33.80461502	0
P8	1.55797E+11	52:33.1	-5.316172844	-14.12634063	0.0085	0.005564058	6.791787148	33.80461502	0
P8	1.55797E+11	52:33.2	-5.315943458	-14.13131442	0.020500001	0.003499363	6.798271656	33.80461502	0
P8	1.55797E+11	52:33.3	-5.314964042	-14.13513795	0.021500001	-0.005047331	6.801411152	33.80461502	0
P8	1.55797E+11	52:33.4	-5.313753559	-14.13272902	0.0125	-0.016321607	6.805879116	33.80461502	0
P8	1.55797E+11	52:33.5	-5.310924362	-14.12653856	0.039500002	-0.020432578	6.814521313	33.80461502	0
P8	1.55797E+11	52:33.6	-5.306675174	-14.12450118	0.033500001	-0.015831452	6.819023609	33.80461502	0
P8	1.55797E+11	52:33.7	-5.303154708	-14.12743331	0.031500001	-0.000767658	6.820615292	33.80461502	0
P8	1.55797E+11	52:33.8	-5.301819847	-14.1316033	0.0305	0.014312547	6.823598862	33.80461502	0
P8	1.55797E+11	52:33.9	-5.302722201	-14.13760622	0.039500002	0.025830342	6.830209732	33.80461502	0
P8	1.55797E+11	52:34.0	-5.304085462	-14.14226903	0.037500001	0.028904172	6.833144665	33.80461502	0
P8	1.55797E+11	52:34.1	-5.304058466	-14.14235615	0.014500001	0.021962849	6.835292816	33.80461502	0
P8	1.55797E+11	52:34.2	-5.303534182	-14.14057207	0.0055	0.006825869	6.841259956	33.80461502	0
P8	1.55797E+11	52:34.3	-5.303000681	-14.13697466	0.015500001	-0.01103314	6.846772671	33.80461502	0
P8	1.55797E+11	52:34.4	-5.30106432	-14.13151599	0.034500003	-0.024577839	6.849541187	33.80461502	0
P8	1.55797E+11	52:34.5	-5.296888028	-14.12507503	0.052500002	-0.026722556	6.853891373	33.80461502	0
P8	1.55797E+11	52:34.6	-5.290302394	-14.11787699	0.072500005	-0.00771849	6.861035347	33.80461502	0
P8	1.55797E+11	52:34.7	-5.282560004	-14.11212735	0.079500005	0.02683101	6.86391592	33.80461502	0
P8	1.55797E+11	52:34.8	-5.275617134	-14.10827641	0.075500004	0.066704527	6.865175724	33.80461502	0
P8	1.55797E+11	52:34.9	-5.270865237	-14.10376156	0.071500003	0.09621419	6.866782188	33.80461502	0
P8	1.55797E+11	52:35.0	-5.268635755	-14.09776721	0.068500005	0.103951819	6.867778301	33.80461502	0
P8	1.55797E+11	52:35.1	-5.267459463	-14.09305349	0.058500003	0.086039528	6.869633675	33.80461502	0
P8	1.55797E+11	52:35.2	-5.26558353	-14.09234752	0.038500004	0.047620762	6.8716259	33.80461502	0
P8	1.55797E+11	52:35.3	-5.264583358	-14.09348492	0.022500001	0.001194196	6.872563362	33.80461502	0
P8	1.55797E+11	52:35.4	-5.265865106	-14.09151289	0.023500001	-0.041247748	6.873637676	33.80461502	0
P8	1.55797E+11	52:35.5	-5.266445857	-14.08502613	0.048500001	-0.068015575	6.87458992	33.80461502	0
P8	1.55797E+11	52:35.6	-5.266151761	-14.07765589	0.056500003	-0.073364362	6.876162052	33.80461502	0
P8	1.55797E+11	52:35.7	-5.268870499	-14.07526705	0.034500003	-0.059943106	6.877748966	33.80461502	0
P8	1.55797E+11	52:35.8	-5.273362773	-14.08095597	0.036500003	-0.035164744	6.878671646	33.80461502	0
P8	1.55797E+11	52:35.9	-5.276144342	-14.0937528	0.075500004	-0.004619833	6.879472733	33.80461502	0
P8	1.55797E+11	52:36.0	-5.278164757	-14.10760979	0.096500002	0.026263513	6.880107403	33.80461502	0
P8	1.55797E+11	52:36.1	-5.279177733	-14.11706709	0.084500007	0.052213132	6.880659103	33.80461502	0
P8	1.55797E+11	52:36.2	-5.277878467	-14.12160163	0.060500003	0.067949831	6.881245136	33.80461502	0
P8	1.55797E+11	52:36.3	-5.276105409	-14.12177633	0.034500003	0.066153504	6.881850719	33.80461502	0
P8	1.55797E+11	52:36.4	-5.276179854	-14.11891777	0.009500001	0.039957672	6.882153511	33.80461502	0
P8	1.55797E+11	52:36.5	-5.278740168	-14.11658042	0.0165	-0.00617212	6.882441521	33.80461502	0
P8	1.55797E+11	52:36.6	-5.282301033	-14.11847281	0.031500001	-0.056252249	6.882763863	33.80461502	0
P8	1.55797E+11	52:36.7	-5.284063448	-14.12264034	0.035500001	-0.091043793	6.88310051	33.80461502	0
P8	1.55797E+11	52:36.8	-5.283304887	-14.1252568	0.023500001	-0.098753721	6.883486271	33.80461502	0
P8	1.55797E+11	52:36.9	-5.281692624	-14.12529561	0.009500001	-0.080180824	6.88392067	33.80461502	0
P8	1.55797E+11	52:37.0	-5.279370923	-14.12383101	0.0135	-0.049603138	6.88416481	33.80461502	0
P8	1.55797E+11	52:37.1	-5.275729562	-14.12128792	0.0275	-0.024700191	6.884331226	33.80461502	0
P8	1.55797E+11	52:37.2	-5.27261467	-14.11636335	0.040500004	-0.010319551	6.884458065	33.80461502	0
P8	1.55797E+11	52:37.3	-5.271464236	-14.11145386	0.040500004	-0.001089704	6.884853363	33.80461502	0
P8	1.55797E+11	52:37.4	-5.271733548	-14.11035637	0.020500001	0.007071638	6.885058403	33.80461502	0
P8	1.55797E+11	52:37.5	-5.272816545	-14.11324721	0.0055	0.011878436	6.885278225	33.80461502	0
P8	1.55797E+11	52:37.6	-5.272664019	-14.11777643	0.021500001	0.011700864	6.88546896	33.80461502	0
P8	1.55797E+11	52:37.7	-5.269962555	-14.12071648	0.0255	0.00372915	6.885751724	33.80461502	0
P8	1.55797E+11	52:37.8	-5.265968982	-14.12057437	0.0285	-0.007448377	6.886167049	33.80461502	0
P8	1.55797E+11	52:37.9	-5.261290631	-14.11849565	0.036500003	-0.012691643	6.886577129	33.80461502	0
P8	1.55797E+11	52:38.0	-5.256729227	-14.11732285	0.038500004	-0.00596887	6.886884689	33.80461502	0
P8	1.55797E+11	52:38.1	-5.25393181	-14.11800735	0.0305	0.008631762	6.887172699	33.80461502	0
P8	1.55797E+11	52:38.2	-5.253131269	-14.11911906	0.020500001	0.020278914	6.887338638	33.80461502	0
P8	1.55797E+11	52:38.3	-5.254155304	-14.12082108	0.0135	0.020070147	6.887563705	33.80461502	0
P8	1.55797E+11	52:38.4	-5.255749762	-14.12348616	0.0195	0.007473788	6.887836933	33.80461502	0
P8	1.55797E+11	52:38.5	-5.256885331	-14.12478335	0.0135	-0.011888692	6.888129711	33.80461502	0
P8	1.55797E+11	52:38.6	-5.258227818	-14.12307053	0.009500001	-0.028591361	6.888339996	33.80461502	0
P8	1.55797E+11	52:38.7	-5.25956856	-14.1205489	0.0165	-0.034994952	6.888564587	33.80461502	0
P8	1.55797E+11	52:38.8	-5.260681474	-14.11828762	0.0175	-0.031997941	6.888808727	33.80461502	0
P8	1.55797E+11	52:38.9	-5.261073393	-14.11466501	0.0265	-0.021059485	6.889663219	33.80461502	0
P8	1.55797E+11	52:39.0	-5.259992906	-14.10884117	0.042500004	-0.003672808	6.89019537	33.80461502	0
P8	1.55797E+11	52:39.1	-5.258420274	-14.10453057	0.038500004	0.015682263	6.890815258	33.80461502	0
P8	1.55797E+11	52:39.2	-5.258724477	-14.10440338	0.0165	0.028867893	6.891235352	33.80461502	0
P8	1.55797E+11	52:39.3	-5.262263193	-14.10684846	0.021500001	0.033083823	6.891552925	33.80461502	0
P8	1.55797E+11	52:39.4	-5.268158237	-14.11181688	0.045500003	0.029984381	6.892016411	33.80461502	0
P8	1.55797E+11	52:39.5	-5.275474816	-14.11979767	0.071500003	0.027653253	6.892553806	33.80461502	0
P8	1.55797E+11	52:39.6	-5.284851329	-14.1316888	0.108500004	0.03757713	6.892910004	33.80461502	0
P8	1.55797E+11	52:39.7	-5.295927263	-14.14343001	0.1285	0.067409441	6.893075943	33.80461502	0
P8	1.55797E+11	52:39.8	-5.306754901	-14.15148819	0.124500006	0.111403197	6.89340353	33.80461502	0
P8	1.55797E+11	52:39.9	-5.31930526	-14.15930601	0.138500005	0.154442608	6.894013882	33.80461502	0
P8	1.55797E+11	52:40.0	-5.336119218	-14.16663054	0.164499998	0.183079422	6.894272327	33.80461502	0
P8	1.55797E+11	52:40.1	-5.354416431	-14.16927637	0.169500008	0.188866004	6.894658089	33.80461502	0
P8	1.55797E+11	52:40.2	-5.373215874	-14.16557839	0.172499999	0.174002886	6.894824028	33.80461502	0
P8	1.55797E+11	52:40.3	-5.393145482	-14.15921858	0.1875	0.150080264	6.89512682	33.80461502	0
P8	1.55797E+11	52:40.4	-5.409954758	-14.15334687	0.176500008	0.125643328	6.895688534	33.80461502	0
P8	1.55797E+11	52:40.5	-5.417777842	-14.14855815	0.125499994	0.094503969	6.896503925	33.80461502	0
P8	1.55797E+11	52:40.6	-5.414859083	-14.14879912	0.047500003	0.041078914	6.896943569	33.80461502	0
P8	1.55797E+11	52:40.7	-5.404835105	-14.15567522	0.033500001	-0.036719482	6.897646427	33.80461502	0
P8	1.55797E+11	52:40.8	-5.389214978	-14.16378798	0.087500006	-0.120692268	6.898134708	33.80461502	0
P8	1.55797E+11	52:40.9	-5.367622212	-14.17032123	0.145500004	-0.175697029	6.900488377	33.80461502	0
P8	1.55797E+11	52:41.0	-5.343769088	-14.17646098	0.186499998	-0.1666089	6.901489258	33.80461502	0
P8	1.55797E+11	52:41.1	-5.321812994	-14.18252321	0.200499997	-0.08607693	6.902163029	33.80461502	0
P8	1.55797E+11	52:41.2	-5.302902487	-14.18829162	0.198500007	0.037179675	6.902690411	33.80461502	0
P8	1.55797E+11	52:41.3	-5.286413548	-14.19333153	0.191500008	0.15234904	6.903481483	33.80461502	0
P8	1.55797E+11	52:41.4	-5.271677847	-14.19672375	0.179499999	0.21432659	6.903950214	33.80461502	0
P8	1.55797E+11	52:41.5	-5.259500905	-14.19644658	0.156499997	0.201688811	6.904702187	33.80461502	0
P8	1.55797E+11	52:41.6	-5.251539517	-14.19037662	0.123500004	0.126416236	6.905522346	33.80461502	0
P8	1.55797E+11	52:41.7	-5.247219952	-14.17729629	0.115500003	0.024623167	6.906289101	33.80461502	0
P8	1.55797E+11	52:41.8	-5.244864075	-14.15940974	0.135499999	-0.061648414	6.906723499	33.80461502	0
P8	1.55797E+11	52:41.9	-5.241951364	-14.13922423	0.161500007	-0.105512701	6.907197475	33.80461502	0
P8	1.55797E+11	52:42.0	-5.234768017	-14.11674215	0.197500005	-0.09877561	6.907895565	33.80461502	0
P8	1.55797E+11	52:42.1	-5.220537957	-14.09221638	0.239500001	-0.044073746	6.90921402	33.80461502	0
P8	1.55797E+11	52:42.2	-5.199029423	-14.0675981	0.277500004	0.044762895	6.910615444	33.80461502	0
P8	1.55797E+11	52:42.3	-5.171802852	-14.04668612	0.299500018	0.144259796	6.911664963	33.80461502	0
P8	1.55797E+11	52:42.4	-5.14066813	-14.03304826	0.304500014	0.227690727	6.912460804	33.80461502	0
P8	1.55797E+11	52:42.5	-5.105407725	-14.02615399	0.320500016	0.276231974	6.91414547	33.80461502	0
P8	1.55797E+11	52:42.6	-5.06475637	-14.02046859	0.363499999	0.288277596	6.915673733	33.80461502	0
P8	1.55797E+11	52:42.7	-5.022243439	-14.01319767	0.3935	0.275455624	6.916596889	33.80461502	0
P8	1.55797E+11	52:42.8	-4.984017323	-14.00851971	0.380500019	0.251104802	6.917412281	33.80461502	0
P8	1.55797E+11	52:42.9	-4.951857736	-14.0104129	0.347499996	0.219588369	6.918457031	33.80461502	0
P8	1.55797E+11	52:43.0	-4.922379722	-14.01983858	0.331500024	0.177094936	6.919155121	33.80461502	0
P8	1.55797E+11	52:43.1	-4.890358609	-14.0385727	0.357500017	0.124358185	6.919970512	33.80461502	0
P8	1.55797E+11	52:43.2	-4.852041882	-14.06470974	0.415500015	0.0750257	6.920532227	33.80461502	0
P8	1.55797E+11	52:43.3	-4.807217656	-14.09073199	0.46450001	0.051392343	6.92240715	33.80461502	0
P8	1.55797E+11	52:43.4	-4.758942675	-14.11459262	0.495500028	0.070968539	6.925888538	33.80461502	0
P8	1.55797E+11	52:43.5	-4.710795729	-14.13782953	0.509500027	0.131230086	6.929067612	34.34291458	0
P8	1.55797E+11	52:43.6	-4.665105592	-14.15830093	0.500500023	0.20500429	6.93040514	34.34291458	0
P8	1.55797E+11	52:43.7	-4.623158691	-14.1766386	0.479500026	0.252786726	6.932021618	34.34291458	0
P8	1.55797E+11	52:43.8	-4.583689869	-14.19302996	0.459500015	0.244458646	6.93340826	34.34291458	0
P8	1.55797E+11	52:43.9	-4.542543809	-14.20384927	0.449500024	0.178604603	6.934287071	34.34291458	0
P8	1.55797E+11	52:44.0	-4.495533078	-14.2091999	0.468500018	0.085125946	6.935087681	34.34291458	0
P8	1.55797E+11	52:44.1	-4.441968111	-14.21265617	0.504500031	0.00702129	6.935688496	34.34291458	0
P8	1.55797E+11	52:44.2	-4.386055993	-14.21693702	0.526500046	-0.025202548	6.936894417	34.34291458	0
P8	1.55797E+11	52:44.3	-4.333627342	-14.22326813	0.517500043	-0.00939973	6.939462662	34.34291458	0
P8	1.55797E+11	52:44.4	-4.287040686	-14.23202304	0.489500016	0.030058702	6.941166878	34.34291458	0
P8	1.55797E+11	52:44.5	-4.244606173	-14.24359392	0.465500027	0.059822764	6.942070484	34.34291458	0
P8	1.55797E+11	52:44.6	-4.205136003	-14.25781184	0.446500003	0.054735206	6.943422794	34.86261368	0
P8	1.55797E+11	52:44.7	-4.168735103	-14.27496733	0.425500005	0.009614063	6.944462776	34.86261368	0
P8	1.55797E+11	52:44.8	-4.135307562	-14.29703529	0.412500024	-0.05858916	6.94508791	34.86261368	0
P8	1.55797E+11	52:44.9	-4.102036305	-14.3213553	0.412500024	-0.121637456	6.946259975	34.86261368	0
P8	1.55797E+11	52:45.0	-4.067176025	-14.34340681	0.411500007	-0.157439053	6.948627949	34.86261368	0
P8	1.55797E+11	52:45.1	-4.034446219	-14.36264675	0.390500009	-0.161510274	6.950698376	34.86261368	0
P8	1.55797E+11	52:45.2	-4.006146862	-14.37916053	0.355500013	-0.147406101	6.952270508	34.86261368	0
P8	1.55797E+11	52:45.3	-3.980853893	-14.39356582	0.325500011	-0.135851756	6.953681469	34.86261368	0
P8	1.55797E+11	52:45.4	-3.956376836	-14.40706693	0.307500005	-0.140477017	6.954394341	34.86261368	0
P8	1.55797E+11	52:45.5	-3.931513437	-14.41985483	0.297500014	-0.160713688	6.955082893	34.86261368	0
P8	1.55797E+11	52:45.6	-3.903712547	-14.42741091	0.291500002	-0.183970645	6.955615044	34.86261368	0
P8	1.55797E+11	52:45.7	-3.871810501	-14.42650181	0.298500001	-0.193666458	6.956122875	34.86261368	0
P8	1.55797E+11	52:45.8	-3.836636953	-14.42049191	0.318500012	-0.176991329	6.956874847	34.86261368	0
P8	1.55797E+11	52:45.9	-3.794322899	-14.41016982	0.372500002	-0.125464484	6.957622051	34.86261368	0
P8	1.55797E+11	52:46.0	-3.742161192	-14.39465246	0.45450002	-0.036105096	6.958613396	34.86261368	0
P8	1.55797E+11	52:46.1	-3.683751011	-14.3773565	0.521500051	0.084698498	6.95958519	35.3975296	0
P8	1.55797E+11	52:46.2	-3.622283924	-14.36149945	0.566500068	0.221390322	6.960619926	35.3975296	0
P8	1.55797E+11	52:46.3	-3.559406459	-14.34763597	0.598500073	0.351001948	6.962939262	35.3975296	0
P8	1.55797E+11	52:46.4	-3.496625583	-14.33528531	0.617500067	0.447093397	6.968080997	35.3975296	0
P8	1.55797E+11	52:46.5	-3.432513069	-14.32363642	0.638500035	0.489555955	6.972202301	35.3975296	0
P8	1.55797E+11	52:46.6	-3.365904938	-14.31235585	0.663500071	0.475113928	6.974780083	35.3975296	0
P8	1.55797E+11	52:46.7	-3.295865242	-14.30230052	0.691500068	0.420369923	6.975981236	35.3975296	0
P8	1.55797E+11	52:46.8	-3.222341344	-14.29756823	0.716500044	0.35233596	6.977172852	35.3975296	0
P8	1.55797E+11	52:46.9	-3.147767196	-14.30024767	0.729500055	0.293528825	6.978398323	35.93902969	0
P8	1.55797E+11	52:47.0	-3.072514615	-14.30572487	0.74150008	0.254080564	6.981357574	35.93902969	0
P8	1.55797E+11	52:47.1	-2.997413607	-14.30948202	0.747500062	0.228792012	6.984819412	35.93902969	0
P8	1.55797E+11	52:47.2	-2.92436808	-14.3120873	0.739500046	0.203618288	6.98899889	35.93902969	0
P8	1.55797E+11	52:47.3	-2.85189836	-14.31339152	0.736500084	0.169455379	6.991875172	35.93902969	0
P8	1.55797E+11	52:47.4	-2.777639507	-14.31058208	0.745500088	0.127656803	6.993515491	35.93902969	0
P8	1.55797E+11	52:47.5	-2.700580572	-14.3041617	0.762500048	0.087240785	6.994609356	35.93902969	0
P8	1.55797E+11	52:47.6	-2.622830647	-14.29858354	0.769500077	0.058140147	6.996157169	36.46397018	0
P8	1.55797E+11	52:47.7	-2.546974456	-14.29596666	0.760500073	0.043892901	6.999594688	36.46397018	0
P8	1.55797E+11	52:47.8	-2.4741233	-14.29500444	0.742500067	0.038474087	7.002871037	36.46397018	0
P8	1.55797E+11	52:47.9	-2.406641411	-14.29633709	0.706500053	0.02733041	7.005166054	36.46397018	0
P8	1.55797E+11	52:48.0	-2.343286501	-14.29953676	0.673500061	-0.002729808	7.006997108	36.46397018	0
P8	1.55797E+11	52:48.1	-2.281467008	-14.30493102	0.65350008	-0.054149847	7.008535385	36.46397018	0
P8	1.55797E+11	52:48.2	-2.219930811	-14.31454361	0.642500043	-0.116416693	7.009721756	36.46397018	0
P8	1.55797E+11	52:48.3	-2.157991543	-14.32881024	0.640500069	-0.170821846	7.011298656	36.46397018	0
P8	1.55797E+11	52:48.4	-2.096238788	-14.34688987	0.639500082	-0.198779419	7.012998104	36.99277115	0
P8	1.55797E+11	52:48.5	-2.032885849	-14.36610062	0.648500025	-0.190749913	7.014365196	36.99277115	0
P8	1.55797E+11	52:48.6	-1.967442069	-14.38496479	0.662500083	-0.150840402	7.01531744	36.99277115	0
P8	1.55797E+11	52:48.7	-1.902863088	-14.40100245	0.657500029	-0.094888031	7.016718864	36.99277115	0
P8	1.55797E+11	52:48.8	-1.840131117	-14.40931415	0.638500035	-0.043060824	7.019721508	36.99277115	0
P8	1.55797E+11	52:48.9	-1.779186539	-14.40960177	0.619500041	-0.011451137	7.020615101	36.99277115	0
P8	1.55797E+11	52:49.0	-1.719456557	-14.40652037	0.607500076	-0.007684442	7.022573471	36.99277115	0
P8	1.55797E+11	52:49.1	-1.659748373	-14.40063516	0.604500055	-0.027138531	7.026323318	36.99277115	0
P8	1.55797E+11	52:49.2	-1.600904063	-14.39113438	0.598500073	-0.05715384	7.033642769	36.99277115	0
P8	1.55797E+11	52:49.3	-1.54469793	-14.38252299	0.580500066	-0.085356116	7.036396503	37.54546356	0
P8	1.55797E+11	52:49.4	-1.492650398	-14.37936542	0.548500061	-0.106435947	7.038393497	37.54546356	0
P8	1.55797E+11	52:49.5	-1.445125844	-14.38204434	0.512500048	-0.124244288	7.040459156	37.54546356	0
P8	1.55797E+11	52:49.6	-1.40076845	-14.39014223	0.482500017	-0.14607577	7.041835785	37.54546356	0
P8	1.55797E+11	52:49.7	-1.358588395	-14.4038861	0.461500019	-0.175965637	7.043232441	37.54546356	0
P8	1.55797E+11	52:49.8	-1.318410197	-14.4210521	0.445500016	-0.21024175	7.044047832	37.54546356	0
P8	1.55797E+11	52:49.9	-1.280407448	-14.43983644	0.429500014	-0.237877488	7.046655178	37.54546356	0
P8	1.55797E+11	52:50.0	-1.246074197	-14.46106822	0.411500007	-0.248932764	7.049340725	37.54546356	0
P8	1.55797E+11	52:50.1	-1.2154389	-14.48377236	0.392500013	-0.241559878	7.051767349	37.54546356	0
P8	1.55797E+11	52:50.2	-1.185560718	-14.50364684	0.375500023	-0.222210959	7.052802563	37.54546356	0
P8	1.55797E+11	52:50.3	-1.154218525	-14.51928659	0.364500016	-0.200011075	7.053710938	37.54546356	0
P8	1.55797E+11	52:50.4	-1.121548313	-14.53194304	0.357500017	-0.180721849	7.054677963	37.54546356	0
P8	1.55797E+11	52:50.5	-1.087480108	-14.54045985	0.351500005	-0.164463252	7.055175781	37.54546356	0
P8	1.55797E+11	52:50.6	-1.048891167	-14.54476484	0.367500007	-0.14424938	7.055800915	38.06713867	0
P8	1.55797E+11	52:50.7	-1.002575524	-14.54666316	0.414500028	-0.1089039	7.056591988	38.06713867	0
P8	1.55797E+11	52:50.8	-0.948923192	-14.54702736	0.469500005	-0.049149573	7.057006836	38.06713867	0
P8	1.55797E+11	52:50.9	-0.888260444	-14.54659583	0.530500054	0.039062288	7.057524204	38.06713867	0
P8	1.55797E+11	52:51.0	-0.821051598	-14.54700418	0.594500065	0.151917979	7.060087681	38.06713867	0
P8	1.55797E+11	52:51.1	-0.749190364	-14.54933607	0.649500072	0.275782049	7.062065601	38.06713867	0
P8	1.55797E+11	52:51.2	-0.675299718	-14.55490736	0.688500047	0.389121205	7.063476563	38.06713867	0
P8	1.55797E+11	52:51.3	-0.60004334	-14.564112	0.720500052	0.470873892	7.064741135	38.06713867	0
P8	1.55797E+11	52:51.4	-0.52034522	-14.57647691	0.767500043	0.511032462	7.066543102	38.59663391	0
P8	1.55797E+11	52:51.5	-0.437446709	-14.59354288	0.808500051	0.511614919	7.067856312	38.59663391	0
P8	1.55797E+11	52:51.6	-0.357088906	-14.61729726	0.818500042	0.48158595	7.069584846	38.59663391	0
P8	1.55797E+11	52:51.7	-0.28096413	-14.64662732	0.814500034	0.431767136	7.074775219	38.59663391	0
P8	1.55797E+11	52:51.8	-0.206660144	-14.6744043	0.807500064	0.368302226	7.079277515	38.59663391	0
P8	1.55797E+11	52:51.9	-0.132813278	-14.69416093	0.791500032	0.290797174	7.081157207	38.59663391	0
P8	1.55797E+11	52:52.0	-0.057862986	-14.70525187	0.781500041	0.201491341	7.082968712	38.59663391	0
P8	1.55797E+11	52:52.1	0.021160892	-14.70788907	0.791500032	0.11171706	7.083813667	39.15385818	0
P8	1.55797E+11	52:52.2	0.104172992	-14.70284107	0.810500085	0.038475167	7.085058689	39.15385818	0
P8	1.55797E+11	52:52.3	0.187291939	-14.69371735	0.815500081	-0.004764051	7.087997913	39.15385818	0
P8	1.55797E+11	52:52.4	0.26593804	-14.68607477	0.793500066	-0.017673481	7.093046665	39.15385818	0
P8	1.55797E+11	52:52.5	0.33581891	-14.68693752	0.739500046	-0.017933078	7.09722662	39.15385818	0
P8	1.55797E+11	52:52.6	0.396778471	-14.70157877	0.680500031	-0.033346109	7.09845686	39.15385818	0
P8	1.55797E+11	52:52.7	0.451553858	-14.73161912	0.646500051	-0.082174204	7.10043478	39.15385818	0
P8	1.55797E+11	52:52.8	0.502793207	-14.77156631	0.637500048	-0.158406585	7.101538181	39.15385818	0
P8	1.55797E+11	52:52.9	0.556120248	-14.81182414	0.646500051	-0.234273046	7.102748871	39.69882202	0
P8	1.55797E+11	52:53.0	0.613538122	-14.8504942	0.665500045	-0.275371909	7.103715897	39.69882202	0
P8	1.55797E+11	52:53.1	0.672567604	-14.8875111	0.674500048	-0.260256201	7.105009556	39.69882202	0
P8	1.55797E+11	52:53.2	0.731892647	-14.91872005	0.664500058	-0.195110843	7.112983227	39.69882202	0
P8	1.55797E+11	52:53.3	0.789063762	-14.9427128	0.635500073	-0.112175733	7.115214825	39.69882202	0
P8	1.55797E+11	52:53.4	0.842160778	-14.95869292	0.58950007	-0.052890792	7.116958141	39.69882202	0
P8	1.55797E+11	52:53.5	0.890972257	-14.96308101	0.532500029	-0.047529984	7.117866039	39.69882202	0
P8	1.55797E+11	52:53.6	0.93383981	-14.95618319	0.471500009	-0.103140555	7.118642807	39.69882202	0
P8	1.55797E+11	52:53.7	0.969610119	-14.94426778	0.414500028	-0.202864558	7.119262695	39.69882202	0
P8	1.55797E+11	52:53.8	0.999932373	-14.93048603	0.368500024	-0.316069096	7.120351791	39.69882202	0
P8	1.55797E+11	52:53.9	1.026636834	-14.91355879	0.340499997	-0.4115251	7.121045113	39.69882202	0
P8	1.55797E+11	52:54.0	1.049973931	-14.89315712	0.323500007	-0.466454625	7.123315334	40.19932938	0
P8	1.55797E+11	52:54.1	1.071591391	-14.86953047	0.32250002	-0.469579846	7.125571251	40.19932938	0
P8	1.55797E+11	52:54.2	1.093770989	-14.84487565	0.32950002	-0.423258841	7.127665997	40.19932938	0
P8	1.55797E+11	52:54.3	1.115941306	-14.82533751	0.309500009	-0.344539493	7.128838062	40.19932938	0
P8	1.55797E+11	52:54.4	1.138010205	-14.81369284	0.2755	-0.258880198	7.129765511	40.19932938	0
P8	1.55797E+11	52:54.5	1.161245911	-14.80570218	0.260500014	-0.189036041	7.130898476	40.19932938	0
P8	1.55797E+11	52:54.6	1.187221731	-14.80111086	0.259499997	-0.146981224	7.131723404	40.19932938	0
P8	1.55797E+11	52:54.7	1.218521545	-14.8022642	0.279500008	-0.127225742	7.132480621	40.19932938	0
P8	1.55797E+11	52:54.8	1.255909325	-14.8078155	0.320500016	-0.109113112	7.133163929	40.19932938	0
P8	1.55797E+11	52:54.9	1.29703856	-14.81778363	0.360500008	-0.070076823	7.135058403	40.19932938	0
P8	1.55797E+11	52:55.0	1.336976266	-14.83313674	0.380500019	-0.002334411	7.13684082	40.19932938	0
P8	1.55797E+11	52:55.1	1.371813497	-14.85213599	0.37650001	0.080433317	7.137695313	40.19932938	0
P8	1.55797E+11	52:55.2	1.4028127	-14.87009098	0.364500016	0.150982708	7.139052868	40.19932938	0
P8	1.55797E+11	52:55.3	1.431093162	-14.88352049	0.342500001	0.180698529	7.139755726	40.19932938	0
P8	1.55797E+11	52:55.4	1.45676481	-14.89310938	0.315500021	0.155248776	7.140459061	40.19932938	0
P8	1.55797E+11	52:55.5	1.482172628	-14.89751619	0.294499993	0.083582602	7.141206264	40.19932938	0
P8	1.55797E+11	52:55.6	1.508945791	-14.89353319	0.281500012	-0.007650527	7.141699314	40.19932938	0
P8	1.55797E+11	52:55.7	1.538171678	-14.88433106	0.290500015	-0.08767011	7.142353535	40.19932938	0
P8	1.55797E+11	52:55.8	1.571527831	-14.87236339	0.318500012	-0.130464822	7.143002987	40.72129822	0
P8	1.55797E+11	52:55.9	1.609178296	-14.85698299	0.357500017	-0.121958144	7.143637657	40.72129822	0
P8	1.55797E+11	52:56.0	1.649236668	-14.84122222	0.385500014	-0.066253848	7.144618988	40.72129822	0
P8	1.55797E+11	52:56.1	1.688873793	-14.83006738	0.389500022	0.016408455	7.146543026	40.72129822	0
P8	1.55797E+11	52:56.2	1.724081737	-14.82794301	0.360500008	0.093614101	7.148310661	40.72129822	0
P8	1.55797E+11	52:56.3	1.753894086	-14.83318855	0.324499995	0.133876517	7.149399281	40.72129822	0
P8	1.55797E+11	52:56.4	1.781481886	-14.84260971	0.307500005	0.120183811	7.150639534	40.72129822	0
P8	1.55797E+11	52:56.5	1.808933417	-14.85866188	0.309500009	0.060134374	7.151923656	40.72129822	0
P8	1.55797E+11	52:56.6	1.839756431	-14.88200136	0.346500009	-0.012875981	7.153315544	40.72129822	0
P8	1.55797E+11	52:56.7	1.878364249	-14.91011427	0.412500024	-0.054744177	7.153935432	40.72129822	0
P8	1.55797E+11	52:56.8	1.922248801	-14.93849356	0.459500015	-0.035257258	7.154716969	40.72129822	0
P8	1.55797E+11	52:56.9	1.964776717	-14.96001096	0.452500015	0.039894901	7.155688286	40.72129822	0
P8	1.55797E+11	52:57.0	2.000392195	-14.97486255	0.408500016	0.131078109	7.15684557	40.72129822	0
P8	1.55797E+11	52:57.1	2.0258542	-14.98576996	0.342500001	0.182179287	7.157763481	40.72129822	0
P8	1.55797E+11	52:57.2	2.041758494	-14.99069406	0.260500014	0.148721665	7.159145355	40.72129822	0
P8	1.55797E+11	52:57.3	2.049642405	-14.99152242	0.180500001	0.021068864	7.161084175	40.72129822	0
P8	1.55797E+11	52:57.4	2.050580528	-14.99331603	0.114500009	-0.170109063	7.162060738	40.72129822	0
P8	1.55797E+11	52:57.5	2.047524429	-14.9952851	0.0625	-0.37045902	7.163266659	40.72129822	0
P8	1.55797E+11	52:57.6	2.043834485	-14.9932791	0.015500001	-0.529388905	7.166298866	40.72129822	0
P8	1.55797E+11	52:57.7	2.040401328	-14.98911613	0.0185	-0.609473944	7.167260647	40.72129822	0
P8	1.55797E+11	52:57.8	2.037520018	-14.98586354	0.0305	-0.601421177	7.167895317	40.72129822	0
P8	1.55797E+11	52:57.9	2.034919211	-14.98187301	0.044500005	-0.518210173	7.168779373	40.72129822	0
P8	1.55797E+11	52:58.0	2.03133635	-14.97726184	0.058500003	-0.387278467	7.169638634	40.72129822	0
P8	1.55797E+11	52:58.1	2.02784448	-14.97476694	0.054500002	-0.240687206	7.170122147	40.72129822	0
P8	1.55797E+11	52:58.2	2.027136634	-14.97373346	0.036500003	-0.111799076	7.17083025	40.72129822	0
P8	1.55797E+11	52:58.3	2.029825898	-14.97202692	0.0265	-0.025496598	7.171367168	40.72129822	0
P8	1.55797E+11	52:58.4	2.034435252	-14.9684499	0.039500002	0.013812084	7.171704292	40.72129822	0
P8	1.55797E+11	52:58.5	2.038569667	-14.9646329	0.042500004	0.015761387	7.171914101	40.72129822	0
P8	1.55797E+11	52:58.6	2.04178521	-14.96458333	0.0275	-0.001093921	7.172289848	40.72129822	0
P8	1.55797E+11	52:58.7	2.045480969	-14.96741444	0.031500001	-0.018256603	7.173232555	40.72129822	0
P8	1.55797E+11	52:58.8	2.048488258	-14.97030284	0.032500003	-0.024528883	7.174116135	40.72129822	0
P8	1.55797E+11	52:58.9	2.049946967	-14.97291515	0.0285	-0.022367287	7.175253868	40.72129822	0
P8	1.55797E+11	52:59.0	2.051035407	-14.97351518	0.021500001	-0.018825533	7.176020622	40.72129822	0
P8	1.55797E+11	52:59.1	2.050924432	-14.9728451	0.010500001	-0.018895596	7.177055836	40.72129822	0
P8	1.55797E+11	52:59.2	2.04836567	-14.97162534	0.0075	-0.02466647	7.177983284	40.72129822	0
P8	1.55797E+11	52:59.3	2.043016874	-14.96871968	0.032500003	-0.029590894	7.178813457	40.72129822	0
P8	1.55797E+11	52:59.4	2.034657141	-14.96730552	0.055500004	-0.024580499	7.179253101	40.72129822	0
P8	1.55797E+11	52:59.5	2.026544169	-14.96769802	0.0625	-0.005073273	7.179755688	40.72129822	0
P8	1.55797E+11	52:59.6	2.024387972	-14.96845869	0.033500001	0.020426892	7.181347847	40.72129822	0
P8	1.55797E+11	52:59.7	2.031952064	-14.9717312	0.031500001	0.041794222	7.183256626	40.72129822	0
P8	1.55797E+11	52:59.8	2.04920607	-14.98015781	0.109500006	0.061803665	7.184995174	40.72129822	0
P8	1.55797E+11	52:59.9	2.071167884	-14.99673754	0.182500005	0.088317484	7.187065601	41.23618698	0
P8	1.55797E+11	53:00.0	2.091961515	-15.01825221	0.2245	0.133999631	7.189106464	41.23618698	0
P8	1.55797E+11	53:00.1	2.109454371	-15.03692422	0.2245	0.199251175	7.194897652	41.23618698	0
P8	1.55797E+11	53:00.2	2.125158962	-15.05103992	0.213500008	0.267876357	7.197617054	41.23618698	0
P8	1.55797E+11	53:00.3	2.141126205	-15.06191026	0.2095	0.308870584	7.198525429	41.23618698	0
P8	1.55797E+11	53:00.4	2.157295754	-15.06840502	0.196500003	0.297465175	7.19981432	41.23618698	0
P8	1.55797E+11	53:00.5	2.173313447	-15.06777781	0.176500008	0.228577852	7.200424671	41.23618698	0
P8	1.55797E+11	53:00.6	2.190663975	-15.06078717	0.176500008	0.125707984	7.201113224	41.23618698	0
P8	1.55797E+11	53:00.7	2.212390227	-15.05106519	0.206500009	0.029566234	7.201791763	41.23618698	0
P8	1.55797E+11	53:00.8	2.239729523	-15.03962023	0.250499994	-0.022258071	7.202812672	41.23618698	0
P8	1.55797E+11	53:00.9	2.271983011	-15.02690358	0.29550001	-0.011128837	7.20392561	41.23618698	0
P8	1.55797E+11	53:01.0	2.308478974	-15.01362813	0.337500006	0.052838821	7.20592308	41.23618698	0
P8	1.55797E+11	53:01.1	2.34638795	-15.00153564	0.361500025	0.144376457	7.207353592	41.23618698	0
P8	1.55797E+11	53:01.2	2.381881602	-14.99382232	0.354499996	0.229218811	7.209106445	41.23618698	0
P8	1.55797E+11	53:01.3	2.413497951	-14.99194703	0.331500024	0.276214093	7.210122108	41.23618698	0
P8	1.55797E+11	53:01.4	2.442224022	-14.99642797	0.310499996	0.26674816	7.211235523	41.23618698	0
P8	1.55797E+11	53:01.5	2.470251691	-15.00795063	0.306500018	0.203301758	7.212695122	41.23618698	0
P8	1.55797E+11	53:01.6	2.498534606	-15.02624583	0.317499995	0.11072813	7.213256836	41.23618698	0
P8	1.55797E+11	53:01.7	2.52870341	-15.04823246	0.342500001	0.02689125	7.213832855	41.23618698	0
P8	1.55797E+11	53:01.8	2.563043256	-15.07158412	0.377499998	-0.015681036	7.214384556	41.23618698	0
P8	1.55797E+11	53:01.9	2.599136141	-15.09690564	0.405500025	-0.005067915	7.215693474	41.77357483	0
P8	1.55797E+11	53:02.0	2.633737034	-15.12064733	0.406500012	0.045203194	7.217084885	41.77357483	0
P8	1.55797E+11	53:02.1	2.666855207	-15.13802525	0.386500001	0.103862993	7.21815443	41.77357483	0
P8	1.55797E+11	53:02.2	2.697496981	-15.15132819	0.361500025	0.136892766	7.218896389	41.77357483	0
P8	1.55797E+11	53:02.3	2.724359096	-15.16486979	0.336500019	0.123212792	7.219707012	41.77357483	0
P8	1.55797E+11	53:02.4	2.748617222	-15.17670384	0.309500009	0.0632172	7.220683575	41.77357483	0
P8	1.55797E+11	53:02.5	2.771459827	-15.18247031	0.274500012	-0.025684969	7.221352577	41.77357483	0
P8	1.55797E+11	53:02.6	2.792984704	-15.18298794	0.244500011	-0.118673362	7.222475529	41.77357483	0
P8	1.55797E+11	53:02.7	2.814078935	-15.18032785	0.227500007	-0.194300666	7.223412991	41.77357483	0
P8	1.55797E+11	53:02.8	2.838465079	-15.17341304	0.240500003	-0.236474454	7.224028111	41.77357483	0
P8	1.55797E+11	53:02.9	2.869112191	-15.16004731	0.286500007	-0.233643234	7.225376129	41.77357483	0
P8	1.55797E+11	53:03.0	2.905976122	-15.13917871	0.350500017	-0.17911379	7.2275877	41.77357483	0
P8	1.55797E+11	53:03.1	2.948281098	-15.1165701	0.405500025	-0.075470448	7.230639458	41.77357483	0
P8	1.55797E+11	53:03.2	2.991201633	-15.09914499	0.42050001	0.058058906	7.233950138	41.77357483	0
P8	1.55797E+11	53:03.3	3.028958196	-15.0867652	0.397500008	0.185241446	7.237627029	41.77357483	0
P8	1.55797E+11	53:03.4	3.060912061	-15.07660778	0.36650002	0.263898969	7.240488052	41.77357483	0
P8	1.55797E+11	53:03.5	3.088739098	-15.06584033	0.341500014	0.266076267	7.242026329	41.77357483	0
P8	1.55797E+11	53:03.6	3.114736917	-15.05559956	0.321500003	0.19217369	7.243349552	42.2908287	0
P8	1.55797E+11	53:03.7	3.140416415	-15.04933027	0.299500018	0.071478978	7.244614124	42.2908287	0
P8	1.55797E+11	53:03.8	3.165048628	-15.04486978	0.279500008	-0.05376048	7.245512486	42.2908287	0
P8	1.55797E+11	53:03.9	3.187031519	-15.03935909	0.255500019	-0.149841309	7.24722147	42.2908287	0
P8	1.55797E+11	53:04.0	3.205211486	-15.03611899	0.218500003	-0.206057549	7.250112534	42.2908287	0
P8	1.55797E+11	53:04.1	3.220274528	-15.03687425	0.184500009	-0.232187569	7.251460075	42.2908287	0
P8	1.55797E+11	53:04.2	3.233348802	-15.03792494	0.159500003	-0.245117664	7.253510952	42.2908287	0
P8	1.55797E+11	53:04.3	3.246599139	-15.03918933	0.148499995	-0.255052209	7.255580902	42.2908287	0
P8	1.55797E+11	53:04.4	3.264665878	-15.04349955	0.171499997	-0.255703717	7.257119179	42.2908287	0
P8	1.55797E+11	53:04.5	3.290058077	-15.05119221	0.219500005	-0.229574129	7.259292126	42.2908287	0
P8	1.55797E+11	53:04.6	3.323047313	-15.06045501	0.276500016	-0.161302388	7.262646675	42.2908287	0
P8	1.55797E+11	53:04.7	3.362688797	-15.07111203	0.335500002	-0.048358824	7.268149376	42.2908287	0
P8	1.55797E+11	53:04.8	3.407383989	-15.08329752	0.389500022	0.095757388	7.270839691	42.2908287	0
P8	1.55797E+11	53:04.9	3.447677253	-15.10291019	0.404500008	0.239677906	7.273515701	42.2908287	0
P8	1.55797E+11	53:05.0	3.469274155	-15.14162695	0.395500004	0.346449852	7.275907993	42.2908287	0
P8	1.55797E+11	53:05.1	3.474186021	-15.19274644	0.423500001	0.394299239	7.277626991	42.2908287	0
P8	1.55797E+11	53:05.2	3.478510324	-15.23183297	0.380500019	0.370768756	7.279814243	42.2908287	0
P8	1.55797E+11	53:05.3	3.494380366	-15.24018616	0.259499997	0.272685766	7.281923771	42.2908287	0
P8	1.55797E+11	53:05.4	3.518431703	-15.22220968	0.215499997	0.118558995	7.283227444	42.2908287	0
P8	1.55797E+11	53:05.5	3.540717335	-15.19336845	0.228500009	-0.055242166	7.284614086	42.2908287	0
P8	1.55797E+11	53:05.6	3.557836847	-15.158701	0.259499997	-0.203344345	7.286992073	42.2908287	0
P8	1.55797E+11	53:05.7	3.571583606	-15.11902802	0.313500017	-0.279915869	7.287827015	42.2908287	0
P8	1.55797E+11	53:05.8	3.585611735	-15.07799662	0.361500025	-0.255548388	7.289921761	42.2908287	0
P8	1.55797E+11	53:05.9	3.603088814	-15.04125081	0.379500002	-0.141089484	7.293032169	42.2908287	0
P8	1.55797E+11	53:06.0	3.625228365	-15.01029459	0.382500023	0.015718618	7.295478344	42.80332565	0
P8	1.55797E+11	53:06.1	3.651805194	-14.9829949	0.388500005	0.156630263	7.297006607	42.80332565	0
P8	1.55797E+11	53:06.2	3.680783484	-14.96134704	0.37650001	0.235635668	7.299267769	42.80332565	0
P8	1.55797E+11	53:06.3	3.710296428	-14.94639926	0.350500017	0.232342988	7.3007617	42.80332565	0
P8	1.55797E+11	53:06.4	3.743080365	-14.93787714	0.341500014	0.164438754	7.302919865	42.80332565	0
P8	1.55797E+11	53:06.5	3.780620897	-14.93729562	0.350500017	0.07637614	7.304516792	42.80332565	0
P8	1.55797E+11	53:06.6	3.823224918	-14.94431658	0.382500023	0.006069961	7.305498123	42.80332565	0
P8	1.55797E+11	53:06.7	3.872980014	-14.95987059	0.444500029	-0.018927563	7.306069374	42.80332565	0
P8	1.55797E+11	53:06.8	3.92909	-14.98249185	0.517500043	0.017064726	7.306909084	42.80332565	0
P8	1.55797E+11	53:06.9	3.989519693	-15.00617197	0.575500071	0.108751722	7.308632851	42.80332565	0
P8	1.55797E+11	53:07.0	4.051124535	-15.02872116	0.609500051	0.231221318	7.313827991	42.80332565	0
P8	1.55797E+11	53:07.1	4.108882188	-15.04806175	0.603500068	0.345036417	7.316572189	42.80332565	0
P8	1.55797E+11	53:07.2	4.157950469	-15.06215822	0.555500031	0.40526396	7.317797661	43.33856583	0
P8	1.55797E+11	53:07.3	4.196412509	-15.07405704	0.486500025	0.377268404	7.32043457	43.33856583	0
P8	1.55797E+11	53:07.4	4.224555129	-15.085143	0.408500016	0.252880871	7.322382927	43.33856583	0
P8	1.55797E+11	53:07.5	4.242983452	-15.09098923	0.314500004	0.05175807	7.324125767	43.33856583	0
P8	1.55797E+11	53:07.6	4.254450292	-15.08746107	0.222500011	-0.1872219	7.325234413	43.33856583	0
P8	1.55797E+11	53:07.7	4.264153887	-15.07436128	0.178499997	-0.412914902	7.325800896	43.33856583	0
P8	1.55797E+11	53:07.8	4.276210625	-15.05323263	0.196500003	-0.572845817	7.326909065	43.33856583	0
P8	1.55797E+11	53:07.9	4.290981485	-15.02607998	0.241500005	-0.62948966	7.327553749	43.33856583	0
P8	1.55797E+11	53:08.0	4.309072356	-14.99428891	0.294499993	-0.568294168	7.328549862	43.33856583	0
P8	1.55797E+11	53:08.1	4.331620112	-14.96002587	0.344500005	-0.403620243	7.330507755	43.33856583	0
P8	1.55797E+11	53:08.2	4.357201888	-14.92585723	0.377499998	-0.178898573	7.331860542	43.33856583	0
P8	1.55797E+11	53:08.3	4.384693027	-14.89286729	0.398500025	0.04698443	7.333090782	43.33856583	0
P8	1.55797E+11	53:08.4	4.413638974	-14.86056017	0.415500015	0.222105473	7.334565639	43.33856583	0
P8	1.55797E+11	53:08.5	4.442989108	-14.82644403	0.436500013	0.319256008	7.335883617	43.33856583	0
P8	1.55797E+11	53:08.6	4.473628744	-14.79212207	0.451500028	0.339671284	7.337382793	43.33856583	0
P8	1.55797E+11	53:08.7	4.506254576	-14.76189746	0.44750002	0.305884719	7.338544846	43.33856583	0
P8	1.55797E+11	53:08.8	4.540477346	-14.73382195	0.448500007	0.247980863	7.339609146	43.84268188	0
P8	1.55797E+11	53:08.9	4.577050037	-14.70572976	0.460500002	0.189159498	7.340214729	43.84268188	0
P8	1.55797E+11	53:09.0	4.614889823	-14.67826699	0.465500027	0.139217243	7.341235161	43.84268188	0
P8	1.55797E+11	53:09.1	4.651320486	-14.65076433	0.461500019	0.099888831	7.343632698	43.84268188	0
P8	1.55797E+11	53:09.2	4.685489573	-14.62347583	0.449500024	0.06879691	7.345634937	43.84268188	0
P8	1.55797E+11	53:09.3	4.717961363	-14.59945931	0.426500022	0.039654545	7.346840858	43.84268188	0
P8	1.55797E+11	53:09.4	4.749177285	-14.58093253	0.395500004	0.005038904	7.347998142	43.84268188	0
P8	1.55797E+11	53:09.5	4.776888133	-14.56398234	0.363499999	-0.040170938	7.348867416	43.84268188	0
P8	1.55797E+11	53:09.6	4.796311431	-14.54466568	0.319499999	-0.098296836	7.349458218	43.84268188	0
P8	1.55797E+11	53:09.7	4.806469604	-14.52167385	0.280499995	-0.165422484	7.350234509	43.84268188	0
P8	1.55797E+11	53:09.8	4.809349098	-14.49513069	0.264499992	-0.23034206	7.351074219	43.84268188	0
P8	1.55797E+11	53:09.9	4.804433983	-14.4688486	0.2465	-0.279224545	7.351621151	43.84268188	0
P8	1.55797E+11	53:10.0	4.792007379	-14.44329765	0.247500002	-0.299322754	7.353227615	43.84268188	0
P8	1.55797E+11	53:10.1	4.774975931	-14.41616762	0.2755	-0.282210141	7.355361462	43.84268188	0
P8	1.55797E+11	53:10.2	4.757526926	-14.38908859	0.291500002	-0.22820583	7.357919693	43.84268188	0
P8	1.55797E+11	53:10.3	4.744510705	-14.36539249	0.274500012	-0.151695013	7.359472752	43.84268188	0
P8	1.55797E+11	53:10.4	4.73908441	-14.34596726	0.23650001	-0.078223318	7.360903263	43.84268188	0
P8	1.55797E+11	53:10.5	4.742165022	-14.33057806	0.192499995	-0.035558581	7.362475395	43.84268188	0
P8	1.55797E+11	53:10.6	4.753161748	-14.32082301	0.147499993	-0.042820685	7.363144398	43.84268188	0
P8	1.55797E+11	53:10.7	4.770809829	-14.31706983	0.1285	-0.096885003	7.364453316	43.84268188	0
P8	1.55797E+11	53:10.8	4.793938826	-14.31693191	0.156499997	-0.167233169	7.366948128	43.84268188	0
P8	1.55797E+11	53:10.9	4.821101774	-14.32005815	0.199500009	-0.211324468	7.36790514	43.84268188	0
P8	1.55797E+11	53:11.0	4.849309283	-14.32517348	0.232500002	-0.198244646	7.368628025	44.35490417	0
P8	1.55797E+11	53:11.1	4.874438749	-14.32637846	0.235500008	-0.125029907	7.370361328	44.35490417	0
P8	1.55797E+11	53:11.2	4.893339788	-14.32223696	0.211500004	-0.021208692	7.371435642	44.35490417	0
P8	1.55797E+11	53:11.3	4.90522026	-14.31784527	0.171499997	0.063103698	7.372739315	44.35490417	0
P8	1.55797E+11	53:11.4	4.912297801	-14.31524742	0.132499993	0.087479979	7.376450062	44.35490417	0
P8	1.55797E+11	53:11.5	4.918241696	-14.31416472	0.110500008	0.043068554	7.381572247	44.35490417	0
P8	1.55797E+11	53:11.6	4.923282605	-14.3154353	0.090500005	-0.04812447	7.38330555	44.35490417	0
P8	1.55797E+11	53:11.7	4.924533697	-14.31824291	0.056500003	-0.149873793	7.384248257	44.35490417	0
P8	1.55797E+11	53:11.8	4.921759808	-14.32121749	0.0255	-0.229674071	7.385405064	44.35490417	0
P8	1.55797E+11	53:11.9	4.917993359	-14.32384924	0.023500001	-0.26927343	7.38612318	44.35490417	0
P8	1.55797E+11	53:12.0	4.914928514	-14.32469864	0.020500001	-0.271140754	7.386508942	44.35490417	0
P8	1.55797E+11	53:12.1	4.910548624	-14.32193363	0.034500003	-0.243226439	7.386811733	44.35490417	0
P8	1.55797E+11	53:12.2	4.90283758	-14.31634255	0.067500003	-0.191123471	7.387265682	44.35490417	0
P8	1.55797E+11	53:12.3	4.892821162	-14.30861267	0.096500002	-0.118172005	7.387788296	44.35490417	0
P8	1.55797E+11	53:12.4	4.882860545	-14.29928391	0.113500006	-0.031866055	7.388510704	44.35490417	0
P8	1.55797E+11	53:12.5	4.874244875	-14.29093463	0.112500004	0.052872885	7.389033318	44.35490417	0
P8	1.55797E+11	53:12.6	4.868808166	-14.28639222	0.089500003	0.114688784	7.389487267	44.35490417	0
P8	1.55797E+11	53:12.7	4.86716534	-14.28700813	0.051500004	0.131964013	7.390097618	44.35490417	0
P8	1.55797E+11	53:12.8	4.866688258	-14.29052365	0.031500001	0.098817982	7.390459061	44.35490417	0
P8	1.55797E+11	53:12.9	4.865550126	-14.29157627	0.0285	0.029091986	7.390786171	44.35490417	0
P8	1.55797E+11	53:13.0	4.865932663	-14.29760686	0.033500001	-0.048475627	7.391152382	44.35490417	0
P8	1.55797E+11	53:13.1	4.869316957	-14.31731731	0.123500004	-0.09185946	7.39142561	44.35490417	0
P8	1.55797E+11	53:13.2	4.871745623	-14.33184603	0.113500006	-0.0846432	7.391806602	44.35490417	0
P8	1.55797E+11	53:13.3	4.872031551	-14.32747839	0.0135	-0.043999672	7.392045975	44.35490417	0
P8	1.55797E+11	53:13.4	4.871949477	-14.31464899	0.048500001	0.004789514	7.392348766	44.35490417	0
P8	1.55797E+11	53:13.5	4.870901777	-14.30430882	0.052500002	0.029891239	7.392504692	44.35490417	0
P8	1.55797E+11	53:13.6	4.869233589	-14.29942376	0.035500001	0.018930594	7.392837048	44.35490417	0
P8	1.55797E+11	53:13.7	4.868559354	-14.29656604	0.0305	-0.01946757	7.39330101	44.35490417	0
P8	1.55797E+11	53:13.8	4.870272652	-14.29320381	0.037500001	-0.054626059	7.393593788	44.35490417	0
P8	1.55797E+11	53:13.9	4.874152996	-14.28961574	0.046500005	-0.068199709	7.393750191	44.35490417	0
P8	1.55797E+11	53:14.0	4.878368967	-14.28800578	0.041500002	-0.058047831	7.393925667	44.35490417	0
P8	1.55797E+11	53:14.1	4.882644722	-14.28933317	0.035500001	-0.03471579	7.394585133	44.35490417	0
P8	1.55797E+11	53:14.2	4.885817047	-14.28880336	0.034500003	-0.011316152	7.39496088	44.35490417	0
P8	1.55797E+11	53:14.3	4.886210604	-14.28420218	0.039500002	-0.000275696	7.395459175	44.35490417	0
P8	1.55797E+11	53:14.4	4.886865504	-14.27996167	0.038500004	-0.002793851	7.395722866	44.35490417	0
P8	1.55797E+11	53:14.5	4.889793068	-14.2779895	0.035500001	-0.002994952	7.396010876	44.35490417	0
P8	1.55797E+11	53:14.6	4.892046159	-14.27644589	0.0305	-0.005184472	7.396791935	44.35490417	0
P8	1.55797E+11	53:14.7	4.891701452	-14.27261196	0.033500001	-0.008112147	7.397050858	44.35490417	0
P8	1.55797E+11	53:14.8	4.890555681	-14.26401581	0.0625	-0.004671344	7.397407055	44.35490417	0
P8	1.55797E+11	53:14.9	4.891969022	-14.25241382	0.087500006	0.00951614	7.397646427	44.35490417	0
P8	1.55797E+11	53:15.0	4.897320424	-14.23853385	0.114500009	0.03814178	7.39790535	44.35490417	0
P8	1.55797E+11	53:15.1	4.905322825	-14.22226583	0.144500002	0.080596797	7.398569107	44.35490417	0
P8	1.55797E+11	53:15.2	4.914480933	-14.20567581	0.160500005	0.131184265	7.400131702	44.35490417	0
P8	1.55797E+11	53:15.3	4.923655547	-14.1838642	0.200499997	0.182496816	7.403725624	44.35490417	0
P8	1.55797E+11	53:15.4	4.931585259	-14.1487308	0.287499994	0.234785989	7.405883789	44.35490417	0
P8	1.55797E+11	53:15.5	4.937381722	-14.09693042	0.406500012	0.299302936	7.408994198	44.35490417	0
P8	1.55797E+11	53:15.6	4.940720158	-14.02606965	0.554500043	0.396057516	7.411684513	44.35490417	0
P8	1.55797E+11	53:15.7	4.941472584	-13.93632244	0.716500044	0.542250931	7.413339615	44.35490417	0
P8	1.55797E+11	53:15.8	4.940413878	-13.83218103	0.862500072	0.735883057	7.416284084	44.85624313	0
P8	1.55797E+11	53:15.9	4.939489336	-13.71840265	0.984500051	0.950024784	7.420903206	44.85624313	0
P8	1.55797E+11	53:16.0	4.939796539	-13.59882067	1.07949996	1.138487577	7.427573204	44.85624313	0
P8	1.55797E+11	53:16.1	4.941504627	-13.47475446	1.157500029	1.257981896	7.431816578	44.85624313	0
P8	1.55797E+11	53:16.2	4.945874728	-13.34518688	1.233500004	1.285753369	7.438164234	44.85624313	0
P8	1.55797E+11	53:16.3	4.953680434	-13.21045328	1.300500035	1.226415157	7.441205978	45.47811127	0
P8	1.55797E+11	53:16.4	4.963610637	-13.07365666	1.342499971	1.106445313	7.447031021	45.47811127	0
P8	1.55797E+11	53:16.5	4.97388394	-12.93661341	1.365499973	0.957697868	7.458564281	45.47811127	0
P8	1.55797E+11	53:16.6	4.983506942	-12.79630012	1.398500085	0.806123972	7.464179516	45.47811127	0
P8	1.55797E+11	53:16.7	4.992461995	-12.65070907	1.441500068	0.668806374	7.469340801	46.03919601	0
P8	1.55797E+11	53:16.8	5.000455695	-12.50282573	1.465499997	0.552401602	7.47173357	46.03919601	0
P8	1.55797E+11	53:16.9	5.006327774	-12.35687356	1.463500023	0.454551965	7.477807522	46.03919601	0
P8	1.55797E+11	53:17.0	5.008740828	-12.21214019	1.459500074	0.37049678	7.491069317	46.03919601	0
P8	1.55797E+11	53:17.1	5.007636278	-12.06327692	1.484500051	0.298087358	7.498349667	46.62682343	0
P8	1.55797E+11	53:17.2	5.006662235	-11.90765871	1.527500033	0.240073666	7.502046108	46.62682343	0
P8	1.55797E+11	53:17.3	5.01022325	-11.74723096	1.566500068	0.203143716	7.504292011	46.62682343	0
P8	1.55797E+11	53:17.4	5.019084411	-11.58637878	1.581500053	0.190785766	7.510581017	46.62682343	0
P8	1.55797E+11	53:17.5	5.030766183	-11.4290735	1.57249999	0.196177959	7.521401405	47.26144791	0
P8	1.55797E+11	53:17.6	5.04103882	-11.27448084	1.560500026	0.203216806	7.526269436	47.26144791	0
P8	1.55797E+11	53:17.7	5.046230896	-11.11697557	1.576500058	0.197416037	7.53083992	47.26144791	0
P8	1.55797E+11	53:17.8	5.045442807	-10.95604991	1.597500086	0.172421008	7.532880783	47.26144791	0
P8	1.55797E+11	53:17.9	5.039641229	-10.79800316	1.584500074	0.130741507	7.540522575	47.89258194	0
P8	1.55797E+11	53:18.0	5.032213598	-10.6449358	1.554499984	0.08212661	7.550024509	47.89258194	0
P8	1.55797E+11	53:18.1	5.029171458	-10.49173411	1.550500035	0.038320359	7.556176662	47.89258194	0
P8	1.55797E+11	53:18.2	5.032092412	-10.33365513	1.574500084	0.007401203	7.560434341	47.89258194	0
P8	1.55797E+11	53:18.3	5.037604297	-10.17166059	1.598500013	-0.008117509	7.563432693	48.51892853	0
P8	1.55797E+11	53:18.4	5.043571366	-10.01061941	1.598500013	-0.008679314	7.568784237	48.51892853	0
P8	1.55797E+11	53:18.5	5.049373548	-9.853877005	1.576500058	0.001546361	7.5786376	48.51892853	0
P8	1.55797E+11	53:18.6	5.052706515	-9.698252233	1.568500042	0.015258424	7.585683823	48.51892853	0
P8	1.55797E+11	53:18.7	5.050343107	-9.538858984	1.587500095	0.025806706	7.589140415	49.15185928	0
P8	1.55797E+11	53:18.8	5.043227815	-9.377710537	1.600499988	0.029024696	7.592451096	49.15185928	0
P8	1.55797E+11	53:18.9	5.034351632	-9.218749965	1.590499997	0.024124529	7.600014687	49.15185928	0
P8	1.55797E+11	53:19.0	5.026580049	-9.060973466	1.584500074	0.015548953	7.607260704	49.15185928	0
P8	1.55797E+11	53:19.1	5.023167974	-8.903084262	1.583500028	0.009396296	7.613959789	49.78821564	0
P8	1.55797E+11	53:19.2	5.024807908	-8.745540567	1.579500079	0.006508306	7.617197037	49.78821564	0
P8	1.55797E+11	53:19.3	5.029162406	-8.588587394	1.575500011	0.002365188	7.620341778	49.78821564	0
P8	1.55797E+11	53:19.4	5.03420871	-8.432184669	1.570500016	-0.006809177	7.627670765	49.78821564	0
P8	1.55797E+11	53:19.5	5.039360221	-8.274801126	1.574500084	-0.01860779	7.636117935	50.41670609	0
P8	1.55797E+11	53:19.6	5.042188992	-8.114589226	1.590499997	-0.024929613	7.64187479	50.41670609	0
P8	1.55797E+11	53:19.7	5.040753337	-7.951592812	1.609500051	-0.017341178	7.647158146	50.41670609	0
P8	1.55797E+11	53:19.8	5.036208423	-7.786553846	1.627500057	0.006588725	7.651689529	50.41670609	0
P8	1.55797E+11	53:19.9	5.029531817	-7.615620823	1.67050004	0.046288572	7.66126442	51.07595825	0
P8	1.55797E+11	53:20.0	5.022375114	-7.433617875	1.749500036	0.104739428	7.670371056	51.07595825	0
P8	1.55797E+11	53:20.1	5.017902892	-7.236810755	1.859500051	0.190862119	7.676537991	51.07595825	0
P8	1.55797E+11	53:20.2	5.018347825	-7.020125379	2.012500048	0.316979349	7.680346489	51.67155838	0
P8	1.55797E+11	53:20.3	5.023997231	-6.785179244	2.17050004	0.48898384	7.687592983	51.67155838	0
P8	1.55797E+11	53:20.4	5.033551933	-6.541604182	2.282500029	0.693922102	7.696635723	51.67155838	0
P8	1.55797E+11	53:20.5	5.046382774	-6.295766977	2.353500128	0.896325052	7.714067459	52.39645767	0
P8	1.55797E+11	53:20.6	5.059188011	-6.043330441	2.439500093	1.054489732	7.738398552	52.39645767	0
P8	1.55797E+11	53:20.7	5.064329362	-5.777912446	2.557500124	1.140223384	7.775981426	52.91462326	0
P8	1.55797E+11	53:20.8	5.058387269	-5.50060802	2.67050004	1.151550651	7.798593521	52.91462326	0
P8	1.55797E+11	53:20.9	5.046552008	-5.213127151	2.775500059	1.11491847	7.821225643	53.47968674	0
P8	1.55797E+11	53:21.0	5.038819172	-4.913237012	2.892500162	1.071165562	7.889326096	53.47968674	0
P8	1.55797E+11	53:21.1	5.043800564	-4.599729149	3.01850009	1.051561475	7.912392616	54.09309006	0
P8	1.55797E+11	53:21.2	5.062853599	-4.276178759	3.127500057	1.06193316	7.929448128	54.09309006	0
P8	1.55797E+11	53:21.3	5.087205345	-3.945518479	3.21750021	1.087953091	7.996772289	54.74873734	0
P8	1.55797E+11	53:21.4	5.102888179	-3.608435125	3.296500206	1.105256081	8.051333427	54.74873734	0
P8	1.55797E+11	53:21.5	5.100748228	-3.270453066	3.33550024	1.088341832	8.084633827	55.42393875	0
P8	1.55797E+11	53:21.6	5.081945108	-2.936713219	3.337500095	1.020777464	8.10332489	55.42393875	0
P8	1.55797E+11	53:21.7	5.057154097	-2.603123118	3.351500034	0.902660906	8.219482422	56.09268951	0
P8	1.55797E+11	53:21.8	5.039892713	-2.265035341	3.384500027	0.7482602	8.273896217	56.09268951	0
P8	1.55797E+11	53:21.9	5.037465228	-1.928617531	3.379500151	0.575629652	8.287685394	56.76748276	0
P8	1.55797E+11	53:22.0	5.045880859	-1.602474486	3.317500114	0.400554687	8.300644875	56.76748276	0
P8	1.55797E+11	53:22.1	5.054445954	-1.282013611	3.271500111	0.236010253	8.41682148	57.41431046	0
P8	1.55797E+11	53:22.2	5.053562517	-0.956338438	3.28550005	0.092580304	8.461601257	57.41431046	0
P8	1.55797E+11	53:22.3	5.038899988	-0.627051383	3.298500061	-0.022909055	8.478506088	58.06945801	0
P8	1.55797E+11	53:22.4	5.015795932	-0.302291255	3.26850009	-0.105396628	8.547089577	58.06945801	0
P8	1.55797E+11	53:22.5	4.997617175	0.01703222	3.228500128	-0.152912676	8.680576324	58.71486282	0
P8	1.55797E+11	53:22.6	4.992433295	0.331764093	3.1875	-0.175211504	8.714306831	58.71486282	0
P8	1.55797E+11	53:22.7	4.994945217	0.639713221	3.132500172	-0.193299204	8.726820946	59.33755112	0
P8	1.55797E+11	53:22.8	4.995340482	0.942603912	3.084500074	-0.224805087	8.839033127	59.33755112	0
P8	1.55797E+11	53:22.9	4.987453176	1.24352783	3.053500175	-0.274323493	8.875400543	59.94141388	0
P8	1.55797E+11	53:23.0	4.97103179	1.539757886	3.009500027	-0.335114956	8.886859894	59.94141388	0
P8	1.55797E+11	53:23.1	4.953186327	1.824699667	2.924499989	-0.396834046	8.943554878	60.5235939	0
P8	1.55797E+11	53:23.2	4.936507742	2.095584367	2.814500093	-0.454717606	8.987827301	60.5235939	0
P8	1.55797E+11	53:23.3	4.915758286	2.354784147	2.712500095	-0.516258001	9.002538681	61.05499649	0
P8	1.55797E+11	53:23.4	4.890200032	2.602028266	2.603500128	-0.597997427	9.091840744	61.05499649	0
P8	1.55797E+11	53:23.5	4.863982304	2.826327696	2.423500061	-0.71630615	9.113999367	61.05499649	0
P8	1.55797E+11	53:23.6	4.848206539	3.006910298	2.098500013	-0.893236756	9.133388519	61.71061325	0
P8	1.55797E+11	53:23.7	4.852997426	3.138302927	1.703500032	-1.154872298	9.250844955	61.71061325	0
P8	1.55797E+11	53:23.8	4.870980786	3.240756306	1.404500008	-1.505795479	9.337100029	61.71061325	0
P8	1.55797E+11	53:23.9	4.882465533	3.34334706	1.272500038	-1.896215081	9.370390892	61.71061325	0
P8	1.55797E+11	53:24.0	4.868492065	3.46843467	1.305500031	-2.212218523	9.408306122	61.71061325	0
P8	1.55797E+11	53:24.1	4.816173479	3.617021841	1.426500082	-2.312003374	9.425390244	62.32156372	0
P8	1.55797E+11	53:24.2	4.719573354	3.772254371	1.558500051	-2.093851089	9.428319931	62.32156372	0
P8	1.55797E+11	53:24.3	4.582206043	3.920171308	1.698500037	-1.556125522	9.448378563	62.32156372	0
P8	1.55797E+11	53:24.4	4.409441208	4.05595526	1.86650002	-0.806223929	9.56006813	62.91997528	0
P8	1.55797E+11	53:24.5	4.203122821	4.176414883	2.065500021	-0.011523293	9.60925293	62.91997528	0
P8	1.55797E+11	53:24.6	3.974123534	4.279537275	2.237499952	0.671700537	9.631440163	62.91997528	0
P8	1.55797E+11	53:24.7	3.728301839	4.36868401	2.398499966	1.160630584	9.64732933	63.66947556	0
P8	1.55797E+11	53:24.8	3.452662648	4.449345313	2.64350009	1.469625831	9.718354225	63.66947556	0
P8	1.55797E+11	53:24.9	3.149319906	4.523942945	2.891499996	1.663505673	9.760781288	64.26891327	0
P8	1.55797E+11	53:25.0	2.820353006	4.590138805	3.129500151	1.808597326	9.791591644	64.26891327	0
P8	1.55797E+11	53:25.1	2.464037425	4.644270455	3.375500202	1.944637895	9.903495789	64.9646759	0
P8	1.55797E+11	53:25.2	2.111514872	4.685091697	3.438500166	2.052229166	9.959594727	64.9646759	0
P8	1.55797E+11	53:25.3	1.776015555	4.714559578	3.396500111	2.072261333	9.991660118	65.65628052	0
P8	1.55797E+11	53:25.4	1.445954866	4.738285218	3.388500214	1.948144794	10.02425766	65.65628052	0
P8	1.55797E+11	53:25.5	1.118284372	4.758585429	3.37650013	1.659869075	10.13667011	66.31548309	0
P8	1.55797E+11	53:25.6	0.774053555	4.774878591	3.465500116	1.258645892	10.1784668	66.31548309	0
P8	1.55797E+11	53:25.7	0.404587505	4.794609133	3.621500254	0.856932938	10.19677258	67.03009033	0
P8	1.55797E+11	53:25.8	0.029794277	4.815308711	3.678500175	0.567816615	10.34758282	67.03009033	0
P8	1.55797E+11	53:25.9	-0.342729618	4.816228504	3.686500072	0.445475787	10.39873505	67.77771759	0
P8	1.55797E+11	53:26.0	-0.711951373	4.790028394	3.686500072	0.454757273	10.42158699	67.77771759	0
P8	1.55797E+11	53:26.1	-1.075193443	4.745593165	3.668500185	0.503189683	10.45120144	68.51358032	0
P8	1.55797E+11	53:26.2	-1.438380941	4.693477775	3.676500082	0.505319476	10.62813473	68.51358032	0
P8	1.55797E+11	53:26.3	-1.802183432	4.644478314	3.680500031	0.421520323	10.66389656	69.24756622	0
P8	1.55797E+11	53:26.4	-2.161677002	4.605491842	3.648500204	0.276394159	10.68009281	69.24756622	0
P8	1.55797E+11	53:26.5	-2.510951994	4.572506547	3.577500105	0.117049813	10.82889175	69.9599762	0
P8	1.55797E+11	53:26.6	-2.843332747	4.533810402	3.461500168	-0.036518861	10.88508797	69.9599762	0
P8	1.55797E+11	53:26.7	-3.155770142	4.480728861	3.321500063	-0.191646293	10.90505886	70.61128998	0
P8	1.55797E+11	53:26.8	-3.448000142	4.41183251	3.171500206	-0.373295635	10.98634243	70.61128998	0
P8	1.55797E+11	53:26.9	-3.717524078	4.326159211	3.005500078	-0.600295186	11.05581093	71.19392395	0
P8	1.55797E+11	53:27.0	-3.958353402	4.211458995	2.831500053	-0.857673466	11.06966782	71.19392395	0
P8	1.55797E+11	53:27.1	-4.165545693	4.055431643	2.688500166	-1.106207013	11.18902874	71.71739197	0
P8	1.55797E+11	53:27.2	-4.337683136	3.861709013	2.595499992	-1.301985264	11.28992176	71.71739197	0
P8	1.55797E+11	53:27.3	-4.475275549	3.638452724	2.551500082	-1.404049039	11.32157707	72.23681641	0
P8	1.55797E+11	53:27.4	-4.581395411	3.385866197	2.594500065	-1.380655885	11.34996128	72.23681641	0
P8	1.55797E+11	53:27.5	-4.664949957	3.106037157	2.721500158	-1.210444331	11.45305157	72.80200958	0
P8	1.55797E+11	53:27.6	-4.73817868	2.798158686	2.928500175	-0.883167982	11.50852013	72.80200958	0
P8	1.55797E+11	53:27.7	-4.807945318	2.464947514	3.157500029	-0.414584458	11.53973103	73.45885468	0
P8	1.55797E+11	53:27.8	-4.867341327	2.124379824	3.284500122	0.134097889	11.64678669	73.45885468	0
P8	1.55797E+11	53:27.9	-4.903419765	1.781268945	3.358500242	0.667482853	11.71061039	74.14916992	0
P8	1.55797E+11	53:28.0	-4.9168134	1.430926707	3.448500156	1.085082412	11.74223614	74.14916992	0
P8	1.55797E+11	53:28.1	-4.919085417	1.071989539	3.544500113	1.321055174	11.82151413	74.85861969	0
P8	1.55797E+11	53:28.2	-4.920448152	0.700284841	3.66050005	1.373129725	11.89591789	74.85861969	0
P8	1.55797E+11	53:28.3	-4.928866717	0.32016506	3.749500036	1.294002771	11.92194366	75.61050415	0
P8	1.55797E+11	53:28.4	-4.94553996	-0.061471787	3.792500257	1.156906366	11.9544096	75.61050415	0
P8	1.55797E+11	53:28.5	-4.961238501	-0.448885757	3.850500107	1.022183299	12.09187031	76.38023376	0
P8	1.55797E+11	53:28.6	-4.963918386	-0.844479735	3.917500257	0.915659785	12.13621616	76.38023376	0
P8	1.55797E+11	53:28.7	-4.947743439	-1.238562506	3.930500269	0.825416267	12.15945339	77.17002869	0
P8	1.55797E+11	53:28.8	-4.918559058	-1.623841865	3.89350009	0.72276336	12.20315933	77.17002869	0
P8	1.55797E+11	53:28.9	-4.890837745	-2.002417823	3.8525002	0.584902704	12.40018082	77.93599701	0
P8	1.55797E+11	53:29.0	-4.874621251	-2.374864119	3.801500082	0.409379005	12.43727493	77.93599701	0
P8	1.55797E+11	53:29.1	-4.869659051	-2.736524567	3.715500116	0.203632087	12.45637703	78.67041016	0
P8	1.55797E+11	53:29.2	-4.869178568	-3.08245815	3.591500044	-0.025516212	12.58132362	78.67041016	0
P8	1.55797E+11	53:29.3	-4.867744389	-3.403778844	3.402500153	-0.276031405	12.66662121	79.33766937	0
P8	1.55797E+11	53:29.4	-4.865501547	-3.688654203	3.124500036	-0.56120646	12.69794464	79.33766937	0
P8	1.55797E+11	53:29.5	-4.862613401	-3.937320081	2.819500208	-0.896066487	12.78084946	79.87123871	0
P8	1.55797E+11	53:29.6	-4.861110688	-4.155124052	2.524500132	-1.281450868	12.89835453	79.87123871	0
P8	1.55797E+11	53:29.7	-4.870467216	-4.333793666	2.168500185	-1.709171772	12.92229462	79.87123871	0
P8	1.55797E+11	53:29.8	-4.900182762	-4.464386825	1.75150001	-2.16077137	12.95310593	80.39964294	0
P8	1.55797E+11	53:29.9	-4.949784307	-4.557504099	1.401499987	-2.593660116	13.03792477	80.39964294	0
P8	1.55797E+11	53:30.0	-5.005020102	-4.634255466	1.17750001	-2.945993423	13.06821823	80.39964294	0
P8	1.55797E+11	53:30.1	-5.039541997	-4.711786208	1.023499966	-3.157417536	13.08312035	80.39964294	0
P8	1.55797E+11	53:30.2	-5.02725088	-4.794299244	0.894500077	-3.182490826	13.09642124	80.39964294	0
P8	1.55797E+11	53:30.3	-4.964233444	-4.868793091	0.823500037	-3.000069618	13.105093	80.39964294	0
P8	1.55797E+11	53:30.4	-4.869090961	-4.918003131	0.803500056	-2.630749226	13.11093235	80.39964294	0
P8	1.55797E+11	53:30.5	-4.756805057	-4.927802819	0.829500079	-2.132170677	13.21268082	80.39964294	0
P8	1.55797E+11	53:30.6	-4.629878101	-4.891120488	0.984500051	-1.560127974	13.28398418	80.90478516	0
P8	1.55797E+11	53:30.7	-4.490584709	-4.814641782	1.236500025	-0.95042634	13.3067379	80.90478516	0
P8	1.55797E+11	53:30.8	-4.343603782	-4.712740134	1.478500009	-0.324210167	13.32459927	80.90478516	0
P8	1.55797E+11	53:30.9	-4.191765543	-4.596876621	1.676500082	0.299536496	13.42324734	81.43254089	0
P8	1.55797E+11	53:31.0	-4.036450133	-4.474594166	1.826500058	0.884153903	13.44765663	81.43254089	0
P8	1.55797E+11	53:31.1	-3.874692217	-4.358007364	1.924500108	1.359791875	13.53733444	81.43254089	0
P8	1.55797E+11	53:31.2	-3.706254016	-4.257447796	1.963500023	1.64411962	13.56363297	82.02494049	0
P8	1.55797E+11	53:31.3	-3.536468214	-4.177295005	1.939500093	1.687386513	13.57289028	82.02494049	0
P8	1.55797E+11	53:31.4	-3.360974554	-4.131618624	1.886500001	1.49993217	13.65378952	82.02494049	0
P8	1.55797E+11	53:31.5	-3.175965582	-4.13339205	1.852500081	1.148136497	13.68892574	82.56954956	0
P8	1.55797E+11	53:31.6	-2.989258059	-4.175878515	1.842500091	0.730015039	13.70575714	82.56954956	0
P8	1.55797E+11	53:31.7	-2.804326912	-4.244571671	1.865500093	0.349764735	13.74118137	82.56954956	0
P8	1.55797E+11	53:31.8	-2.626170777	-4.326478519	1.878500104	0.07644438	13.82223606	83.15226746	0
P8	1.55797E+11	53:31.9	-2.45887044	-4.413700908	1.861500025	-0.070555344	13.84011745	83.15226746	0
P8	1.55797E+11	53:32.0	-2.295799463	-4.502433819	1.865500093	-0.108578451	13.89348602	83.15226746	0
P8	1.55797E+11	53:32.1	-2.139817378	-4.581351714	1.815500021	-0.089549482	13.94246101	83.70135498	0
P8	1.55797E+11	53:32.2	-1.993845079	-4.633382714	1.6875	-0.081405863	13.95871544	83.70135498	0
P8	1.55797E+11	53:32.3	-1.853775305	-4.644952698	1.542500019	-0.140858471	14.07542038	83.70135498	0
P8	1.55797E+11	53:32.4	-1.720979025	-4.612535646	1.415500045	-0.288550496	14.12543011	83.70135498	0
P8	1.55797E+11	53:32.5	-1.590508202	-4.543818253	1.389500022	-0.491630733	14.14069366	84.2519455	0
P8	1.55797E+11	53:32.6	-1.45301132	-4.449792126	1.480499983	-0.669022977	14.21963882	84.2519455	0
P8	1.55797E+11	53:32.7	-1.307107674	-4.338645414	1.61650002	-0.725899994	14.28300762	84.2519455	0
P8	1.55797E+11	53:32.8	-1.152116382	-4.220499512	1.75150001	-0.598699331	14.30404758	84.79666901	0
P8	1.55797E+11	53:32.9	-0.990614808	-4.110446432	1.828500032	-0.297319174	14.39767551	84.79666901	0
P8	1.55797E+11	53:33.0	-0.835489727	-4.026207787	1.767500043	0.078722388	14.42105484	84.79666901	0
P8	1.55797E+11	53:33.1	-0.690332603	-3.985126394	1.612500072	0.379268914	14.45578575	85.31497955	0
P8	1.55797E+11	53:33.2	-0.544536576	-3.994592289	1.505500078	0.478310645	14.51753902	85.31497955	0
P8	1.55797E+11	53:33.3	-0.393252303	-4.046818336	1.503499985	0.348509729	14.55440903	85.31497955	0
P8	1.55797E+11	53:33.4	-0.240457691	-4.124936076	1.551500082	0.075964756	14.5657959	85.31497955	0
P8	1.55797E+11	53:33.5	-0.086801343	-4.216916504	1.625500083	-0.188679099	14.60046387	85.96148682	0
P8	1.55797E+11	53:33.6	0.068911009	-4.320996167	1.722500086	-0.306272417	14.66461945	85.96148682	0
P8	1.55797E+11	53:33.7	0.221318225	-4.434494805	1.793500066	-0.225374758	14.68110847	85.96148682	0
P8	1.55797E+11	53:33.8	0.362828412	-4.546719813	1.787500024	-0.005590274	14.75494671	86.519104	0
P8	1.55797E+11	53:33.9	0.491262154	-4.644640861	1.702499986	0.225969985	14.77801228	86.519104	0
P8	1.55797E+11	53:34.0	0.612028499	-4.719397631	1.579500079	0.342023849	14.8046093	86.519104	0
P8	1.55797E+11	53:34.1	0.735305395	-4.770238189	1.484500051	0.27684927	14.91735363	86.519104	0
P8	1.55797E+11	53:34.2	0.86340618	-4.802560971	1.418500066	0.0530793	14.94061565	87.08126831	0
P8	1.55797E+11	53:34.3	0.984736152	-4.823510776	1.319499969	-0.247740507	14.95196247	87.08126831	0
P8	1.55797E+11	53:34.4	1.094239675	-4.843971069	1.21450007	-0.534353614	15.06092739	87.08126831	0
P8	1.55797E+11	53:34.5	1.19912528	-4.876932749	1.172500014	-0.739269197	15.11900902	87.08126831	0
P8	1.55797E+11	53:34.6	1.293931697	-4.931330407	1.130499959	-0.837451935	15.14913559	87.08126831	0
P8	1.55797E+11	53:34.7	1.355787777	-5.007103833	1.002500057	-0.853307664	15.17204094	87.61444855	0
P8	1.55797E+11	53:34.8	1.366992865	-5.097114812	0.843500078	-0.839039207	15.26569843	87.61444855	0
P8	1.55797E+11	53:34.9	1.329387293	-5.195896827	0.820500076	-0.826135159	15.34305191	87.61444855	0
P8	1.55797E+11	53:35.0	1.258641376	-5.310143806	1.005499959	-0.79086256	15.37323284	87.61444855	0
P8	1.55797E+11	53:35.1	1.167789465	-5.449709682	1.297500014	-0.660380602	15.39680195	87.61444855	0
P8	1.55797E+11	53:35.2	1.06249418	-5.613597095	1.595499992	-0.354066581	15.40677261	88.28813934	0
P8	1.55797E+11	53:35.3	0.941239042	-5.784706227	1.816500068	0.148969293	15.46715832	88.28813934	0
P8	1.55797E+11	53:35.4	0.802108376	-5.942656853	1.935500026	0.768563986	15.51310539	88.28813934	0
P8	1.55797E+11	53:35.5	0.651377795	-6.088588189	2.01850009	1.351181626	15.55315399	88.91633606	0
P8	1.55797E+11	53:35.6	0.49267575	-6.229811267	2.095499992	1.740256667	15.57794476	88.91633606	0
P8	1.55797E+11	53:35.7	0.326217774	-6.370151299	2.169500113	1.849166393	15.58415031	88.91633606	0
P8	1.55797E+11	53:35.8	0.155183136	-6.52052295	2.260499954	1.705054283	15.61233425	89.57419586	0
P8	1.55797E+11	53:35.9	-0.016820467	-6.683265674	2.340500116	1.425104737	15.63873005	89.57419586	0
P8	1.55797E+11	53:36.0	-0.190083495	-6.846554259	2.370500088	1.137236834	15.67824173	89.57419586	0
P8	1.55797E+11	53:36.1	-0.366374351	-7.006822264	2.387500048	0.914193213	15.69492722	90.28729248	0
P8	1.55797E+11	53:36.2	-0.542129602	-7.181497172	2.452500105	0.765991449	15.70508289	90.28729248	0
P8	1.55797E+11	53:36.3	-0.717225526	-7.375635546	2.54550004	0.67242831	15.73749542	90.79633331	0
P8	1.55797E+11	53:36.4	-0.899292641	-7.566748868	2.585500002	0.608162761	15.763237	90.79633331	0
P8	1.55797E+11	53:36.5	-1.088196565	-7.750348335	2.603500128	0.560894728	15.79968262	91.32361603	0
P8	1.55797E+11	53:36.6	-1.278139946	-7.932814246	2.618499994	0.524698555	15.81180668	91.32361603	0
P8	1.55797E+11	53:36.7	-1.468488813	-8.109613008	2.607500076	0.484437585	15.82276344	91.84677124	0
P8	1.55797E+11	53:36.8	-1.659381028	-8.281071594	2.590500116	0.420549631	15.87318325	91.84677124	0
P8	1.55797E+11	53:36.9	-1.848861901	-8.450383603	2.573500156	0.324458957	15.91695786	92.35746765	0
P8	1.55797E+11	53:37.0	-2.032475564	-8.619758287	2.540500164	0.201144949	15.94939899	92.35746765	0
P8	1.55797E+11	53:37.1	-2.209348595	-8.794849544	2.523499966	0.069596671	15.96797371	92.35746765	0
P8	1.55797E+11	53:37.2	-2.387857396	-8.979979648	2.5625	-0.036120448	15.98045921	93.11310577	0
P8	1.55797E+11	53:37.3	-2.573878394	-9.17188684	2.622500181	-0.085434146	16.02066422	93.11310577	0
P8	1.55797E+11	53:37.4	-2.761540325	-9.367262674	2.655500174	-0.068872899	16.04371071	93.65127563	0
P8	1.55797E+11	53:37.5	-2.94103593	-9.564037407	2.642500162	-0.004536807	16.07189941	93.65127563	0
P8	1.55797E+11	53:37.6	-3.113258676	-9.763526089	2.632500172	0.078181006	16.09482002	94.1811142	0
P8	1.55797E+11	53:37.7	-3.284266096	-9.968780709	2.657500029	0.147315294	16.10127449	94.1811142	0
P8	1.55797E+11	53:37.8	-3.455464811	-10.17349017	2.662500143	0.176534563	16.13874435	94.71513367	0
P8	1.55797E+11	53:37.9	-3.630619809	-10.37419105	2.663500071	0.164431557	16.17734337	94.71513367	0
P8	1.55797E+11	53:38.0	-3.812247076	-10.57228732	2.679500103	0.129730552	16.20934486	95.25023651	0
P8	1.55797E+11	53:38.1	-3.999629094	-10.75959336	2.658500195	0.09055154	16.24000931	95.25023651	0
P8	1.55797E+11	53:38.2	-4.192748704	-10.93573107	2.633500099	0.056339737	16.25064468	95.77642059	0
P8	1.55797E+11	53:38.3	-4.391003447	-11.11479885	2.663500071	0.032971308	16.25906754	95.77642059	0
P8	1.55797E+11	53:38.4	-4.590503392	-11.29701327	2.683500051	0.018323207	16.30701256	96.31375885	0
P8	1.55797E+11	53:38.5	-4.783691135	-11.46583852	2.605499983	-0.00237629	16.3396244	96.31375885	0
P8	1.55797E+11	53:38.6	-4.973507072	-11.61624281	2.507500172	-0.043089304	16.37239265	96.31375885	0
P8	1.55797E+11	53:38.7	-5.163182482	-11.76635511	2.482500076	-0.106192075	16.38607979	97.05419159	0
P8	1.55797E+11	53:38.8	-5.342007084	-11.93166648	2.471500158	-0.187856242	16.39239693	97.05419159	0
P8	1.55797E+11	53:38.9	-5.505762102	-12.10643142	2.428500175	-0.278490901	16.44147491	97.05419159	0
P8	1.55797E+11	53:39.0	-5.652466609	-12.28636984	2.363500118	-0.358871818	16.47355461	97.76820374	0
P8	1.55797E+11	53:39.1	-5.778057543	-12.47090625	2.284500122	-0.416115701	16.51714897	97.76820374	0
P8	1.55797E+11	53:39.2	-5.887082466	-12.65251612	2.189500093	-0.460231304	16.5318985	97.76820374	0
P8	1.55797E+11	53:39.3	-5.985596463	-12.82999314	2.108500004	-0.507430255	16.53875923	98.40577698	0
P8	1.55797E+11	53:39.4	-6.075648181	-13.00418855	2.037500143	-0.567547262	16.55997086	98.40577698	0
P8	1.55797E+11	53:39.5	-6.152145403	-13.16834351	1.917500019	-0.647984326	16.59466743	98.40577698	0
P8	1.55797E+11	53:39.6	-6.206546111	-13.32145827	1.764500022	-0.748082817	16.61884308	98.94462585	0
P8	1.55797E+11	53:39.7	-6.236648617	-13.47290628	1.659500003	-0.850884557	16.64040565	98.94462585	0
P8	1.55797E+11	53:39.8	-6.247722327	-13.63710773	1.667500019	-0.924610019	16.6526413	98.94462585	0
P8	1.55797E+11	53:39.9	-6.245568327	-13.81706692	1.735500097	-0.936313808	16.66034698	98.94462585	0
P8	1.55797E+11	53:40.0	-6.232450904	-13.99399186	1.72450006	-0.865715206	16.66890144	99.61766052	0
P8	1.55797E+11	53:40.1	-6.211509398	-14.15617547	1.649500012	-0.717686296	16.68447304	99.61766052	0
P8	1.55797E+11	53:40.2	-6.184804032	-14.30618587	1.580500007	-0.533732653	16.69954681	99.61766052	0
P8	1.55797E+11	53:40.3	-6.152042826	-14.44673801	1.51850009	-0.378976226	16.70874596	99.61766052	0
P8	1.55797E+11	53:40.4	-6.115323613	-14.57719357	1.445500016	-0.309661239	16.71283722	100.2125092	0
P8	1.55797E+11	53:40.5	-6.076859651	-14.69715178	1.362500072	-0.341715991	16.7157135	100.2125092	0
P8	1.55797E+11	53:40.6	-6.036734323	-14.81390704	1.316500068	-0.441417813	16.73418999	100.2125092	0
P8	1.55797E+11	53:40.7	-5.9862506	-14.93650553	1.342499971	-0.539600015	16.75849152	100.2125092	0
P8	1.55797E+11	53:40.8	-5.919689964	-15.0646186	1.399500012	-0.568128467	16.7696476	100.7377319	0
P8	1.55797E+11	53:40.9	-5.848954577	-15.18541296	1.37650001	-0.505618691	16.77406311	100.7377319	0
P8	1.55797E+11	53:41.0	-5.783957862	-15.29256098	1.291499972	-0.384689927	16.78331566	100.7377319	0
P8	1.55797E+11	53:41.1	-5.721417706	-15.39169606	1.232500076	-0.266625613	16.80416489	100.7377319	0
P8	1.55797E+11	53:41.2	-5.652519699	-15.4841704	1.202499986	-0.200807035	16.81799889	100.7377319	0
P8	1.55797E+11	53:41.3	-5.574354686	-15.5683827	1.180500031	-0.203598619	16.82162094	101.3484955	0
P8	1.55797E+11	53:41.4	-5.488837715	-15.64404443	1.159500003	-0.256267905	16.82497597	101.3484955	0
P8	1.55797E+11	53:41.5	-5.395681343	-15.70836322	1.138499975	-0.316939771	16.83716774	101.3484955	0
P8	1.55797E+11	53:41.6	-5.303718596	-15.76230439	1.090499997	-0.353060007	16.84601593	101.3484955	0
P8	1.55797E+11	53:41.7	-5.21585999	-15.80724395	1.032500029	-0.356844038	16.85151863	101.3484955	0
P8	1.55797E+11	53:41.8	-5.114218937	-15.83450742	1.046499968	-0.335383683	16.85417938	101.8800507	0
P8	1.55797E+11	53:41.9	-4.993744736	-15.84167352	1.122500062	-0.294343919	16.85907745	101.8800507	0
P8	1.55797E+11	53:42.0	-4.867751272	-15.83565009	1.168500066	-0.232711449	16.86855507	101.8800507	0
P8	1.55797E+11	53:42.1	-4.742609883	-15.82200047	1.192499995	-0.139382914	16.87759209	101.8800507	0
P8	1.55797E+11	53:42.2	-4.616493406	-15.80722636	1.226500034	-0.010575033	16.88203621	101.8800507	0
P8	1.55797E+11	53:42.3	-4.490389818	-15.79507814	1.247500062	0.129388869	16.88556671	102.505127	0
P8	1.55797E+11	53:42.4	-4.368781253	-15.78536506	1.234500051	0.237701461	16.88767624	102.505127	0
P8	1.55797E+11	53:42.5	-4.251578215	-15.77755167	1.212499976	0.281517237	16.89352608	102.505127	0
P8	1.55797E+11	53:42.6	-4.136123091	-15.77129258	1.196500063	0.253897429	16.90534592	102.505127	0
P8	1.55797E+11	53:42.7	-4.021183414	-15.76579423	1.185500026	0.172116801	16.91106987	102.505127	0
P8	1.55797E+11	53:42.8	-3.904284549	-15.75851683	1.189499974	0.071614727	16.91362762	103.0923691	0
P8	1.55797E+11	53:42.9	-3.785988038	-15.74732935	1.193500042	-0.011385089	16.91539001	103.0923691	0
P8	1.55797E+11	53:43.0	-3.670267381	-15.73251658	1.17750001	-0.060551748	16.92147064	103.0923691	0
P8	1.55797E+11	53:43.1	-3.558762036	-15.71754466	1.147500038	-0.08260525	16.92918968	103.0923691	0
P8	1.55797E+11	53:43.2	-3.450058477	-15.70490454	1.121500015	-0.091347456	16.93492126	103.0923691	0
P8	1.55797E+11	53:43.3	-3.340858739	-15.69382607	1.114500046	-0.099119537	16.93868637	103.6595001	0
P8	1.55797E+11	53:43.4	-3.230521024	-15.68513955	1.112500072	-0.113121994	16.94092751	103.6595001	0
P8	1.55797E+11	53:43.5	-3.121756799	-15.68049356	1.097499967	-0.131414294	16.94437981	103.6595001	0
P8	1.55797E+11	53:43.6	-3.016032826	-15.67733426	1.073500037	-0.145891592	16.9509964	103.6595001	0
P8	1.55797E+11	53:43.7	-2.913188158	-15.67144339	1.051499963	-0.152118042	16.95760345	103.6595001	0
P8	1.55797E+11	53:43.8	-2.811364807	-15.66259983	1.038500071	-0.152419329	16.96117592	104.1899109	0
P8	1.55797E+11	53:43.9	-2.708774331	-15.65196386	1.037500024	-0.150254071	16.96406746	104.1899109	0
P8	1.55797E+11	53:44.0	-2.607584451	-15.63965859	1.025500059	-0.148315981	16.96562004	104.1899109	0
P8	1.55797E+11	53:44.1	-2.509630624	-15.62669373	1.002500057	-0.147193342	16.96986389	104.1899109	0
P8	1.55797E+11	53:44.2	-2.415561467	-15.61445578	0.973500073	-0.147109702	16.97649956	104.1899109	0
P8	1.55797E+11	53:44.3	-2.324446565	-15.60317433	0.946500063	-0.150179103	16.98164558	104.1899109	0
P8	1.55797E+11	53:44.4	-2.233023198	-15.59237769	0.938500047	-0.157813638	16.98571777	104.7724991	0
P8	1.55797E+11	53:44.5	-2.139807928	-15.58152064	0.941500068	-0.167382866	16.98819733	104.7724991	0
P8	1.55797E+11	53:44.6	-2.045293805	-15.57219511	0.944500089	-0.17100957	16.99117661	104.7724991	0
P8	1.55797E+11	53:44.7	-1.953397445	-15.56627561	0.925500095	-0.162659004	16.99656296	104.7724991	0
P8	1.55797E+11	53:44.8	-1.869234137	-15.56436255	0.874500036	-0.147571012	17.00600052	104.7724991	0
P8	1.55797E+11	53:44.9	-1.791374468	-15.56292445	0.826500058	-0.140244722	17.01204109	104.7724991	0
P8	1.55797E+11	53:45.0	-1.712877268	-15.55423225	0.818500042	-0.151021108	17.01485443	105.2940445	0
P8	1.55797E+11	53:45.1	-1.631706039	-15.53422548	0.832500041	-0.177031815	17.01626396	105.2940445	0
P8	1.55797E+11	53:45.2	-1.551401469	-15.50339343	0.838500082	-0.201028094	17.0186615	105.2940445	0
P8	1.55797E+11	53:45.3	-1.474584145	-15.4647082	0.835500062	-0.202167854	17.02280807	105.2940445	0
P8	1.55797E+11	53:45.4	-1.402524417	-15.42272643	0.82250005	-0.172876194	17.02925873	105.2940445	0
P8	1.55797E+11	53:45.5	-1.335136224	-15.38290994	0.794500053	-0.126421824	17.03668976	105.2940445	0
P8	1.55797E+11	53:45.6	-1.267880469	-15.34759793	0.779500067	-0.08642678	17.03995132	105.2940445	0
P8	1.55797E+11	53:45.7	-1.194510547	-15.31821026	0.792500079	-0.067374356	17.04206085	105.8636169	0
P8	1.55797E+11	53:45.8	-1.113301601	-15.2974443	0.815500081	-0.065563157	17.04387665	105.8636169	0
P8	1.55797E+11	53:45.9	-1.029473864	-15.28985036	0.813500047	-0.066776574	17.04756355	105.8636169	0
P8	1.55797E+11	53:46.0	-0.950031186	-15.29392913	0.783500075	-0.059741266	17.05213356	105.8636169	0
P8	1.55797E+11	53:46.1	-0.874994975	-15.29516696	0.760500073	-0.045438755	17.05982399	105.8636169	0
P8	1.55797E+11	53:46.2	-0.804099492	-15.28639866	0.739500046	-0.039198924	17.06371498	105.8636169	0
P8	1.55797E+11	53:46.3	-0.737706192	-15.26858652	0.71450007	-0.055389881	17.06665611	105.8636169	0
P8	1.55797E+11	53:46.4	-0.671170586	-15.24041025	0.721500039	-0.08971113	17.06935501	106.3927078	0
P8	1.55797E+11	53:46.5	-0.602384606	-15.20357307	0.748500049	-0.121320158	17.07140541	106.3927078	0
P8	1.55797E+11	53:46.6	-0.53361747	-15.16327112	0.762500048	-0.128482297	17.07387161	106.3927078	0
P8	1.55797E+11	53:46.7	-0.467724693	-15.12492317	0.749500036	-0.103624418	17.07805634	106.3927078	0
P8	1.55797E+11	53:46.8	-0.407289507	-15.09106063	0.712500036	-0.061066173	17.08442307	106.3927078	0
P8	1.55797E+11	53:46.9	-0.352484799	-15.06371542	0.66050005	-0.031910427	17.08711433	106.3927078	0
P8	1.55797E+11	53:47.0	-0.29897197	-15.04478273	0.619500041	-0.04295909	17.08946228	106.3927078	0
P8	1.55797E+11	53:47.1	-0.240501257	-15.03081027	0.621500075	-0.09419401	17.09107971	106.3927078	0
P8	1.55797E+11	53:47.2	-0.173464281	-15.01845359	0.658500075	-0.155950874	17.09260178	106.9376602	0
P8	1.55797E+11	53:47.3	-0.099880316	-15.01123564	0.691500068	-0.189342022	17.09399414	106.9376602	0
P8	1.55797E+11	53:47.4	-0.025264203	-15.01172893	0.702500045	-0.169162437	17.09673309	106.9376602	0
P8	1.55797E+11	53:47.5	0.045138751	-15.0150143	0.688500047	-0.099213876	17.10106468	106.9376602	0
P8	1.55797E+11	53:47.6	0.108760207	-15.01487375	0.654500067	-0.015135073	17.10442924	106.9376602	0
P8	1.55797E+11	53:47.7	0.163559534	-15.01303722	0.59950006	0.034286432	17.1065731	106.9376602	0
P8	1.55797E+11	53:47.8	0.208560225	-15.01476469	0.528500021	0.014722208	17.10782623	106.9376602	0
P8	1.55797E+11	53:47.9	0.255261894	-15.01735684	0.51850003	-0.067769557	17.10865784	106.9376602	0
P8	1.55797E+11	53:48.0	0.308903628	-15.02154625	0.543500066	-0.173676863	17.10989761	106.9376602	0
P8	1.55797E+11	53:48.1	0.364680343	-15.0312284	0.553500056	-0.252633572	17.11202621	107.4759598	0
P8	1.55797E+11	53:48.2	0.431042473	-15.03777016	0.614500046	-0.259958744	17.11501503	107.4759598	0
P8	1.55797E+11	53:48.3	0.508466647	-15.03937315	0.689500034	-0.180089086	17.11846161	107.4759598	0
P8	1.55797E+11	53:48.4	0.578439881	-15.04647608	0.669500053	-0.043766767	17.12068939	107.4759598	0
P8	1.55797E+11	53:48.5	0.635244673	-15.06130014	0.609500051	0.090958245	17.12288094	107.4759598	0
P8	1.55797E+11	53:48.6	0.696817351	-15.07847586	0.639500082	0.18013601	17.12389183	107.4759598	0
P8	1.55797E+11	53:48.7	0.77236476	-15.09629463	0.72450006	0.211647958	17.12604523	107.4759598	0
P8	1.55797E+11	53:48.8	0.852507873	-15.11671289	0.769500077	0.203436866	17.12967682	107.4759598	0
P8	1.55797E+11	53:48.9	0.927047967	-15.14004963	0.759500086	0.187296525	17.13441467	108.0487595	0
P8	1.55797E+11	53:49.0	0.993193941	-15.1667766	0.728500068	0.18490611	17.14065933	108.0487595	0
P8	1.55797E+11	53:49.1	1.05583743	-15.19553555	0.713500082	0.188224241	17.1428318	108.0487595	0
P8	1.55797E+11	53:49.2	1.119175414	-15.2210892	0.706500053	0.171144858	17.14661598	108.0487595	0
P8	1.55797E+11	53:49.3	1.182857421	-15.2400739	0.690500081	0.120308213	17.14922905	108.0487595	0
P8	1.55797E+11	53:49.4	1.243317158	-15.2534921	0.654500067	0.038344949	17.15147972	108.0487595	0
P8	1.55797E+11	53:49.5	1.297504897	-15.26616599	0.60650003	-0.059903461	17.15604401	108.0487595	0
P8	1.55797E+11	53:49.6	1.347929137	-15.28136234	0.573500037	-0.150177583	17.16458511	108.0487595	0
P8	1.55797E+11	53:49.7	1.399091444	-15.29945807	0.566500068	-0.2132819	17.16771507	108.0487595	0
P8	1.55797E+11	53:49.8	1.453322513	-15.32221781	0.582500041	-0.244147688	17.1696434	108.6056671	0
P8	1.55797E+11	53:49.9	1.513528739	-15.34869335	0.620500028	-0.239884868	17.17123032	108.6056671	0
P8	1.55797E+11	53:50.0	1.581870432	-15.37818425	0.679500043	-0.189967886	17.17242241	108.6056671	0
P8	1.55797E+11	53:50.1	1.657674651	-15.4086263	0.739500046	-0.088590831	17.17394066	108.6056671	0
P8	1.55797E+11	53:50.2	1.73795917	-15.43060286	0.769500077	0.049824297	17.17638206	108.6056671	0
P8	1.55797E+11	53:50.3	1.817993351	-15.43799187	0.767500043	0.189069137	17.18933105	108.6056671	0
P8	1.55797E+11	53:50.4	1.891767385	-15.4336429	0.736500084	0.284229308	17.19617653	108.6056671	0
P8	1.55797E+11	53:50.5	1.95332573	-15.4238949	0.667500079	0.297926456	17.1981144	109.1159058	0
P8	1.55797E+11	53:50.6	1.998879288	-15.41316076	0.563500047	0.212102219	17.20084381	109.1159058	0
P8	1.55797E+11	53:50.7	2.027426335	-15.40238137	0.438500017	0.033292498	17.20406342	109.1159058	0
P8	1.55797E+11	53:50.8	2.041913103	-15.39340967	0.315500021	-0.210267365	17.20730972	109.1159058	0
P8	1.55797E+11	53:50.9	2.046470273	-15.38836073	0.206500009	-0.477033138	17.211586	109.1159058	0
P8	1.55797E+11	53:51.0	2.04427291	-15.38818498	0.109500006	-0.721415699	17.21302223	109.1159058	0
P8	1.55797E+11	53:51.1	2.037999257	-15.3964993	0.035500001	-0.904107213	17.21380424	109.1159058	0
P8	1.55797E+11	53:51.2	2.029096324	-15.41398637	0.092500009	-0.982808232	17.21491241	109.1159058	0
P8	1.55797E+11	53:51.3	2.020852572	-15.43598255	0.1505	-0.937156856	17.21611404	109.1159058	0
P8	1.55797E+11	53:51.4	2.015528902	-15.45836198	0.177499995	-0.770603478	17.21756744	109.1159058	0
P8	1.55797E+11	53:51.5	2.011558986	-15.47687459	0.176500008	-0.52270931	17.21879959	109.1159058	0
P8	1.55797E+11	53:51.6	2.008453271	-15.48874746	0.1505	-0.258936077	17.21976471	109.1159058	0
P8	1.55797E+11	53:51.7	2.006938586	-15.49629207	0.12250001	-0.050750125	17.22092819	109.1159058	0
P8	1.55797E+11	53:51.8	2.005801223	-15.50187374	0.103500009	0.055333994	17.22151947	109.1159058	0
P8	1.55797E+11	53:51.9	2.004494455	-15.50531628	0.080500007	0.057633337	17.22231483	109.1159058	0
P8	1.55797E+11	53:52.0	2.004782719	-15.5064335	0.051500004	-0.012406431	17.2232666	109.1159058	0
P8	1.55797E+11	53:52.1	2.006134664	-15.50524882	0.023500001	-0.105473921	17.22411156	109.1159058	0
P8	1.55797E+11	53:52.2	2.009108306	-15.50312477	0.0125	-0.181873426	17.22492218	109.1159058	0
P8	1.55797E+11	53:52.3	2.015344117	-15.50279996	0.038500004	-0.213179007	17.22565842	109.1159058	0
P8	1.55797E+11	53:52.4	2.022435431	-15.50773793	0.060500003	-0.201062799	17.22647858	109.1159058	0
P8	1.55797E+11	53:52.5	2.030377171	-15.51906215	0.096500002	-0.149940491	17.22789955	109.1159058	0
P8	1.55797E+11	53:52.6	2.041748793	-15.5309097	0.124500006	-0.068949953	17.22918892	109.1159058	0
P8	1.55797E+11	53:52.7	2.056322947	-15.54051017	0.1435	0.02733873	17.23091316	109.1159058	0
P8	1.55797E+11	53:52.8	2.072870914	-15.55050812	0.166500002	0.119886562	17.23181725	109.1159058	0
P8	1.55797E+11	53:52.9	2.089850134	-15.55805139	0.172499999	0.188522279	17.23367691	109.1159058	0
P8	1.55797E+11	53:53.0	2.104038246	-15.55972359	0.1505	0.216810673	17.23540497	109.1159058	0
P8	1.55797E+11	53:53.1	2.112580235	-15.55929426	0.115500003	0.197075784	17.2362442	109.1159058	0
P8	1.55797E+11	53:53.2	2.116138766	-15.56032591	0.082500003	0.134540409	17.236866	109.1159058	0
P8	1.55797E+11	53:53.3	2.117449246	-15.56268725	0.061500005	0.04356993	17.23838425	109.1159058	0
P8	1.55797E+11	53:53.4	2.117115331	-15.56495358	0.040500004	-0.055095781	17.24026871	109.1159058	0
P8	1.55797E+11	53:53.5	2.114633718	-15.56466167	0.010500001	-0.144127101	17.2420845	109.1159058	0
P8	1.55797E+11	53:53.6	2.110292961	-15.56257676	0.0175	-0.203169063	17.24346161	109.1159058	0
P8	1.55797E+11	53:53.7	2.10358007	-15.55807073	0.048500001	-0.219259098	17.24484444	109.1159058	0
P8	1.55797E+11	53:53.8	2.09482774	-15.55172705	0.077500008	-0.188810796	17.24557114	109.1159058	0
P8	1.55797E+11	53:53.9	2.083825135	-15.54614221	0.099500008	-0.119123571	17.24864769	109.1159058	0
P8	1.55797E+11	53:54.0	2.068725845	-15.54125458	0.130500004	-0.024967814	17.25008774	109.1159058	0
P8	1.55797E+11	53:54.1	2.047603814	-15.52810255	0.196500003	0.080028452	17.25148964	109.1159058	0
P8	1.55797E+11	53:54.2	2.021859897	-15.50239578	0.281500012	0.187968984	17.25216866	109.1159058	0
P8	1.55797E+11	53:54.3	1.996075823	-15.48167929	0.288500011	0.284885079	17.25395966	109.1159058	0
P8	1.55797E+11	53:54.4	1.973812388	-15.47379583	0.247500002	0.350882441	17.25582123	109.1159058	0
P8	1.55797E+11	53:54.5	1.959212943	-15.47223489	0.192499995	0.361266762	17.25746536	109.1159058	0
P8	1.55797E+11	53:54.6	1.954282491	-15.47419493	0.12250001	0.295049489	17.25889206	109.1159058	0
P8	1.55797E+11	53:54.7	1.959088864	-15.47813577	0.043500002	0.149366751	17.26066971	109.1159058	0
P8	1.55797E+11	53:54.8	1.974499342	-15.48297625	0.048500001	-0.041415289	17.26123047	109.1159058	0
P8	1.55797E+11	53:54.9	1.999932921	-15.48870247	0.1435	-0.208609998	17.26259804	109.1159058	0
P8	1.55797E+11	53:55.0	2.033457196	-15.49540643	0.2315	-0.282040179	17.2653904	109.1159058	0
P8	1.55797E+11	53:55.1	2.072627953	-15.50184706	0.304500014	-0.220625952	17.27469635	109.1159058	0
P8	1.55797E+11	53:55.2	2.113959393	-15.50842281	0.354499996	-0.039622109	17.27947807	109.1159058	0
P8	1.55797E+11	53:55.3	2.153589909	-15.51614062	0.375500023	0.194375023	17.28143501	109.1159058	0
P8	1.55797E+11	53:55.4	2.189996072	-15.52335393	0.375500023	0.3905119	17.28270531	109.1159058	0
P8	1.55797E+11	53:55.5	2.221463112	-15.52878122	0.353500009	0.484624118	17.28390121	109.1159058	0
P8	1.55797E+11	53:55.6	2.248368898	-15.53152622	0.32250002	0.45794791	17.28496552	109.1159058	0
P8	1.55797E+11	53:55.7	2.276241208	-15.52946416	0.316500008	0.338009983	17.28548813	109.1159058	0
P8	1.55797E+11	53:55.8	2.309931823	-15.52046868	0.344500005	0.184121802	17.2862606	109.1159058	0
P8	1.55797E+11	53:55.9	2.350317233	-15.50289844	0.394500017	0.061889596	17.28725052	109.1159058	0
P8	1.55797E+11	53:56.0	2.394483001	-15.48136783	0.434500009	0.011154242	17.28801727	109.1159058	0
P8	1.55797E+11	53:56.1	2.440166376	-15.46269064	0.453500003	0.032614283	17.2910099	109.1159058	0
P8	1.55797E+11	53:56.2	2.487352279	-15.44680298	0.470500022	0.102280229	17.29305267	109.6504211	0
P8	1.55797E+11	53:56.3	2.535382702	-15.43446888	0.480500013	0.180950463	17.29490662	109.6504211	0
P8	1.55797E+11	53:56.4	2.581940336	-15.4308423	0.467500001	0.230018184	17.29630852	109.6504211	0
P8	1.55797E+11	53:56.5	2.627621629	-15.4373749	0.458500028	0.230276182	17.29795837	109.6504211	0
P8	1.55797E+11	53:56.6	2.67760825	-15.45311634	0.490500003	0.191400006	17.29848671	109.6504211	0
P8	1.55797E+11	53:56.7	2.734163106	-15.47724199	0.549500048	0.144443527	17.29983902	109.6504211	0
P8	1.55797E+11	53:56.8	2.79660768	-15.50579191	0.610500038	0.125058278	17.30187416	109.6504211	0
P8	1.55797E+11	53:56.9	2.863219957	-15.53601797	0.662500083	0.153936654	17.30461502	109.6504211	0
P8	1.55797E+11	53:57.0	2.928139511	-15.56651588	0.679500043	0.222966507	17.30969238	109.6504211	0
P8	1.55797E+11	53:57.1	2.985710972	-15.59435534	0.650500059	0.295921057	17.31295013	110.170166	0
P8	1.55797E+11	53:57.2	3.03415383	-15.61662736	0.591500044	0.325478286	17.31429291	110.170166	0
P8	1.55797E+11	53:57.3	3.074450053	-15.62961169	0.514500022	0.275702119	17.3157711	110.170166	0
P8	1.55797E+11	53:57.4	3.109023531	-15.63147454	0.438500017	0.138130948	17.31675339	110.170166	0
P8	1.55797E+11	53:57.5	3.138568101	-15.62495871	0.371500015	-0.062704109	17.31787682	110.170166	0
P8	1.55797E+11	53:57.6	3.163763263	-15.61124707	0.320500016	-0.27696532	17.31889725	110.170166	0
P8	1.55797E+11	53:57.7	3.184609725	-15.58941262	0.292500019	-0.450849086	17.32017136	110.170166	0
P8	1.55797E+11	53:57.8	3.198808131	-15.56626498	0.260500014	-0.551732361	17.32294846	110.170166	0
P8	1.55797E+11	53:57.9	3.207664464	-15.54679259	0.223499998	-0.575036108	17.32534218	110.170166	0
P8	1.55797E+11	53:58.0	3.2160037	-15.52752589	0.220500007	-0.53466922	17.32737732	110.170166	0
P8	1.55797E+11	53:58.1	3.226334046	-15.51066265	0.21450001	-0.457114428	17.32880402	110.170166	0
P8	1.55797E+11	53:58.2	3.239577324	-15.49815218	0.199500009	-0.368105561	17.32976151	110.170166	0
P8	1.55797E+11	53:58.3	3.256477436	-15.48646261	0.204500005	-0.282419205	17.3306942	110.170166	0
P8	1.55797E+11	53:58.4	3.274905897	-15.47773997	0.197500005	-0.208214208	17.33171844	110.170166	0
P8	1.55797E+11	53:58.5	3.294524048	-15.47273904	0.190500006	-0.148432896	17.33257294	110.170166	0
P8	1.55797E+11	53:58.6	3.317577129	-15.46816613	0.2095	-0.100632153	17.33327675	110.170166	0
P8	1.55797E+11	53:58.7	3.343352329	-15.46601196	0.227500007	-0.059774689	17.33417511	110.170166	0
P8	1.55797E+11	53:58.8	3.368666689	-15.46848102	0.230499998	-0.022718195	17.33501053	110.170166	0
P8	1.55797E+11	53:58.9	3.392337807	-15.47309605	0.230499998	0.010387805	17.33621597	110.170166	0
P8	1.55797E+11	53:59.0	3.415840295	-15.47603965	0.234500006	0.038018633	17.33827209	110.170166	0
P8	1.55797E+11	53:59.1	3.436570253	-15.47887221	0.221500009	0.054401077	17.33977127	110.170166	0
P8	1.55797E+11	53:59.2	3.451501181	-15.48715119	0.194499999	0.05035466	17.34091759	110.170166	0
P8	1.55797E+11	53:59.3	3.462889823	-15.49947509	0.181500003	0.02431546	17.34132767	110.170166	0
P8	1.55797E+11	53:59.4	3.472949489	-15.51045143	0.166500002	-0.017177831	17.34165001	110.170166	0
P8	1.55797E+11	53:59.5	3.483948851	-15.51725788	0.151500002	-0.064668819	17.34251976	110.6743317	0
P8	1.55797E+11	53:59.6	3.497664426	-15.51924608	0.146500006	-0.105403334	17.34343719	110.6743317	0
P8	1.55797E+11	53:59.7	3.51206732	-15.51960085	0.142499998	-0.128485695	17.34388733	110.6743317	0
P8	1.55797E+11	53:59.8	3.525143942	-15.52157321	0.134499997	-0.132961586	17.34436035	110.6743317	0
P8	1.55797E+11	53:59.9	3.53580535	-15.52472654	0.120500006	-0.12449827	17.34516525	110.6743317	0
P8	1.55797E+11	54:00.0	3.5423927	-15.52405254	0.087500006	-0.114035785	17.3456192	110.6743317	0
P8	1.55797E+11	54:00.1	3.544740771	-15.51762204	0.061500005	-0.111973949	17.34627533	110.6743317	0
P8	1.55797E+11	54:00.2	3.542652448	-15.51328107	0.032500003	-0.126455382	17.34798431	110.6743317	0
P8	1.55797E+11	54:00.3	3.533597161	-15.51645779	0.038500004	-0.150933638	17.34976578	110.6743317	0
P8	1.55797E+11	54:00.4	3.513180092	-15.53827913	0.175500005	-0.149707288	17.35257721	110.6743317	0
P8	1.55797E+11	54:00.5	3.484185636	-15.57793038	0.325500011	-0.084112868	17.35456467	110.6743317	0
P8	1.55797E+11	54:00.6	3.459708157	-15.60124829	0.282499999	0.044928696	17.35570717	110.6743317	0
P8	1.55797E+11	54:00.7	3.446020491	-15.59416767	0.160500005	0.191231683	17.35818291	110.6743317	0
P8	1.55797E+11	54:00.8	3.440935585	-15.57296866	0.130500004	0.289862841	17.35986328	110.6743317	0
P8	1.55797E+11	54:00.9	3.441708241	-15.55231044	0.12250001	0.284733415	17.36123466	110.6743317	0
P8	1.55797E+11	54:01.0	3.446041557	-15.53985043	0.089500003	0.166188523	17.36204147	110.6743317	0
P8	1.55797E+11	54:01.1	3.456006747	-15.53367278	0.071500003	-0.014907383	17.3627243	110.6743317	0
P8	1.55797E+11	54:01.2	3.475171279	-15.52942292	0.12250001	-0.16911222	17.36317825	110.6743317	0
P8	1.55797E+11	54:01.3	3.503485364	-15.52678656	0.196500003	-0.227285013	17.36391068	110.6743317	0
P8	1.55797E+11	54:01.4	3.54076612	-15.52594561	0.278500021	-0.163670093	17.36501884	110.6743317	0
P8	1.55797E+11	54:01.5	3.586325931	-15.52670898	0.361500025	0.002178504	17.36781693	110.6743317	0
P8	1.55797E+11	54:01.6	3.635049551	-15.52977153	0.415500015	0.211684957	17.37115288	110.6743317	0
P8	1.55797E+11	54:01.7	3.682392785	-15.53380334	0.438500017	0.397415042	17.37378883	110.6743317	0
P8	1.55797E+11	54:01.8	3.727772264	-15.53422549	0.44750002	0.518305182	17.37564468	110.6743317	0
P8	1.55797E+11	54:01.9	3.771610026	-15.52804907	0.451500028	0.559006393	17.37828064	110.6743317	0
P8	1.55797E+11	54:02.0	3.814015121	-15.51557094	0.453500003	0.515983343	17.37948799	110.6743317	0
P8	1.55797E+11	54:02.1	3.857854411	-15.49725985	0.471500009	0.413928956	17.38072205	110.6743317	0
P8	1.55797E+11	54:02.2	3.90580346	-15.4754677	0.504500031	0.297733098	17.38167	110.6743317	0
P8	1.55797E+11	54:02.3	3.955913232	-15.45327974	0.525500059	0.207888037	17.38302231	110.6743317	0
P8	1.55797E+11	54:02.4	4.004431994	-15.43469549	0.517500043	0.157185122	17.38726044	111.2013245	0
P8	1.55797E+11	54:02.5	4.051456051	-15.4226685	0.499500006	0.135724291	17.39252853	111.2013245	0
P8	1.55797E+11	54:02.6	4.102841356	-15.41386324	0.51850003	0.126787305	17.39470291	111.2013245	0
P8	1.55797E+11	54:02.7	4.161703905	-15.40663128	0.561500072	0.118536085	17.39644051	111.2013245	0
P8	1.55797E+11	54:02.8	4.225680485	-15.40307283	0.597500026	0.112703063	17.397192	111.2013245	0
P8	1.55797E+11	54:02.9	4.295395473	-15.4013534	0.64350003	0.1233439	17.39793396	111.2013245	0
P8	1.55797E+11	54:03.0	4.37308974	-15.39811532	0.709500074	0.164617643	17.39917946	111.2013245	0
P8	1.55797E+11	54:03.1	4.455264925	-15.39327432	0.75850004	0.2355863	17.40016174	111.2013245	0
P8	1.55797E+11	54:03.2	4.535203615	-15.38700189	0.76850003	0.315906435	17.40257263	111.7342377	0
P8	1.55797E+11	54:03.3	4.607869683	-15.37829229	0.742500067	0.372272521	17.40686989	111.7342377	0
P8	1.55797E+11	54:03.4	4.670335996	-15.36831126	0.685500085	0.370130539	17.41004944	111.7342377	0
P8	1.55797E+11	54:03.5	4.720572675	-15.35928978	0.602500081	0.287510127	17.41171837	111.7342377	0
P8	1.55797E+11	54:03.6	4.756592802	-15.35121257	0.494500011	0.123077251	17.41294861	111.7342377	0
P8	1.55797E+11	54:03.7	4.778485429	-15.34456547	0.373500019	-0.103588633	17.41523361	111.7342377	0
P8	1.55797E+11	54:03.8	4.788294196	-15.34053416	0.253500015	-0.36084196	17.41636276	111.7342377	0
P8	1.55797E+11	54:03.9	4.788492068	-15.33824065	0.145500004	-0.611775935	17.41767502	111.7342377	0
P8	1.55797E+11	54:04.0	4.781707626	-15.33658961	0.056500003	-0.819476366	17.41942787	111.7342377	0
P8	1.55797E+11	54:04.1	4.770460947	-15.33534781	0.036500003	-0.94905436	17.42208099	111.7342377	0
P8	1.55797E+11	54:04.2	4.758299981	-15.3341436	0.074500002	-0.97466433	17.42347717	111.7342377	0
P8	1.55797E+11	54:04.3	4.747894359	-15.33111907	0.094500005	-0.889856577	17.42455482	111.7342377	0
P8	1.55797E+11	54:04.4	4.738861249	-15.32647309	0.105500005	-0.710187912	17.42515182	111.7342377	0
P8	1.55797E+11	54:04.5	4.730107935	-15.32263889	0.11150001	-0.476646394	17.42571831	111.7342377	0
P8	1.55797E+11	54:04.6	4.721728413	-15.31988047	0.110500008	-0.24446699	17.42617226	111.7342377	0
P8	1.55797E+11	54:04.7	4.713535867	-15.31880695	0.106500007	-0.064919792	17.42742157	111.7342377	0
P8	1.55797E+11	54:04.8	4.705981778	-15.31978486	0.097500004	0.036208406	17.42789078	111.7342377	0
P8	1.55797E+11	54:04.9	4.701187475	-15.32089203	0.076500006	0.060975231	17.42817307	111.7342377	0
P8	1.55797E+11	54:05.0	4.700001974	-15.3213637	0.046500005	0.030699534	17.42903328	111.7342377	0
P8	1.55797E+11	54:05.1	4.701567451	-15.32248841	0.020500001	-0.026880281	17.43001938	111.7342377	0
P8	1.55797E+11	54:05.2	4.704746494	-15.32247954	0.0025	-0.088123173	17.43036079	111.7342377	0
P8	1.55797E+11	54:05.3	4.708243705	-15.32013803	0.0185	-0.134308264	17.43087959	111.7342377	0
P8	1.55797E+11	54:05.4	4.709802815	-15.32000799	0.011500001	-0.160132661	17.43175316	111.7342377	0
P8	1.55797E+11	54:05.5	4.709407075	-15.32284624	0.0175	-0.158065751	17.43230438	111.7342377	0
P8	1.55797E+11	54:05.6	4.709782135	-15.32463014	0.0165	-0.131311551	17.43258286	111.7342377	0
P8	1.55797E+11	54:05.7	4.710003067	-15.32533394	0.0125	-0.089906096	17.43324661	111.7342377	0
P8	1.55797E+11	54:05.8	4.708057884	-15.32565494	0.0075	-0.049716949	17.43369102	111.7342377	0
P8	1.55797E+11	54:05.9	4.704423877	-15.32685861	0.021500001	-0.01964136	17.43414116	111.7342377	0
P8	1.55797E+11	54:06.0	4.700381026	-15.32984766	0.034500003	-0.000864489	17.43466759	111.7342377	0
P8	1.55797E+11	54:06.1	4.696845366	-15.33136838	0.031500001	0.00988999	17.43582535	111.7342377	0
P8	1.55797E+11	54:06.2	4.693875719	-15.33092962	0.0275	0.018568328	17.43647385	111.7342377	0
P8	1.55797E+11	54:06.3	4.693121096	-15.32990453	0.0165	0.023556553	17.43684006	111.7342377	0
P8	1.55797E+11	54:06.4	4.69533058	-15.32773848	0.011500001	0.023237502	17.43784714	111.7342377	0
P8	1.55797E+11	54:06.5	4.698929316	-15.32261652	0.035500001	0.016308676	17.4384079	111.7342377	0
P8	1.55797E+11	54:06.6	4.703543012	-15.31266234	0.072500005	0.013854692	17.43918419	111.7342377	0
P8	1.55797E+11	54:06.7	4.708891613	-15.29711703	0.116500005	0.029371755	17.44005394	111.7342377	0
P8	1.55797E+11	54:06.8	4.715827582	-15.27569581	0.168500006	0.074243955	17.44172287	111.7342377	0
P8	1.55797E+11	54:06.9	4.725880767	-15.24604734	0.240500003	0.152792662	17.4431591	111.7342377	0
P8	1.55797E+11	54:07.0	4.740285534	-15.20329242	0.347499996	0.263075411	17.44424248	111.7342377	0
P8	1.55797E+11	54:07.1	4.762230681	-15.14529031	0.483500004	0.399887115	17.44541931	111.7342377	0
P8	1.55797E+11	54:07.2	4.792567294	-15.07385507	0.622500062	0.557571232	17.446455	111.7342377	0
P8	1.55797E+11	54:07.3	4.827641973	-14.99146477	0.746500075	0.728170574	17.44988823	111.7342377	0
P8	1.55797E+11	54:07.4	4.863543842	-14.89897006	0.859500051	0.896216929	17.45492744	112.3224411	0
P8	1.55797E+11	54:07.5	4.897724778	-14.79803825	0.955500066	1.03821671	17.46174812	112.3224411	0
P8	1.55797E+11	54:07.6	4.927266192	-14.69330253	1.015500069	1.126518726	17.46671867	112.3224411	0
P8	1.55797E+11	54:07.7	4.949578331	-14.58352815	1.069499969	1.142011166	17.46852493	112.3224411	0
P8	1.55797E+11	54:07.8	4.963288422	-14.46503103	1.139500022	1.087168932	17.46978569	112.3224411	0
P8	1.55797E+11	54:07.9	4.967253647	-14.34217323	1.185500026	0.981004715	17.47602463	112.8888168	0
P8	1.55797E+11	54:08.0	4.963147359	-14.21644896	1.222499967	0.8524912	17.4876709	112.8888168	0
P8	1.55797E+11	54:08.1	4.956889348	-14.0838407	1.284500003	0.731767476	17.49330139	112.8888168	0
P8	1.55797E+11	54:08.2	4.953962099	-13.94398282	1.34950006	0.638898075	17.49659729	112.8888168	0
P8	1.55797E+11	54:08.3	4.95438429	-13.80061137	1.392500043	0.577764332	17.49866295	113.4305344	0
P8	1.55797E+11	54:08.4	4.956161251	-13.65858047	1.40350008	0.538198769	17.5044632	113.4305344	0
P8	1.55797E+11	54:08.5	4.959927905	-13.52069364	1.391499996	0.50087595	17.51523972	113.4305344	0
P8	1.55797E+11	54:08.6	4.964935825	-13.38554378	1.378499985	0.44503212	17.52451706	113.4305344	0
P8	1.55797E+11	54:08.7	4.968764412	-13.24819189	1.389500022	0.362064004	17.53083992	113.983139	0
P8	1.55797E+11	54:08.8	4.970411901	-13.10836426	1.402500033	0.261167854	17.53269958	113.983139	0
P8	1.55797E+11	54:08.9	4.969975588	-12.97013709	1.392500043	0.161175087	17.53653717	113.983139	0
P8	1.55797E+11	54:09.0	4.96638166	-12.83191204	1.390500069	0.080687918	17.54815483	113.983139	0
P8	1.55797E+11	54:09.1	4.957952313	-12.69011046	1.41050005	0.033558756	17.55714798	114.5413284	0
P8	1.55797E+11	54:09.2	4.946716633	-12.54338506	1.443500042	0.023684127	17.56142998	114.5413284	0
P8	1.55797E+11	54:09.3	4.937239191	-12.39119709	1.482500076	0.044987865	17.56449699	114.5413284	0
P8	1.55797E+11	54:09.4	4.931799379	-12.23594904	1.512500048	0.087775573	17.56750488	114.5413284	0
P8	1.55797E+11	54:09.5	4.929741265	-12.08136566	1.520500064	0.139615551	17.57504463	115.1507263	0
P8	1.55797E+11	54:09.6	4.931558361	-11.92999945	1.511500001	0.183868319	17.58861732	115.1507263	0
P8	1.55797E+11	54:09.7	4.936799434	-11.78111067	1.500500083	0.204092056	17.59329033	115.1507263	0
P8	1.55797E+11	54:09.8	4.94071469	-11.63190504	1.502500057	0.191204309	17.59897041	115.1507263	0
P8	1.55797E+11	54:09.9	4.940282525	-11.48311593	1.49849999	0.146583572	17.60310555	115.7490692	0
P8	1.55797E+11	54:10.0	4.938305142	-11.33679651	1.48150003	0.082625568	17.61109924	115.7490692	0
P8	1.55797E+11	54:10.1	4.939031058	-11.19171447	1.469500065	0.018938469	17.62419891	115.7490692	0
P8	1.55797E+11	54:10.2	4.943607726	-11.04337069	1.484500051	-0.026757872	17.62744713	115.7490692	0
P8	1.55797E+11	54:10.3	4.950877257	-10.88797188	1.525500059	-0.043072484	17.63229942	116.3443069	0
P8	1.55797E+11	54:10.4	4.95936386	-10.72922022	1.553500056	-0.027387718	17.6346283	116.3443069	0
P8	1.55797E+11	54:10.5	4.969229683	-10.57391472	1.542500019	0.011337019	17.6415081	116.3443069	0
P8	1.55797E+11	54:10.6	4.980456189	-10.42123619	1.532500029	0.05718524	17.65300751	116.3443069	0
P8	1.55797E+11	54:10.7	4.990439496	-10.26598808	1.549499989	0.094475031	17.65666962	116.9675446	0
P8	1.55797E+11	54:10.8	4.996478497	-10.10740742	1.571500063	0.113240808	17.66289139	116.9675446	0
P8	1.55797E+11	54:10.9	4.999224695	-9.948686592	1.576500058	0.112524733	17.66410637	116.9675446	0
P8	1.55797E+11	54:11.0	5.001507529	-9.792904502	1.563500047	0.0977199	17.6707325	116.9675446	0
P8	1.55797E+11	54:11.1	5.00467801	-9.640673329	1.542500019	0.075072661	17.68953133	117.5930176	0
P8	1.55797E+11	54:11.2	5.009704648	-9.490344537	1.526499987	0.047338951	17.6965332	117.5930176	0
P8	1.55797E+11	54:11.3	5.018007791	-9.33927862	1.526499987	0.015291893	17.70252419	117.5930176	0
P8	1.55797E+11	54:11.4	5.03104588	-9.186759652	1.532500029	-0.018257922	17.70515633	117.5930176	0
P8	1.55797E+11	54:11.5	5.04840721	-9.035854867	1.522500038	-0.048802141	17.71049881	118.1994171	0
P8	1.55797E+11	54:11.6	5.066846072	-8.887108875	1.50849998	-0.069822103	17.71915436	118.1994171	0
P8	1.55797E+11	54:11.7	5.08418645	-8.737551567	1.509500027	-0.075489901	17.72522545	118.1994171	0
P8	1.55797E+11	54:11.8	5.098930627	-8.585017058	1.523500085	-0.065910727	17.73117638	118.1994171	0
P8	1.55797E+11	54:11.9	5.108336275	-8.429327043	1.540500045	-0.04621565	17.73461914	118.8088989	0
P8	1.55797E+11	54:12.0	5.112034669	-8.274889937	1.53550005	-0.023249196	17.73966789	118.8088989	0
P8	1.55797E+11	54:12.1	5.112382953	-8.124069781	1.515500069	-0.003009291	17.75029373	118.8088989	0
P8	1.55797E+11	54:12.2	5.111736304	-7.97142647	1.525500059	0.012196329	17.75711823	118.8088989	0
P8	1.55797E+11	54:12.3	5.112420537	-7.811498359	1.569500089	0.025888907	17.76223564	119.4267426	0
P8	1.55797E+11	54:12.4	5.11675853	-7.64388768	1.624500036	0.047125835	17.76438904	119.4267426	0
P8	1.55797E+11	54:12.5	5.124131456	-7.471369544	1.669499993	0.086230949	17.77045441	119.4267426	0
P8	1.55797E+11	54:12.6	5.13137042	-7.296687312	1.700500011	0.147101328	17.77967834	119.9419022	0
P8	1.55797E+11	54:12.7	5.137988878	-7.116894399	1.74849999	0.225577146	17.78765678	119.9419022	0
P8	1.55797E+11	54:12.8	5.14399133	-6.924530624	1.842500091	0.314515024	17.79284668	119.9419022	0
P8	1.55797E+11	54:12.9	5.144864092	-6.717309524	1.958500028	0.408841372	17.79766083	120.5214386	0
P8	1.55797E+11	54:13.0	5.135393213	-6.500996223	2.051500082	0.506663561	17.80806732	120.5214386	0
P8	1.55797E+11	54:13.1	5.11545667	-6.279865326	2.122500181	0.606239736	17.81884766	120.5214386	0
P8	1.55797E+11	54:13.2	5.093085848	-6.049403648	2.217499971	0.705166698	17.83411217	121.1913452	0
P8	1.55797E+11	54:13.3	5.079650635	-5.804332646	2.340500116	0.798479259	17.85651398	121.1913452	0
P8	1.55797E+11	54:13.4	5.079115141	-5.547126458	2.453500032	0.877383173	17.87422371	121.6938171	0
P8	1.55797E+11	54:13.5	5.089079211	-5.282640839	2.542500019	0.934979081	17.8885994	121.6938171	0
P8	1.55797E+11	54:13.6	5.103317153	-5.010189364	2.633500099	0.972204864	17.97237778	122.2313004	0
P8	1.55797E+11	54:13.7	5.112683601	-4.729032014	2.725500107	0.992227554	18.01509857	122.2313004	0
P8	1.55797E+11	54:13.8	5.110636272	-4.444528019	2.782500029	0.992014408	18.0372467	122.7970123	0
P8	1.55797E+11	54:13.9	5.097737834	-4.16124336	2.807500124	0.961960495	18.07442856	122.7970123	0
P8	1.55797E+11	54:14.0	5.084617735	-3.87458554	2.848500013	0.896155357	18.16672325	123.3675461	0
P8	1.55797E+11	54:14.1	5.082366692	-3.578208631	2.922500134	0.802616358	18.20056725	123.3675461	0
P8	1.55797E+11	54:14.2	5.095493082	-3.277594139	2.968500137	0.698752999	18.20750999	123.9646378	0
P8	1.55797E+11	54:14.3	5.120848183	-2.977172819	2.988500118	0.60432148	18.23819351	123.9646378	0
P8	1.55797E+11	54:14.4	5.145679303	-2.669036604	3.049500227	0.535650671	18.37495613	124.575264	0
P8	1.55797E+11	54:14.5	5.157095675	-2.35334511	3.108500004	0.495338529	18.41103554	124.575264	0
P8	1.55797E+11	54:14.6	5.148939182	-2.041289418	3.103500128	0.469377398	18.42410088	125.2030182	0
P8	1.55797E+11	54:14.7	5.126361149	-1.735108239	3.080500126	0.438618362	18.53518105	125.2030182	0
P8	1.55797E+11	54:14.8	5.105255893	-1.427030894	3.094500065	0.390104473	18.62252426	125.8188248	0
P8	1.55797E+11	54:14.9	5.098392096	-1.114718444	3.118499994	0.320257574	18.64701653	125.8188248	0
P8	1.55797E+11	54:15.0	5.105883695	-0.802377234	3.121500015	0.238052234	18.6627388	126.4434814	0
P8	1.55797E+11	54:15.1	5.115176712	-0.490051446	3.123500109	0.163218573	18.76958466	126.4434814	0
P8	1.55797E+11	54:15.2	5.111377879	-0.175857462	3.13650012	0.111709207	18.8450737	127.0700226	0
P8	1.55797E+11	54:15.3	5.087486575	0.138606657	3.144500017	0.084787808	18.8699894	127.0700226	0
P8	1.55797E+11	54:15.4	5.045585411	0.450220046	3.137500048	0.074113019	18.88685608	127.6995468	0
P8	1.55797E+11	54:15.5	4.998576121	0.758159989	3.121500015	0.068298995	19.01758385	127.6995468	0
P8	1.55797E+11	54:15.6	4.961079836	1.064042325	3.101500034	0.052777242	19.04985809	128.3191528	0
P8	1.55797E+11	54:15.7	4.934279534	1.367768189	3.077500105	0.018160248	19.06252861	128.3191528	0
P8	1.55797E+11	54:15.8	4.909308855	1.667570341	3.044500113	-0.03275637	19.1270256	128.9248962	0
P8	1.55797E+11	54:15.9	4.880867071	1.956449011	2.970499992	-0.098634288	19.19907188	128.9248962	0
P8	1.55797E+11	54:16.0	4.848453087	2.218734321	2.792500019	-0.19740434	19.22251892	129.4794159	0
P8	1.55797E+11	54:16.1	4.814979238	2.4481342	2.553500175	-0.357947052	19.26754951	129.4794159	0
P8	1.55797E+11	54:16.2	4.785371685	2.656356177	2.353500128	-0.59465009	19.36762238	129.4794159	0
P8	1.55797E+11	54:16.3	4.76259948	2.847085984	2.161499977	-0.899494886	19.40464401	130.1136017	0
P8	1.55797E+11	54:16.4	4.750886522	3.004780407	1.870500088	-1.251266003	19.41779327	130.1136017	0
P8	1.55797E+11	54:16.5	4.753019705	3.121940657	1.51850009	-1.619940877	19.4798584	130.1136017	0
P8	1.55797E+11	54:16.6	4.761149424	3.220650868	1.284500003	-1.960267067	19.60855865	130.1136017	0
P8	1.55797E+11	54:16.7	4.758476005	3.330354021	1.237500072	-2.210975885	19.65258789	130.1136017	0
P8	1.55797E+11	54:16.8	4.730312161	3.458476366	1.284500003	-2.303584099	19.681036	130.7258453	0
P8	1.55797E+11	54:16.9	4.657793369	3.599361497	1.396499991	-2.171895027	19.70552826	130.7258453	0
P8	1.55797E+11	54:17.0	4.547189283	3.741750729	1.527500033	-1.788323402	19.71183014	130.7258453	0
P8	1.55797E+11	54:17.1	4.4223262	3.871926191	1.576500058	-1.207086921	19.72582436	131.241394	0
P8	1.55797E+11	54:17.2	4.279208132	3.985002781	1.638500094	-0.546242535	19.87250519	131.241394	0
P8	1.55797E+11	54:17.3	4.110019189	4.083087379	1.766499996	0.060737729	19.97396469	131.241394	0
P8	1.55797E+11	54:17.4	3.914883078	4.175687265	1.951500058	0.523822963	19.99480057	131.8328094	0
P8	1.55797E+11	54:17.5	3.691734711	4.267972188	2.180500031	0.833893657	20.01614761	131.8328094	0
P8	1.55797E+11	54:17.6	3.431130236	4.350433886	2.455500126	1.064321518	20.10622597	132.3471527	0
P8	1.55797E+11	54:17.7	3.141761374	4.419180462	2.698500156	1.300415158	20.14669037	132.3471527	0
P8	1.55797E+11	54:17.8	2.83337824	4.478987077	2.904500008	1.573853731	20.17758369	132.9585724	0
P8	1.55797E+11	54:17.9	2.501595141	4.530953214	3.134500027	1.85614574	20.32631874	132.9585724	0
P8	1.55797E+11	54:18.0	2.164384221	4.582167587	3.263500214	2.076028347	20.40010262	133.6354828	0
P8	1.55797E+11	54:18.1	1.844786364	4.637306287	3.240500212	2.152604342	20.42201233	133.6354828	0
P8	1.55797E+11	54:18.2	1.553486926	4.685244972	3.100500107	2.017962217	20.4398632	134.2550201	0
P8	1.55797E+11	54:18.3	1.283958752	4.718085591	2.945500135	1.658812165	20.63575172	134.2550201	0
P8	1.55797E+11	54:18.4	1.019973574	4.738542347	2.857500076	1.118872643	20.70430756	134.7911835	0
P8	1.55797E+11	54:18.5	0.756417278	4.751667724	2.797500134	0.493194848	20.71542549	134.7911835	0
P8	1.55797E+11	54:18.6	0.495502234	4.757590575	2.729500055	-0.094186999	20.72533226	135.3159943	0
P8	1.55797E+11	54:18.7	0.239522779	4.752635223	2.65350008	-0.536083639	20.83491707	135.3159943	0
P8	1.55797E+11	54:18.8	-0.01060421	4.734656401	2.581500053	-0.783956289	20.88212967	135.8226166	0
P8	1.55797E+11	54:18.9	-0.254988548	4.705493316	2.517500162	-0.858619869	20.89405823	135.8226166	0
P8	1.55797E+11	54:19.0	-0.496158304	4.674159739	2.471500158	-0.821098864	20.90030289	135.8226166	0
P8	1.55797E+11	54:19.1	-0.736925747	4.652904593	2.441500187	-0.742465556	20.94735336	136.5535278	0
P8	1.55797E+11	54:19.2	-0.982578122	4.647672335	2.44749999	-0.658610284	20.96545982	136.5535278	0
P8	1.55797E+11	54:19.3	-1.245896623	4.652467784	2.54550004	-0.555043757	20.97248459	137.0625	0
P8	1.55797E+11	54:19.4	-1.521982979	4.657595268	2.638499975	-0.40369913	21.00059128	137.0625	0
P8	1.55797E+11	54:19.5	-1.788738935	4.655123458	2.612500191	-0.207270712	21.03974533	137.6053467	0
P8	1.55797E+11	54:19.6	-2.036199631	4.641632724	2.516499996	-0.014628313	21.06023407	137.6053467	0
P8	1.55797E+11	54:19.7	-2.262688516	4.61998873	2.388499975	0.099838495	21.06607437	137.6053467	0
P8	1.55797E+11	54:19.8	-2.471893772	4.596183892	2.258500099	0.075018547	21.12983322	138.2910461	0
P8	1.55797E+11	54:19.9	-2.682065804	4.578161013	2.218500137	-0.09005855	21.19765663	138.2910461	0
P8	1.55797E+11	54:20.0	-2.905176036	4.576519161	2.254500151	-0.323547184	21.20903397	138.2910461	0
P8	1.55797E+11	54:20.1	-3.129050171	4.596135037	2.241500139	-0.525184333	21.21682167	138.9481964	0
P8	1.55797E+11	54:20.2	-3.34047101	4.623885356	2.16050005	-0.623671889	21.28460884	138.9481964	0
P8	1.55797E+11	54:20.3	-3.534258351	4.634753816	2.033499956	-0.617585003	21.3190918	138.9481964	0
P8	1.55797E+11	54:20.4	-3.710490308	4.610776696	1.897500038	-0.569269836	21.3313961	139.5298157	0
P8	1.55797E+11	54:20.5	-3.875635094	4.56501299	1.804500103	-0.559906363	21.41384315	139.5298157	0
P8	1.55797E+11	54:20.6	-4.028402461	4.513412172	1.700500011	-0.635210693	21.43658638	139.5298157	0
P8	1.55797E+11	54:20.7	-4.160950952	4.440576341	1.582499981	-0.775524616	21.45286179	139.5298157	0
P8	1.55797E+11	54:20.8	-4.271136979	4.334136374	1.522500038	-0.918366849	21.49225998	140.1549988	0
P8	1.55797E+11	54:20.9	-4.359741366	4.193954817	1.544499993	-0.992749512	21.52355385	140.1549988	0
P8	1.55797E+11	54:21.0	-4.426984643	4.017097511	1.671500087	-0.940189719	21.54238701	140.1549988	0
P8	1.55797E+11	54:21.1	-4.475051905	3.805050673	1.881500006	-0.72936213	21.55622482	140.7220154	0
P8	1.55797E+11	54:21.2	-4.509405585	3.563493568	2.127500057	-0.358737111	21.56775475	140.7220154	0
P8	1.55797E+11	54:21.3	-4.537508669	3.301090583	2.357500076	0.141898781	21.63892555	141.2298279	0
P8	1.55797E+11	54:21.4	-4.567123434	3.025172422	2.553500175	0.706222773	21.67518044	141.2298279	0
P8	1.55797E+11	54:21.5	-4.603951441	2.734709374	2.746500015	1.243494391	21.69618607	141.8000946	0
P8	1.55797E+11	54:21.6	-4.644663683	2.427917267	2.934500217	1.66750145	21.74521446	141.8000946	0
P8	1.55797E+11	54:21.7	-4.678597593	2.105597351	3.1025002	1.924587131	21.79278755	142.4336243	0
P8	1.55797E+11	54:21.8	-4.700612019	1.77073573	3.242500067	2.012165308	21.82935143	142.4336243	0
P8	1.55797E+11	54:21.9	-4.715291345	1.426150073	3.35950017	1.970120311	21.88605881	143.1140594	0
P8	1.55797E+11	54:22.0	-4.732672814	1.071765658	3.470500231	1.849879026	21.94003868	143.1140594	0
P8	1.55797E+11	54:22.1	-4.761093642	0.711588838	3.553500175	1.690817356	21.96829033	143.8300934	0
P8	1.55797E+11	54:22.2	-4.800706983	0.348239876	3.614500046	1.51433754	21.9964695	143.8300934	0
P8	1.55797E+11	54:22.3	-4.844531341	-0.024150928	3.699500084	1.334505439	22.10082054	144.5705566	0
P8	1.55797E+11	54:22.4	-4.879995974	-0.406268879	3.780500174	1.163636804	22.15137291	144.5705566	0
P8	1.55797E+11	54:22.5	-4.896818703	-0.78935394	3.805500031	1.007642627	22.17321205	145.3375397	0
P8	1.55797E+11	54:22.6	-4.896697333	-1.17126247	3.813500166	0.867782831	22.23001862	145.3375397	0
P8	1.55797E+11	54:22.7	-4.889838663	-1.554413964	3.830500126	0.738341093	22.36792946	146.1026306	0
P8	1.55797E+11	54:22.8	-4.888867782	-1.934699703	3.821500063	0.60628289	22.40092278	146.1026306	0
P8	1.55797E+11	54:22.9	-4.895875345	-2.306690337	3.772500038	0.459091187	22.42103577	146.8549347	0
P8	1.55797E+11	54:23.0	-4.90057806	-2.665086357	3.680500031	0.28784433	22.51055717	146.8549347	0
P8	1.55797E+11	54:23.1	-4.898530238	-3.001146597	3.520500183	0.081666812	22.61445236	147.5493927	0
P8	1.55797E+11	54:23.2	-4.892201473	-3.313627688	3.333500147	-0.170568839	22.65072823	147.5493927	0
P8	1.55797E+11	54:23.3	-4.882720818	-3.611920571	3.184500217	-0.463387877	22.77996635	148.1603699	0
P8	1.55797E+11	54:23.4	-4.875997009	-3.893595872	3.016499996	-0.776393116	22.87801743	148.1603699	0
P8	1.55797E+11	54:23.5	-4.881967026	-4.144585229	2.759500027	-1.090792418	22.89638138	148.6930389	0
P8	1.55797E+11	54:23.6	-4.902658615	-4.359691241	2.457499981	-1.394653797	22.95483971	148.6930389	0
P8	1.55797E+11	54:23.7	-4.9333898	-4.540213049	2.149500132	-1.684727907	23.07848549	148.6930389	0
P8	1.55797E+11	54:23.8	-4.961484081	-4.691624323	1.857500076	-1.965442777	23.12140083	149.2458344	0
P8	1.55797E+11	54:23.9	-4.963245406	-4.826769212	1.625500083	-2.230462551	23.13664627	149.2458344	0
P8	1.55797E+11	54:24.0	-4.92079467	-4.95216008	1.465499997	-2.442769289	23.14762115	149.2458344	0
P8	1.55797E+11	54:24.1	-4.836586783	-5.056519008	1.330500007	-2.550322294	23.15353584	149.2458344	0
P8	1.55797E+11	54:24.2	-4.726853587	-5.122235313	1.180500031	-2.519656658	23.16375923	149.2458344	0
P8	1.55797E+11	54:24.3	-4.604962068	-5.141323957	1.071500063	-2.349562168	23.30607414	149.8197174	0
P8	1.55797E+11	54:24.4	-4.472843118	-5.114697592	1.104500055	-2.060106516	23.37832069	149.8197174	0
P8	1.55797E+11	54:24.5	-4.329217082	-5.049792322	1.281499982	-1.673178673	23.40811539	149.8197174	0
P8	1.55797E+11	54:24.6	-4.178017026	-4.961171421	1.485499978	-1.199851751	23.42535591	149.8197174	0
P8	1.55797E+11	54:24.7	-4.023292921	-4.860893151	1.651499987	-0.645839393	23.48369217	150.4654541	0
P8	1.55797E+11	54:24.8	-3.865958346	-4.752006107	1.790500045	-0.042418975	23.51646996	150.4654541	0
P8	1.55797E+11	54:24.9	-3.716797309	-4.643255044	1.826500058	0.524707735	23.55693817	150.4654541	0
P8	1.55797E+11	54:25.0	-3.581666291	-4.548756381	1.753500104	0.935156822	23.65133858	151.0062561	0
P8	1.55797E+11	54:25.1	-3.443644168	-4.472391797	1.711500049	1.098178387	23.67095184	151.0062561	0
P8	1.55797E+11	54:25.2	-3.297330509	-4.42732016	1.647500038	0.98977989	23.72053719	151.0062561	0
P8	1.55797E+11	54:25.3	-3.146155997	-4.428140955	1.558500051	0.669627428	23.76683044	151.0062561	0
P8	1.55797E+11	54:25.4	-2.98909027	-4.461422324	1.550500035	0.265595615	23.7825489	151.6052399	0
P8	1.55797E+11	54:25.5	-2.828165155	-4.511924706	1.584500074	-0.083930694	23.80160141	151.6052399	0
P8	1.55797E+11	54:25.6	-2.657384659	-4.579580672	1.6875	-0.27786395	23.88699722	151.6052399	0
P8	1.55797E+11	54:25.7	-2.476341591	-4.661837357	1.819500089	-0.279865861	23.90809631	152.1557617	0
P8	1.55797E+11	54:25.8	-2.296303122	-4.749879076	1.886500001	-0.115299769	23.96397018	152.1557617	0
P8	1.55797E+11	54:25.9	-2.1300142	-4.832128255	1.847500086	0.130420029	23.99840355	152.1557617	0
P8	1.55797E+11	54:26.0	-1.982188807	-4.892648632	1.715499997	0.334729493	24.03505898	152.7011566	0
P8	1.55797E+11	54:26.1	-1.846608411	-4.911294341	1.543500066	0.385627002	24.09655762	152.7011566	0
P8	1.55797E+11	54:26.2	-1.716311736	-4.877754872	1.417500019	0.237009466	24.11988831	152.7011566	0
P8	1.55797E+11	54:26.3	-1.585436741	-4.799216385	1.415500045	-0.06550657	24.13226509	152.7011566	0
P8	1.55797E+11	54:26.4	-1.451187451	-4.687983932	1.515500069	-0.392469138	24.15130424	153.2702332	0
P8	1.55797E+11	54:26.5	-1.311881592	-4.564407041	1.635500073	-0.586947143	24.25585365	153.2702332	0
P8	1.55797E+11	54:26.6	-1.167859473	-4.442381594	1.725499988	-0.555958927	24.28988838	153.2702332	0
P8	1.55797E+11	54:26.7	-1.024007829	-4.315508427	1.807500005	-0.304304332	24.35083961	153.8369904	0
P8	1.55797E+11	54:26.8	-0.884630442	-4.192122708	1.827500105	0.060511552	24.38075638	153.8369904	0
P8	1.55797E+11	54:26.9	-0.754218658	-4.09644947	1.711500049	0.373767853	24.39626884	153.8369904	0
P8	1.55797E+11	54:27.0	-0.626382474	-4.044677295	1.538500071	0.497143567	24.43713951	153.8369904	0
P8	1.55797E+11	54:27.1	-0.492804402	-4.0440161	1.406499982	0.378415614	24.47278404	154.433548	0
P8	1.55797E+11	54:27.2	-0.36103786	-4.091758136	1.32249999	0.064418174	24.49210358	154.433548	0
P8	1.55797E+11	54:27.3	-0.231493258	-4.178310434	1.350499988	-0.315150559	24.49853516	154.433548	0
P8	1.55797E+11	54:27.4	-0.102261861	-4.290719774	1.462499976	-0.601859033	24.54127884	154.433548	0
P8	1.55797E+11	54:27.5	0.017037898	-4.415175227	1.534500003	-0.686798275	24.56079102	155.0641785	0
P8	1.55797E+11	54:27.6	0.122220159	-4.546686454	1.577499986	-0.550416231	24.61774826	155.0641785	0
P8	1.55797E+11	54:27.7	0.208966658	-4.689117943	1.617500067	-0.260156065	24.64449692	155.0641785	0
P8	1.55797E+11	54:27.8	0.261737725	-4.84066932	1.603500009	0.06124736	24.65930176	155.0641785	0
P8	1.55797E+11	54:27.9	0.266920646	-4.994622749	1.549499989	0.288579911	24.74964905	155.6952057	0
P8	1.55797E+11	54:28.0	0.227854158	-5.149796253	1.550500035	0.361607164	24.84391594	155.6952057	0
P8	1.55797E+11	54:28.1	0.159652288	-5.309660947	1.632500052	0.311114192	24.87157631	155.6952057	0
P8	1.55797E+11	54:28.2	0.070025095	-5.477678748	1.763500094	0.227704659	24.88811493	156.2168427	0
P8	1.55797E+11	54:28.3	-0.043834406	-5.650715379	1.911500096	0.206987023	24.8939991	156.2168427	0
P8	1.55797E+11	54:28.4	-0.181395175	-5.820583542	2.038500071	0.304980695	24.94647408	156.2168427	0
P8	1.55797E+11	54:28.5	-0.335797118	-5.984713137	2.140500069	0.509842694	24.9907608	156.8662872	0
P8	1.55797E+11	54:28.6	-0.494800129	-6.147746394	2.215500116	0.75051868	25.05891037	156.8662872	0
P8	1.55797E+11	54:28.7	-0.650397876	-6.311999123	2.252500057	0.942659318	25.0882473	156.8662872	0
P8	1.55797E+11	54:28.8	-0.811233028	-6.473722177	2.291500092	1.027424574	25.09640121	157.5483246	0
P8	1.55797E+11	54:28.9	-0.986649639	-6.633222195	2.362500191	0.995044231	25.11824799	157.5483246	0
P8	1.55797E+11	54:29.0	-1.173184918	-6.80081609	2.461500168	0.888763487	25.14351082	157.5483246	0
P8	1.55797E+11	54:29.1	-1.358834844	-6.977521415	2.517500162	0.769544244	25.16631889	158.2924194	0
P8	1.55797E+11	54:29.2	-1.535083672	-7.149595808	2.479500055	0.66904664	25.19816971	158.2924194	0
P8	1.55797E+11	54:29.3	-1.705223566	-7.322576664	2.461500168	0.586638927	25.20726013	158.2924194	0
P8	1.55797E+11	54:29.4	-1.876387942	-7.508139042	2.516499996	0.507584274	25.21439362	159.0336456	0
P8	1.55797E+11	54:29.5	-2.054351971	-7.69291719	2.546499968	0.417852938	25.27986336	159.0336456	0
P8	1.55797E+11	54:29.6	-2.240283952	-7.864540587	2.532500029	0.318493992	25.30711365	159.5429993	0
P8	1.55797E+11	54:29.7	-2.432338663	-8.024614895	2.514500141	0.224453524	25.33211517	159.5429993	0
P8	1.55797E+11	54:29.8	-2.628635068	-8.181136705	2.517500162	0.150377765	25.34871101	160.0440521	0
P8	1.55797E+11	54:29.9	-2.823729351	-8.346353583	2.544500113	0.102168873	25.35431099	160.0440521	0
P8	1.55797E+11	54:30.0	-3.010268948	-8.526857852	2.570500135	0.078042075	25.39818382	160.5589905	0
P8	1.55797E+11	54:30.1	-3.182488998	-8.721834857	2.576500177	0.071826905	25.42447662	160.5589905	0
P8	1.55797E+11	54:30.2	-3.337467905	-8.931441397	2.579500198	0.076633051	25.45273018	161.0793304	0
P8	1.55797E+11	54:30.3	-3.478196086	-9.150224152	2.578500032	0.085177161	25.47462845	161.0793304	0
P8	1.55797E+11	54:30.4	-3.616801056	-9.36321591	2.550500154	0.089024022	25.48093796	161.5935822	0
P8	1.55797E+11	54:30.5	-3.765134311	-9.563804497	2.524500132	0.076128088	25.50240326	161.5935822	0
P8	1.55797E+11	54:30.6	-3.923212105	-9.754632182	2.507500172	0.035288148	25.52516174	161.5935822	0
P8	1.55797E+11	54:30.7	-4.082155141	-9.938912515	2.471500158	-0.030596035	25.56190872	162.3338318	0
P8	1.55797E+11	54:30.8	-4.231923934	-10.12863029	2.450500011	-0.103419714	25.59315872	162.3338318	0
P8	1.55797E+11	54:30.9	-4.367310209	-10.34135764	2.500499964	-0.15422608	25.60009193	162.3338318	0
P8	1.55797E+11	54:31.0	-4.494926298	-10.57354945	2.575500011	-0.156666204	25.60767174	163.0908966	0
P8	1.55797E+11	54:31.1	-4.626725722	-10.79923414	2.57249999	-0.10812106	25.70718193	163.0908966	0
P8	1.55797E+11	54:31.2	-4.763996802	-11.00343658	2.492500067	-0.034378845	25.75209427	163.598053	0
P8	1.55797E+11	54:31.3	-4.901260112	-11.19000137	2.398499966	0.018708523	25.78177643	163.598053	0
P8	1.55797E+11	54:31.4	-5.033946766	-11.37368024	2.347500086	0.00888077	25.79576683	163.598053	0
P8	1.55797E+11	54:31.5	-5.159173144	-11.56446063	2.333500147	-0.07676477	25.80486298	164.2842865	0
P8	1.55797E+11	54:31.6	-5.282852463	-11.75221644	2.294500113	-0.211725876	25.87465858	164.2842865	0
P8	1.55797E+11	54:31.7	-5.410149883	-11.9356827	2.266499996	-0.341551036	25.91677666	164.2842865	0
P8	1.55797E+11	54:31.8	-5.537139529	-12.12484009	2.27850008	-0.414750159	25.95222092	164.9602203	0
P8	1.55797E+11	54:31.9	-5.663184178	-12.31800064	2.289499998	-0.407584757	25.96831131	164.9602203	0
P8	1.55797E+11	54:32.0	-5.78538219	-12.51066379	2.273499966	-0.335224122	25.97464752	164.9602203	0
P8	1.55797E+11	54:32.1	-5.901199793	-12.70160716	2.243499994	-0.23917605	26.01647949	165.6422729	0
P8	1.55797E+11	54:32.2	-6.020778453	-12.89101126	2.243499994	-0.157596692	26.04449654	165.6422729	0
P8	1.55797E+11	54:32.3	-6.132465785	-13.07349488	2.180500031	-0.118995853	26.06955147	165.6422729	0
P8	1.55797E+11	54:32.4	-6.20297438	-13.242189	1.973500013	-0.152118802	26.08516693	166.2613831	0
P8	1.55797E+11	54:32.5	-6.222944848	-13.40248486	1.772500038	-0.276396543	26.09201622	166.2613831	0
P8	1.55797E+11	54:32.6	-6.203774319	-13.55953553	1.656500101	-0.487987876	26.12324142	166.2613831	0
P8	1.55797E+11	54:32.7	-6.158990217	-13.70653303	1.559499979	-0.754571676	26.20319366	166.2613831	0
P8	1.55797E+11	54:32.8	-6.096526674	-13.83840661	1.469500065	-1.01207149	26.26060104	166.8670349	0
P8	1.55797E+11	54:32.9	-6.0211947	-13.95738268	1.413500071	-1.185561657	26.28062439	166.8670349	0
P8	1.55797E+11	54:33.0	-5.939509684	-14.06896559	1.391499996	-1.227254033	26.28723717	166.8670349	0
P8	1.55797E+11	54:33.1	-5.854531964	-14.18111769	1.408500075	-1.130254626	26.34892654	166.8670349	0
P8	1.55797E+11	54:33.2	-5.758182451	-14.30119597	1.495500088	-0.915483773	26.3848381	167.4403229	0
P8	1.55797E+11	54:33.3	-5.647870251	-14.42872423	1.602500081	-0.619261801	26.40756416	167.4403229	0
P8	1.55797E+11	54:33.4	-5.54017182	-14.55457261	1.614500046	-0.298514873	26.41287041	167.4403229	0
P8	1.55797E+11	54:33.5	-5.439176338	-14.67223926	1.57249999	-0.014132273	26.46019936	167.4403229	0
P8	1.55797E+11	54:33.6	-5.333518614	-14.7773953	1.540500045	0.187181577	26.51288605	168.0783691	0
P8	1.55797E+11	54:33.7	-5.218415318	-14.86643294	1.509500027	0.2714279	26.5423584	168.0783691	0
P8	1.55797E+11	54:33.8	-5.092819167	-14.94031468	1.493499994	0.232368976	26.54926682	168.0783691	0
P8	1.55797E+11	54:33.9	-4.957510378	-15.00362493	1.499500036	0.111237116	26.60707474	168.0783691	0
P8	1.55797E+11	54:34.0	-4.816110604	-15.06088706	1.512500048	-0.021969078	26.65481949	168.6683502	0
P8	1.55797E+11	54:34.1	-4.674238627	-15.11289666	1.504500031	-0.111627944	26.67182159	168.6683502	0
P8	1.55797E+11	54:34.2	-4.540654966	-15.16240993	1.455500007	-0.142628804	26.68088913	168.6683502	0
P8	1.55797E+11	54:34.3	-4.416316914	-15.21153768	1.396499991	-0.138558641	26.73063469	168.6683502	0
P8	1.55797E+11	54:34.4	-4.293346601	-15.25577156	1.363499999	-0.138897255	26.75506401	169.2262573	0
P8	1.55797E+11	54:34.5	-4.169254719	-15.29054504	1.334500074	-0.172148079	26.76224136	169.2262573	0
P8	1.55797E+11	54:34.6	-4.046699249	-15.31639825	1.29550004	-0.234395772	26.76670837	169.2262573	0
P8	1.55797E+11	54:34.7	-3.922110708	-15.33504984	1.283500075	-0.296570897	26.77441406	169.2262573	0
P8	1.55797E+11	54:34.8	-3.791093548	-15.34777611	1.304499984	-0.32758981	26.77877998	169.7368622	0
P8	1.55797E+11	54:34.9	-3.664289333	-15.36005305	1.27850008	-0.317320198	26.7854538	169.7368622	0
P8	1.55797E+11	54:35.0	-3.551004646	-15.37744079	1.19749999	-0.282366574	26.79049301	169.7368622	0
P8	1.55797E+11	54:35.1	-3.448108038	-15.40220494	1.127500057	-0.254140943	26.79576683	169.7368622	0
P8	1.55797E+11	54:35.2	-3.351529891	-15.43329904	1.076500058	-0.260555059	26.80252457	169.7368622	0
P8	1.55797E+11	54:35.3	-3.256937809	-15.46256272	1.039499998	-0.309055865	26.80812454	170.2832184	0
P8	1.55797E+11	54:35.4	-3.159905636	-15.48168915	1.020500064	-0.378507078	26.81430244	170.2832184	0
P8	1.55797E+11	54:35.5	-3.058430759	-15.49088913	1.020500064	-0.430281132	26.81926346	170.2832184	0
P8	1.55797E+11	54:35.6	-2.954148946	-15.49634756	1.027500033	-0.434321344	26.82170486	170.2832184	0
P8	1.55797E+11	54:35.7	-2.851922251	-15.50287495	1.014500022	-0.384307742	26.82516098	170.2832184	0
P8	1.55797E+11	54:35.8	-2.754895067	-15.51338693	0.984500051	-0.2989344	26.83028793	170.7878265	0
P8	1.55797E+11	54:35.9	-2.659349841	-15.52854634	0.975500047	-0.209206715	26.83606529	170.7878265	0
P8	1.55797E+11	54:36.0	-2.559062905	-15.5458383	1.00150001	-0.139780298	26.84042931	170.7878265	0
P8	1.55797E+11	54:36.1	-2.455301251	-15.5668555	1.028499961	-0.093715161	26.84315872	170.7878265	0
P8	1.55797E+11	54:36.2	-2.355802983	-15.59486604	1.01849997	-0.059824072	26.8456974	170.7878265	0
P8	1.55797E+11	54:36.3	-2.26249936	-15.63005679	0.998500049	-0.029736524	26.85069275	171.2938538	0
P8	1.55797E+11	54:36.4	-2.16775365	-15.66963777	1.015500069	-0.000170388	26.85677719	171.2938538	0
P8	1.55797E+11	54:36.5	-2.067053123	-15.70876121	1.05250001	0.027886676	26.86268997	171.2938538	0
P8	1.55797E+11	54:36.6	-1.964482282	-15.74101487	1.057500005	0.050469089	26.86690903	171.2938538	0
P8	1.55797E+11	54:36.7	-1.862340197	-15.76127991	1.041499972	0.064619198	26.87052727	171.2938538	0
P8	1.55797E+11	54:36.8	-1.75964316	-15.77211305	1.034500003	0.069623448	26.87498093	171.816391	0
P8	1.55797E+11	54:36.9	-1.657890143	-15.77945025	1.025500059	0.063495331	26.88228035	171.816391	0
P8	1.55797E+11	54:37.0	-1.560493715	-15.78851295	0.999500096	0.042084694	26.88875008	171.816391	0
P8	1.55797E+11	54:37.1	-1.468375772	-15.80183442	0.966500044	0.002417837	26.89155197	171.816391	0
P8	1.55797E+11	54:37.2	-1.378247404	-15.81916067	0.948500097	-0.051837154	26.89459419	171.816391	0
P8	1.55797E+11	54:37.3	-1.289115904	-15.84165703	0.938500047	-0.10995549	26.89580154	171.816391	0
P8	1.55797E+11	54:37.4	-1.203668754	-15.87007378	0.916500092	-0.15832983	26.89904213	172.3809357	0
P8	1.55797E+11	54:37.5	-1.121786744	-15.9024728	0.895500064	-0.187359422	26.90380859	172.3809357	0
P8	1.55797E+11	54:37.6	-1.040998411	-15.93423205	0.880500078	-0.197533861	26.91032791	172.3809357	0
P8	1.55797E+11	54:37.7	-0.958985002	-15.96011295	0.870500088	-0.195380703	26.91539574	172.3809357	0
P8	1.55797E+11	54:37.8	-0.873255608	-15.97903684	0.874500036	-0.183540016	26.92062569	172.3809357	0
P8	1.55797E+11	54:37.9	-0.783374244	-15.99129275	0.888500094	-0.160308138	26.92502975	172.3809357	0
P8	1.55797E+11	54:38.0	-0.691377244	-15.99207455	0.89350009	-0.12612389	26.92900467	172.907547	0
P8	1.55797E+11	54:38.1	-0.601923647	-15.98214614	0.881500065	-0.086485259	26.93367195	172.907547	0
P8	1.55797E+11	54:38.2	-0.521301656	-15.97379585	0.832500041	-0.055315696	26.94182587	172.907547	0
P8	1.55797E+11	54:38.3	-0.449222656	-15.9746457	0.775500059	-0.049970925	26.94849586	172.907547	0
P8	1.55797E+11	54:38.4	-0.379319469	-15.98271265	0.749500036	-0.080507353	26.95252037	172.907547	0
P8	1.55797E+11	54:38.5	-0.308497997	-15.99588528	0.742500067	-0.140396878	26.95700264	172.907547	0
P8	1.55797E+11	54:38.6	-0.237841469	-16.01537501	0.737500072	-0.206061378	26.95855522	172.907547	0
P8	1.55797E+11	54:38.7	-0.168078933	-16.03897968	0.73150003	-0.249104112	26.96082115	173.4329376	0
P8	1.55797E+11	54:38.8	-0.099148886	-16.06079258	0.721500039	-0.252829134	26.96486855	173.4329376	0
P8	1.55797E+11	54:38.9	-0.033686308	-16.08095172	0.696500063	-0.222588718	26.97301292	173.4329376	0
P8	1.55797E+11	54:39.0	0.027430769	-16.09864986	0.663500071	-0.181449592	26.97786713	173.4329376	0
P8	1.55797E+11	54:39.1	0.08690853	-16.10476468	0.628500044	-0.155684367	26.98218727	173.4329376	0
P8	1.55797E+11	54:39.2	0.144616754	-16.09349191	0.598500073	-0.159389287	26.98473167	173.4329376	0
P8	1.55797E+11	54:39.3	0.199877904	-16.06741613	0.587500036	-0.1873319	26.98779297	173.4329376	0
P8	1.55797E+11	54:39.4	0.25332124	-16.03025765	0.59950006	-0.216934294	26.99271393	173.4329376	0
P8	1.55797E+11	54:39.5	0.30408499	-15.98634685	0.61650008	-0.22314173	26.99963951	173.4329376	0
P8	1.55797E+11	54:39.6	0.350277589	-15.94463728	0.602500081	-0.198021516	27.00397491	173.9598083	0
P8	1.55797E+11	54:39.7	0.392148214	-15.91321344	0.555500031	-0.154900223	27.00671959	173.9598083	0
P8	1.55797E+11	54:39.8	0.43417439	-15.89726115	0.502500057	-0.119943783	27.01044846	173.9598083	0
P8	1.55797E+11	54:39.9	0.480649869	-15.89339616	0.484500021	-0.114048295	27.01359367	173.9598083	0
P8	1.55797E+11	54:40.0	0.530706555	-15.88844071	0.497500002	-0.138725698	27.01508713	173.9598083	0
P8	1.55797E+11	54:40.1	0.582968258	-15.87888823	0.513500035	-0.173039138	27.01655197	173.9598083	0
P8	1.55797E+11	54:40.2	0.638656131	-15.86936167	0.53550005	-0.185184777	27.01810455	173.9598083	0
P8	1.55797E+11	54:40.3	0.69943194	-15.85611276	0.576500058	-0.150375634	27.02035713	173.9598083	0
P8	1.55797E+11	54:40.4	0.765079102	-15.83634464	0.627500057	-0.064484283	27.02360344	173.9598083	0
P8	1.55797E+11	54:40.5	0.832202608	-15.81391211	0.657500029	0.052015521	27.0273819	173.9598083	0
P8	1.55797E+11	54:40.6	0.898314045	-15.78751573	0.675500035	0.167237297	27.02969742	174.5299225	0
P8	1.55797E+11	54:40.7	0.960038253	-15.75513141	0.678500056	0.250307262	27.03125954	174.5299225	0
P8	1.55797E+11	54:40.8	1.013660202	-15.71996328	0.651500046	0.280598849	27.03255844	174.5299225	0
P8	1.55797E+11	54:40.9	1.059326326	-15.68516003	0.610500038	0.251175016	27.03490257	174.5299225	0
P8	1.55797E+11	54:41.0	1.099220266	-15.65106728	0.57250005	0.169242725	27.03750992	174.5299225	0
P8	1.55797E+11	54:41.1	1.135420509	-15.6182106	0.538500071	0.051974159	27.04110909	174.5299225	0
P8	1.55797E+11	54:41.2	1.170050367	-15.58788379	0.507500052	-0.076659992	27.04498482	174.5299225	0
P8	1.55797E+11	54:41.3	1.207605938	-15.55883607	0.50150007	-0.18631807	27.04699707	174.5299225	0
P8	1.55797E+11	54:41.4	1.251249208	-15.53466749	0.502500057	-0.253049046	27.04901314	174.5299225	0
P8	1.55797E+11	54:41.5	1.301452711	-15.52288315	0.497500002	-0.268557698	27.05010223	174.5299225	0
P8	1.55797E+11	54:41.6	1.357625693	-15.52414233	0.510500073	-0.238060355	27.05177307	175.0593872	0
P8	1.55797E+11	54:41.7	1.41590588	-15.53685618	0.529500067	-0.175213322	27.0538044	175.0593872	0
P8	1.55797E+11	54:41.8	1.471467861	-15.55977587	0.539500058	-0.098540492	27.05794907	175.0593872	0
P8	1.55797E+11	54:41.9	1.522015368	-15.58571029	0.53550005	-0.027750237	27.06331635	175.0593872	0
P8	1.55797E+11	54:42.0	1.568180055	-15.60669278	0.515500069	0.022115525	27.06647873	175.0593872	0
P8	1.55797E+11	54:42.1	1.611205892	-15.62249269	0.49150002	0.04099492	27.06836891	175.0593872	0
P8	1.55797E+11	54:42.2	1.653050254	-15.63213117	0.469500005	0.025582818	27.07011795	175.0593872	0
P8	1.55797E+11	54:42.3	1.698972397	-15.63126154	0.470500022	-0.014483647	27.07174873	175.0593872	0
P8	1.55797E+11	54:42.4	1.751742367	-15.62263882	0.502500057	-0.056276865	27.07266998	175.0593872	0
P8	1.55797E+11	54:42.5	1.80844677	-15.61070098	0.532500029	-0.07575731	27.07367134	175.0593872	0
P8	1.55797E+11	54:42.6	1.86595886	-15.59739599	0.549500048	-0.058571383	27.07491302	175.5729675	0
P8	1.55797E+11	54:42.7	1.922120271	-15.5900301	0.549500048	-0.008019881	27.07761192	175.5729675	0
P8	1.55797E+11	54:42.8	1.977466402	-15.59456758	0.547500074	0.054884084	27.08067894	175.5729675	0
P8	1.55797E+11	54:42.9	2.034845376	-15.60833171	0.567500055	0.10595575	27.08306122	175.5729675	0
P8	1.55797E+11	54:43.0	2.092884726	-15.6295953	0.585500062	0.131324887	27.08497047	175.5729675	0
P8	1.55797E+11	54:43.1	2.151399455	-15.65870239	0.611500025	0.135234728	27.08574677	175.5729675	0
P8	1.55797E+11	54:43.2	2.213578674	-15.69255478	0.655500054	0.136065379	27.0872364	175.5729675	0
P8	1.55797E+11	54:43.3	2.277553191	-15.72520576	0.679500043	0.149022818	27.08929634	175.5729675	0
P8	1.55797E+11	54:43.4	2.338350197	-15.75052701	0.659500062	0.171584785	27.09218788	175.5729675	0
P8	1.55797E+11	54:43.5	2.392782369	-15.76433269	0.603500068	0.182097793	27.09580994	176.1256104	0
P8	1.55797E+11	54:43.6	2.439661621	-15.76761956	0.534500062	0.150900096	27.09739304	176.1256104	0
P8	1.55797E+11	54:43.7	2.476444313	-15.76658557	0.452500015	0.057428896	27.09967232	176.1256104	0
P8	1.55797E+11	54:43.8	2.501205033	-15.76364638	0.353500009	-0.098450564	27.10151291	176.1256104	0
P8	1.55797E+11	54:43.9	2.515141303	-15.75821457	0.254500002	-0.294365555	27.1038475	176.1256104	0
P8	1.55797E+11	54:44.0	2.520524598	-15.75151162	0.167500004	-0.494494706	27.10616684	176.1256104	0
P8	1.55797E+11	54:44.1	2.520213265	-15.74307212	0.106500007	-0.662560046	27.10741234	176.1256104	0
P8	1.55797E+11	54:44.2	2.516971132	-15.73064476	0.100500003	-0.764518082	27.10857391	176.1256104	0
P8	1.55797E+11	54:44.3	2.512476003	-15.71461681	0.129500002	-0.776327968	27.10921478	176.1256104	0
P8	1.55797E+11	54:44.4	2.506572551	-15.69971514	0.140499994	-0.696729004	27.11008835	176.1256104	0
P8	1.55797E+11	54:44.5	2.500857085	-15.6906003	0.121500008	-0.549003065	27.11090851	176.1256104	0
P8	1.55797E+11	54:44.6	2.495253687	-15.68808765	0.093500003	-0.375008464	27.11203194	176.1256104	0
P8	1.55797E+11	54:44.7	2.486980953	-15.68984279	0.090500005	-0.219268799	27.11290932	176.1256104	0
P8	1.55797E+11	54:44.8	2.476319002	-15.6924505	0.103500009	-0.112752274	27.11365318	176.1256104	0
P8	1.55797E+11	54:44.9	2.464090011	-15.69417321	0.116500005	-0.059082657	27.11452675	176.1256104	0
P8	1.55797E+11	54:45.0	2.451529225	-15.69391903	0.123500004	-0.038448662	27.11557198	176.1256104	0
P8	1.55797E+11	54:45.1	2.440742105	-15.69050086	0.117500007	-0.026502144	27.11627388	176.1256104	0
P8	1.55797E+11	54:45.2	2.433860521	-15.68489518	0.098500006	-0.012329403	27.11701202	176.1256104	0
P8	1.55797E+11	54:45.3	2.433280202	-15.67788859	0.068500005	-0.002443729	27.11779213	176.1256104	0
P8	1.55797E+11	54:45.4	2.440725647	-15.66892023	0.066500001	-0.007067662	27.1183548	176.1256104	0
P8	1.55797E+11	54:45.5	2.45742767	-15.66093949	0.107500009	-0.024122568	27.11899376	176.1256104	0
P8	1.55797E+11	54:45.6	2.483482613	-15.65468726	0.177499995	-0.030840926	27.1202774	176.1256104	0
P8	1.55797E+11	54:45.7	2.516217006	-15.64654694	0.249500006	0.001987047	27.12170982	176.1256104	0
P8	1.55797E+11	54:45.8	2.552727704	-15.63945379	0.300500005	0.088555388	27.1238575	176.1256104	0
P8	1.55797E+11	54:45.9	2.591906919	-15.63726944	0.340499997	0.214734048	27.12571335	176.1256104	0
P8	1.55797E+11	54:46.0	2.631595342	-15.63863893	0.365500003	0.342955172	27.12668419	176.1256104	0
P8	1.55797E+11	54:46.1	2.66871705	-15.64215835	0.367500007	0.430708468	27.12745667	176.1256104	0
P8	1.55797E+11	54:46.2	2.69983084	-15.64736274	0.341500014	0.447062552	27.1284523	176.1256104	0
P8	1.55797E+11	54:46.3	2.724012412	-15.65214541	0.299500018	0.384673566	27.12953568	176.1256104	0
P8	1.55797E+11	54:46.4	2.7457876	-15.65100681	0.272500008	0.261497736	27.13096237	176.1256104	0
P8	1.55797E+11	54:46.5	2.768761994	-15.64051593	0.271500021	0.114182629	27.13194847	176.1256104	0
P8	1.55797E+11	54:46.6	2.79309752	-15.62161214	0.287499994	-0.016184146	27.13297844	176.1256104	0
P8	1.55797E+11	54:46.7	2.819987142	-15.59783635	0.316500008	-0.096407399	27.13388252	176.1256104	0
P8	1.55797E+11	54:46.8	2.850484997	-15.57354002	0.346500009	-0.110336587	27.13469315	176.1256104	0
P8	1.55797E+11	54:46.9	2.884995977	-15.54915633	0.378500015	-0.062094513	27.13802719	176.662796	0
P8	1.55797E+11	54:47.0	2.922817636	-15.52514875	0.408500016	0.026279965	27.14008331	176.662796	0
P8	1.55797E+11	54:47.1	2.960682218	-15.50283042	0.416500002	0.121444941	27.14149475	176.662796	0
P8	1.55797E+11	54:47.2	2.996953963	-15.48136971	0.416500002	0.19213894	27.14320755	176.662796	0
P8	1.55797E+11	54:47.3	3.03287533	-15.46407116	0.406500012	0.21919781	27.14461899	176.662796	0
P8	1.55797E+11	54:47.4	3.071818032	-15.45663701	0.4005	0.201348409	27.14626503	176.662796	0
P8	1.55797E+11	54:47.5	3.118096277	-15.45701078	0.432500005	0.157152981	27.14794922	176.662796	0
P8	1.55797E+11	54:47.6	3.172172839	-15.46142649	0.485500008	0.115324177	27.14998627	176.662796	0
P8	1.55797E+11	54:47.7	3.229495332	-15.4711084	0.522500038	0.100205615	27.15210915	176.662796	0
P8	1.55797E+11	54:47.8	3.285609341	-15.4839834	0.536500037	0.120683916	27.15616608	176.662796	0
P8	1.55797E+11	54:47.9	3.339535527	-15.49421348	0.537500024	0.165189326	27.16065025	176.662796	0
P8	1.55797E+11	54:48.0	3.392701156	-15.49864627	0.537500024	0.208314389	27.16311073	177.1730042	0
P8	1.55797E+11	54:48.1	3.446763439	-15.49749983	0.544500053	0.225473434	27.16538048	177.1730042	0
P8	1.55797E+11	54:48.2	3.501587084	-15.4912534	0.550500035	0.206762046	27.16706467	177.1730042	0
P8	1.55797E+11	54:48.3	3.555472337	-15.47891506	0.549500048	0.161018461	27.16796303	177.1730042	0
P8	1.55797E+11	54:48.4	3.608064463	-15.46079907	0.549500048	0.107502662	27.16898918	177.1730042	0
P8	1.55797E+11	54:48.5	3.659876447	-15.43948556	0.552500069	0.063552283	27.17019081	177.1730042	0
P8	1.55797E+11	54:48.6	3.709989793	-15.42010868	0.541500032	0.035428997	27.1749115	177.1730042	0
P8	1.55797E+11	54:48.7	3.757482813	-15.40932202	0.512500048	0.014551907	27.17850494	177.1730042	0
P8	1.55797E+11	54:48.8	3.802551823	-15.40846021	0.480500013	-0.012325051	27.18134689	177.1730042	0
P8	1.55797E+11	54:48.9	3.846636203	-15.41448773	0.461500019	-0.051116697	27.18345642	177.1730042	0
P8	1.55797E+11	54:49.0	3.891074097	-15.42553138	0.457500011	-0.096904285	27.18541527	177.676712	0
P8	1.55797E+11	54:49.1	3.937430806	-15.43878306	0.467500001	-0.135326251	27.18638229	177.676712	0
P8	1.55797E+11	54:49.2	3.989817775	-15.44939725	0.502500057	-0.146933272	27.18740273	177.676712	0
P8	1.55797E+11	54:49.3	4.053230466	-15.45490961	0.571500063	-0.113340393	27.18852043	177.676712	0
P8	1.55797E+11	54:49.4	4.126752277	-15.45655694	0.647500038	-0.026935287	27.18951607	177.676712	0
P8	1.55797E+11	54:49.5	4.203096589	-15.45728627	0.689500034	0.100765385	27.1918602	177.676712	0
P8	1.55797E+11	54:49.6	4.275104657	-15.45839029	0.688500047	0.237157077	27.19567299	177.676712	0
P8	1.55797E+11	54:49.7	4.338656252	-15.4587237	0.652500033	0.336643457	27.19903374	177.676712	0
P8	1.55797E+11	54:49.8	4.392690924	-15.45640937	0.597500026	0.358323961	27.20092773	178.1792755	0
P8	1.55797E+11	54:49.9	4.43665362	-15.45074556	0.526500046	0.282683015	27.20281792	178.1792755	0
P8	1.55797E+11	54:50.0	4.469537109	-15.44419593	0.439500004	0.118711241	27.20433617	178.1792755	0
P8	1.55797E+11	54:50.1	4.491252292	-15.43967603	0.341500014	-0.101504147	27.20576668	178.1792755	0
P8	1.55797E+11	54:50.2	4.503046297	-15.4383082	0.242500007	-0.335615069	27.20942307	178.1792755	0
P8	1.55797E+11	54:50.3	4.507653371	-15.43854605	0.156499997	-0.544645131	27.21273041	178.1792755	0
P8	1.55797E+11	54:50.4	4.508816633	-15.43884677	0.094500005	-0.701167464	27.21613693	178.1792755	0
P8	1.55797E+11	54:50.5	4.508136643	-15.44007377	0.047500003	-0.7924788	27.21813011	178.1792755	0
P8	1.55797E+11	54:50.6	4.505408484	-15.44253327	0.0125	-0.81685704	27.21917534	178.1792755	0
P8	1.55797E+11	54:50.7	4.500986723	-15.44569518	0.0305	-0.772646964	27.22058105	178.1792755	0
[truncated: 4,924 more rows]
