# Supplementary material for: Criterion Validity of Catapult ClearSky T6 Local Positioning System for Measuring Inter-Unit Distance
Source: Sensors (Basel). 2020 Jul 1;20(13):3693. doi: 10.3390/s20133693 (PMC7374308; doi:10.3390/s20133693)
Supplement: Supplementary file 1 [file sensors-20-03693-s001.zip › vicon_data/ma_circuit_p2.csv]

Name	Frame	X	Y	Z
P2	5	-13666.9	-3083.65	16604.2
P2	6	-13662	-3083.35	16603.1
P2	7	-13656.7	-3083.22	16602.4
P2	8	-13651.6	-3083.06	16601.1
P2	9	-13646.5	-3082.83	16599.7
P2	10	-13641.2	-3082.53	16598.7
P2	11	-13635.7	-3082.1	16597.6
P2	12	-13630.3	-3081.27	16596.1
P2	13	-13624.6	-3080.54	16595.3
P2	14	-13618.7	-3079.49	16594.1
P2	15	-13612.6	-3078.45	16593.1
P2	16	-13606.5	-3077.14	16591.6
P2	17	-13600.1	-3075.92	16590.2
P2	18	-13593.8	-3074.57	16588.8
P2	19	-13587.4	-3073.2	16587.8
P2	20	-13581	-3071.64	16586.5
P2	21	-13574.2	-3070.06	16585.2
P2	22	-13567.3	-3068.23	16584.6
P2	23	-13560.1	-3066.44	16584.1
P2	24	-13552.9	-3064.35	16582.8
P2	25	-13545.3	-3062.48	16582.3
P2	26	-13528.3	-3068.51	16606.6
P2	27	-13520.2	-3066.54	16606.4
P2	28	-13512.1	-3064.73	16605.9
P2	29	-13503.9	-3062.56	16605.4
P2	30	-13495.9	-3060.66	16604.6
P2	31	-13486	-3058.93	16607.7
P2	32	-13478.7	-3055.42	16603.1
P2	33	-13469	-3053.88	16604.8
P2	34	-13460	-3051.6	16603.5
P2	35	-13451.1	-3049.24	16601.3
P2	36	-13450.5	-3039.33	16575.3
P2	37	-13440.7	-3037.77	16574.3
P2	38	-13430.6	-3036.66	16573.3
P2	39	-13420.3	-3035.82	16572.1
P2	40	-13409.8	-3035.19	16570.9
P2	41	-13399.1	-3034.91	16569.7
P2	42	-13388.5	-3034.88	16568.3
P2	43	-13377.7	-3035.21	16566.9
P2	44	-13367	-3035.71	16564.8
P2	45	-13356.2	-3036.77	16563.2
P2	46	-13345.4	-3038.14	16561.7
P2	47	-13334.7	-3040.02	16560.2
P2	48	-13324.1	-3041.77	16558.2
P2	49	-13313.7	-3043.36	16555.8
P2	50	-13303.1	-3045.55	16555
P2	51	-13292.8	-3047.45	16552.8
P2	52	-13282.4	-3049.77	16551.2
P2	53	-13272.1	-3052	16548.8
P2	54	-13261.9	-3054.62	16546.2
P2	55	-13251.6	-3057.04	16544.1
P2	56	-13241.5	-3059.17	16542
P2	57	-13231.5	-3060.84	16539.6
P2	58	-13221	-3062.8	16538.4
P2	59	-13210.6	-3064.62	16536.7
P2	60	-13199.9	-3066.05	16534
P2	61	-13189.2	-3067.75	16532.6
P2	62	-13178.4	-3069.06	16531.2
P2	63	-13167.7	-3070.42	16529.9
P2	64	-13156.8	-3071.7	16529
P2	65	-13145.8	-3072.64	16528.4
P2	66	-13134.4	-3072.99	16525.9
P2	67	-13122.1	-3072.77	16521.9
P2	68	-13110.3	-3071.93	16516.2
P2	69	-13097.9	-3071.22	16512
P2	70	-13085.3	-3070.05	16507.3
P2	71	-13072.3	-3068.62	16502.7
P2	72	-13059.4	-3066.79	16498.1
P2	73	-13046.3	-3064.85	16493
P2	74	-13033.2	-3062.26	16487.5
P2	75	-13021	-3061.27	16486.9
P2	76	-13009.2	-3059.65	16485.2
P2	77	-12996.6	-3058.59	16485.9
P2	78	-12984.1	-3056.86	16486.1
P2	79	-12971.8	-3055.04	16486
P2	80	-12958.7	-3052.58	16485.1
P2	81	-12947.8	-3052.03	16490.9
P2	82	-12936.7	-3051.53	16497.3
P2	83	-12925.1	-3051.04	16503.3
P2	84	-12913.5	-3050.36	16508.9
P2	85	-12885.3	-3064.73	16560.6
P2	86	-12871.6	-3062.95	16562.4
P2	87	-12858.8	-3060.27	16560.2
P2	88	-12845.2	-3058.88	16562.1
P2	89	-12832.2	-3056.68	16560.6
P2	90	-12819.4	-3054.41	16559.6
P2	91	-12806.3	-3052.97	16559.4
P2	92	-12792.6	-3051.82	16559.2
P2	93	-12778.5	-3051.2	16560.1
P2	94	-12763.4	-3052.05	16566.5
P2	95	-12748.5	-3052.21	16570.6
P2	96	-12734.2	-3052.55	16573.1
P2	97	-12720.2	-3052.88	16574.6
P2	98	-12707.7	-3052.1	16570.3
P2	99	-12693.4	-3053.66	16573
P2	100	-12680.3	-3055.1	16570
P2	101	-12663.5	-3061.99	16580.4
P2	102	-12650	-3065.29	16579.4
P2	103	-12636.2	-3069.82	16580
P2	104	-12623.1	-3073.78	16577.9
P2	105	-12610.8	-3076.9	16572.8
P2	106	-12599.4	-3079.07	16565.1
P2	107	-12588.5	-3080.42	16555.4
P2	108	-12577.8	-3081.23	16544.9
P2	109	-12566.5	-3082.58	16536.4
P2	110	-12553.2	-3086.02	16536.3
P2	111	-12546.8	-3079.67	16506.8
P2	112	-12526.3	-3092.55	16535.6
P2	113	-12512.9	-3095.85	16535.2
P2	114	-12499.3	-3098.48	16535.1
P2	115	-12486.3	-3100.88	16534.8
P2	116	-12473.1	-3102.55	16534.3
P2	117	-12459.9	-3103.86	16533.6
P2	118	-12446.5	-3105.03	16533.2
P2	119	-12433.3	-3105.71	16533
P2	120	-12420	-3106.24	16533.8
P2	121	-12406.6	-3106.11	16534
P2	122	-12393	-3105.42	16534.3
P2	123	-12379.4	-3104.35	16534.5
P2	124	-12365.6	-3103.19	16535
P2	125	-12351.7	-3102.39	16535.7
P2	126	-12338	-3101.32	16535.4
P2	127	-12324.2	-3099.83	16535.4
P2	128	-12310.3	-3098.54	16535.5
P2	129	-12296.6	-3097	16535.3
P2	130	-12282.9	-3095.25	16535.4
P2	131	-12269.1	-3093.26	16535.8
P2	132	-12255.3	-3091.22	16536.7
P2	133	-12241.3	-3088.85	16537.5
P2	134	-12227.1	-3086.69	16538.2
P2	135	-12213.4	-3084.23	16538.5
P2	136	-12199.4	-3081.91	16539
P2	137	-12185.7	-3079.73	16539.5
P2	138	-12171.7	-3077.33	16540.3
P2	139	-12157.5	-3075.12	16540.8
P2	140	-12143.3	-3073.02	16541.3
P2	141	-12129.4	-3070.58	16540.1
P2	142	-12115.4	-3068.17	16538.1
P2	143	-12101.5	-3065.75	16535
P2	144	-12087.8	-3063.43	16531
P2	145	-12074.1	-3061.35	16526.3
P2	146	-12060.5	-3059.67	16521.4
P2	147	-12046.8	-3058.54	16516.5
P2	148	-12033.1	-3058.08	16512.1
P2	149	-12019.3	-3058.42	16508.4
P2	150	-12005.4	-3059.61	16505.4
P2	151	-11991.4	-3061.51	16503.7
P2	152	-11977.6	-3064.43	16502.2
P2	153	-11963.7	-3067.64	16501.2
P2	154	-11950.1	-3071.71	16500.5
P2	155	-11936.7	-3074.95	16498.4
P2	156	-11923	-3079.36	16498.8
P2	157	-11909.6	-3082.97	16496.9
P2	158	-11896.2	-3086.86	16496.3
P2	159	-11883	-3089.93	16494.3
P2	160	-11869.7	-3093.03	16492.6
P2	161	-11856.3	-3096.48	16492.1
P2	162	-11843.1	-3099.09	16490.3
P2	163	-11829.7	-3101.98	16490.4
P2	164	-11816.3	-3104.51	16489.5
P2	165	-11803.1	-3106.06	16487.3
P2	166	-11789.5	-3107.7	16486.7
P2	167	-11776	-3109.11	16487
P2	168	-11762.3	-3109.75	16486.9
P2	169	-11748.8	-3110.4	16485.8
P2	170	-11735.1	-3110.66	16486.2
P2	171	-11721.2	-3110.84	16486.2
P2	172	-11707.4	-3110.77	16486.4
P2	173	-11693.4	-3110.19	16485.7
P2	174	-11679.1	-3110.39	16485.9
P2	175	-11664.8	-3109.74	16485.7
P2	176	-11650.6	-3109.36	16485.5
P2	177	-11636.1	-3108.84	16486.7
P2	178	-11621.9	-3108.34	16486.8
P2	179	-11607.5	-3107.58	16487.3
P2	180	-11593.2	-3106.45	16487.7
P2	181	-11578.9	-3105.29	16489.3
P2	182	-11564.6	-3103.52	16489.4
P2	183	-11550.1	-3101.93	16491.6
P2	184	-11535.5	-3100.54	16492.8
P2	185	-11520.8	-3098.85	16495
P2	186	-11506.1	-3097.06	16496.3
P2	187	-11491.6	-3095.27	16497.9
P2	188	-11476.7	-3093.94	16501.8
P2	189	-11462	-3092.7	16503.4
P2	190	-11447.2	-3091.57	16506.8
P2	191	-11432.5	-3090.62	16508.5
P2	192	-11417.5	-3090.01	16510
P2	193	-11402.8	-3088.74	16510
P2	194	-11387.7	-3089.19	16514.3
P2	195	-11372.8	-3088.96	16516.5
P2	196	-11357.8	-3089.64	16519
P2	197	-11342.7	-3090.93	16522.5
P2	198	-11327.9	-3091.66	16524.2
P2	199	-11312.5	-3093.89	16528
P2	200	-11297.4	-3096.11	16530.8
P2	201	-11283.8	-3097.22	16527.8
P2	202	-11269.8	-3097.09	16522.5
P2	203	-11254.2	-3104	16530.2
P2	204	-11238.9	-3114.32	16544.3
P2	205	-11225.2	-3113.46	16539.2
P2	206	-11211.1	-3116.78	16539.3
P2	207	-11192.4	-3134.96	16573.6
P2	208	-11180.7	-3134.42	16574.7
P2	209	-11166.6	-3138.47	16578
P2	210	-11152.6	-3142.39	16579.9
P2	211	-11138.5	-3146.45	16581.1
P2	212	-11124.8	-3150.02	16582.3
P2	213	-11110.8	-3153.95	16583.4
P2	214	-11096.5	-3157.65	16584.7
P2	215	-11082.5	-3161.4	16586.4
P2	216	-11068.6	-3164.54	16587.5
P2	217	-11054.8	-3167.33	16589.1
P2	218	-11040.6	-3169.65	16590.9
P2	219	-11026.6	-3171.65	16592.1
P2	220	-11012.6	-3173.04	16594.4
P2	221	-10998	-3174.48	16596.3
P2	222	-10983.5	-3175.67	16598.4
P2	223	-10969.3	-3175.99	16600.5
P2	224	-10954.3	-3176.72	16602.5
P2	225	-10939.7	-3176.6	16604.6
P2	226	-10925	-3176.47	16606.8
P2	227	-10910	-3176.11	16609.1
P2	228	-10895.3	-3175.3	16610.9
P2	229	-10880.3	-3174.37	16612.7
P2	230	-10865.4	-3173.13	16614.8
P2	231	-10850.5	-3171.39	16616.8
P2	232	-10835.6	-3169.14	16618.8
P2	233	-10821	-3166.61	16620.5
P2	234	-10806.1	-3163.94	16622.5
P2	235	-10791.4	-3161	16624.2
P2	236	-10776.4	-3158.13	16626
P2	237	-10761.2	-3155.49	16627.4
P2	238	-10746.1	-3152.81	16628.2
P2	239	-10731.1	-3150.42	16629.1
P2	240	-10715.7	-3149.05	16630.2
P2	241	-10700.7	-3147.59	16630.9
P2	242	-10685.5	-3146.42	16631.6
P2	243	-10670.1	-3145.38	16632.1
P2	244	-10655.1	-3144.43	16632.6
P2	245	-10639.6	-3143.96	16632.8
P2	246	-10624.3	-3144.09	16632.7
P2	247	-10609	-3144.55	16632.5
P2	248	-10594	-3144.87	16632.3
P2	249	-10578.9	-3145.65	16631.5
P2	250	-10564	-3146.73	16631
P2	251	-10549.3	-3148.62	16630.3
P2	252	-10534.9	-3151.39	16629.8
P2	253	-10520.5	-3154.53	16629.6
P2	254	-10506.3	-3158.16	16629.4
P2	255	-10492.2	-3161.65	16628.8
P2	256	-10478.1	-3165.5	16629
P2	257	-10464.1	-3169.42	16628.5
P2	258	-10450.3	-3173.51	16627.6
P2	259	-10436.4	-3177.54	16626.8
P2	260	-10422.5	-3181.34	16626
P2	261	-10408.6	-3185.22	16625.5
P2	262	-10394.8	-3188.69	16624.4
P2	263	-10381	-3192.15	16624.2
P2	264	-10366.9	-3195.2	16623.7
P2	265	-10352.8	-3197.83	16623.5
P2	266	-10338.7	-3200.33	16623
P2	267	-10324.4	-3202.1	16622.3
P2	268	-10310	-3203.52	16621.5
P2	269	-10295.6	-3204.8	16620.9
P2	270	-10281.2	-3205.58	16620.5
P2	271	-10266.8	-3206.22	16621
P2	272	-10252.3	-3206.02	16621.1
P2	273	-10237.7	-3205.61	16621.1
P2	274	-10222.9	-3204.65	16621.2
P2	275	-10208.1	-3203.59	16621.5
P2	276	-10193.1	-3202.89	16622
P2	277	-10177.9	-3201.68	16622.2
P2	278	-10162.8	-3200.79	16623.3
P2	279	-10147.8	-3199.24	16623.8
P2	280	-10132.7	-3198.2	16625.1
P2	281	-10117.6	-3196.32	16626.3
P2	282	-10102.5	-3194.8	16627.8
P2	283	-10087.1	-3193.06	16629.2
P2	284	-10071.9	-3191.39	16630.8
P2	285	-10056.7	-3189.82	16633.7
P2	286	-10041.6	-3188.19	16636.7
P2	287	-10026.4	-3186.68	16639.7
P2	288	-10011.3	-3185.07	16642.5
P2	289	-9996.3	-3183.79	16646.3
P2	290	-9981.02	-3182.47	16648.9
P2	291	-9965.66	-3181.53	16651.8
P2	292	-9950.24	-3181.05	16655
P2	293	-9934.78	-3181.06	16658.5
P2	294	-9919.29	-3181.48	16662.2
P2	295	-9903.73	-3182.18	16665.6
P2	296	-9888.09	-3183.01	16668.6
P2	297	-9872.37	-3183.97	16670.8
P2	298	-9856.64	-3185.12	16672.9
P2	299	-9841.02	-3186.74	16675
P2	300	-9825.72	-3189.16	16678.6
P2	301	-9811.34	-3189.08	16674.3
P2	302	-9795.46	-3196.06	16683
P2	303	-9780.25	-3198.53	16681.5
P2	304	-9766.02	-3201.56	16683.2
P2	305	-9751.88	-3204.7	16685
P2	306	-9737.87	-3208.1	16686.8
P2	307	-9724.13	-3211.42	16687.8
P2	308	-9710.44	-3214.89	16689.1
P2	309	-9696.89	-3218.52	16690
P2	310	-9683.18	-3222.19	16691
P2	311	-9669.34	-3225.92	16691.6
P2	312	-9655.25	-3229.78	16692.4
P2	313	-9640.89	-3233.65	16693.1
P2	314	-9626.18	-3237.48	16693.8
P2	315	-9611.37	-3241.15	16694.5
P2	316	-9596.52	-3244.64	16695.1
P2	317	-9581.45	-3247.83	16696
P2	318	-9566.48	-3250.85	16697.1
P2	319	-9551.35	-3253.57	16698.3
P2	320	-9536.24	-3255.86	16699.4
P2	321	-9521.18	-3257.81	16700.7
P2	322	-9506.06	-3259.32	16702.1
P2	323	-9491.96	-3260.91	16705.6
P2	324	-9478.03	-3261.27	16709.1
P2	325	-9463.23	-3262.05	16712.4
P2	326	-9448.92	-3261.98	16715.9
P2	327	-9434.47	-3261.89	16719.4
P2	328	-9419.78	-3261.58	16723.2
P2	329	-9405.27	-3260.81	16726.3
P2	330	-9389.61	-3258.5	16724.6
P2	331	-9373.69	-3256.46	16723
P2	332	-9358.75	-3255.12	16727
P2	333	-9343.94	-3253.89	16728.7
P2	334	-9328.57	-3251.51	16730.7
P2	335	-9313.08	-3248.97	16732.7
P2	336	-9297.83	-3246.37	16734.5
P2	337	-9282.56	-3243.78	16736.3
P2	338	-9266.96	-3241.69	16737.4
P2	339	-9251.26	-3239.87	16738.3
P2	340	-9235.29	-3238.33	16739.3
P2	341	-9219.18	-3237.06	16739.9
P2	342	-9202.77	-3235.89	16740.2
P2	343	-9186.42	-3235.09	16740.3
P2	344	-9170.23	-3234.63	16740.1
P2	345	-9154.32	-3234.56	16739.8
P2	346	-9138.25	-3234.82	16739.6
P2	347	-9122.2	-3235.46	16738.8
P2	348	-9106.19	-3236.24	16737.8
P2	349	-9090.21	-3237.38	16737.1
P2	350	-9074.22	-3238.77	16736.3
P2	351	-9058.41	-3240.53	16735.8
P2	352	-9042.51	-3242.66	16735.5
P2	353	-9026.77	-3245.12	16735.1
P2	354	-9011.26	-3247.88	16734.6
P2	355	-8995.99	-3251.06	16734.6
P2	356	-8980.99	-3254.43	16734.5
P2	357	-8966.58	-3258	16734.1
P2	358	-8952.68	-3261.67	16733.5
P2	359	-8938.94	-3265.62	16733.4
P2	360	-8925.5	-3269.59	16733
P2	361	-8912.13	-3273.56	16732.9
P2	362	-8898.83	-3277.66	16732.6
P2	363	-8885.35	-3281.56	16732.1
P2	364	-8871.82	-3285.3	16731.8
P2	365	-8858.17	-3288.85	16731.4
P2	366	-8844.38	-3292.11	16730.9
P2	367	-8830.44	-3294.97	16730.5
P2	368	-8816.35	-3297.53	16730.3
P2	369	-8802.14	-3299.64	16729.7
P2	370	-8787.88	-3301.47	16729.9
P2	371	-8773.47	-3302.68	16729.7
P2	372	-8758.99	-3303.52	16729.4
P2	373	-8744.3	-3303.9	16729.6
P2	374	-8729.42	-3303.78	16729.6
P2	375	-8714.43	-3303.41	16730.1
P2	376	-8699.31	-3302.57	16730.6
P2	377	-8684.02	-3301.35	16731
P2	378	-8668.59	-3299.93	16732
P2	379	-8652.95	-3298.19	16732.8
P2	380	-8637.17	-3296.15	16733.8
P2	381	-8621.41	-3293.91	16734.7
P2	382	-8605.61	-3291.55	16735.8
P2	383	-8589.9	-3288.9	16737.1
P2	384	-8574.17	-3286.25	16738.6
P2	385	-8558.37	-3283.49	16740.3
P2	386	-8542.72	-3280.65	16741.9
P2	387	-8527.21	-3277.96	16743.9
P2	388	-8511.8	-3275.35	16745.6
P2	389	-8496.43	-3273.05	16747.6
P2	390	-8481.14	-3271.07	16749.7
P2	391	-8465.82	-3269.49	16751.6
P2	392	-8450.43	-3268.28	16753.6
P2	393	-8435.14	-3267.58	16755.8
P2	394	-8419.71	-3267.4	16758.1
P2	395	-8404.29	-3267.55	16760.3
P2	396	-8389.02	-3268.02	16762.4
P2	397	-8373.69	-3268.67	16764.4
P2	398	-8358.46	-3269.63	16766.5
P2	399	-8343.14	-3270.72	16768.4
P2	400	-8327.64	-3272.08	16770.6
P2	401	-8312	-3273.67	16772.4
P2	402	-8296.08	-3275.37	16773.8
P2	403	-8280.08	-3277.53	16775.2
P2	404	-8263.95	-3280.02	16775.8
P2	405	-8249.22	-3283.19	16774.7
P2	406	-8234.45	-3286.41	16773.6
P2	407	-8220.16	-3289.75	16772.8
P2	408	-8205.83	-3293.14	16772
P2	409	-8191.53	-3296.82	16771.9
P2	410	-8177.27	-3300.41	16771.6
P2	411	-8163.03	-3304.11	16771.3
P2	412	-8148.72	-3307.84	16771
P2	413	-8134.63	-3311.43	16770.3
P2	414	-8120.66	-3315.01	16770
P2	415	-8106.68	-3318.4	16769.7
P2	416	-8092.89	-3321.48	16769.9
P2	417	-8079.07	-3324.19	16770.1
P2	418	-8065.23	-3326.61	16770.7
P2	419	-8051.31	-3328.63	16770.9
P2	420	-8037.36	-3330.5	16771.4
P2	421	-8023.25	-3332.06	16772.1
P2	422	-8009.06	-3333.22	16772.7
P2	423	-7994.87	-3333.92	16773
P2	424	-7980.54	-3334.33	16773.6
P2	425	-7966.21	-3334.21	16773.5
P2	426	-7951.89	-3333.99	16774.1
P2	427	-7937.4	-3333.35	16774.2
P2	428	-7922.78	-3332.48	16774.3
P2	429	-7908.17	-3331.35	16774.2
P2	430	-7893.55	-3329.97	16774.2
P2	431	-7878.95	-3328.32	16774.2
P2	432	-7864.2	-3326.09	16774.1
P2	433	-7849.55	-3323.6	16774.3
P2	434	-7834.94	-3320.8	16774.9
P2	435	-7820.13	-3317.78	16775
P2	436	-7805.29	-3314.83	16775.5
P2	437	-7790.25	-3311.9	16775.5
P2	438	-7775.08	-3309.06	16775.6
P2	439	-7759.9	-3306.37	16775
P2	440	-7744.49	-3303.81	16774.2
P2	441	-7728.97	-3301.67	16773.3
P2	442	-7713.18	-3299.81	16772.4
P2	443	-7697.27	-3298.2	16771.8
P2	444	-7681.31	-3297.02	16771.4
P2	445	-7665.07	-3295.66	16770.3
P2	446	-7648.79	-3294.41	16769.4
P2	447	-7632.38	-3293.54	16767.7
P2	448	-7615.85	-3293.26	16766.2
P2	449	-7599.35	-3293.38	16764.3
P2	450	-7582.95	-3293.52	16762.8
P2	451	-7566.76	-3293.57	16761.3
P2	452	-7550.73	-3293.79	16759.7
P2	453	-7534.78	-3294.55	16757.6
P2	454	-7519.04	-3296.54	16756.1
P2	455	-7503.29	-3299.53	16754
P2	456	-7487.66	-3303.34	16752.2
P2	457	-7472.55	-3307.22	16750.3
P2	458	-7457.63	-3310.66	16748.6
P2	459	-7443.03	-3313.66	16746.5
P2	460	-7428.55	-3316.77	16744.2
P2	461	-7414.07	-3320.16	16742
P2	462	-7399.63	-3323.63	16739.5
P2	463	-7385.3	-3327	16737.2
P2	464	-7371.17	-3330.25	16735.3
P2	465	-7356.99	-3333.35	16732.6
P2	466	-7342.86	-3336.45	16730.5
P2	467	-7328.78	-3339.12	16727.8
P2	468	-7314.74	-3341.78	16725.6
P2	469	-7300.73	-3343.72	16722.9
P2	470	-7286.54	-3345.15	16720.5
P2	471	-7272.34	-3346.14	16717.8
P2	472	-7258.06	-3346.72	16715.9
P2	473	-7243.62	-3346.74	16713.7
P2	474	-7229.14	-3346.47	16712
P2	475	-7214.44	-3345.71	16710.8
P2	476	-7199.59	-3344.89	16710
P2	477	-7184.67	-3344.05	16709.9
P2	478	-7169.65	-3342.87	16709.6
P2	479	-7154.45	-3341.27	16709.4
P2	480	-7139.32	-3339.57	16709.6
P2	481	-7124.2	-3337.67	16710
P2	482	-7109.01	-3335.66	16710.7
P2	483	-7093.85	-3333.23	16711.2
P2	484	-7078.51	-3330.99	16712.2
P2	485	-7063.27	-3328.53	16713.4
P2	486	-7047.79	-3326.29	16715.2
P2	487	-7032.28	-3323.8	16716.6
P2	488	-7016.68	-3321.64	16718.5
P2	489	-7000.83	-3319.71	16720.4
P2	490	-6984.89	-3317.88	16722
P2	491	-6968.85	-3316.37	16723.2
P2	492	-6952.5	-3315.2	16724.2
P2	493	-6933.89	-3314.49	16722.8
P2	494	-6915.14	-3314.29	16721.6
P2	495	-6896.39	-3314.42	16720.2
P2	496	-6876.99	-3314.64	16718.7
P2	497	-6857.4	-3315.43	16716.9
P2	498	-6837.75	-3316.37	16715.5
P2	499	-6818.47	-3317.55	16713.3
P2	500	-6798.98	-3319.8	16710.1
P2	501	-6779.88	-3322.38	16707.7
P2	502	-6761.43	-3324.67	16704.1
P2	503	-6743.49	-3328.52	16702.6
P2	504	-6725.93	-3334.28	16701.1
P2	505	-6708.56	-3339.05	16699
P2	506	-6691.58	-3344.62	16696.7
P2	507	-6674.79	-3349.2	16693.8
P2	508	-6658.04	-3353.08	16691.5
P2	509	-6641.33	-3356.05	16687.5
P2	510	-6624.89	-3359.01	16685
P2	511	-6608.36	-3361.31	16681
P2	512	-6592.16	-3364.14	16678.1
P2	513	-6576.26	-3368.03	16675.9
P2	514	-6560.39	-3371	16672
P2	515	-6545.01	-3375.32	16670.1
P2	516	-6529.65	-3378.72	16666.7
P2	517	-6514.37	-3382.64	16665
P2	518	-6499.24	-3386.37	16663.8
P2	519	-6483.67	-3387.74	16661
P2	520	-6468.42	-3389.64	16659.5
P2	521	-6453.47	-3392.59	16658.6
P2	522	-6438.04	-3393.84	16655.8
P2	523	-6422.85	-3394.47	16654.8
P2	524	-6406.51	-3394.33	16653.4
P2	525	-6386.94	-3393.92	16650.8
P2	526	-6364.9	-3391.61	16649.5
P2	527	-6352.44	-3390.24	16647.4
P2	528	-6339.56	-3388.21	16646.2
P2	529	-6326.15	-3386.42	16645.5
P2	530	-6312.83	-3384.34	16644.9
P2	531	-6299.64	-3381.22	16642.1
P2	532	-6285.99	-3378.75	16642
P2	533	-6272.39	-3376.02	16640.5
P2	534	-6258.31	-3373.94	16640.3
P2	535	-6243.51	-3372.29	16639.7
P2	536	-6224.67	-3370.16	16636.3
P2	537	-6207.91	-3368.04	16634.3
P2	538	-6192.87	-3365.84	16633
P2	539	-6177.24	-3363.34	16631.2
P2	540	-6161.45	-3361.48	16630.2
P2	541	-6145.4	-3359.91	16629.7
P2	542	-6128.75	-3358.25	16628.4
P2	543	-6111.48	-3356.69	16627
P2	544	-6093.74	-3355.09	16624.8
P2	545	-6075.43	-3354.03	16622
P2	546	-6062.71	-3348.49	16602.9
P2	547	-6050.04	-3343.11	16583.6
P2	548	-6037.39	-3338.08	16564.7
P2	549	-6024.74	-3333.3	16545.6
P2	550	-6012.26	-3328.88	16526.9
P2	551	-5999.69	-3324.85	16508.3
P2	552	-5987.3	-3321.14	16489.6
P2	553	-5975.12	-3317.72	16470.9
P2	554	-5963.37	-3314.61	16452.5
P2	555	-5951.8	-3311.82	16434.1
P2	556	-5940.44	-3309.33	16415.6
P2	557	-5918.15	-3307.43	16412
P2	558	-5896.72	-3305.21	16407.9
P2	559	-5884.6	-3302.94	16405.1
P2	560	-5867.27	-3300.55	16404.1
P2	561	-5846.55	-3298.1	16402.4
P2	562	-5824.32	-3293.73	16401.5
P2	563	-5804.89	-3289.86	16401.1
P2	564	-5781.89	-3286.59	16400.6
P2	565	-5771.99	-3284.15	16401.8
P2	566	-5744.23	-3285.13	16398.6
P2	567	-5721.94	-3288.12	16411.5
P2	568	-5699.44	-3290.31	16423.9
P2	569	-5677.21	-3291.51	16436.2
P2	570	-5654.86	-3292.14	16448.2
P2	571	-5632.75	-3291.88	16460.6
P2	572	-5610.49	-3290.79	16472.4
P2	573	-5588.92	-3289.17	16485.2
P2	574	-5567.21	-3288.37	16498.2
P2	575	-5545.3	-3286.77	16510.7
P2	576	-5523.65	-3284.19	16523.1
P2	577	-5501.88	-3281.03	16535.2
P2	578	-5480.36	-3276.98	16547.7
P2	579	-5458.69	-3272.1	16559.6
P2	580	-5437.7	-3266.7	16572.5
P2	581	-5414.59	-3269.76	16583.3
P2	582	-5391.52	-3272.4	16593.7
P2	583	-5368.85	-3274.28	16604.9
P2	584	-5346.06	-3276.39	16616.4
P2	585	-5322.4	-3280.07	16627.4
P2	586	-5298.51	-3286.02	16638.9
P2	587	-5274.28	-3293.05	16648.8
P2	588	-5250.57	-3301.57	16659.1
P2	589	-5226.7	-3310.73	16668.2
P2	590	-5202.69	-3320.79	16678.1
P2	591	-5178.43	-3331.8	16688.2
P2	592	-5153.93	-3343.26	16699.2
P2	593	-5129.06	-3354.79	16709.6
P2	594	-5104.9	-3366	16721.6
P2	595	-5080.6	-3376.83	16734.1
P2	596	-5055.87	-3386.91	16744.5
P2	597	-5030.97	-3396.35	16755.2
P2	598	-5003.37	-3389.65	16731
P2	599	-4975.84	-3382.88	16706
P2	600	-4946.98	-3376.76	16679.2
P2	601	-4925.6	-3375.83	16681.4
P2	602	-4904.12	-3375.14	16684
P2	603	-4881.76	-3376.02	16686
P2	604	-4859.17	-3379.16	16688.6
P2	605	-4836.24	-3383.39	16689.6
P2	606	-4813.83	-3389.1	16690.8
P2	607	-4790.07	-3395.43	16691.8
P2	608	-4765.99	-3402.79	16690.7
P2	609	-4741.5	-3410.86	16689.2
P2	610	-4716.9	-3419.63	16688.7
P2	611	-4692.19	-3428.08	16687.9
P2	612	-4667.25	-3436.01	16687.1
P2	613	-4642.53	-3443.58	16686.4
P2	614	-4618.08	-3449.79	16686
P2	615	-4593.74	-3455	16685.9
P2	616	-4569.68	-3459.1	16685.7
P2	617	-4545.76	-3462.06	16685.8
P2	618	-4521.87	-3463.87	16685.6
P2	619	-4498.2	-3464.8	16686.5
P2	620	-4474.73	-3464.44	16687.4
P2	621	-4451.06	-3463.28	16687.8
P2	622	-4427.65	-3461.13	16688.2
P2	623	-4404.13	-3458.41	16688.2
P2	624	-4380.85	-3454.8	16688.7
P2	625	-4357.42	-3450.36	16688.4
P2	626	-4334.67	-3445.39	16689.3
P2	627	-4311.94	-3438.9	16689.5
P2	628	-4289.56	-3431.16	16689.8
P2	629	-4267.58	-3422.43	16690.9
P2	630	-4245.68	-3413.14	16692.3
P2	631	-4222.95	-3404.96	16692.9
P2	632	-4199.45	-3400.78	16693.4
P2	633	-4175.24	-3399.46	16692.9
P2	634	-4150.96	-3399.18	16691.7
P2	635	-4126.71	-3398.46	16690.2
P2	636	-4102.86	-3396.99	16689.4
P2	637	-4078.9	-3395.75	16689
P2	638	-4054.07	-3396.08	16688
P2	639	-4029.01	-3398.68	16687.6
P2	640	-4003.6	-3402.36	16685.5
P2	641	-3978.72	-3407.53	16683.8
P2	642	-3953.68	-3413.33	16680.9
P2	643	-3928.49	-3420.05	16678.9
P2	644	-3903.05	-3427.71	16677.1
P2	645	-3877.38	-3435.81	16676.1
P2	646	-3851.34	-3444	16674.5
P2	647	-3826	-3451.85	16674.5
P2	648	-3800.54	-3459.33	16675.2
P2	649	-3774.63	-3466.06	16673.5
P2	650	-3748.56	-3472.16	16672.3
P2	651	-3723.37	-3477.5	16671.2
P2	652	-3698.29	-3482.15	16670.5
P2	653	-3673.2	-3485.68	16669.7
P2	654	-3648.11	-3488.36	16669.6
P2	655	-3622.78	-3490.04	16669.6
P2	656	-3596.67	-3490.54	16669.7
P2	657	-3570.05	-3490.02	16670.6
P2	658	-3542.75	-3488.29	16672.2
P2	659	-3515	-3485.58	16674.1
P2	660	-3486.89	-3481.81	16676.9
P2	661	-3458.56	-3476.73	16679.8
P2	662	-3430.02	-3470.85	16683.2
P2	663	-3402.12	-3465.04	16685.2
P2	664	-3375.09	-3458.78	16688.7
P2	665	-3348.15	-3451.85	16693.1
P2	666	-3321.26	-3445.12	16698.4
P2	667	-3294.11	-3439.63	16702
P2	668	-3267.28	-3438.19	16702.5
P2	669	-3241.1	-3439.51	16701.7
P2	670	-3215.63	-3441.66	16701.9
P2	671	-3190.48	-3442.85	16702.8
P2	672	-3165.09	-3443.17	16704
P2	673	-3138.95	-3443.86	16705.8
P2	674	-3111.63	-3445.53	16706.9
P2	675	-3083.98	-3448.99	16709
P2	676	-3056.55	-3455.17	16710.8
P2	677	-3029.66	-3463.55	16712.2
P2	678	-3002.92	-3472.66	16712.9
P2	679	-2976	-3481.52	16713.4
P2	680	-2948.47	-3490.28	16712.9
P2	681	-2920.46	-3499.04	16712.4
P2	682	-2892.15	-3507.5	16711.8
P2	683	-2863.75	-3515.53	16711.9
P2	684	-2835.51	-3522.86	16712.5
P2	685	-2807.68	-3529.2	16713.5
P2	686	-2779.8	-3534.38	16714.2
P2	687	-2752.24	-3538.28	16715.4
P2	688	-2724.7	-3540.87	16716.5
P2	689	-2697.39	-3542.45	16718.1
P2	690	-2670.08	-3542.83	16719.3
P2	691	-2642.82	-3542.16	16720.4
P2	692	-2615.55	-3540.68	16721.2
P2	693	-2588.32	-3538.12	16721.7
P2	694	-2561.01	-3534.52	16721.1
P2	695	-2533.96	-3530.04	16720.9
P2	696	-2507.12	-3524.61	16720.2
P2	697	-2480.98	-3510.57	16691.3
P2	698	-2454.67	-3503.74	16690.9
P2	699	-2429.22	-3496.95	16691.7
P2	700	-2404.22	-3489.33	16692.6
P2	701	-2379.56	-3481.29	16694
P2	702	-2353.58	-3475.52	16694.1
P2	703	-2328.46	-3469.81	16695.5
P2	704	-2301.62	-3468.42	16695.2
P2	705	-2274.54	-3468.22	16694
P2	706	-2247.84	-3469.07	16693.8
P2	707	-2221.96	-3469.66	16692
P2	708	-2196.62	-3469.74	16687.8
P2	709	-2169.57	-3471.99	16685.9
P2	710	-2142.29	-3475.77	16684.3
P2	711	-2114.62	-3480.78	16679.5
P2	712	-2086.79	-3487.64	16677.5
P2	713	-2057.5	-3494.85	16674.1
P2	714	-2030.38	-3502.67	16670.9
P2	715	-2001.75	-3510.56	16668.2
P2	716	-1974.19	-3518.18	16665.5
P2	717	-1946.22	-3525.75	16662.9
P2	718	-1919.63	-3532.49	16660.9
P2	719	-1891.44	-3539.21	16659.2
P2	720	-1863.45	-3544.89	16658.1
P2	721	-1836.41	-3551.15	16658.6
P2	722	-1808.1	-3556.2	16659.5
P2	723	-1779.95	-3559.46	16661
P2	724	-1751.92	-3561.21	16662.8
P2	725	-1724.66	-3561.4	16665
P2	726	-1696.42	-3560.76	16666.8
P2	727	-1666.75	-3559.25	16668.6
P2	728	-1639.22	-3557.6	16670.6
P2	729	-1610.97	-3555.3	16672.8
P2	730	-1583	-3552.88	16675.2
P2	731	-1556.14	-3549.64	16678.2
P2	732	-1529.56	-3546	16681.5
P2	733	-1502.95	-3541.51	16684.7
P2	734	-1476.38	-3536.4	16689.2
P2	735	-1449.89	-3529.81	16693.4
P2	736	-1423.49	-3522.55	16698.3
P2	737	-1397.13	-3515.5	16704.1
P2	738	-1370.01	-3510.32	16707.9
P2	739	-1342.2	-3508.61	16709.9
P2	740	-1314.44	-3509.84	16711.4
P2	741	-1287.37	-3511.94	16712.8
P2	742	-1261.24	-3512.93	16714
P2	743	-1235.56	-3512.61	16715.4
P2	744	-1209.34	-3512.63	16717.7
P2	745	-1182.31	-3513.96	16720.1
P2	746	-1154.65	-3517.19	16721.4
P2	747	-1126.85	-3523.21	16722.5
P2	748	-1098.93	-3530.54	16722.2
P2	749	-1071.47	-3538.43	16721.9
P2	750	-1043.63	-3546.43	16721
P2	751	-1015.47	-3554.64	16719.8
P2	752	-986.945	-3563.54	16718.7
P2	753	-958.112	-3572.14	16717.7
P2	754	-928.973	-3580	16717
P2	755	-900.177	-3587.74	16716.9
P2	756	-869.618	-3594.39	16716.4
P2	757	-842.393	-3599.75	16716.5
P2	758	-814.426	-3604.43	16717.1
P2	759	-786.075	-3607.38	16717.8
P2	760	-775.855	-3607.89	16719.9
P2	761	-753.734	-3606.59	16722.4
P2	762	-724.279	-3607.19	16721.5
P2	763	-674.32	-3608.3	16719.1
P2	764	-673.094	-3608.19	16721
P2	765	-632.782	-3610.23	16739.1
P2	766	-602.509	-3612.11	16757.5
P2	767	-575.707	-3607.93	16756.2
P2	768	-548.84	-3602.02	16753
P2	769	-522.308	-3595.13	16750.2
P2	770	-495.849	-3586.82	16747.3
P2	771	-469.641	-3577.63	16745.2
P2	772	-443.641	-3567.63	16741.3
P2	773	-417.197	-3558.58	16739.1
P2	774	-390.626	-3553.4	16738.2
P2	775	-364.218	-3552.17	16737.2
P2	776	-337.588	-3553.12	16736.5
P2	777	-311.787	-3553.82	16734.2
P2	778	-285.64	-3554.04	16732.3
P2	779	-259.675	-3553.67	16727.6
P2	780	-232.003	-3555.48	16725.3
P2	781	-204.109	-3558.81	16723.2
P2	782	-177.597	-3563.52	16718.7
P2	783	-150.916	-3570.06	16717.1
P2	784	-124.226	-3577.4	16714.7
P2	785	-97.6223	-3585.24	16711.8
P2	786	-70.4817	-3593.71	16709.6
P2	787	-43.2807	-3602.03	16707.4
P2	788	-15.6114	-3614.89	16717
P2	789	13.7627	-3621.17	16713.3
P2	790	43.3104	-3627.91	16709.2
P2	791	67.7285	-3634.06	16705
P2	792	106.169	-3627.36	16673.5
P2	793	145.032	-3619.71	16642.3
P2	794	177.841	-3624.62	16639.5
P2	795	204.507	-3632.84	16621.2
P2	796	231.156	-3640.02	16603
P2	797	258.278	-3646.41	16585.8
P2	798	285.663	-3651.99	16568.9
P2	799	313.065	-3656.46	16552.3
P2	800	340.657	-3660.07	16536.1
P2	801	367.647	-3657.43	16538.2
P2	802	394.389	-3654.12	16541.2
P2	803	420.985	-3649.73	16544.6
P2	804	447.156	-3644.6	16548
P2	805	472.972	-3638.59	16551.3
P2	806	497.462	-3632.49	16554.2
P2	807	523.201	-3627.57	16556.4
P2	808	547.073	-3622.59	16557.4
P2	809	574.153	-3618.62	16558.8
P2	810	597.779	-3614.46	16559.8
P2	811	626.604	-3611.99	16561.8
P2	812	650.426	-3609.7	16562
P2	813	676.853	-3609.17	16562.3
P2	814	692.391	-3579.9	16677
P2	815	718.992	-3580.61	16678.7
P2	816	745.759	-3582.01	16679.3
P2	817	773.05	-3585.34	16681.5
P2	818	800.552	-3590.16	16684.9
P2	819	828.197	-3595.74	16686.5
P2	820	855.773	-3602.75	16688.3
P2	821	882.953	-3609.6	16686.2
P2	822	910.518	-3617.38	16685.3
P2	823	938.103	-3625.42	16683.7
P2	824	965.903	-3633.03	16681.9
P2	825	994.036	-3640.81	16680.8
P2	826	1022.49	-3648.71	16681.5
P2	827	1050.71	-3655.11	16680
P2	828	1079.25	-3660.9	16680.8
P2	829	1108.6	-3670.08	16697.1
P2	830	1137.65	-3678.31	16714.1
P2	831	1166.9	-3685.52	16731.6
P2	832	1195.84	-3691.55	16749.4
P2	833	1223.35	-3690.25	16748.1
P2	834	1250.89	-3688.32	16748.4
P2	835	1278.4	-3685.6	16748.9
P2	836	1305.88	-3681.7	16749.4
P2	837	1333.48	-3677.36	16750
P2	838	1361.22	-3672.87	16750.7
P2	839	1389.33	-3668.25	16751.2
P2	840	1417.92	-3663.22	16751.6
P2	841	1446.41	-3657.18	16751.7
P2	842	1474.64	-3650.1	16752.6
P2	843	1502.44	-3642.14	16754.5
P2	844	1529.63	-3633.03	16756.4
P2	845	1556.29	-3624.64	16758.9
P2	846	1582.74	-3619.42	16759
P2	847	1608.61	-3617.07	16758.2
P2	848	1634.64	-3616.08	16757.1
P2	849	1660.73	-3614.71	16755.6
P2	850	1687.07	-3613.65	16756.5
P2	851	1710.72	-3614.07	16756.4
P2	852	1733.75	-3615.66	16755.8
P2	853	1756.35	-3618.47	16755
P2	854	1778.94	-3622.37	16753.6
P2	855	1801.19	-3627.21	16752
P2	856	1823.58	-3632.75	16750.2
P2	857	1845.85	-3638.99	16748.1
P2	858	1868.19	-3645.94	16745.9
P2	859	1890.7	-3653.09	16743.3
P2	860	1912.94	-3660.56	16740.6
P2	861	1935.42	-3668.15	16737.6
P2	862	1958.02	-3675.47	16734.4
P2	863	1980.78	-3682.51	16730.9
P2	864	2003.89	-3689.06	16727.4
P2	865	2027.42	-3694.9	16723.7
P2	866	2051.35	-3699.97	16719.9
P2	867	2076.01	-3704.24	16716.2
P2	868	2100.86	-3707.37	16712.7
P2	869	2126.24	-3709.57	16709.5
P2	870	2152.05	-3710.61	16707.3
P2	871	2178.22	-3710.51	16705.9
P2	872	2204.94	-3709.28	16705.7
P2	873	2232.08	-3706.87	16706.7
P2	874	2259.99	-3703.48	16708.4
P2	875	2288.32	-3699.31	16710.4
P2	876	2317.08	-3694.22	16712.9
P2	877	2346.48	-3688.44	16715.7
P2	878	2376.09	-3681.97	16718.7
P2	879	2405.99	-3674.95	16721.8
P2	880	2436.02	-3667.75	16725.1
P2	881	2465.86	-3660.61	16728.5
P2	882	2495.53	-3654.06	16732
P2	883	2525.26	-3648.49	16735.1
P2	884	2555.9	-3643.97	16737.8
P2	885	2587.06	-3640.3	16739.6
P2	886	2618.14	-3637.41	16740.7
P2	887	2649.09	-3635.13	16741.7
P2	888	2679.78	-3633.56	16742.2
P2	889	2710.24	-3632.81	16742.6
P2	890	2741.22	-3633.02	16742.7
P2	891	2772.26	-3634.14	16742.2
P2	892	2803.13	-3636.24	16741
P2	893	2833.59	-3639.29	16739.2
P2	894	2863.83	-3643.19	16736.9
P2	895	2894.23	-3647.88	16734
P2	896	2924.74	-3653.23	16730.5
P2	897	2955.41	-3659.03	16726.6
P2	898	2980.96	-3664.24	16722.8
P2	899	3006.3	-3669.53	16718.3
P2	900	3031.46	-3675.15	16716.8
P2	901	3056.69	-3681.02	16715.6
P2	902	3082.46	-3686.32	16715.2
P2	903	3108.27	-3690.8	16714.4
P2	904	3134.29	-3694.32	16713.9
P2	905	3160.48	-3696.99	16713.6
P2	906	3186.7	-3698.44	16712.9
P2	907	3212.97	-3699.34	16713.3
P2	908	3239.24	-3699.33	16713.1
P2	909	3265.26	-3698.65	16713.9
P2	910	3291.06	-3697.04	16715.3
P2	911	3316.57	-3694.39	16716.2
P2	912	3341.67	-3691.01	16717.2
P2	913	3366.46	-3686.98	16718.6
P2	914	3391.46	-3682.25	16718.2
P2	915	3416.3	-3676.78	16716.9
P2	916	3441.25	-3670.43	16714.6
P2	917	3466.02	-3663.55	16712.9
P2	918	3491.32	-3656.31	16710.5
P2	919	3516.76	-3651.18	16709.1
P2	920	3541.9	-3649.61	16710
P2	921	3566.57	-3651.8	16712.6
P2	922	3590.86	-3656.13	16716.4
P2	923	3614.51	-3660.38	16718.5
P2	924	3637.03	-3663.67	16718.8
P2	925	3657.17	-3665	16716
P2	926	3676.51	-3664.1	16710.2
P2	927	3695.67	-3663.34	16704.6
P2	928	3714.52	-3663.5	16698.7
P2	929	3732.79	-3669.42	16693.3
P2	930	3750.48	-3679.22	16690
P2	931	3767.75	-3690.02	16686
P2	932	3784.58	-3701.25	16680.1
P2	933	3801	-3713.56	16675.1
P2	934	3816.81	-3728.25	16670.6
P2	935	3832.23	-3744.58	16667
P2	936	3847.24	-3761.91	16664.6
P2	937	3862.37	-3778.91	16661.5
P2	938	3877.54	-3795.86	16659.6
P2	939	3892.71	-3812.02	16657.6
P2	940	3908.38	-3827.56	16656.5
P2	941	3924.01	-3842.26	16655.6
P2	942	3939.92	-3856.05	16654.8
P2	943	3955.83	-3869.21	16655.3
P2	944	3972.3	-3881.76	16655.6
P2	945	3989.5	-3894.35	16656.4
P2	946	4007.64	-3907.66	16658.3
P2	947	4026.78	-3921.8	16659.6
P2	948	4046.85	-3935.97	16660.4
P2	949	4067.84	-3949.79	16661.7
P2	950	4089.29	-3962.9	16663.1
P2	951	4110.31	-3974.48	16663.9
P2	952	4131.49	-3984.25	16665.3
P2	953	4151.75	-3991.36	16665.5
P2	954	4171.8	-3996.02	16665.4
P2	955	4191.22	-3998.45	16664.8
P2	956	4210.68	-3999.55	16663.8
P2	957	4230.72	-3999.89	16663.4
P2	958	4251.62	-3999.29	16664.2
P2	959	4272.76	-3997.6	16665.3
P2	960	4293.88	-3994.8	16667.1
P2	961	4314.76	-3990.67	16668.6
P2	962	4335.47	-3985.74	16671.4
P2	963	4356.37	-3979.41	16673.1
P2	964	4376.76	-3972.88	16676.2
P2	965	4396.53	-3965.58	16677.5
P2	966	4415.69	-3957.79	16678.3
P2	967	4434.71	-3949.46	16680.2
P2	968	4453.73	-3940	16682.7
P2	969	4472.44	-3929.53	16685.2
P2	970	4490.58	-3918.5	16689
P2	971	4509.04	-3906.38	16693.6
P2	972	4527.6	-3893.28	16698.8
P2	973	4546.47	-3878.84	16704.9
P2	974	4564.84	-3863.54	16710.5
P2	975	4583.17	-3847.35	16716.3
P2	976	4601.29	-3830.26	16722.9
P2	977	4619.37	-3812.26	16729.4
P2	978	4637.39	-3793.76	16737
P2	979	4655.62	-3773.94	16742
P2	980	4673.85	-3754.57	16747.6
P2	981	4691.46	-3735.26	16751.7
P2	982	4708.93	-3716.5	16753.1
P2	983	4725.31	-3699.12	16752.9
P2	984	4741.2	-3682.76	16749.4
P2	985	4755.58	-3667.96	16745.3
P2	986	4768.43	-3656.55	16741.4
P2	987	4778.65	-3649.01	16738.6
P2	988	4788.09	-3642.22	16735
P2	989	4796.65	-3637.08	16730.6
P2	990	4803.63	-3632.56	16722.6
P2	991	4809.09	-3627.67	16713.7
P2	992	4814.93	-3623.83	16705.6
P2	993	4823.02	-3623.86	16697.7
P2	994	4832.76	-3626.06	16689.1
P2	995	4841.78	-3628.68	16679.6
P2	996	4849.27	-3631.3	16670
P2	997	4855.47	-3633.7	16660.9
P2	998	4861.08	-3635.93	16652.7
P2	999	4866.87	-3638.35	16642.9
P2	1000	4872.63	-3642.44	16633.3
P2	1001	4878.4	-3647.52	16623.3
P2	1002	4883.15	-3654.04	16613.1
P2	1003	4886.47	-3660.42	16603.5
P2	1004	4888.71	-3666.09	16593.5
P2	1005	4890.57	-3671.5	16584.1
P2	1006	4892.24	-3676.87	16575.8
P2	1007	4894.14	-3681.9	16567.4
P2	1008	4896.47	-3687.04	16559.4
P2	1009	4899.79	-3692.06	16550.2
P2	1010	4902.77	-3696.57	16542.2
P2	1011	4905.98	-3700.86	16533.3
P2	1012	4908.85	-3704.64	16525.7
P2	1013	4911.2	-3708.04	16516.4
P2	1014	4913.19	-3710.71	16508
P2	1015	4914.93	-3712.65	16499.9
P2	1016	4916.67	-3714.18	16492.8
P2	1017	4918.41	-3714.95	16485.9
P2	1018	4919.83	-3714.33	16477.4
P2	1019	4920.99	-3712.98	16469.1
P2	1020	4922.15	-3711.23	16461.9
P2	1021	4922.67	-3708.96	16453.3
P2	1022	4922.48	-3705.56	16444.1
P2	1023	4921.75	-3701.81	16435.5
P2	1024	4920.57	-3696.96	16426.3
P2	1025	4918.94	-3691.88	16419.4
P2	1026	4916.93	-3685.68	16410.9
P2	1027	4914.56	-3678.97	16404.3
P2	1028	4911.84	-3671.24	16396.2
P2	1029	4908.84	-3663.54	16391.6
P2	1030	4906.44	-3655.39	16385.1
P2	1031	4903.93	-3646.5	16376.8
P2	1032	4902.13	-3638.68	16371.7
P2	1033	4900.92	-3630.42	16364.8
P2	1034	4900.01	-3623.28	16357.7
P2	1035	4899.33	-3616.11	16350.2
P2	1036	4898.63	-3609.06	16342
P2	1037	4898.04	-3602.72	16335
P2	1038	4897.76	-3597.15	16327.1
P2	1039	4898	-3592.37	16318.6
P2	1040	4898.81	-3587.81	16308.4
P2	1041	4900.32	-3584.82	16298
P2	1042	4901.98	-3582.15	16286.5
P2	1043	4903.52	-3581.08	16274.9
P2	1044	4904.68	-3580.59	16259.5
P2	1045	4905.84	-3581.02	16243.9
P2	1046	4907	-3582.43	16226.8
P2	1047	4908.98	-3584.97	16208.8
P2	1048	4911.68	-3586.97	16188.2
P2	1049	4915.22	-3590.52	16169.4
P2	1050	4919.14	-3593.69	16149.3
P2	1051	4923.08	-3596.93	16129.6
P2	1052	4927.05	-3600.16	16110.4
P2	1053	4930.72	-3605.59	16100.1
P2	1054	4933.92	-3605.91	16071.6
P2	1055	4937.53	-3606.49	16050.1
P2	1056	4941.29	-3606.87	16030.7
P2	1057	4945.23	-3607.09	16012
P2	1058	4949.29	-3605.74	15993.2
P2	1059	4953.69	-3603.82	15976.1
P2	1060	4957.84	-3600.25	15956.3
P2	1061	4962.05	-3596.03	15938.1
P2	1062	4966.98	-3591.75	15918.6
P2	1063	4971.54	-3586.21	15900.6
P2	1064	4975.63	-3579.17	15882.9
P2	1065	4980.52	-3571.93	15865
P2	1066	4985.99	-3563.81	15847.1
P2	1067	4991.14	-3554.35	15828.9
P2	1068	4996.89	-3543.2	15810.7
P2	1069	5001.46	-3530.94	15791.7
P2	1070	5006.73	-3518.6	15776.7
P2	1071	5011.87	-3505.93	15762
P2	1072	5016.67	-3490.88	15745.5
P2	1073	5021.95	-3477.7	15728.7
P2	1074	5026.97	-3470.61	15711.7
P2	1075	5032.55	-3462.64	15694.8
P2	1076	5034.25	-3457.77	15675.8
P2	1077	5035.63	-3453.5	15655.8
P2	1078	5036.56	-3449.82	15633.6
P2	1079	5038.08	-3445.99	15613.4
P2	1080	5040.55	-3441.25	15584.8
P2	1081	5045.16	-3439.71	15562.8
P2	1082	5048.99	-3441.42	15538.6
P2	1083	5050.64	-3442.83	15510.4
P2	1084	5051.15	-3445.83	15483.7
P2	1085	5050.34	-3445.56	15453.2
P2	1086	5051.18	-3445.74	15421.8
P2	1087	5051.59	-3450.38	15402.5
P2	1088	5055.25	-3447.16	15365.5
P2	1089	5057.15	-3447.05	15337.5
P2	1090	5057.13	-3445.73	15310.8
P2	1091	5058.34	-3443.5	15283.8
P2	1092	5059.75	-3440.21	15257.1
P2	1093	5062.35	-3436.18	15230.2
P2	1094	5061.71	-3433.05	15206.9
P2	1095	5061.66	-3429.77	15185.5
P2	1096	5065.4	-3418.98	15151.7
P2	1097	5063.75	-3411.71	15126.1
P2	1098	5063.75	-3404.24	15100.6
P2	1099	5063.2	-3394.77	15074.3
P2	1100	5063.63	-3384.37	15047.8
P2	1101	5060.06	-3373.3	15023.3
P2	1102	5059.1	-3361.17	14998.7
P2	1103	5057.49	-3347.49	14977.2
P2	1104	5056.02	-3333.89	14952.1
P2	1105	5054.01	-3318.59	14930.4
P2	1106	5050.53	-3309.18	14925.4
P2	1107	5049.77	-3286.8	14887.5
P2	1108	5048.29	-3279.88	14868.4
P2	1109	5049.63	-3268.4	14834
P2	1110	5052.28	-3261.26	14805.3
P2	1111	5048.95	-3253.79	14779.2
P2	1112	5051.81	-3246.4	14752.5
P2	1113	5050.6	-3240.01	14725.7
P2	1114	5049.12	-3236.22	14696.9
P2	1115	5047.53	-3234.44	14666.6
P2	1116	5046.13	-3233.31	14635.6
P2	1117	5046.38	-3232.63	14603.7
P2	1118	5051.8	-3232.85	14570.4
P2	1119	5049.15	-3232.49	14538.3
P2	1120	5052.75	-3232.86	14505
P2	1121	5049.43	-3232.36	14473
P2	1122	5052.36	-3232.58	14439.9
P2	1123	5055.03	-3231.84	14407.2
P2	1124	5057.67	-3230.71	14374.8
P2	1125	5056.94	-3226.23	14344.1
P2	1126	5056.12	-3223.76	14312.2
P2	1127	5059.96	-3220.81	14279.7
P2	1128	5060.44	-3214.51	14249.1
P2	1129	5064.43	-3209.41	14216.8
P2	1130	5068.09	-3202.97	14185.2
P2	1131	5072.32	-3195.65	14153.8
P2	1132	5076.91	-3187.22	14122.6
P2	1133	5082.35	-3178.23	14091.7
P2	1134	5087.52	-3167.98	14061.2
P2	1135	5093.57	-3156.7	14031.2
P2	1136	5098.92	-3144.01	14001.8
P2	1137	5103.97	-3130.08	13972.7
P2	1138	5108.31	-3114.7	13943.9
P2	1139	5112.05	-3098.45	13914.9
P2	1140	5115.13	-3081.42	13885.7
P2	1141	5117.39	-3063.53	13856.5
P2	1142	5121.02	-3047.85	13828.8
P2	1143	5126.46	-3037.83	13800.3
P2	1144	5131.08	-3029.54	13769.4
P2	1145	5133.16	-3021.27	13737.9
P2	1146	5136.59	-3010.67	13703.6
P2	1147	5134.64	-3003.57	13677.6
P2	1148	5135.7	-2996.54	13647.8
P2	1149	5134.41	-2980.78	13624.1
P2	1150	5132.36	-2963.71	13600
P2	1151	5132.7	-2945.99	13577
P2	1152	5132.23	-2927.12	13553.2
P2	1153	5133.01	-2907.63	13529.4
P2	1154	5134.04	-2887.93	13504.8
P2	1155	5135	-2869.12	13479
P2	1156	5135.45	-2852.48	13452.6
P2	1157	5135.63	-2838.15	13426.8
P2	1158	5134.73	-2825.85	13400.3
P2	1159	5132.03	-2815.55	13372.7
P2	1160	5128.04	-2806.38	13343.9
P2	1161	5123.2	-2796.89	13311.5
P2	1162	5117.74	-2786.42	13274.5
P2	1163	5111.84	-2775.44	13233.7
P2	1164	5105.71	-2764.95	13190.8
P2	1165	5099.56	-2756.02	13148.4
P2	1166	5093.69	-2749.2	13108.5
P2	1167	5088.46	-2744.03	13072
P2	1168	5084.33	-2738.56	13038
P2	1169	5080.93	-2731.91	13004.6
P2	1170	5076.75	-2727.18	12971.3
P2	1171	5072.04	-2724.85	12938
P2	1172	5070.47	-2730.82	12929.7
P2	1173	5068.44	-2739.45	12920.9
P2	1174	5067.29	-2749.75	12912
P2	1175	5066.6	-2761.69	12903
P2	1176	5068.85	-2771.69	12885.2
P2	1177	5071.44	-2778.09	12852.4
P2	1178	5073.43	-2780.69	12805.4
P2	1179	5073.82	-2780.25	12748.4
P2	1180	5071.67	-2778.05	12687.2
P2	1181	5066.2	-2775.49	12627.6
P2	1182	5056.87	-2773.74	12574.2
P2	1183	5043.28	-2773.24	12528.2
P2	1184	5026.68	-2773.84	12490.2
P2	1185	5009.63	-2774.32	12453.8
P2	1186	4992.69	-2773.42	12418.1
P2	1187	4997.7	-2773.27	12405.7
P2	1188	5002.64	-2774.73	12393.8
P2	1189	5007.71	-2777.57	12382.6
P2	1190	5012.78	-2781.4	12372.3
P2	1191	5025.94	-2777.75	12350.6
P2	1192	5021.85	-2772.82	12320.5
P2	1193	5017.49	-2767.29	12290.4
P2	1194	5013.51	-2760.78	12260.8
P2	1195	5009.68	-2753.09	12231.3
P2	1196	5005.97	-2743.96	12201.8
P2	1197	5002.76	-2733.26	12172.2
P2	1198	4999.82	-2720.94	12142.3
P2	1199	4996.99	-2706.78	12111.9
P2	1200	4995.08	-2691.38	12082.3
P2	1201	4993.28	-2674.5	12052.3
P2	1202	4991.63	-2657.01	12022.9
P2	1203	4989.66	-2638.94	11993.5
P2	1204	4988.35	-2620.57	11965
P2	1205	4987.16	-2601.76	11937.2
P2	1206	4986.95	-2582.47	11910.2
P2	1207	4987.46	-2562.56	11883.6
P2	1208	4988.35	-2541.36	11857.1
P2	1209	4990.44	-2519.62	11830.4
P2	1210	4991.5	-2497.75	11802.4
P2	1211	4990.19	-2478.27	11772.4
P2	1212	4986.12	-2461.68	11740
P2	1213	4981.05	-2447.71	11708.2
P2	1214	4977.26	-2436.05	11677.2
P2	1215	4973.47	-2425.45	11645.7
P2	1216	4963.85	-2415.57	11607.6
P2	1217	4962.92	-2407.31	11578.1
P2	1218	4937.64	-2397.87	11524
P2	1219	4951.39	-2390.83	11507.4
P2	1220	4946.03	-2382.54	11472
P2	1221	4940.25	-2374.31	11436.2
P2	1222	4934.39	-2365.83	11400
P2	1223	4928.39	-2357.12	11363.7
P2	1224	4922.27	-2348.12	11327.2
P2	1225	4916.11	-2339.96	11290.9
P2	1226	4911.44	-2334.05	11256.8
P2	1227	4894.35	-2332.47	11220.7
P2	1228	4896.2	-2337.7	11206.8
P2	1229	4904.64	-2346.25	11193.5
P2	1230	4902.52	-2354.12	11159.4
P2	1231	4900.47	-2361.88	11127.8
P2	1232	4899.58	-2369.96	11097.5
P2	1233	4897.15	-2376.71	11061.1
P2	1234	4894.73	-2382.44	11025
P2	1235	4892.79	-2387.16	10989.4
P2	1236	4891.58	-2390.96	10955.3
P2	1237	4891.16	-2393.95	10923.2
P2	1238	4891.38	-2396.23	10893.1
P2	1239	4891.84	-2397.82	10864.5
P2	1240	4891.51	-2398.35	10834.6
P2	1241	4888.48	-2396.18	10800.7
P2	1242	4887.04	-2396.19	10767.8
P2	1243	4883.75	-2393.93	10734.6
P2	1244	4870.46	-2387.89	10693.8
P2	1245	4861.95	-2380.23	10625
P2	1246	4858.69	-2375.38	10593
P2	1247	4854.49	-2369.85	10560.3
P2	1248	4851.03	-2363.14	10528.1
P2	1249	4850.47	-2354.25	10497.5
P2	1250	4848.41	-2345.02	10465.2
P2	1251	4861.09	-2335.16	10438.5
P2	1252	4852.18	-2323.24	10402.7
P2	1253	4842.58	-2309.88	10366.9
P2	1254	4841.12	-2296.09	10334.4
P2	1255	4839.48	-2281.13	10302.1
P2	1256	4838.12	-2265.09	10270.2
P2	1257	4836.87	-2247.92	10238.4
P2	1258	4835.86	-2229.92	10207.2
P2	1259	4835.38	-2210.88	10176.3
P2	1260	4834.62	-2190.42	10143.3
P2	1261	4835.44	-2170.7	10116.3
P2	1262	4836.09	-2149.48	10086.6
P2	1263	4836.75	-2127.58	10057.6
P2	1264	4849.2	-2112.5	10066.7
P2	1265	4848.17	-2091.69	10037
P2	1266	4844.4	-2073.56	10004.5
P2	1267	4838.35	-2058.23	9969.64
P2	1268	4832.53	-2045.68	9937.13
P2	1269	4827.04	-2033.65	9904.73
P2	1270	4821.48	-2022.31	9872.65
P2	1271	4814.59	-2012.02	9838.83
P2	1272	4807.17	-2002.45	9803.41
P2	1273	4799.89	-1993.24	9768.01
P2	1274	4793.03	-1984.19	9733.08
P2	1275	4786.17	-1975.32	9698.13
P2	1276	4779.21	-1967.16	9662.98
P2	1277	4771.9	-1959.99	9627.03
P2	1278	4764.59	-1954.18	9591.87
P2	1279	4757.6	-1949.76	9556.41
P2	1280	4751.74	-1947.1	9521.97
P2	1281	4747.48	-1946.62	9488.53
P2	1282	4747.99	-1944.53	9427.06
P2	1283	4745.34	-1948.04	9395.6
P2	1284	4742.31	-1953.31	9363.95
P2	1285	4738.2	-1959.35	9331.93
P2	1286	4733.44	-1965.55	9299.64
P2	1287	4728.76	-1971.12	9267.15
P2	1288	4724.19	-1976.16	9234.93
P2	1289	4720.14	-1981.05	9202.92
P2	1290	4733.3	-1987.19	9177.03
P2	1291	4731.34	-1992.06	9146.1
P2	1292	4720.24	-1997.12	9124.84
P2	1293	4706.21	-2001.09	9102.53
P2	1294	4704.39	-2003.19	9071.24
P2	1295	4702.73	-2004.4	9040.6
P2	1296	4700.94	-2004.34	9009.67
P2	1297	4699.16	-2003.54	8979.69
P2	1298	4696.87	-2001.75	8949.07
P2	1299	4694.33	-1999.11	8918.88
P2	1300	4691.44	-1995.66	8888.65
P2	1301	4688.08	-1991.36	8858.38
P2	1302	4684.79	-1985.94	8828.5
P2	1303	4681.16	-1979.55	8799.05
P2	1304	4677.29	-1971.95	8769.08
P2	1305	4673.39	-1963.04	8739.03
P2	1306	4669.4	-1953.02	8709.62
P2	1307	4665.46	-1941.82	8680.37
P2	1308	4661.79	-1929.5	8651.09
P2	1309	4658.09	-1916.27	8622.62
P2	1310	4654.91	-1902	8594.29
P2	1311	4652	-1886.91	8566.85
P2	1312	4649.31	-1870.66	8538.95
P2	1313	4647.12	-1853.7	8512.17
P2	1314	4645.25	-1835.8	8485.46
P2	1315	4643.77	-1816.91	8458.89
P2	1316	4643.78	-1796.41	8428.1
P2	1317	4644.85	-1774.49	8394.99
P2	1318	4645.34	-1752.17	8364.79
P2	1319	4643.91	-1730.72	8338.44
P2	1320	4640.36	-1711	8310.36
P2	1321	4634.9	-1693.13	8281.33
P2	1322	4628.75	-1677.62	8252.66
P2	1323	4622.91	-1664.36	8224.76
P2	1324	4616.91	-1653.11	8196.4
P2	1325	4609.06	-1643.75	8171.16
P2	1326	4600.2	-1635.4	8147.82
P2	1327	4592.37	-1626.95	8121.8
P2	1328	4585.82	-1618.22	8091.4
P2	1329	4578.46	-1610.13	8059.89
P2	1330	4571.02	-1602.61	8027.3
P2	1331	4564.05	-1594.51	7995.27
P2	1332	4557.16	-1585.79	7962.91
P2	1333	4550.48	-1577.68	7930.57
P2	1334	4543.61	-1571.28	7898.46
P2	1335	4537.07	-1567.49	7866.68
P2	1336	4531.47	-1566.61	7835.62
P2	1337	4526.7	-1568.59	7805.65
P2	1338	4522.95	-1572.93	7775.78
P2	1339	4519.97	-1578.74	7745.71
P2	1340	4517.36	-1585.01	7715.43
P2	1341	4515.25	-1591.46	7685.72
P2	1342	4512.87	-1597.79	7655.09
P2	1343	4510.44	-1603.95	7624.39
P2	1344	4508.1	-1610.01	7594.17
P2	1345	4505.81	-1615.66	7564.16
P2	1346	4503.52	-1620.41	7533.81
P2	1347	4501.19	-1624.38	7503.44
P2	1348	4498.8	-1627.29	7473.28
P2	1349	4496.14	-1629.26	7442.66
P2	1350	4493.33	-1630.28	7412.46
P2	1351	4490	-1630.49	7382.1
P2	1352	4486.56	-1629.76	7351.75
P2	1353	4482.65	-1628.28	7321.35
P2	1354	4478.47	-1625.84	7290.88
P2	1355	4474.13	-1622.53	7260.85
P2	1356	4469.76	-1618.27	7230.88
P2	1357	4465.42	-1612.83	7201.12
P2	1358	4461.22	-1606.26	7171.38
P2	1359	4457.12	-1598.47	7141.94
P2	1360	4453.19	-1589.48	7112.95
P2	1361	4449.35	-1579.03	7083.79
P2	1362	4445.62	-1567.24	7054.31
P2	1363	4422.28	-1569.32	7041.88
P2	1364	4398.81	-1570.46	7029.67
P2	1365	4375.31	-1570.64	7017.67
P2	1366	4351.48	-1570.05	7006.28
P2	1367	4327.33	-1568.64	6995.04
P2	1368	4302.62	-1566.69	6984.03
P2	1369	4277.02	-1564.29	6973.41
P2	1370	4250.41	-1561.33	6963.15
P2	1371	4223.03	-1557.65	6953.55
P2	1372	4195.08	-1552.79	6944.4
P2	1373	4167.03	-1546.66	6935.9
P2	1374	4139.36	-1538.98	6928.05
P2	1375	4112.31	-1529.31	6920.91
P2	1376	4086.27	-1517.64	6914.55
P2	1377	4061.31	-1504.31	6908.54
P2	1378	4037.3	-1489.96	6902.26
P2	1379	4014.35	-1474.98	6895.42
P2	1380	3994.2	-1462.3	6885.33
P2	1381	3971.57	-1454.99	6870.3
P2	1382	3946.62	-1449.41	6857.24
P2	1383	3920.27	-1445.47	6848.12
P2	1384	3894.44	-1442.6	6842.27
P2	1385	3862.23	-1448.58	6832.1
P2	1386	3831.77	-1454.6	6827.21
P2	1387	3801.88	-1458.14	6823.18
P2	1388	3772.18	-1461.32	6818.9
P2	1389	3742.28	-1463.58	6814.52
P2	1390	3711.93	-1465.33	6809.32
P2	1391	3681.14	-1467.23	6802.28
P2	1392	3649.68	-1469.92	6793.36
P2	1393	3617.86	-1472.34	6782.82
P2	1394	3586.08	-1474.76	6771.55
P2	1395	3554.5	-1476.3	6760.26
P2	1396	3523.27	-1477.27	6748.44
P2	1397	3492.33	-1477.33	6737.26
P2	1398	3461.51	-1477.07	6727.21
P2	1399	3430.76	-1476.44	6717.95
P2	1400	3399.79	-1475.06	6709.85
P2	1401	3368.5	-1473.4	6701.02
P2	1402	3336.89	-1471.11	6692.97
P2	1403	3305.35	-1467.55	6681.3
P2	1404	3274.47	-1462.65	6669.5
P2	1405	3244.08	-1456.16	6658.09
P2	1406	3214.29	-1448.22	6647.32
P2	1407	3184.34	-1438.63	6637.64
P2	1408	3154.28	-1427.61	6629.42
P2	1409	3123.3	-1415.53	6622.97
P2	1410	3091.79	-1402.77	6618.2
P2	1411	3060.81	-1389.52	6614.5
P2	1412	3032.39	-1377.76	6610.52
P2	1413	3003.36	-1371.8	6603.05
P2	1414	2971.42	-1367.77	6595.34
P2	1415	2938.11	-1364.21	6589.49
P2	1416	2905.2	-1360.54	6584.6
P2	1417	2873.47	-1356.79	6579.47
P2	1418	2841.1	-1354.79	6572.76
P2	1419	2806.13	-1355.72	6565.58
P2	1420	2769.71	-1358.82	6559.94
P2	1421	2732.52	-1363.45	6555.67
P2	1422	2695.25	-1368.86	6551.96
P2	1423	2657.97	-1374.74	6548.67
P2	1424	2620.68	-1380.37	6545.57
P2	1425	2583.73	-1385.38	6542.2
P2	1426	2546.91	-1389.23	6538.25
P2	1427	2510.41	-1391.74	6533.7
P2	1428	2473.99	-1393.1	6528.68
P2	1429	2437.23	-1393.96	6522.93
P2	1430	2399.96	-1394.37	6516.56
P2	1431	2361.84	-1394.49	6510.19
P2	1432	2323.12	-1394.52	6504.41
P2	1433	2283.33	-1394.41	6500.55
P2	1434	2243.2	-1393.54	6497.94
P2	1435	2203.16	-1391.87	6496.05
P2	1436	2162.91	-1389.48	6494.71
P2	1437	2124.1	-1385.59	6493.88
P2	1438	2085.44	-1380.48	6493.51
P2	1439	2047.58	-1373.66	6493.87
P2	1440	2010.74	-1365.02	6495.21
P2	1441	1974.58	-1355.09	6498.11
P2	1442	1938.48	-1344.48	6503.2
P2	1443	1901.8	-1333.6	6510.52
P2	1444	1863.89	-1322.27	6517.93
P2	1445	1824.73	-1315.77	6521.06
P2	1446	1784.04	-1315.51	6517.82
P2	1447	1742.85	-1315.61	6515.42
P2	1448	1702.22	-1315.94	6515.05
P2	1449	1660.03	-1316.32	6516.57
P2	1450	1617.89	-1315.76	6517.97
P2	1451	1575.11	-1318.64	6516.92
P2	1452	1532.13	-1322.75	6514.08
P2	1453	1489.22	-1327.64	6510.67
P2	1454	1446.2	-1332.55	6507.87
P2	1455	1403.16	-1337.07	6506.04
P2	1456	1360.39	-1341.24	6505.39
P2	1457	1317.92	-1344.87	6505.39
P2	1458	1275.72	-1347.45	6505.61
P2	1459	1233.79	-1348.85	6506.02
P2	1460	1191.9	-1349.3	6506.6
P2	1461	1149.94	-1348.74	6506.95
P2	1462	1107.77	-1347.34	6506.88
P2	1463	1065.29	-1345.22	6506.14
P2	1464	1022.37	-1342.54	6504.44
P2	1465	979.331	-1339.15	6501.93
P2	1466	936.453	-1334.87	6498.9
P2	1467	893.918	-1329.81	6494.99
P2	1468	851.78	-1323.47	6491.46
P2	1469	810.47	-1315.21	6488.51
P2	1470	772.546	-1305.76	6486.49
P2	1471	731.743	-1294.2	6485.34
P2	1472	691.072	-1282.11	6485.12
P2	1473	650.478	-1269.48	6486.02
P2	1474	609.228	-1256.7	6487.82
P2	1475	567.91	-1251.34	6488.33
P2	1476	525.229	-1252.79	6487.33
P2	1477	482.273	-1254.19	6487.02
P2	1478	439.787	-1254.96	6487.05
P2	1479	397.825	-1254.88	6487.44
P2	1480	356.353	-1253.68	6487.66
P2	1481	314.48	-1252.12	6486.89
P2	1482	271.425	-1252.53	6484.52
P2	1483	227.414	-1256.2	6481.35
P2	1484	182.701	-1262.01	6478.87
P2	1485	137.84	-1268.4	6477.81
P2	1486	93.3719	-1274.13	6478.14
P2	1487	49.546	-1278.58	6479.11
P2	1488	6.13068	-1281.71	6480.26
P2	1489	-36.9903	-1283.19	6481.48
P2	1490	-80.0262	-1283.35	6482.71
P2	1491	-123.009	-1282.55	6483.81
P2	1492	-166.601	-1281.46	6484.71
P2	1493	-210.922	-1280.16	6484.72
P2	1494	-256.101	-1278.93	6483.33
P2	1495	-302.326	-1277.78	6481.65
P2	1496	-349.38	-1276.77	6481.15
P2	1497	-396.154	-1275.32	6481.93
P2	1498	-442.489	-1272.9	6483.93
P2	1499	-488.14	-1269.12	6487.24
P2	1500	-532.79	-1263.61	6491.88
P2	1501	-575.335	-1255.94	6498.54
P2	1502	-615.604	-1246.16	6507.67
P2	1503	-655.309	-1236	6517.95
P2	1504	-694.991	-1224.84	6529.04
P2	1505	-735.133	-1213.82	6540.24
P2	1506	-776.048	-1207.16	6548.02
P2	1507	-819.135	-1207.78	6548.16
P2	1508	-863.263	-1211.07	6548.32
P2	1509	-906.41	-1215.83	6550.41
P2	1510	-946.735	-1218.94	6554.7
P2	1511	-986.41	-1221.46	6559.45
P2	1512	-1026.23	-1224.38	6564.33
P2	1513	-1066.59	-1228.87	6568.91
P2	1514	-1108.21	-1235.72	6571.44
P2	1515	-1149.66	-1242.63	6572.97
P2	1516	-1191.25	-1249.26	6574.49
P2	1517	-1232.98	-1255.31	6576.38
P2	1518	-1274.15	-1260.41	6578.3
P2	1519	-1315.11	-1264.55	6580.33
P2	1520	-1355.99	-1267.73	6582.49
P2	1521	-1396.56	-1269.61	6584.84
P2	1522	-1436.89	-1270.35	6587.73
P2	1523	-1477.09	-1269.79	6591.05
P2	1524	-1517.2	-1268.14	6594.79
P2	1525	-1557.27	-1265.58	6598.5
P2	1526	-1597.25	-1262.07	6602.34
P2	1527	-1637.1	-1257.95	6605.9
P2	1528	-1677.26	-1253.14	6609.52
P2	1529	-1717.32	-1247.85	6612.75
P2	1530	-1757.7	-1242.12	6616.24
P2	1531	-1798.23	-1235.88	6619.16
P2	1532	-1839.11	-1229.26	6622.21
P2	1533	-1880.07	-1221.84	6625.45
P2	1534	-1921.05	-1213.14	6629.06
P2	1535	-1961.94	-1203.28	6633.1
P2	1536	-2002.77	-1192.11	6637.49
P2	1537	-2043.47	-1179.98	6641.97
P2	1538	-2084.35	-1167.94	6646.2
P2	1539	-2126.53	-1156.19	6650.15
P2	1540	-2170.27	-1146.38	6653.74
P2	1541	-2215.05	-1141.12	6656.85
P2	1542	-2255.82	-1146.8	6661.55
P2	1543	-2293.14	-1156.15	6665.58
P2	1544	-2328.43	-1163.23	6666.11
P2	1545	-2362.89	-1168.11	6666.68
P2	1546	-2397.01	-1171.85	6667.93
P2	1547	-2431.52	-1175.11	6669.21
P2	1548	-2466.53	-1177.95	6670.74
P2	1549	-2502.23	-1180.75	6673.04
P2	1550	-2538.84	-1184.03	6675.83
P2	1551	-2576.46	-1187.93	6679.07
P2	1552	-2614.79	-1192.29	6683.4
P2	1553	-2653.44	-1196.54	6687.83
P2	1554	-2692.24	-1200.26	6692.76
P2	1555	-2730.38	-1203.27	6697.02
P2	1556	-2767.35	-1205.76	6698.98
P2	1557	-2803.26	-1207.68	6699.57
P2	1558	-2838.33	-1209.01	6700.37
P2	1559	-2872.86	-1209.08	6701.69
P2	1560	-2906.86	-1207.56	6704.37
P2	1561	-2940.38	-1204.37	6708.22
P2	1562	-2973.29	-1199.62	6712.98
P2	1563	-3006.09	-1193.78	6718.75
P2	1564	-3038.69	-1187.26	6725.36
P2	1565	-3071.41	-1180.53	6733
P2	1566	-3104.43	-1174.03	6741.78
P2	1567	-3137.83	-1167.5	6751.8
P2	1568	-3171.32	-1160.42	6762.5
P2	1569	-3205.3	-1152.76	6773.16
P2	1570	-3239.47	-1144.53	6783.92
P2	1571	-3273.93	-1136.35	6794.81
P2	1572	-3308.83	-1128.65	6804.96
P2	1573	-3344.08	-1122.34	6813.68
P2	1574	-3378.52	-1119.21	6816.43
P2	1575	-3410.39	-1122.02	6813.26
P2	1576	-3441.28	-1129.09	6811.41
P2	1577	-3470.42	-1136.19	6814.84
P2	1578	-3498.99	-1140.82	6819.13
P2	1579	-3527.37	-1145.08	6823.17
P2	1580	-3555.95	-1148.43	6827.12
P2	1581	-3584.99	-1151.28	6830.24
P2	1582	-3614.46	-1154.25	6831.52
P2	1583	-3644.59	-1158.03	6830.92
P2	1584	-3675.1	-1161.54	6828.7
P2	1585	-3705.56	-1165.05	6825.75
P2	1586	-3735.82	-1167.67	6822.78
P2	1587	-3765.73	-1169.73	6819.29
P2	1588	-3795.35	-1170.88	6816.43
P2	1589	-3824.86	-1171.7	6814.7
P2	1590	-3854.29	-1172.16	6813.76
P2	1591	-3883.93	-1171.88	6813.98
P2	1592	-3913.91	-1171.3	6813.48
P2	1593	-3944.2	-1170.1	6813.74
P2	1594	-3974.68	-1168.26	6814.49
P2	1595	-4005.37	-1165.75	6816.18
P2	1596	-4036	-1162.03	6818.27
P2	1597	-4066.32	-1157.28	6821.03
P2	1598	-4096.28	-1150.98	6824.25
P2	1599	-4125.62	-1143.29	6828.42
P2	1600	-4154.38	-1134.1	6833.14
P2	1601	-4182.48	-1123.15	6838.47
P2	1602	-4209.8	-1111.2	6844.63
P2	1603	-4236.56	-1098.16	6850.41
P2	1604	-4262.72	-1083.95	6856.93
P2	1605	-4287.78	-1070.88	6863.21
P2	1606	-4310.36	-1069.59	6870.27
P2	1607	-4332.37	-1073.72	6876.05
P2	1608	-4354.42	-1077.55	6880.3
P2	1609	-4375.64	-1079.48	6883.67
P2	1610	-4395.27	-1078.95	6886.6
P2	1611	-4414.05	-1077.61	6891.37
P2	1612	-4432.41	-1075.14	6896.17
P2	1613	-4450.94	-1072.63	6902
P2	1614	-4469.87	-1071.48	6908.69
P2	1615	-4488.43	-1076.01	6912.47
P2	1616	-4505.83	-1086.13	6912.43
P2	1617	-4522.26	-1097.52	6909.48
P2	1618	-4538.69	-1109.41	6906.71
P2	1619	-4555.17	-1121.64	6905.16
P2	1620	-4571.6	-1134.43	6902.9
P2	1621	-4588.63	-1148.41	6901.11
P2	1622	-4605.38	-1162.93	6896.9
P2	1623	-4622.02	-1179.03	6892.3
P2	1624	-4637.73	-1195.64	6885.69
P2	1625	-4652.68	-1212.9	6879.38
P2	1626	-4667.05	-1229.9	6874.01
P2	1627	-4680.84	-1246.03	6869.12
P2	1628	-4694.71	-1261.18	6864.92
P2	1629	-4708.43	-1275.35	6860.9
P2	1630	-4722.12	-1287.69	6856.37
P2	1631	-4735.89	-1298.74	6852.13
P2	1632	-4749.88	-1308.83	6848.52
P2	1633	-4764.46	-1318.51	6844.83
P2	1634	-4780.01	-1329.02	6840.1
P2	1635	-4797.04	-1341.29	6834.76
P2	1636	-4816.11	-1354.44	6830.32
P2	1637	-4836.84	-1367.39	6823.8
P2	1638	-4859.8	-1378.96	6819.1
P2	1639	-4884.46	-1388.09	6814.8
P2	1640	-4910.15	-1393.94	6812.07
P2	1641	-4935.51	-1396.84	6811.41
P2	1642	-4959.31	-1399.55	6813.73
P2	1643	-4981.36	-1402.59	6818.77
P2	1644	-5002.47	-1404.64	6827.89
P2	1645	-5023.83	-1406.77	6831.75
P2	1646	-5044.95	-1406.68	6837.02
P2	1647	-5066.13	-1405.23	6843.08
P2	1648	-5087.24	-1401.38	6849.51
P2	1649	-5092.49	-1343.04	7041.54
P2	1650	-5127.5	-1390.87	6862.28
P2	1651	-5229.7	-1271.73	6975.92
P2	1652	-5248.75	-1263.81	6980.41
P2	1653	-5268.78	-1255.76	6983.69
P2	1654	-4997.56	-1327.13	6913.01
P2	1655	-5111.36	-1293.66	6941.74
P2	1656	-5225.24	-1259.06	6972.87
P2	1657	-5339.2	-1223.43	7005.23
P2	1658	-5354.29	-1213.18	7012.36
P2	1659	-5369.31	-1201.2	7018.64
P2	1660	-5384.73	-1187.88	7023.95
P2	1661	-5399.95	-1173.41	7030.28
P2	1662	-5415.15	-1157.96	7038.29
P2	1663	-5429.4	-1141.28	7042.89
P2	1664	-5444.06	-1123.46	7051.46
P2	1665	-5459.92	-1105.02	7057.1
P2	1666	-5475.25	-1085.19	7062.89
P2	1667	-5489.41	-1065.44	7071.8
P2	1668	-5503.05	-1044.81	7081.16
P2	1669	-5515.79	-1023.72	7091.96
P2	1670	-5527.69	-1002.19	7103.27
P2	1671	-5538.96	-980.354	7114.58
P2	1672	-5549.65	-958.425	7126.81
P2	1673	-5560.2	-936.75	7139.06
P2	1674	-5571.06	-918.941	7148.28
P2	1675	-5580.87	-911.974	7155.63
P2	1676	-5587.36	-908.125	7163.92
P2	1677	-5591.65	-905.018	7173.74
P2	1678	-5594.46	-901.837	7183.63
P2	1679	-5595.21	-896.85	7191.61
P2	1680	-5594.51	-889.642	7198.19
P2	1681	-5594.36	-884.185	7203.66
P2	1682	-5597.51	-883.827	7208.84
P2	1683	-5601.77	-887.063	7214.84
P2	1684	-5604.86	-890.535	7220.33
P2	1685	-5605.98	-893.723	7225.99
P2	1686	-5605	-896.905	7232.46
P2	1687	-5602.62	-900.275	7238.72
P2	1688	-5599.9	-905.011	7244.84
P2	1689	-5597.65	-912.132	7251.17
P2	1690	-5596.08	-920.788	7256.74
P2	1691	-5594.56	-930.005	7262.45
P2	1692	-5591.38	-939.095	7267.96
P2	1693	-5588.25	-948.747	7273.61
P2	1694	-5582.4	-958.115	7279.26
P2	1695	-5576.59	-968.043	7285.04
P2	1696	-5569.53	-978.422	7291.19
P2	1697	-5562.85	-989.495	7297.07
P2	1698	-5554.91	-1001.02	7303.32
P2	1699	-5547.58	-1012.3	7309.72
P2	1700	-5538.99	-1024.04	7316.49
P2	1701	-5530.76	-1035.22	7323.17
P2	1702	-5521.88	-1045.45	7330.35
P2	1703	-5513.37	-1055.13	7337.44
P2	1704	-5504.55	-1063.9	7344.61
P2	1705	-5495.92	-1071.42	7352.27
P2	1706	-5486.97	-1078.02	7360.01
P2	1707	-5478.67	-1083.61	7367.78
P2	1708	-5470.09	-1088.36	7376.28
P2	1709	-5461.84	-1093.32	7384.62
P2	1710	-5453.3	-1097.44	7393.67
P2	1711	-5443.22	-1100.88	7404.03
P2	1712	-5432.85	-1103.48	7415.11
P2	1713	-5422.81	-1106.29	7426.02
P2	1714	-5410.78	-1106.83	7437.86
P2	1715	-5397.66	-1106	7449.49
P2	1716	-5383.58	-1103.34	7460.75
P2	1717	-5369.24	-1098.61	7471.29
P2	1718	-5354.25	-1090.83	7482.41
P2	1719	-5339.53	-1082.48	7492.17
P2	1720	-5328.74	-1076.8	7502.01
P2	1721	-5317.93	-1068.82	7512.09
P2	1722	-5307.03	-1064.15	7521.73
P2	1723	-5296.19	-1061.11	7531.46
P2	1724	-5284.74	-1060.34	7541.26
P2	1725	-5272.53	-1061.81	7551.22
P2	1726	-5259.58	-1065.37	7561.44
P2	1727	-5246.01	-1070.7	7571.98
P2	1728	-5231.94	-1077.47	7582.89
P2	1729	-5217.5	-1085.31	7594.17
P2	1730	-5202.33	-1094.08	7605.54
P2	1731	-5187.85	-1103	7617.69
P2	1732	-5171.34	-1112.81	7629.02
P2	1733	-5154.88	-1122.82	7640.68
P2	1734	-5138.32	-1132.97	7652.55
P2	1735	-5121.56	-1143.24	7664.73
P2	1736	-5106.61	-1152.3	7677.43
P2	1737	-5090.82	-1162.47	7690.99
P2	1738	-5075.95	-1170.44	7704.56
P2	1739	-5061.6	-1177.36	7717.81
P2	1740	-5047.25	-1183.19	7731.48
P2	1741	-5032.38	-1188.15	7745.62
P2	1742	-5017.63	-1192.58	7759.62
P2	1743	-5002.6	-1196.23	7773.88
P2	1744	-4987.29	-1198.89	7789.36
P2	1745	-4971.51	-1200.54	7805.45
P2	1746	-4955.39	-1202.62	7820.68
P2	1747	-4938.64	-1203.93	7836.82
P2	1748	-4921.84	-1204.58	7853.14
P2	1749	-4906.8	-1206.5	7868.27
P2	1750	-4891.19	-1208.24	7883.38
P2	1751	-4874.65	-1209.65	7897.51
P2	1752	-4857.93	-1211.73	7914.12
P2	1753	-4841.28	-1213.54	7931.22
P2	1754	-4824.85	-1216.06	7948.51
P2	1755	-4808.24	-1218.42	7965.02
P2	1756	-4791.54	-1222.04	7979.69
P2	1757	-4773.58	-1225.77	7992.54
P2	1758	-4756.21	-1228.61	8006.03
P2	1759	-4713.94	-1275	7980.06
P2	1760	-4671.84	-1322.54	7954.67
P2	1761	-4629.76	-1370.27	7928.84
P2	1762	-4615.17	-1377.51	7943.94
P2	1763	-4600.06	-1385.66	7957.34
P2	1764	-4584.12	-1394.94	7971.6
P2	1765	-4567.68	-1404.65	7986.17
P2	1766	-4551.1	-1413.97	8000
P2	1767	-4534.78	-1423.48	8014.19
P2	1768	-4518.44	-1432.78	8029.08
P2	1769	-4502.11	-1441.45	8044.32
P2	1770	-4485.85	-1449.19	8059.06
P2	1771	-4550.9	-1323.84	8193.82
P2	1772	-4453.32	-1461.93	8089.96
P2	1773	-4436.66	-1466.87	8106.06
P2	1774	-4419.45	-1470.79	8121.75
P2	1775	-4401.59	-1473.89	8137.95
P2	1776	-4383.59	-1475.62	8154.48
P2	1777	-4365.1	-1476.42	8171.12
P2	1778	-4428.26	-1341.79	8307.8
P2	1779	-4409.66	-1339.13	8323.62
P2	1780	-4391	-1335.21	8338.85
P2	1781	-4371.84	-1329.33	8354.03
P2	1782	-4353.13	-1322.54	8368.39
P2	1783	-4333.87	-1314.96	8383.47
P2	1784	-4315.09	-1305.47	8398.34
P2	1785	-4296.9	-1295.85	8413.04
P2	1786	-4282.48	-1288.68	8427.21
P2	1787	-4269.98	-1283	8443.25
P2	1788	-4259.21	-1277.94	8458.44
P2	1789	-4249.45	-1273.19	8472.68
P2	1790	-4240.27	-1269.67	8488.34
P2	1791	-4232.63	-1268.73	8502.31
P2	1792	-4224.21	-1270.02	8517.35
P2	1793	-4217.24	-1270	8530.72
P2	1794	-4211.05	-1272.14	8542.99
P2	1795	-4206.22	-1275.87	8554.07
P2	1796	-4202.65	-1281.56	8565.29
P2	1797	-4200.3	-1288.79	8577.64
P2	1798	-4199.41	-1297.03	8590.31
P2	1799	-4196.93	-1305.86	8604.11
P2	1800	-4192.11	-1314.62	8625.81
P2	1801	-4191.85	-1326.14	8639.78
P2	1802	-4192.43	-1338.08	8655.3
P2	1803	-4193.97	-1350.75	8670.88
P2	1804	-4196.07	-1364.41	8687.7
P2	1805	-4198.46	-1378.54	8703.73
P2	1806	-4201.65	-1392.84	8720.2
P2	1807	-4205.93	-1407.05	8737.33
P2	1808	-4210.79	-1422.33	8756.1
P2	1809	-4214.67	-1435.51	8772.94
P2	1810	-4218.41	-1448.58	8791.03
P2	1811	-4221.6	-1459	8808.5
P2	1812	-4224.35	-1470.66	8827.6
P2	1813	-4226.55	-1479.77	8845.85
P2	1814	-4230.74	-1490.38	8866.11
P2	1815	-4234.38	-1498.02	8884.59
P2	1816	-4238.57	-1505.2	8903.82
P2	1817	-4243.05	-1512.11	8923.33
P2	1818	-4247.62	-1517.47	8942.44
P2	1819	-4252.7	-1522.27	8962.16
P2	1820	-4257.38	-1524.52	8979.7
P2	1821	-4262.57	-1527.15	8999.11
P2	1822	-4267.69	-1527.67	9017.08
P2	1823	-4273.2	-1527.17	9032.59
P2	1824	-4280.25	-1526.67	9049.37
P2	1825	-4287.28	-1527.09	9066.45
P2	1826	-4294.17	-1528.27	9084.66
P2	1827	-4299.65	-1534.32	9102.26
P2	1828	-4303.38	-1540.59	9120.64
P2	1829	-4305.95	-1548.18	9138.88
P2	1830	-4309.52	-1555.56	9156.99
P2	1831	-4313.91	-1562.47	9174.61
P2	1832	-4318.46	-1569.76	9193.33
P2	1833	-4323.72	-1577.7	9211.26
P2	1834	-4329.06	-1585.72	9230.2
P2	1835	-4334.33	-1594.03	9249.2
P2	1836	-4338.36	-1602.62	9269.14
P2	1837	-4342.55	-1610.31	9288.18
P2	1838	-4346.39	-1617.96	9309.05
P2	1839	-4351.95	-1626.02	9327.66
P2	1840	-4356.62	-1630.6	9347.9
P2	1841	-4361.74	-1634.87	9368.05
P2	1842	-4367.51	-1638.62	9387.88
P2	1843	-4373.29	-1641.73	9407.27
P2	1844	-4378.03	-1643.23	9427.77
P2	1845	-4383.19	-1643.88	9447.91
P2	1846	-4389.08	-1643.84	9467.13
P2	1847	-4393.29	-1641.9	9486.74
P2	1848	-4397.49	-1637.99	9506.65
P2	1849	-4402.4	-1632.72	9524.95
P2	1850	-4407.16	-1626.57	9544.18
P2	1851	-4412.11	-1620.26	9563.22
P2	1852	-4416.89	-1615.85	9582.66
P2	1853	-4425.65	-1617.39	9601.89
P2	1854	-4435.11	-1623.39	9621.78
P2	1855	-4442.43	-1631.04	9641.27
P2	1856	-4449.89	-1641.27	9664.11
P2	1857	-4456.57	-1649.41	9683.84
P2	1858	-4463.27	-1656.35	9702.47
P2	1859	-4470.53	-1662.02	9720.33
P2	1860	-4477.55	-1668.67	9739.16
P2	1861	-4484.23	-1674.92	9758.65
P2	1862	-4490.2	-1678.55	9778.35
P2	1863	-4495.85	-1683.5	9797.99
P2	1864	-4501.09	-1687.02	9817.78
P2	1865	-4507.17	-1688.33	9836.11
P2	1866	-4512.3	-1688.71	9854.65
P2	1867	-4517.21	-1688	9872.79
P2	1868	-4521.11	-1685.82	9890.09
P2	1869	-4524.69	-1682.3	9907.5
P2	1870	-4527.03	-1678.22	9924.79
P2	1871	-4528.65	-1673.74	9942.18
P2	1872	-4528.22	-1670.52	9959.85
P2	1873	-4527.82	-1667.33	9977.62
P2	1874	-4527.93	-1667.02	9995.96
P2	1875	-4528.07	-1666.75	10014.4
P2	1876	-4528.53	-1672.64	10032.8
P2	1877	-4527.08	-1676.43	10050.9
P2	1878	-4520.4	-1675.42	10068.1
P2	1879	-4513.73	-1684.11	10082.6
P2	1880	-4505.4	-1695.28	10095.9
P2	1881	-4497.69	-1696.61	10116
P2	1882	-4490.21	-1705.05	10130.3
P2	1883	-4479.44	-1718.42	10146.7
P2	1884	-4469.28	-1729.76	10162.9
P2	1885	-4458.73	-1741.71	10179.3
P2	1886	-4447.93	-1753.92	10195.9
P2	1887	-4436.74	-1766.83	10212.9
P2	1888	-4425.6	-1779.2	10230.1
P2	1889	-4414.87	-1789.84	10247.4
P2	1890	-4404.67	-1799.25	10264.7
P2	1891	-4394.67	-1807.32	10282.6
P2	1892	-4384.5	-1816.91	10303
P2	1893	-4374.81	-1821.99	10320.1
P2	1894	-4364.27	-1829.42	10340.1
P2	1895	-4354.25	-1832.86	10358.3
P2	1896	-4344.07	-1835.08	10376
P2	1897	-4333.83	-1835.9	10393
P2	1898	-4323.38	-1836.12	10409.1
P2	1899	-4312.6	-1836.73	10424.6
P2	1900	-4301.34	-1838.72	10439.6
P2	1901	-4289.51	-1842.95	10454.8
P2	1902	-4277.21	-1849.61	10469.8
P2	1903	-4264.61	-1858.46	10483.8
P2	1904	-4251.83	-1869.43	10498.1
P2	1905	-4239.27	-1881.36	10513.9
P2	1906	-4227.82	-1889.39	10527.5
P2	1907	-4217.71	-1898	10542.3
P2	1908	-4207.52	-1905.42	10556
P2	1909	-4198.68	-1913.41	10570.9
P2	1910	-4189.51	-1922	10587
P2	1911	-4180.93	-1930.87	10601.8
P2	1912	-4172.03	-1940.34	10617.7
P2	1913	-4095.04	-1988.84	10813.6
P2	1914	-4042.5	-2128.59	10618.5
P2	1915	-4070.87	-2135.19	10543.2
P2	1916	-4060.11	-2140.92	10550.6
P2	1917	-4047.26	-2150.31	10583.7
P2	1918	-4038.52	-2158.85	10598.9
P2	1919	-4027.11	-2160.32	10603.3
P2	1920	-4016.21	-2168.4	10633.3
P2	1921	-4004.98	-2168.84	10638.5
P2	1922	-3994.23	-2170.36	10655.3
P2	1923	-3983.42	-2171.25	10672.2
P2	1924	-3972.51	-2173.8	10702
P2	1925	-3963.09	-2171.84	10721.7
P2	1926	-3953.92	-2168.84	10741.2
P2	1927	-3944.76	-2166.21	10760.7
P2	1928	-3935.84	-2162.53	10780
P2	1929	-3929.03	-2155.15	10787.5
P2	1930	-3943.18	-2141.98	10814.2
P2	1931	-3956.33	-2127.36	10840.1
P2	1932	-3950.17	-2117.33	10867.3
P2	1933	-3944.34	-2108.1	10894.8
P2	1934	-3938.49	-2099.58	10921.6
P2	1935	-3932.99	-2091.88	10948.8
P2	1936	-3927.97	-2084.42	10973.2
P2	1937	-3924.18	-2077.23	10997.6
P2	1938	-3920.06	-2070.05	11020.1
P2	1939	-3916.43	-2062.29	11043.9
P2	1940	-3912.46	-2054.53	11065.9
P2	1941	-3872	-2051.77	11096.6
P2	1942	-3864.69	-2052.46	11106.5
P2	1943	-3853.11	-2057.26	11122.9
P2	1944	-3845.15	-2060.77	11137.6
P2	1945	-3835.86	-2062.34	11154
P2	1946	-3828.92	-2061.88	11165.5
P2	1947	-3822.07	-2061.34	11181.2
P2	1948	-3815.62	-2059.62	11195.3
P2	1949	-3809.51	-2056.6	11206.1
P2	1950	-3803.73	-2054.39	11219.3
P2	1951	-3798.4	-2050.54	11232.2
P2	1952	-3794.14	-2047.75	11247.4
P2	1953	-3786.68	-2041.43	11261.4
P2	1954	-3780.57	-2035.72	11275.8
P2	1955	-3775.13	-2029.83	11290.3
P2	1956	-3770.94	-2025.21	11305.3
P2	1957	-3767.62	-2023.11	11321.9
P2	1958	-3765.61	-2020.37	11331.9
P2	1959	-3758.93	-2023.21	11347.6
P2	1960	-3753.51	-2027.6	11363.2
P2	1961	-3754.04	-2030.14	11374.2
P2	1962	-3760.99	-2044.16	11386.8
P2	1963	-3769.04	-2058.09	11400.1
P2	1964	-3777.65	-2073.08	11415
P2	1965	-3785.29	-2085.99	11428
P2	1966	-3792.78	-2098.78	11442.2
P2	1967	-3799.73	-2108.92	11455.8
P2	1968	-3806.24	-2120.3	11471
P2	1969	-3812.2	-2129.13	11485.4
P2	1970	-3820.14	-2139.45	11501.8
P2	1971	-3827.55	-2146.82	11516.4
P2	1972	-3835.49	-2153.72	11531.8
P2	1973	-3843.73	-2160.35	11547.4
P2	1974	-3852.06	-2165.44	11562.7
P2	1975	-3860.9	-2169.95	11578.5
P2	1976	-3869.33	-2171.92	11592.2
P2	1977	-3878.28	-2174.27	11607.8
P2	1978	-3887.16	-2174.51	11621.9
P2	1979	-3896.43	-2173.73	11633.5
P2	1980	-3907.23	-2172.95	11646.4
P2	1981	-3918.02	-2173.09	11659.6
P2	1982	-3928.67	-2173.99	11674
P2	1983	-3937.91	-2179.76	11687.7
P2	1984	-3945.4	-2185.76	11702.3
P2	1985	-3951.73	-2193.06	11716.6
P2	1986	-3959.05	-2200.17	11730.9
P2	1987	-3967.2	-2206.8	11744.6
P2	1988	-3975.34	-2216.42	11761
P2	1989	-3981.93	-2227.17	11783.1
P2	1990	-3990.73	-2228.8	11787.1
P2	1991	-4003.1	-2235.12	11799.8
P2	1992	-4016.76	-2235.34	11813.5
P2	1993	-4029	-2240.45	11826.6
P2	1994	-4039.49	-2245.78	11840.4
P2	1995	-4048.82	-2252.42	11854.1
P2	1996	-4059.15	-2258.85	11867.7
P2	1997	-4070.3	-2264.81	11880.8
P2	1998	-4081.45	-2273.77	11896.4
P2	1999	-4089.58	-2277.19	11902.4
P2	2000	-4101.29	-2285.29	11917.2
P2	2001	-4112.3	-2289.08	11931.5
P2	2002	-4119.9	-2293.25	11944.3
P2	2003	-4126.02	-2297.99	11968.4
[truncated: 4,042 more rows]
