# Supplementary material for: Criterion Validity of Catapult ClearSky T6 Local Positioning System for Measuring Inter-Unit Distance
Source: Sensors (Basel). 2020 Jul 1;20(13):3693. doi: 10.3390/s20133693 (PMC7374308; doi:10.3390/s20133693)
Supplement: Supplementary file 1 [file sensors-20-03693-s001.zip › vicon_data/ma_circuit_p3.csv]

Name	Frame	X	Y	Z
P3	5	-14416	-2840.09	15267.8
P3	6	-14416.2	-2840.19	15267.7
P3	7	-14416.2	-2840.23	15267.8
P3	8	-14416.6	-2840.33	15267.8
P3	9	-14416.4	-2840.38	15268
P3	10	-14416.4	-2840.6	15268.1
P3	11	-14416.4	-2840.65	15268.2
P3	12	-14416.3	-2840.77	15268.4
P3	13	-14416.3	-2840.86	15268.6
P3	14	-14416.3	-2840.96	15268.8
P3	15	-14416.3	-2841.06	15269
P3	16	-14416.3	-2841.16	15269.2
P3	17	-14416.1	-2841.3	15269.4
P3	18	-14416.5	-2841.37	15269.6
P3	19	-14416.3	-2841.46	15269.9
P3	20	-14415.9	-2841.56	15270.2
P3	21	-14415.9	-2841.64	15270.4
P3	22	-14416.1	-2841.72	15270.6
P3	23	-14415.9	-2841.82	15270.9
P3	24	-14415.3	-2841.88	15271.3
P3	25	-14415.1	-2841.95	15271.6
P3	26	-14414.9	-2842.02	15271.9
P3	27	-14414.9	-2842.1	15272.2
P3	28	-14414.4	-2842.22	15272.6
P3	29	-14414.1	-2842.33	15272.9
P3	30	-14414.1	-2842.36	15273.3
P3	31	-14413.7	-2842.5	15273.6
P3	32	-14413.5	-2842.58	15274.1
P3	33	-14413	-2842.7	15274.5
P3	34	-14413	-2842.78	15274.8
P3	35	-14413	-2842.84	15275.2
P3	36	-14412.7	-2843.03	15275.6
P3	37	-14412.4	-2843.15	15276
P3	38	-14412	-2843.27	15276.5
P3	39	-14411.7	-2843.45	15276.9
P3	40	-14411.3	-2843.61	15277.4
P3	41	-14411.1	-2843.8	15277.8
P3	42	-14411.1	-2843.93	15278.2
P3	43	-14410.6	-2844.15	15278.7
P3	44	-14410.7	-2844.26	15279.1
P3	45	-14410.3	-2844.54	15279.6
P3	46	-14409.9	-2844.71	15280.1
P3	47	-14409.6	-2844.95	15280.7
P3	48	-14409.5	-2845.18	15281.1
P3	49	-14409.3	-2845.42	15281.6
P3	50	-14409.3	-2845.69	15282.1
P3	51	-14409.1	-2845.95	15282.6
P3	52	-14408.7	-2846.22	15283.2
P3	53	-14408.8	-2846.5	15283.7
P3	54	-14408.5	-2846.77	15284.3
P3	55	-14408.6	-2846.98	15284.8
P3	56	-14408.4	-2847.24	15285.3
P3	57	-14408.5	-2847.51	15285.8
P3	58	-14408.1	-2847.77	15286.5
P3	59	-14408.5	-2847.93	15286.9
P3	60	-14408.3	-2848.13	15287.6
P3	61	-14408.4	-2848.29	15288.1
P3	62	-14408.2	-2848.47	15288.7
P3	63	-14408.6	-2848.63	15289.2
P3	64	-14408.7	-2848.75	15289.8
P3	65	-14408.9	-2848.91	15290.4
P3	66	-14409.2	-2849.01	15290.9
P3	67	-14409.6	-2849.13	15291.5
P3	68	-14409.6	-2849.26	15292.1
P3	69	-14409.4	-2849.4	15292.8
P3	70	-14409.9	-2849.54	15293.4
P3	71	-14409.9	-2849.66	15294.1
P3	72	-14410.2	-2849.77	15294.8
P3	73	-14410.5	-2849.94	15295.5
P3	74	-14410.7	-2850.08	15296.2
P3	75	-14411.5	-2850.21	15296.8
P3	76	-14411.8	-2850.41	15297.6
P3	77	-14412.5	-2850.55	15298.2
P3	78	-14412.9	-2850.65	15299
P3	79	-14413.6	-2850.83	15299.8
P3	80	-14414.2	-2850.97	15300.5
P3	81	-14414.8	-2851.11	15301.3
P3	82	-14415.1	-2851.31	15302.2
P3	83	-14415.4	-2851.48	15303.2
P3	84	-14415.6	-2851.66	15304.1
P3	85	-14415.9	-2851.91	15305.1
P3	86	-14416.1	-2852.08	15306.2
P3	87	-14416.6	-2852.24	15307.3
P3	88	-14417.7	-2852.49	15308.1
P3	89	-14418.4	-2852.66	15309.3
P3	90	-14418.7	-2852.94	15310.4
P3	91	-14419.8	-2853.12	15311.5
P3	92	-14420.7	-2853.43	15312.6
P3	93	-14421.4	-2853.67	15313.8
P3	94	-14421.7	-2853.85	15315.1
P3	95	-14422	-2854.1	15316.5
P3	96	-14422.5	-2854.41	15317.9
P3	97	-14423.8	-2854.53	15319.2
P3	98	-14424.7	-2854.69	15320.6
P3	99	-14425.5	-2854.86	15322
P3	100	-14426.6	-2854.98	15323.5
P3	101	-14426.7	-2855.1	15325.3
P3	102	-14427.2	-2855.25	15327
P3	103	-14428.1	-2855.41	15328.6
P3	104	-14428.8	-2855.65	15330.3
P3	105	-14429.1	-2856.01	15332.1
P3	106	-14430.1	-2856.43	15333.7
P3	107	-14430.5	-2856.85	15335.6
P3	108	-14431.7	-2857.29	15337.3
P3	109	-14432.2	-2857.75	15339.1
P3	110	-14432.7	-2858.16	15341
P3	111	-14433.2	-2858.65	15343
P3	112	-14434	-2859.19	15344.9
P3	113	-14434.5	-2859.73	15346.9
P3	114	-14434.4	-2860.43	15349
P3	115	-14435.4	-2861.09	15350.8
P3	116	-14436.1	-2861.8	15352.8
P3	117	-14436.7	-2862.59	15354.8
P3	118	-14436.8	-2863.42	15357.1
P3	119	-14437.1	-2864.3	15359.5
P3	120	-14437	-2865.24	15361.9
P3	121	-14437.1	-2866.11	15364.4
P3	122	-14437.2	-2867.1	15367
P3	123	-14437.4	-2868.03	15369.6
P3	124	-14437.3	-2868.95	15372.5
P3	125	-14437.2	-2869.92	15375.4
P3	126	-14437.6	-2870.81	15378.3
P3	127	-14437.9	-2871.72	15381.4
P3	128	-14437.6	-2872.63	15384.8
P3	129	-14437.4	-2873.46	15388.1
P3	130	-14437.7	-2874.28	15391.5
P3	131	-14437.5	-2875	15395.1
P3	132	-14437.1	-2875.79	15398.9
P3	133	-14436.9	-2876.49	15402.6
P3	134	-14437	-2877.18	15406.4
P3	135	-14436.4	-2877.73	15410.6
P3	136	-14435.5	-2878.21	15414.9
P3	137	-14434.8	-2878.78	15419.2
P3	138	-14434.4	-2879.41	15423.4
P3	139	-14434.4	-2880.01	15427.6
P3	140	-14434.5	-2880.49	15431.9
P3	141	-14434.5	-2880.81	15436.3
P3	142	-14434.1	-2881.13	15440.8
P3	143	-14433.6	-2881.58	15445.5
P3	144	-14433.3	-2882.03	15450.2
P3	145	-14432.8	-2882.4	15454.9
P3	146	-14431.7	-2882.77	15459.9
P3	147	-14430	-2883.18	15465
P3	148	-14428.8	-2883.62	15470
P3	149	-14427.6	-2884.07	15475.1
P3	150	-14426.5	-2884.53	15480.2
P3	151	-14425.8	-2884.89	15485.2
P3	152	-14424	-2885.41	15490.5
P3	153	-14421.9	-2885.97	15495.9
P3	154	-14420.6	-2886.41	15501
P3	155	-14419.1	-2886.86	15506.2
P3	156	-14416.3	-2887.46	15511.6
P3	157	-14414.3	-2887.99	15516.9
P3	158	-14412	-2888.53	15522.2
P3	159	-14409	-2889.31	15527.6
P3	160	-14406.8	-2890.05	15532.8
P3	161	-14403.5	-2890.88	15538.1
P3	162	-14400.9	-2891.67	15543.2
P3	163	-14397.9	-2892.34	15548.3
P3	164	-14395.7	-2892.99	15553.1
P3	165	-14393.8	-2893.63	15557.6
P3	166	-14390.2	-2894.59	15562.5
P3	167	-14387.4	-2895.52	15567.1
P3	168	-14384	-2896.75	15571.9
P3	169	-14381.6	-2898.63	15576.4
P3	170	-14378.3	-2900.41	15581.2
P3	171	-14375.3	-2902.44	15585.8
P3	172	-14372.8	-2904.51	15590.1
P3	173	-14369.3	-2906.49	15594.7
P3	174	-14367	-2908.38	15599
P3	175	-14364.7	-2910.31	15603.2
P3	176	-14362.8	-2912.2	15607.2
P3	177	-14360.6	-2913.72	15611.3
P3	178	-14357.8	-2915.35	15615.6
P3	179	-14355.2	-2916.91	15619.7
P3	180	-14353.1	-2918.41	15623.7
P3	181	-14349.7	-2919.91	15628.1
P3	182	-14348	-2921.44	15632.1
P3	183	-14346.3	-2922.9	15636.2
P3	184	-14343.6	-2924.57	15640.4
P3	185	-14342.3	-2926.19	15644.2
P3	186	-14340.3	-2927.82	15648
P3	187	-14337.7	-2929.38	15652.1
P3	188	-14335.6	-2931	15656
P3	189	-14334.9	-2932.4	15659.7
P3	190	-14333.8	-2933.89	15663.4
P3	191	-14331.7	-2935.57	15667.3
P3	192	-14330.1	-2937.31	15671.1
P3	193	-14328.7	-2939.07	15674.8
P3	194	-14327.8	-2940.92	15678.5
P3	195	-14326.8	-2942.64	15682.4
P3	196	-14325.6	-2944.57	15686.4
P3	197	-14324.6	-2946.37	15690.3
P3	198	-14323.3	-2948.25	15694.2
P3	199	-14322.2	-2950.05	15698.2
P3	200	-14320.8	-2951.8	15702.4
P3	201	-14319.9	-2953.58	15706.3
P3	202	-14319	-2955.33	15710.4
P3	203	-14318.3	-2956.87	15714.5
P3	204	-14317.3	-2958.56	15718.7
P3	205	-14316.3	-2960.12	15723.1
P3	206	-14315.4	-2961.6	15727.8
P3	207	-14314.2	-2963.02	15732.3
P3	208	-14313.6	-2964.37	15736.7
P3	209	-14313	-2965.49	15741.3
P3	210	-14312	-2966.68	15745.9
P3	211	-14311.4	-2967.76	15750.5
P3	212	-14310.6	-2968.82	15755.3
P3	213	-14309.7	-2969.69	15760.2
P3	214	-14308.9	-2970.68	15765.1
P3	215	-14307.7	-2971.57	15770.2
P3	216	-14306.9	-2972.42	15775.2
P3	217	-14305.9	-2973.2	15780.4
P3	218	-14305.3	-2973.9	15785.5
P3	219	-14304.6	-2974.51	15790.7
P3	220	-14304.4	-2975	15795.7
P3	221	-14304	-2975.52	15801.1
P3	222	-14303.8	-2975.96	15806.4
P3	223	-14303.4	-2976.53	15811.9
P3	224	-14303.5	-2977.16	15817.5
P3	225	-14303.3	-2977.78	15823.1
P3	226	-14303.1	-2978.38	15828.8
P3	227	-14303.2	-2979.06	15834.2
P3	228	-14303	-2979.74	15839.9
P3	229	-14303	-2980.42	15845.6
P3	230	-14303	-2981.04	15851.3
P3	231	-14302.9	-2981.61	15857.1
P3	232	-14303.1	-2982.2	15862.7
P3	233	-14302.9	-2982.88	15868.6
P3	234	-14303.2	-2983.39	15874.2
P3	235	-14303.2	-2983.96	15879.9
P3	236	-14303	-2984.52	15885.7
P3	237	-14302.7	-2985.12	15891.6
P3	238	-14303.5	-2985.78	15897.1
P3	239	-14303.7	-2986.3	15902.8
P3	240	-14304	-2986.73	15908.4
P3	241	-14296.5	-2986.41	15900.4
P3	242	-14288.9	-2986.3	15892.8
P3	243	-14281.6	-2986.11	15884.9
P3	244	-14274.3	-2985.9	15877
P3	245	-14266.9	-2985.8	15868.7
P3	246	-14259.7	-2985.94	15860.4
P3	247	-14252.7	-2985.84	15851.5
P3	248	-14245.7	-2986.22	15842.5
P3	249	-14238.8	-2986.59	15833.6
P3	250	-14232.1	-2986.93	15824.4
P3	251	-14225.5	-2987.29	15815.2
P3	252	-14219.2	-2987.55	15805.4
P3	253	-14212.7	-2987.74	15796.1
P3	254	-14206.7	-2987.46	15785.7
P3	255	-14200.4	-2987.44	15775.5
P3	256	-14194.2	-2987.09	15764.9
P3	257	-14188.2	-2986.51	15753.7
P3	258	-14181.8	-2986.12	15742.9
P3	259	-14175.7	-2985.58	15731.5
P3	260	-14169.2	-2985.22	15720
P3	261	-14162.8	-2984.84	15708.3
P3	262	-14156.4	-2984.58	15696.6
P3	263	-14150	-2984.46	15684.5
P3	264	-14143.4	-2984.61	15673
P3	265	-14136.9	-2984.68	15660.9
P3	266	-14130.4	-2984.98	15649.2
P3	267	-14130.9	-2984.65	15647.3
P3	268	-14131.4	-2984.49	15645.8
P3	269	-14131.8	-2984.53	15644.2
P3	270	-14132.5	-2984.24	15641.8
P3	271	-14133.1	-2984.26	15640.2
P3	272	-14133.3	-2983.62	15638.8
P3	273	-14135.2	-2985.31	15645.1
P3	274	-14137.3	-2986.64	15650.2
P3	275	-14139.3	-2987.93	15655.5
P3	276	-14141.1	-2989.3	15661.4
P3	277	-14142.9	-2990.38	15666.7
P3	278	-14144.6	-2991.19	15671.4
P3	279	-14146.3	-2992.15	15676.6
P3	280	-14147.8	-2993.2	15682.2
P3	281	-14149.4	-2994.19	15687.3
P3	282	-14151	-2995.21	15692.3
P3	283	-14152.3	-2996.27	15697.9
P3	284	-14153.8	-2997.09	15703.1
P3	285	-14155.1	-2997.91	15708.4
P3	286	-14156.4	-2998.58	15713.6
P3	287	-14157.8	-2999.23	15718.9
P3	288	-14158.9	-2999.9	15724.7
P3	289	-14160	-3000.58	15730.9
P3	290	-14161	-3001.11	15736.7
P3	291	-14161.9	-3001.57	15742.6
P3	292	-14162.7	-3001.98	15749.1
P3	293	-14163.5	-3002.31	15755
P3	294	-14164.2	-3002.48	15761.4
P3	295	-14164.7	-3002.79	15768
P3	296	-14165.1	-3003.06	15774.6
P3	297	-14165.5	-3003.24	15781.5
P3	298	-14165.8	-3003.25	15788.1
P3	299	-14166	-3003.45	15795.6
P3	300	-14166.2	-3003.4	15802.4
P3	301	-14166.2	-3003.15	15809.6
P3	302	-14166.3	-3002.78	15816.3
P3	303	-14166.2	-3002.32	15823.1
P3	304	-14166.3	-3001.79	15829.8
P3	305	-14166	-3001.51	15837.1
P3	306	-14165.9	-3001.02	15844
P3	307	-14165.7	-3000.6	15850.7
P3	308	-14165.3	-3000.37	15857.8
P3	309	-14164.7	-3000.31	15865.3
P3	310	-14164.4	-3000.12	15871.9
P3	311	-14163.8	-3000.1	15879
P3	312	-14163.4	-2999.85	15885.4
P3	313	-14162.8	-2999.94	15892.2
P3	314	-14161.7	-3000.11	15900
P3	315	-14160.9	-3000.36	15907
P3	316	-14159.7	-3000.96	15914.9
P3	317	-14158.9	-3001.65	15922.1
P3	318	-14157.8	-3002.42	15929.4
P3	319	-14156.3	-3003.72	15937.2
P3	320	-14155.1	-3004.8	15944.4
P3	321	-14153.4	-3006.29	15952.8
P3	322	-14151.7	-3008.01	15961
P3	323	-14150.2	-3009.72	15968.4
P3	324	-14148.7	-3011.46	15975.5
P3	325	-14147	-3013.84	15983.3
P3	326	-14145.6	-3016.25	15990.8
P3	327	-14144.1	-3018.66	15998.1
P3	328	-14142.6	-3020.94	16005.1
P3	329	-14141.1	-3023.04	16012.3
P3	330	-14139.8	-3024.59	16018.4
P3	331	-14138.3	-3026.39	16025.3
P3	332	-14137	-3027.83	16031.6
P3	333	-14135.6	-3029.18	16038.3
P3	334	-14134.2	-3030.37	16044.5
P3	335	-14132.7	-3031.58	16051.1
P3	336	-14131.3	-3032.89	16057.7
P3	337	-14130.4	-3033.75	16063
P3	338	-14129.3	-3034.77	16068.7
P3	339	-14128.2	-3035.73	16074.7
P3	340	-14127.2	-3036.69	16080.3
P3	341	-14126.3	-3037.74	16085.7
P3	342	-14125.6	-3038.5	16090.6
P3	343	-14124.9	-3039.38	16095.4
P3	344	-14124.2	-3040.41	16101
P3	345	-14123.7	-3041.13	16106.1
P3	346	-14123.4	-3041.93	16111.3
P3	347	-14122.9	-3042.51	16116.2
P3	348	-14122.7	-3043.07	16121.3
P3	349	-14122.6	-3043.63	16126.2
P3	350	-14122.5	-3043.84	16130.8
P3	351	-14122.5	-3044.05	16135.2
P3	352	-14122.4	-3044.29	16140
P3	353	-14122.6	-3044.34	16144.4
P3	354	-14122.9	-3044.17	16148.3
P3	355	-14123.3	-3044.21	16152.6
P3	356	-14123.9	-3044.25	16157.1
P3	357	-14124.6	-3044.25	16161.2
P3	358	-14125.5	-3044.28	16164.9
P3	359	-14126.4	-3044.27	16168.6
P3	360	-14124.6	-3045.13	16175.2
P3	361	-14123.4	-3044.08	16175.2
P3	362	-14121.2	-3046.78	16182.8
P3	363	-14119.2	-3049.26	16190
P3	364	-14117.1	-3051.86	16197.5
P3	365	-14115.1	-3054.51	16204.5
P3	366	-14113.1	-3057.19	16212.2
P3	367	-14112.3	-3054.5	16208.7
P3	368	-14111	-3056.88	16216.2
P3	369	-14109.8	-3058.92	16221.5
P3	370	-14108.7	-3061.84	16230.5
P3	371	-14107	-3062.36	16231.4
P3	372	-14105.6	-3063.72	16233.1
P3	373	-14104.2	-3065.49	16238
P3	374	-14103.3	-3067.57	16244.2
P3	375	-14102.2	-3068.9	16247
P3	376	-14101.3	-3071.44	16255.2
P3	377	-14100.2	-3072.73	16257.4
P3	378	-14099.1	-3073.83	16259.5
P3	379	-14097.9	-3074.88	16261.7
P3	380	-14096.8	-3075.75	16263.7
P3	381	-14095.9	-3076.73	16265.9
P3	382	-14094.9	-3077.52	16267.9
P3	383	-14093.9	-3078.26	16270.1
P3	384	-14093.2	-3079.48	16273.1
P3	385	-14092.4	-3080.73	16277.3
P3	386	-14092.1	-3078.05	16272.4
P3	387	-14091.7	-3075.32	16267.4
P3	388	-14091.3	-3072.68	16263
P3	389	-14090.9	-3069.87	16257.9
P3	390	-14090.6	-3067.15	16253.3
P3	391	-14090.4	-3064.28	16248.1
P3	392	-14090.1	-3061.54	16243.2
P3	393	-14089.7	-3058.85	16238.5
P3	394	-14089.6	-3056.06	16233.3
P3	395	-14089.3	-3053.37	16228.3
P3	396	-14089.3	-3050.51	16222.9
P3	397	-14089	-3047.97	16218
P3	398	-14088.8	-3045.55	16213.1
P3	399	-14088.8	-3043.05	16207.9
P3	400	-14088.6	-3040.52	16202.6
P3	401	-14088.4	-3038.12	16197.5
P3	402	-14088.3	-3035.69	16192.5
P3	403	-14087.5	-3035.23	16191.9
P3	404	-14086.6	-3035.4	16191.3
P3	405	-14085.8	-3036.01	16191.4
P3	406	-14084.9	-3036.43	16191
P3	407	-14083.9	-3036.39	16188.8
P3	408	-14083.3	-3036.91	16189.6
P3	409	-14082.5	-3037.22	16189.3
P3	410	-14081.8	-3037.71	16189.4
P3	411	-14081.3	-3038.44	16192.1
P3	412	-14080.3	-3039.16	16191.9
P3	413	-14079.2	-3039.12	16190.8
P3	414	-14078.1	-3039.38	16190.4
P3	415	-14077	-3039.75	16189.8
P3	416	-14076	-3040.07	16189
P3	417	-14074.9	-3040.53	16188.6
P3	418	-14074	-3040.89	16187.7
P3	419	-14073.1	-3041.34	16187.3
P3	420	-14072.2	-3041.69	16186.8
P3	421	-14071.5	-3042.06	16186
P3	422	-14070.6	-3042.51	16186
P3	423	-14069.9	-3042.89	16185.5
P3	424	-14069.4	-3043.39	16184.9
P3	425	-14068.9	-3043.63	16184.6
P3	426	-14068.3	-3044.17	16184.3
P3	427	-14068	-3044.42	16183.5
P3	428	-14067.6	-3044.84	16183.5
P3	429	-14067	-3045.17	16182.8
P3	430	-14066.1	-3045.58	16181.2
P3	431	-14064.7	-3045.56	16180.6
P3	432	-14063.1	-3045.46	16180.2
P3	433	-14061.6	-3045.7	16179.8
P3	434	-14060	-3045.75	16179.3
P3	435	-14058.4	-3045.82	16178.9
P3	436	-14056.8	-3046.07	16178.4
P3	437	-14055.2	-3046.23	16177.7
P3	438	-14053.7	-3046.44	16177
P3	439	-14052.2	-3046.87	16176.6
P3	440	-14051	-3047.21	16176.1
P3	441	-14049.9	-3047.55	16175.3
P3	442	-14050.9	-3046.79	16172.5
P3	443	-14051.5	-3046.46	16170.8
P3	444	-14051.6	-3046.58	16169.7
P3	445	-14051.8	-3046.67	16168.8
P3	446	-14051.9	-3046.88	16168.1
P3	447	-14052	-3047.01	16167.4
P3	448	-14052.1	-3047.05	16166.6
P3	449	-14052.3	-3047.09	16165.7
P3	450	-14052.4	-3047.31	16165.4
P3	451	-14052.6	-3047.36	16164.3
P3	452	-14052.8	-3047.43	16163.4
P3	453	-14053	-3047.54	16162.5
P3	454	-14053.2	-3047.58	16161.4
P3	455	-14053.5	-3047.6	16160.4
P3	456	-14053.7	-3047.73	16159.6
P3	457	-14054	-3047.68	16158.4
P3	458	-14054.3	-3047.63	16157.5
P3	459	-14054.6	-3047.68	16156.5
P3	460	-14055	-3047.6	16155.7
P3	461	-14055.4	-3047.61	16154.5
P3	462	-14055.8	-3047.53	16153.4
P3	463	-14056.3	-3047.55	16152.5
P3	464	-14054.1	-3047.24	16151.4
P3	465	-14051.9	-3047.08	16150.8
P3	466	-14049.5	-3046.89	16149.7
P3	467	-14047.2	-3046.64	16148.6
P3	468	-14044.8	-3046.31	16147.6
P3	469	-14042.4	-3046.32	16146.6
P3	470	-14040	-3046.15	16145.5
P3	471	-14037.5	-3046	16144.5
P3	472	-14035	-3046.03	16143.4
P3	473	-14032.6	-3045.96	16142.1
P3	474	-14030.3	-3045.95	16140.8
P3	475	-14027.9	-3046.15	16139.8
P3	476	-14025.8	-3046.27	16138.8
P3	477	-14023.9	-3046.39	16137.3
P3	478	-14024	-3045.4	16134
P3	479	-14023.7	-3044.85	16131.7
P3	480	-14023	-3044.74	16129.9
P3	481	-14022.3	-3044.61	16128.5
P3	482	-14021.6	-3044.6	16127.2
P3	483	-14020.8	-3044.5	16126
P3	484	-14020	-3044.31	16124.5
P3	485	-14019.5	-3044.12	16123.1
P3	486	-14018.6	-3044.13	16122.2
P3	487	-14018	-3043.94	16120.5
P3	488	-14017.4	-3043.79	16119
P3	489	-14016.7	-3043.68	16117.5
P3	490	-14016.1	-3043.5	16115.8
P3	491	-14015.4	-3043.29	16114.2
P3	492	-14014.8	-3043.19	16112.8
P3	493	-14014.3	-3042.93	16111
P3	494	-14013.7	-3042.65	16109.5
P3	495	-14013.2	-3042.47	16107.9
P3	496	-14012.7	-3042.17	16106.5
P3	497	-14012.2	-3041.96	16104.8
P3	498	-14011.8	-3041.65	16103.1
P3	499	-14011.4	-3041.44	16101.5
P3	500	-14011	-3041.32	16100
P3	501	-14010.7	-3041.17	16098.5
P3	502	-14010.5	-3040.93	16096.9
P3	503	-14010.2	-3040.73	16095.1
P3	504	-14010.1	-3040.4	16093.4
P3	505	-14010	-3040.12	16091.7
P3	506	-14009.8	-3039.91	16090.1
P3	507	-14009.8	-3039.64	16088.3
P3	508	-14009.8	-3039.56	16087.1
P3	509	-14009.8	-3039.24	16085.3
P3	510	-14009.7	-3039.05	16083.8
P3	511	-14009.9	-3038.82	16082.1
P3	512	-14009.9	-3038.54	16080.5
P3	513	-14010	-3038.28	16078.9
P3	514	-14010.2	-3037.99	16077.1
P3	515	-14010.3	-3037.75	16075.8
P3	516	-14010.4	-3037.47	16074.2
P3	517	-14010.7	-3037.13	16072.5
P3	518	-14010.9	-3036.97	16071
P3	519	-14011.2	-3036.65	16069.2
P3	520	-14011.5	-3036.43	16067.7
P3	521	-14011.8	-3036.33	16066.3
P3	522	-14012.1	-3036.07	16064.7
P3	523	-14011.8	-3035.68	16061.9
P3	524	-14011.6	-3035.3	16059.2
P3	525	-14011.4	-3035.05	16056.5
P3	526	-14011.2	-3034.87	16054.1
P3	527	-14011.2	-3034.41	16052.5
P3	528	-14011.1	-3033.95	16051
P3	529	-14010.9	-3033.45	16048
P3	530	-14010.6	-3033.07	16045.5
P3	531	-14010.4	-3032.44	16042.5
P3	532	-14010.1	-3031.99	16039.6
P3	533	-14010	-3031.7	16037.3
P3	534	-14012.1	-3035.31	16052.2
P3	535	-14014.2	-3038.99	16067
P3	536	-14015.3	-3038.97	16067.7
P3	537	-14017.3	-3038.8	16068.1
P3	538	-14019.3	-3038.79	16068.7
P3	539	-14021.1	-3038.64	16069.3
P3	540	-14022.9	-3038.57	16069.9
P3	541	-14024.6	-3038.41	16070.7
P3	542	-14026.2	-3038.6	16071.7
P3	543	-14027.5	-3039.11	16073.5
P3	544	-14028.4	-3039.64	16075.6
P3	545	-14029.4	-3040.25	16078
P3	546	-14029.3	-3039.85	16078.3
P3	547	-14029.3	-3039.39	16078.6
P3	548	-14029.1	-3038.84	16079
P3	549	-14029	-3038.64	16079.4
P3	550	-14028.8	-3038.25	16079.8
P3	551	-14028.6	-3037.88	16080.2
P3	552	-14028.4	-3037.7	16080.5
P3	553	-14028.2	-3037.41	16080.6
P3	554	-14028.2	-3037.19	16080.7
P3	555	-14028.1	-3037.18	16081.1
P3	556	-14028.3	-3037.08	16081.5
P3	557	-14028.6	-3036.98	16081.5
P3	558	-14031	-3035.78	16079.5
P3	559	-14033	-3035.01	16078.6
P3	560	-14034.5	-3034.69	16078.3
P3	561	-14036.1	-3034.34	16078.3
P3	562	-14037.7	-3034.11	16078.4
P3	563	-14039.2	-3033.8	16078.6
P3	564	-14040.7	-3033.4	16078.6
P3	565	-14042.3	-3033	16078.5
P3	566	-14043.8	-3032.78	16079
P3	567	-14045.4	-3032.39	16078.7
P3	568	-14047	-3032.02	16078.6
P3	569	-14048.6	-3031.7	16078.6
P3	570	-14047.4	-3033.31	16083.1
P3	571	-14046.2	-3034.9	16087.7
P3	572	-14044.9	-3036.6	16092.6
P3	573	-14043.8	-3038.13	16097
P3	574	-14042.6	-3039.65	16101.7
P3	575	-14041.4	-3041.26	16106.3
P3	576	-14040.3	-3042.76	16111.2
P3	577	-14039.2	-3044.34	16115.7
P3	578	-14038.2	-3045.84	16120.2
P3	579	-14037.2	-3047.42	16124.9
P3	580	-14036.2	-3049.09	16129.6
P3	581	-14035.3	-3050.74	16134.3
P3	582	-14034.5	-3052.3	16138.9
P3	583	-14033.6	-3053.9	16143.3
P3	584	-14032.8	-3055.36	16147.9
P3	585	-14032.1	-3056.88	16152.4
P3	586	-14031.4	-3058.46	16157
P3	587	-14028.1	-3059.62	16161.5
P3	588	-14024.4	-3062.52	16168.8
P3	589	-14019.6	-3064.4	16174
P3	590	-14014.9	-3066.22	16179.2
P3	591	-14010.1	-3067.96	16184.5
P3	592	-14005.2	-3070.04	16189.8
P3	593	-14000.4	-3071.94	16195.1
P3	594	-13995.5	-3073.85	16200.4
P3	595	-13990.6	-3075.95	16205.6
P3	596	-13985.7	-3077.95	16210.7
P3	597	-13981	-3080.01	16215.7
P3	598	-13976.2	-3082.29	16221
P3	599	-13971.7	-3084.47	16226.3
P3	600	-13967.4	-3086.66	16231.2
P3	601	-13965.1	-3087.74	16234.1
P3	602	-13962.3	-3089.26	16238.2
P3	603	-13959.2	-3091.22	16242.7
P3	604	-13956.1	-3093.16	16247.7
P3	605	-13953	-3095.21	16252.7
P3	606	-13949.8	-3097.18	16257.7
P3	607	-13946.6	-3099.07	16262.7
P3	608	-13943.6	-3100.95	16267.5
P3	609	-13940.3	-3103.02	16272.9
P3	610	-13937.3	-3104.91	16277.6
P3	611	-13934.2	-3106.83	16282.4
P3	612	-13931.1	-3108.79	16287.2
P3	613	-13928.1	-3110.67	16291.8
P3	614	-13925	-3112.53	16296.6
P3	615	-13922	-3114.5	16301.5
P3	616	-13919	-3116.31	16306
P3	617	-13916	-3118.1	16310.8
P3	618	-13913.1	-3119.99	16315.5
P3	619	-13910.2	-3121.76	16320.5
P3	620	-13907.3	-3123.61	16325.1
P3	621	-13904.5	-3125.38	16329.7
P3	622	-13901.7	-3127.24	16334.5
P3	623	-13898.9	-3129.18	16339.3
P3	624	-13896.1	-3131.1	16344.1
P3	625	-13893.5	-3132.94	16348.8
P3	626	-13890.7	-3134.81	16353.3
P3	627	-13888.2	-3136.54	16358
P3	628	-13884.5	-3137.23	16358.7
P3	629	-13880.6	-3137.79	16360.1
P3	630	-13876.4	-3138.01	16361.1
P3	631	-13872	-3138.32	16362.6
P3	632	-13867.6	-3138.3	16363.9
P3	633	-13862.8	-3138.28	16365.9
P3	634	-13857.7	-3138.14	16368.1
P3	635	-13852.6	-3137.82	16370.2
P3	636	-13847.3	-3137.29	16372.4
P3	637	-13841.9	-3136.81	16374.7
P3	638	-13836.4	-3136.18	16377.2
P3	639	-13830.8	-3135.55	16379.7
P3	640	-13825	-3134.75	16382.4
P3	641	-13819.3	-3134.01	16384.8
P3	642	-13813.5	-3133.21	16387.7
P3	643	-13807.7	-3132.45	16390.5
P3	644	-13801.6	-3131.66	16393.8
P3	645	-13795.7	-3130.91	16396.8
P3	646	-13789.5	-3130.25	16400.1
P3	647	-13783.1	-3129.38	16403.2
P3	648	-13776.8	-3128.56	16406.2
P3	649	-13770.4	-3127.86	16409.6
P3	650	-13763.4	-3127.42	16414
P3	651	-13756.7	-3126.6	16417.2
P3	652	-13749.7	-3126.06	16420.9
P3	653	-13742.5	-3125.7	16424.8
P3	654	-13733.7	-3125.77	16428.2
P3	655	-13724.9	-3126.29	16433.8
P3	656	-13715.8	-3126.36	16435.9
P3	657	-13706.6	-3126.89	16440.2
P3	658	-13697.1	-3127.08	16441.2
P3	659	-13687.3	-3126.89	16442.5
P3	660	-13677.9	-3128.12	16447.4
P3	661	-13668.2	-3128.91	16448.9
P3	662	-13658.4	-3130.15	16452.6
P3	663	-13648.8	-3131.02	16454.6
P3	664	-13640.2	-3133.71	16463.7
P3	665	-13631.2	-3135.81	16468.1
P3	666	-13622.3	-3137.91	16471.6
P3	667	-13613.1	-3140.23	16475.3
P3	668	-13603.9	-3142.67	16478.6
P3	669	-13594.5	-3145.24	16482.2
P3	670	-13585	-3148.05	16486.2
P3	671	-13575.3	-3150.82	16489.7
P3	672	-13565.4	-3153.64	16493.5
P3	673	-13555.5	-3156.5	16496.8
P3	674	-13545.4	-3159.37	16500.1
P3	675	-13535.3	-3162.21	16503.3
P3	676	-13525.1	-3165.04	16506.3
P3	677	-13515	-3167.98	16509.1
P3	678	-13504.9	-3170.88	16512.3
P3	679	-13494.9	-3173.84	16515.4
P3	680	-13485.1	-3176.77	16518.2
P3	681	-13475.5	-3179.86	16521
P3	682	-13466	-3182.7	16523.5
P3	683	-13456.8	-3185.55	16526.1
P3	684	-13447.8	-3188.36	16528.5
P3	685	-13438.8	-3190.97	16531
P3	686	-13430	-3193.42	16533.4
P3	687	-13421.2	-3195.84	16535.9
P3	688	-13412.5	-3197.94	16538.3
P3	689	-13403.7	-3199.89	16541
P3	690	-13395	-3201.48	16543.4
P3	691	-13386.2	-3202.89	16545.8
P3	692	-13377.4	-3204.1	16548.5
P3	693	-13368.4	-3205.08	16551.4
P3	694	-13359.4	-3205.86	16554.1
P3	695	-13350.6	-3206.45	16556.8
P3	696	-13341.5	-3206.8	16559.6
P3	697	-13332.5	-3207.04	16562.7
P3	698	-13323.4	-3207.13	16565.8
P3	699	-13314.3	-3207.04	16568.8
P3	700	-13305.1	-3206.76	16571.6
P3	701	-13295.9	-3206.44	16574.7
P3	702	-13286.7	-3205.98	16577.3
P3	703	-13277.4	-3205.46	16580.1
P3	704	-13267.9	-3204.76	16582.6
P3	705	-13258.5	-3204.05	16585.2
P3	706	-13248.9	-3203.21	16587.7
P3	707	-13239.3	-3202.35	16590.1
P3	708	-13228.9	-3201.83	16592.4
P3	709	-13218.3	-3200.93	16595
P3	710	-13208.2	-3200.38	16598.9
P3	711	-13197.5	-3199.26	16600.1
P3	712	-13186.7	-3197.76	16601.8
P3	713	-13176.7	-3197.01	16605.8
P3	714	-13166.8	-3196.72	16612
P3	715	-13155.1	-3195.11	16612.4
P3	716	-13144	-3194.14	16614.1
P3	717	-13132.7	-3193.45	16616
P3	718	-13121.4	-3192.63	16617.3
P3	719	-13110.1	-3192.16	16618.3
P3	720	-13098.7	-3191.81	16619.6
P3	721	-13086.8	-3191.87	16621
P3	722	-13075.1	-3192.13	16621.7
P3	723	-13063.3	-3192.71	16622.7
P3	724	-13051.3	-3193.65	16623.7
P3	725	-13039.5	-3194.62	16624.1
P3	726	-13027.5	-3196.27	16625.1
P3	727	-13015.8	-3197.83	16625.2
P3	728	-13003.7	-3200.12	16626.3
P3	729	-12991.9	-3202.38	16626.9
P3	730	-12980.1	-3204.65	16627.1
P3	731	-12968.4	-3207.15	16627.3
P3	732	-12956.6	-3209.76	16627.9
P3	733	-12944.8	-3212.61	16629.1
P3	734	-12933.5	-3214.87	16629.4
P3	735	-12921.7	-3217.43	16630.5
P3	736	-12910.3	-3219.8	16631.1
P3	737	-12898.9	-3222.15	16632.4
P3	738	-12887.7	-3224.59	16633.7
P3	739	-12876.7	-3226.82	16635.1
P3	740	-12866.1	-3228.77	16635.7
P3	741	-12855.6	-3230.83	16636.7
P3	742	-12845.1	-3232.79	16638.1
P3	743	-12834.9	-3234.68	16639.2
P3	744	-12824.7	-3236.56	16640.4
P3	745	-12814.3	-3238.39	16641.7
P3	746	-12804.1	-3239.78	16642.3
P3	747	-12793.4	-3241.63	16644.1
P3	748	-12782	-3243.19	16643.8
P3	749	-12771.4	-3245.19	16646.5
P3	750	-12759.5	-3245.96	16645.5
P3	751	-12748	-3246.78	16644.9
P3	752	-12737	-3248.18	16648.1
P3	753	-12718.4	-3268.27	16709.6
P3	754	-12705.6	-3270.14	16715.7
P3	755	-12694.6	-3269.59	16713.9
P3	756	-12683.6	-3268.98	16712.7
P3	757	-12673.3	-3267.82	16708.9
P3	758	-12662.4	-3264.48	16701
P3	759	-12651.2	-3261.21	16693.6
P3	760	-12640.2	-3257.57	16685.1
P3	761	-12629.2	-3253.77	16677.4
P3	762	-12618.1	-3250.03	16669.9
P3	763	-12607.1	-3246.19	16661.6
P3	764	-12595.7	-3245.41	16664.8
P3	765	-12583.2	-3244.26	16667
P3	766	-12571.7	-3243.33	16670.6
P3	767	-12559.4	-3241.72	16672.4
P3	768	-12546.8	-3240.18	16673.9
P3	769	-12534.9	-3239.57	16677.7
P3	770	-12521.6	-3238.02	16678
P3	771	-12508.4	-3236.37	16677.2
P3	772	-12496.5	-3236.29	16682
P3	773	-12484.6	-3236.48	16687.3
P3	774	-12471	-3235.62	16687.2
P3	775	-12458	-3235.62	16690.6
P3	776	-12445.3	-3235.65	16692.6
P3	777	-12432.7	-3236.21	16696.4
P3	778	-12420	-3236.93	16699.7
P3	779	-12406.6	-3238.09	16701.3
P3	780	-12394.9	-3240.37	16708.3
P3	781	-12382.4	-3241.08	16711.3
P3	782	-12369.2	-3242.23	16712.7
P3	783	-12356.7	-3243.82	16716.3
P3	784	-12344.6	-3245.41	16719.8
P3	785	-12331.8	-3246.97	16722.6
P3	786	-12319.4	-3248.53	16725.3
P3	787	-12307.7	-3251.72	16731.1
P3	788	-12295.1	-3253.33	16732.9
P3	789	-12281.9	-3255.38	16733
P3	790	-12269.3	-3257.88	16735.3
P3	791	-12259.6	-3262.25	16745.2
P3	792	-12247.2	-3264.84	16747.4
P3	793	-12234.9	-3267.26	16748.9
P3	794	-12222.7	-3269.6	16750.3
P3	795	-12210.5	-3272.27	16751.6
P3	796	-12198.7	-3275.1	16753.9
P3	797	-12186.6	-3278.04	16755.6
P3	798	-12174.8	-3280.56	16757
P3	799	-12162.9	-3283.28	16758.5
P3	800	-12151.2	-3285.68	16760.1
P3	801	-12139.5	-3287.88	16761.1
P3	802	-12127.6	-3290.23	16763.4
P3	803	-12115.8	-3292.04	16764.6
P3	804	-12103.9	-3293.8	16765.9
P3	805	-12092	-3295.18	16767.3
P3	806	-12079.9	-3296.5	16769.1
P3	807	-12067.9	-3297.68	16771.1
P3	808	-12056	-3298.37	16772.4
P3	809	-12043.6	-3299.18	16774
P3	810	-12031.3	-3299.22	16775.1
P3	811	-12018.7	-3299.63	16777.2
P3	812	-12006.2	-3299.63	16778.3
P3	813	-11993.6	-3299.56	16780
P3	814	-11980.9	-3298.82	16781.3
P3	815	-11968.2	-3298.21	16782.8
P3	816	-11955.2	-3297.54	16784.9
P3	817	-11942.4	-3296.35	16785.1
P3	818	-11929.4	-3294.91	16786.5
P3	819	-11916.2	-3293.75	16788.1
P3	820	-11903.1	-3292.19	16788.9
P3	821	-11889.9	-3290.65	16789.7
P3	822	-11876.6	-3289.1	16791.5
P3	823	-11863.3	-3287.41	16792
P3	824	-11849.8	-3285.7	16792.9
P3	825	-11836.2	-3284.38	16793.5
P3	826	-11822.3	-3283.44	16794.7
P3	827	-11808.5	-3282.15	16794.6
P3	828	-11794.7	-3280.87	16794.9
P3	829	-11780.8	-3280.28	16795.6
P3	830	-11767	-3279.35	16795.2
P3	831	-11753.1	-3278.85	16795.4
P3	832	-11739.4	-3278.69	16795.4
P3	833	-11725.4	-3279	16795.1
P3	834	-11711.7	-3279.59	16795.2
P3	835	-11698	-3279.73	16793.9
P3	836	-11684.7	-3280.14	16793.6
P3	837	-11671.6	-3280.77	16793.2
P3	838	-11658.4	-3281.59	16793.2
P3	839	-11645.5	-3282.41	16791.6
P3	840	-11632.2	-3283.53	16791.1
P3	841	-11619.2	-3284.97	16790
P3	842	-11606.6	-3287.01	16789.6
P3	843	-11593.8	-3289.81	16790.2
P3	844	-11581.1	-3291.97	16788.9
P3	845	-11568.5	-3294.17	16788.5
P3	846	-11556.3	-3296.94	16787
P3	847	-11544.1	-3299.75	16787.6
P3	848	-11532.2	-3302.67	16787.1
P3	849	-11520.3	-3305.34	16786.1
P3	850	-11508.4	-3308.43	16786.1
P3	851	-11497.1	-3311.6	16786.9
P3	852	-11485.4	-3314.26	16785.6
P3	853	-11473.7	-3317.21	16786
P3	854	-11462.2	-3319.51	16785.1
P3	855	-11450.5	-3322.96	16787.4
P3	856	-11439.3	-3324.01	16783.1
P3	857	-11427.4	-3327.54	16787.3
P3	858	-11416.2	-3328.08	16783.7
P3	859	-11404.3	-3330.68	16788.1
P3	860	-11393	-3330.78	16782.9
P3	861	-11381.2	-3333.28	16787.9
P3	862	-11369.3	-3334.04	16788
P3	863	-11357.6	-3333.92	16786
P3	864	-11345.4	-3334.77	16787.4
P3	865	-11333.4	-3334.7	16786.8
P3	866	-11321.4	-3335	16788.6
P3	867	-11309.4	-3334.39	16788.4
P3	868	-11297	-3334.2	16789.9
P3	869	-11284.4	-3333.59	16791.8
P3	870	-11272	-3333.03	16792.1
P3	871	-11259.9	-3331.54	16791.7
P3	872	-11246	-3334.94	16810.7
P3	873	-11233.4	-3333.25	16811.1
P3	874	-11220.7	-3331.63	16811.2
P3	875	-11208.6	-3330.94	16813.7
P3	876	-11196.6	-3327.7	16808.8
P3	877	-11183.6	-3328.49	16820.2
P3	878	-11170.6	-3328.41	16826.4
P3	879	-11157.8	-3328.28	16832.4
P3	880	-11145.2	-3328.32	16838.3
P3	881	-11132.2	-3328.36	16844.7
P3	882	-11119.2	-3329.14	16851.6
P3	883	-11106.4	-3328.11	16851.9
P3	884	-11093.6	-3327.17	16851.7
P3	885	-11080.8	-3326.14	16851.6
P3	886	-11074.1	-3328.95	16848.4
P3	887	-11067.3	-3331.85	16845.2
P3	888	-11060.6	-3334.73	16841.9
P3	889	-11054	-3337.52	16838.6
P3	890	-11047.3	-3340.34	16835.2
P3	891	-11040.8	-3343.03	16831.8
P3	892	-11033.1	-3344.67	16824.4
P3	893	-11025.3	-3346.18	16817.9
P3	894	-11017.1	-3347.36	16810.8
P3	895	-11008.8	-3348.63	16804.3
P3	896	-11000.3	-3349.56	16797.6
P3	897	-10991.6	-3350.49	16791.6
P3	898	-10982.5	-3351.3	16785.8
P3	899	-10973.5	-3351.94	16779.9
P3	900	-10964.2	-3352.36	16774
P3	901	-10954.8	-3352.84	16768.3
P3	902	-10945.4	-3353.17	16762.7
P3	903	-10935.8	-3353.49	16757.3
P3	904	-10926.1	-3353.64	16751.9
P3	905	-10916.4	-3353.86	16746.3
P3	906	-10906.6	-3354.02	16741.2
P3	907	-10896.8	-3354.21	16736
P3	908	-10886.8	-3354.38	16731.3
P3	909	-10876.9	-3354.58	16726.3
P3	910	-10866.7	-3354.87	16721.5
P3	911	-10856.4	-3354.95	16716.6
P3	912	-10846.1	-3355.08	16711.6
P3	913	-10835.8	-3355.34	16706.9
P3	914	-10824.8	-3355.86	16703.3
P3	915	-10814.1	-3355.99	16698.5
P3	916	-10803.1	-3356.4	16694.2
P3	917	-10792	-3357	16690.1
P3	918	-10780.7	-3357.45	16686.2
P3	919	-10769.4	-3357.77	16681.8
P3	920	-10757.4	-3358.11	16678.3
P3	921	-10745.3	-3358.63	16674.8
P3	922	-10733.2	-3359.38	16671.6
P3	923	-10721	-3360.48	16668.6
P3	924	-10707.6	-3359.9	16668.2
P3	925	-10694.8	-3360.18	16671.5
P3	926	-10681.6	-3359.62	16673
P3	927	-10668.7	-3359.06	16673.8
P3	928	-10655.1	-3358.19	16675.9
P3	929	-10641.3	-3356.9	16676.2
P3	930	-10628.1	-3356.47	16680
P3	931	-10614.7	-3355.15	16681.2
P3	932	-10578.3	-3361.65	16887
P3	933	-10567.3	-3360.02	16888.5
P3	934	-10532.7	-3362.12	16895.2
P3	935	-10498	-3364.18	16901.5
P3	936	-10463.1	-3366.3	16908
P3	937	-10450.2	-3365.07	16909.1
P3	938	-10437.4	-3364	16910.1
P3	939	-10424.4	-3363.07	16910.8
P3	940	-10411.3	-3362.32	16911.4
P3	941	-10398.2	-3361.81	16912
P3	942	-10384.9	-3361.59	16912.4
P3	943	-10371.7	-3361.57	16912.5
P3	944	-10366.8	-3360.06	16910.8
P3	945	-10361.9	-3358.77	16908.6
P3	946	-10357	-3357.87	16906.2
P3	947	-10352.3	-3357.17	16903.7
P3	948	-10347.7	-3356.78	16901.7
P3	949	-10343.4	-3356.46	16899.3
P3	950	-10339.3	-3356.21	16896.7
P3	951	-10335.3	-3356.03	16894.3
P3	952	-10312.9	-3359.4	16896
P3	953	-10290.8	-3362.87	16898
P3	954	-10268.8	-3366.43	16900.3
P3	955	-10246.8	-3369.89	16902.6
P3	956	-10225	-3373.46	16905.1
P3	957	-10203.4	-3377.01	16907.4
P3	958	-10181.8	-3380.56	16910
P3	959	-10169.7	-3382.94	16909.6
P3	960	-10157.7	-3385.39	16909.5
P3	961	-10145.9	-3387.97	16909.7
P3	962	-10134.1	-3390.63	16909.7
P3	963	-10122.1	-3394.02	16913.5
P3	964	-10110.6	-3394.42	16909.6
P3	965	-10099.2	-3397.11	16909.9
P3	966	-10087.7	-3399.74	16910
P3	967	-10076.2	-3402.14	16909.9
P3	968	-10064.6	-3404.58	16910.1
P3	969	-10053	-3406.73	16910.3
P3	970	-10041.4	-3408.6	16910.3
P3	971	-10029.7	-3410.23	16910.5
P3	972	-10018	-3411.54	16910.9
P3	973	-10006.2	-3412.69	16911.5
P3	974	-9994.36	-3413.45	16911.9
P3	975	-9982.47	-3414	16912.7
P3	976	-9970.53	-3414.16	16913.3
P3	977	-9959.03	-3413.93	16914.3
P3	978	-9947.6	-3413.48	16915.6
P3	979	-9936.09	-3412.78	16916.8
P3	980	-9924.51	-3411.91	16918.3
P3	981	-9912.97	-3410.79	16919.5
P3	982	-9901.46	-3409.58	16920.9
P3	983	-9889.88	-3408.27	16922.5
P3	984	-9878.28	-3406.87	16923.9
P3	985	-9866.6	-3405.48	16925.5
P3	986	-9854.94	-3404.03	16927.1
P3	987	-9843.11	-3402.6	16928.8
P3	988	-9831.24	-3401.09	16930.3
P3	989	-9819.15	-3399.91	16932.6
P3	990	-9807.08	-3398.6	16934.3
P3	991	-9794.91	-3397.46	16936.5
P3	992	-9782.55	-3396.49	16938.6
P3	993	-9770.13	-3395.61	16940.7
P3	994	-9757.73	-3394.91	16942.8
P3	995	-9745.21	-3394.45	16945.2
P3	996	-9732.66	-3394.33	16947.8
P3	997	-9720.09	-3394.46	16950.2
P3	998	-9707.47	-3394.82	16952.6
P3	999	-9694.83	-3395.63	16955.3
P3	1000	-9682.18	-3396.67	16957.7
P3	1001	-9669.5	-3397.91	16959.8
P3	1002	-9656.69	-3399.63	16962.4
P3	1003	-9643.84	-3401.35	16964.3
P3	1004	-9630.84	-3403.29	16966.2
P3	1005	-9617.72	-3405.34	16967.7
P3	1006	-9604.5	-3407.53	16969.5
P3	1007	-9591.11	-3409.96	16971.7
P3	1008	-9577.56	-3412.35	16973.5
P3	1009	-9563.79	-3414.79	16975.5
P3	1010	-9549.96	-3417.27	16977.1
P3	1011	-9536.05	-3419.75	16978.6
P3	1012	-9522.05	-3422.21	16980
P3	1013	-9508.02	-3424.66	16981.3
P3	1014	-9494.04	-3427.23	16982.3
P3	1015	-9480.08	-3429.74	16983.8
P3	1016	-9466.17	-3432.32	16985.1
P3	1017	-9452.48	-3434.87	16986.1
P3	1018	-9438.99	-3437.57	16987.2
P3	1019	-9425.69	-3440.04	16988
P3	1020	-9412.58	-3442.5	16988.8
P3	1021	-9399.69	-3444.93	16989.4
P3	1022	-9386.9	-3447.16	16990.1
P3	1023	-9374.17	-3449.23	16990.8
P3	1024	-9361.54	-3451.27	16991.6
P3	1025	-9348.97	-3452.99	16992.2
P3	1026	-9336.33	-3454.56	16993.1
P3	1027	-9323.7	-3455.77	16993.7
P3	1028	-9311.08	-3456.8	16994.4
P3	1029	-9298.4	-3457.62	16995.3
P3	1030	-9285.56	-3458.22	16996.5
P3	1031	-9272.68	-3458.62	16997.4
P3	1032	-9259.95	-3458.82	16998.3
P3	1033	-9247.05	-3458.8	16999.4
P3	1034	-9234.12	-3458.65	17000.7
P3	1035	-9221.18	-3458.37	17002.1
P3	1036	-9208.22	-3457.95	17003.3
P3	1037	-9195.14	-3457.17	17004.5
P3	1038	-9182.02	-3456.36	17005.9
P3	1039	-9168.9	-3455.41	17006.9
P3	1040	-9155.73	-3454.4	17008.1
P3	1041	-9142.35	-3453.2	17008.9
P3	1042	-9128.93	-3451.79	17010
P3	1043	-9115.55	-3450.27	17011
P3	1044	-9102.14	-3448.6	17011.7
P3	1045	-9088.5	-3446.97	17012.4
P3	1046	-9074.81	-3445.48	17013.1
P3	1047	-9061.06	-3443.94	17013.6
P3	1048	-9047.07	-3442.52	17014.3
P3	1049	-9033	-3441.35	17014.8
P3	1050	-9018.98	-3440.29	17014.8
P3	1051	-9004.83	-3439.42	17014.9
P3	1052	-8990.54	-3438.72	17014.7
P3	1053	-8976.2	-3438.42	17014.9
P3	1054	-8962.02	-3438.43	17014.6
P3	1055	-8947.85	-3438.65	17014.2
P3	1056	-8933.78	-3439.01	17013.8
P3	1057	-8919.93	-3439.66	17013.4
P3	1058	-8906.24	-3440.06	17013.1
P3	1059	-8892.63	-3440.76	17012.9
P3	1060	-8879.17	-3441.59	17012.3
P3	1061	-8865.76	-3442.7	17011.7
P3	1062	-8852.44	-3444.13	17011.3
P3	1063	-8839.21	-3445.83	17010.5
P3	1064	-8826.15	-3447.89	17010.3
P3	1065	-8813.02	-3450.14	17009.9
P3	1066	-8800.13	-3452.45	17009.5
P3	1067	-8787.27	-3454.86	17009.5
P3	1068	-8774.51	-3457.4	17009.2
P3	1069	-8761.91	-3459.91	17008.9
P3	1070	-8749.46	-3462.5	17008.4
P3	1071	-8736.98	-3465.03	17008.4
P3	1072	-8724.63	-3467.76	17008.2
P3	1073	-8712.27	-3470.33	17008
P3	1074	-8699.96	-3473.14	17007.7
P3	1075	-8687.74	-3475.62	17007.5
P3	1076	-8675.35	-3477.9	17007.5
P3	1077	-8663.07	-3480.1	17007.3
P3	1078	-8650.63	-3482.13	17007.4
P3	1079	-8638.22	-3483.92	17007.3
P3	1080	-8625.69	-3485.37	17006.9
P3	1081	-8613.21	-3486.59	17006.8
P3	1082	-8600.45	-3487.68	17006.8
P3	1083	-8587.75	-3488.45	17006.7
P3	1084	-8575	-3489.15	17006.9
P3	1085	-8562.08	-3489.52	17007.2
P3	1086	-8549.24	-3489.66	17007.4
P3	1087	-8536.31	-3489.61	17007.8
P3	1088	-8523.21	-3489.43	17008.1
P3	1089	-8510.16	-3488.97	17008.7
P3	1090	-8497.03	-3488.41	17009
P3	1091	-8483.88	-3487.67	17009.7
P3	1092	-8470.73	-3486.69	17010.2
P3	1093	-8457.44	-3485.6	17010.9
P3	1094	-8444.26	-3484.39	17011.7
P3	1095	-8431.03	-3483.07	17012.7
P3	1096	-8417.79	-3481.57	17013.8
P3	1097	-8404.49	-3480.16	17014.6
P3	1098	-8391.07	-3478.82	17015.9
P3	1099	-8377.74	-3477.55	17016.8
P3	1100	-8364.28	-3476.41	17017.9
P3	1101	-8350.61	-3475.49	17018.7
P3	1102	-8336.97	-3474.65	17020
P3	1103	-8323.29	-3474.01	17020.9
P3	1104	-8309.48	-3473.45	17021.8
P3	1105	-8295.82	-3473.14	17022.6
P3	1106	-8282.12	-3472.98	17023.7
P3	1107	-8268.37	-3473.17	17024.3
P3	1108	-8254.56	-3473.89	17025.4
P3	1109	-8240.74	-3474.57	17025.9
P3	1110	-8227.2	-3475.23	17026.7
P3	1111	-8213.68	-3475.97	17027.5
P3	1112	-8200.32	-3476.74	17028.3
P3	1113	-8186.87	-3477.56	17028.7
P3	1114	-8173.62	-3478.48	17029.5
P3	1115	-8160.45	-3479.51	17029.8
P3	1116	-8147.35	-3480.84	17030.6
P3	1117	-8134.26	-3482.48	17031.1
P3	1118	-8121.12	-3484.27	17031.5
P3	1119	-8108.08	-3486.07	17031.9
P3	1120	-8095.09	-3487.88	17032.2
P3	1121	-8082.24	-3489.74	17032.2
P3	1122	-8069.44	-3491.64	17032.2
P3	1123	-8056.72	-3493.75	17032.3
P3	1124	-8044.16	-3495.94	17032.3
P3	1125	-8031.62	-3498.23	17032
P3	1126	-8019.14	-3500.58	17031.7
P3	1127	-8006.73	-3502.89	17031.5
P3	1128	-7994.42	-3505.06	17030.9
P3	1129	-7982.29	-3507.16	17030.6
P3	1130	-7970.05	-3509.04	17030.2
P3	1131	-7957.94	-3510.72	17029.8
P3	1132	-7945.86	-3512.14	17029.3
P3	1133	-7933.83	-3513.25	17028.5
P3	1134	-7921.81	-3514.34	17028.2
P3	1135	-7909.74	-3515.11	17027.5
P3	1136	-7897.69	-3515.82	17027.6
P3	1137	-7885.48	-3516.07	17027
P3	1138	-7873.34	-3516.06	17026.1
P3	1139	-7861.22	-3515.93	17025.7
P3	1140	-7848.88	-3515.57	17025.1
P3	1141	-7836.59	-3514.93	17024.2
P3	1142	-7824.24	-3514.19	17023.7
P3	1143	-7811.83	-3512.99	17022.7
P3	1144	-7799.35	-3511.79	17022.2
P3	1145	-7786.95	-3510.28	17021.2
P3	1146	-7774.41	-3508.51	17020.1
P3	1147	-7761.73	-3506.78	17019.2
P3	1148	-7749.14	-3504.91	17018.5
P3	1149	-7736.35	-3502.8	17017.3
P3	1150	-7723.71	-3500.4	17016
P3	1151	-7710.9	-3498.1	17015
P3	1152	-7698.03	-3495.63	17013.4
P3	1153	-7685.05	-3493.19	17011.6
P3	1154	-7672.01	-3490.91	17009.5
P3	1155	-7658.94	-3488.8	17007.5
P3	1156	-7645.7	-3486.99	17006
P3	1157	-7632.41	-3485.15	17003.6
P3	1158	-7619.01	-3483.49	17001.4
P3	1159	-7605.73	-3482.09	16999.1
P3	1160	-7592.38	-3480.78	16996.4
P3	1161	-7578.89	-3479.91	16993.7
P3	1162	-7565.46	-3479.53	16990.8
P3	1163	-7552	-3479.53	16988.1
P3	1164	-7538.69	-3479.87	16985.2
P3	1165	-7525.29	-3480.35	16982.1
P3	1166	-7512.1	-3480.86	16978.9
P3	1167	-7499.01	-3481.69	16976.2
P3	1168	-7485.86	-3482.55	16973
P3	1169	-7473.11	-3483.74	16970.3
P3	1170	-7460.39	-3484.86	16967.4
P3	1171	-7447.73	-3486.16	16964.9
P3	1172	-7435.01	-3487.74	16962
P3	1173	-7422.09	-3489.33	16958.8
P3	1174	-7409.26	-3491.05	16955.6
P3	1175	-7396.29	-3492.72	16951.5
P3	1176	-7383.39	-3494.42	16947.9
P3	1177	-7370.74	-3496.1	16944.1
P3	1178	-7358.07	-3497.88	16940.5
P3	1179	-7345.6	-3499.93	16937.3
P3	1180	-7333.36	-3501.94	16934
P3	1181	-7321.31	-3504.25	16931.8
P3	1182	-7309.37	-3506.3	16928.9
P3	1183	-7297.41	-3508.34	16926.6
P3	1184	-7285.43	-3510.29	16924.3
P3	1185	-7273.43	-3512.01	16922.1
P3	1186	-7261.42	-3513.56	16920
P3	1187	-7249.26	-3515.01	16918
P3	1188	-7237.11	-3516.02	16915.6
P3	1189	-7225.03	-3516.96	16913.6
P3	1190	-7212.82	-3517.61	16911.5
P3	1191	-7200.56	-3518.19	16910.1
P3	1192	-7188.28	-3518.4	16908.3
P3	1193	-7175.88	-3518.55	16906.8
P3	1194	-7163.46	-3518.33	16904.9
P3	1195	-7150.9	-3517.91	16903.2
P3	1196	-7138.45	-3517.31	16901.4
P3	1197	-7125.81	-3516.48	16900.1
P3	1198	-7113.3	-3515.43	16898.6
P3	1199	-7100.64	-3514.23	16897.3
P3	1200	-7087.95	-3512.71	16895.7
P3	1201	-7075.25	-3511.11	16894.3
P3	1202	-7062.44	-3509.26	16892.6
P3	1203	-7045.33	-3506.9	16887.6
P3	1204	-7028.08	-3504.62	16883.3
P3	1205	-7010.68	-3502.12	16878.4
P3	1206	-6993.42	-3499.84	16873.9
P3	1207	-6976.14	-3497.68	16869.8
P3	1208	-6959.01	-3495.6	16865.5
P3	1209	-6942	-3493.82	16861.4
P3	1210	-6924.94	-3492.49	16856.8
P3	1211	-6907.8	-3491.92	16852.7
P3	1212	-6890.41	-3491.49	16848.2
P3	1213	-6872.65	-3490.87	16843.6
P3	1214	-6854.77	-3490.67	16839.7
P3	1215	-6836.69	-3490.78	16835.5
P3	1216	-6818.68	-3491.65	16831.3
P3	1217	-6800.47	-3492.94	16826.3
P3	1218	-6782.3	-3494.76	16821.7
P3	1219	-6764.04	-3496.7	16816.7
P3	1220	-6745.61	-3498.47	16811.5
P3	1221	-6727.2	-3500.43	16807.2
P3	1222	-6709.16	-3501.98	16802
P3	1223	-6691.45	-3503.57	16797.4
P3	1224	-6674.13	-3505.06	16792.5
P3	1225	-6657.19	-3506.61	16787.2
P3	1226	-6640.65	-3508.69	16782.9
P3	1227	-6624.36	-3510.53	16777.3
P3	1228	-6608.09	-3512.62	16772.3
P3	1229	-6592.19	-3514.75	16767.4
P3	1230	-6576.25	-3516.65	16762.5
P3	1231	-6560.56	-3518.27	16757.4
P3	1232	-6545.01	-3519.98	16753.2
P3	1233	-6529.53	-3521.37	16748.6
P3	1234	-6514.07	-3522.94	16744.5
P3	1235	-6498.57	-3524.03	16739.4
P3	1236	-6483.19	-3525.4	16734.6
P3	1237	-6467.99	-3526.87	16730.4
P3	1238	-6452.7	-3527.69	16725.3
P3	1239	-6437.49	-3528.39	16720.3
P3	1240	-6422.43	-3528.91	16716.4
P3	1241	-6407.29	-3528.79	16712.1
P3	1242	-6392.12	-3528.46	16707.9
P3	1243	-6377.1	-3527.92	16704.7
P3	1244	-6357.76	-3527.24	16699.7
P3	1245	-6337.33	-3526.3	16693.7
P3	1246	-6320.31	-3525.01	16688.8
P3	1247	-6307.46	-3523.49	16685.4
P3	1248	-6297.02	-3522.04	16683.1
P3	1249	-6286.15	-3520.88	16680.9
P3	1250	-6272.39	-3520.11	16677.8
P3	1251	-6255.11	-3519.52	16673.6
P3	1252	-6236.82	-3518.49	16668.8
P3	1253	-6220.3	-3516.57	16664.2
P3	1254	-6203.62	-3514.42	16659.7
P3	1255	-6186.68	-3512.14	16655.6
P3	1256	-6169.8	-3509.5	16651
P3	1257	-6152.83	-3506.91	16646.9
P3	1258	-6135.79	-3504.16	16642.3
P3	1259	-6118.51	-3501.5	16637.6
P3	1260	-6101.18	-3499.41	16633.1
P3	1261	-6083.53	-3497.87	16628.5
P3	1262	-6067.09	-3496.23	16627.6
P3	1263	-6050.28	-3494.84	16626.3
P3	1264	-6033.06	-3494.18	16625.1
P3	1265	-6015.49	-3493.71	16623.6
P3	1266	-5997.51	-3493.28	16622
P3	1267	-5980.45	-3494.09	16620
P3	1268	-5962.4	-3495.39	16617.6
P3	1269	-5944.6	-3496.32	16614.6
P3	1270	-5927.22	-3497.21	16612.2
P3	1271	-5910.22	-3498.17	16609.9
P3	1272	-5892.73	-3499.61	16607.6
P3	1273	-5875.26	-3501.11	16605.8
P3	1274	-5858.22	-3502.64	16604.3
P3	1275	-5841.43	-3503.81	16602.2
P3	1276	-5825.06	-3504.94	16600.6
P3	1277	-5807.5	-3506.88	16599.2
P3	1278	-5790.78	-3508.21	16597
P3	1279	-5773.83	-3510.84	16595.4
P3	1280	-5769.35	-3508.01	16591.1
P3	1281	-5763.85	-3509.21	16603.2
P3	1282	-5758.37	-3509.52	16610.1
P3	1283	-5752.98	-3509.8	16616.8
P3	1284	-5747.86	-3510.25	16623.4
P3	1285	-5742.38	-3510.68	16630.4
P3	1286	-5736.88	-3511.87	16638
P3	1287	-5731.52	-3511.24	16638.9
P3	1288	-5726.17	-3510.7	16639.5
P3	1289	-5720.93	-3510.08	16640
P3	1290	-5721.64	-3513.29	16637.5
P3	1291	-5722.36	-3516.59	16634.9
P3	1292	-5723.17	-3519.87	16632.4
P3	1293	-5724	-3523.06	16629.8
P3	1294	-5724.8	-3526.29	16627
P3	1295	-5725.79	-3529.38	16624.3
P3	1296	-5708.96	-3528.93	16624.8
P3	1297	-5664.43	-3577.82	16685.2
P3	1298	-5675.22	-3527.18	16626.6
P3	1299	-5656.98	-3526.47	16626.7
P3	1300	-5638.09	-3525.26	16627.4
P3	1301	-5619.37	-3523.96	16628.4
P3	1302	-5600.79	-3522.56	16629.3
P3	1303	-5582.69	-3516.72	16631.3
P3	1304	-5599.38	-3523.99	16671.8
P3	1305	-5590.87	-3490.82	16582.2
P3	1306	-5594.89	-3477.95	16557.4
P3	1307	-5573.35	-3476.91	16558.7
P3	1308	-5556.08	-3475.91	16560.8
P3	1309	-5535.25	-3474.3	16563.5
P3	1310	-5514.39	-3473.26	16566.6
P3	1311	-5425.51	-3503.78	16644.6
P3	1312	-5407.99	-3506.03	16647.2
P3	1313	-5392.12	-3502.11	16639.9
P3	1314	-5375.98	-3498.3	16632.9
P3	1315	-5359.25	-3494.49	16624.8
P3	1316	-5342.21	-3490.88	16617.2
P3	1317	-5324.91	-3487.55	16610
P3	1318	-5307.21	-3483.92	16602.3
P3	1319	-5289.41	-3480.19	16593.9
P3	1320	-5256.61	-3490.27	16638.9
P3	1321	-5224.37	-3499.23	16679.8
P3	1322	-5190.22	-3509.61	16726.4
P3	1323	-5157.05	-3519.02	16769.6
P3	1324	-5127.22	-3534.6	16837.1
P3	1325	-5095	-3520.22	16787
P3	1326	-5087.74	-3532.46	16843.2
P3	1327	-5067.89	-3531.65	16846
P3	1328	-5047.96	-3530.78	16848.9
P3	1329	-5027.68	-3530.26	16851.7
P3	1330	-5007.54	-3529.91	16854.8
P3	1331	-4987.16	-3530.01	16858.7
P3	1332	-4966.76	-3530.38	16862.5
P3	1333	-4945.97	-3531.23	16866.4
P3	1334	-4924.79	-3532.93	16869.8
P3	1335	-4903.48	-3535.31	16874
P3	1336	-4881.82	-3538.33	16877.5
P3	1337	-4860.29	-3542.09	16881.2
P3	1338	-4838.33	-3547.07	16884.8
P3	1339	-4816.09	-3552.03	16887.5
P3	1340	-4793.98	-3557.97	16890.9
P3	1341	-4771.57	-3563.89	16893.6
P3	1342	-4749.36	-3570.56	16896
P3	1343	-4726.52	-3576.81	16898.3
P3	1344	-4703.87	-3583.8	16900.3
P3	1345	-4680.64	-3590.61	16902.1
P3	1346	-4657.28	-3597.25	16903.3
P3	1347	-4633.73	-3603.8	16904.7
P3	1348	-4610.34	-3610.63	16906.4
P3	1349	-4586.57	-3616.38	16907.5
P3	1350	-4563.19	-3621.91	16909.6
P3	1351	-4539.47	-3626.32	16910.9
P3	1352	-4515.85	-3630.01	16912.3
P3	1353	-4492.2	-3632.4	16913.8
P3	1354	-4468.86	-3634.05	16916.2
P3	1355	-4445.32	-3634.41	16917.6
P3	1356	-4422.03	-3633.78	16919.4
P3	1357	-4398.95	-3632.33	16921.6
P3	1358	-4375.77	-3629.78	16922.5
P3	1359	-4352.58	-3626.43	16923.7
P3	1360	-4329.74	-3622.33	16925.2
P3	1361	-4307.2	-3617.21	16926.6
P3	1362	-4285.05	-3611.45	16928.3
P3	1363	-4263.13	-3604.98	16929.3
P3	1364	-4241.64	-3598.11	16930.2
P3	1365	-4220.06	-3591.46	16930.7
P3	1366	-4197.6	-3585.76	16930.2
P3	1367	-4174.69	-3581.7	16930
P3	1368	-4150.78	-3579.01	16929
P3	1369	-4127.34	-3576.91	16928.7
P3	1370	-4104.7	-3575.22	16928.9
P3	1371	-4082.17	-3574.39	16929.3
P3	1372	-4058.78	-3575.45	16929
P3	1373	-4035.18	-3578.15	16928.6
P3	1374	-4011.7	-3581.44	16928
P3	1375	-3988.71	-3585.64	16927.7
P3	1376	-3963.16	-3600.98	16949.7
P3	1377	-3937.17	-3616.85	16971.6
P3	1378	-3910.98	-3632.94	16993.4
P3	1379	-3884.23	-3649.76	17014.6
P3	1380	-3857.14	-3667.39	17036
P3	1381	-3824.86	-3675.75	17033.6
P3	1382	-3792.36	-3684.13	17031.4
P3	1383	-3759.82	-3692.37	17029.8
P3	1384	-3734.59	-3700.9	17032.2
P3	1385	-3709.31	-3708.62	17034.7
P3	1386	-3683.97	-3715.31	17037.1
P3	1387	-3658.7	-3720.9	17039.9
P3	1388	-3633.47	-3725.11	17042.9
P3	1389	-3607.96	-3728.07	17045.8
P3	1390	-3582.57	-3730.19	17049.3
P3	1391	-3557.08	-3731.64	17053
P3	1392	-3532.07	-3732.67	17057.6
P3	1393	-3509.71	-3727.72	17045.2
P3	1394	-3487.76	-3721.62	17033.3
P3	1395	-3466.24	-3714.31	17022.7
P3	1396	-3444.71	-3705.53	17011.9
P3	1397	-3423.4	-3695.55	17002
P3	1398	-3402.25	-3684.62	16992.3
P3	1399	-3381.34	-3673.14	16982.7
P3	1400	-3356.29	-3668.07	16989.1
P3	1401	-3331.5	-3663.04	16995.7
P3	1402	-3306.78	-3659.04	17002.7
P3	1403	-3280.94	-3656.13	17008.1
P3	1404	-3254.51	-3654.9	17014
P3	1405	-3227.57	-3654.54	17019.4
P3	1406	-3201.21	-3654.6	17024.5
P3	1407	-3175.69	-3655.08	17029.7
P3	1408	-3150.15	-3656.42	17035.1
P3	1409	-3123.83	-3659.33	17040
P3	1410	-3096.9	-3663.76	17044.2
P3	1411	-3070.04	-3668.87	17048
P3	1412	-3043.21	-3674.3	17050.8
P3	1413	-3016.52	-3680.09	17053.1
P3	1414	-2989.44	-3686.66	17055
P3	1415	-2962.16	-3693.52	17056.7
P3	1416	-2934.52	-3700.49	17058.1
P3	1417	-2906.69	-3707.33	17059.2
P3	1418	-2878.82	-3714.1	17060.5
P3	1419	-2850.84	-3720.46	17061.9
P3	1420	-2822.77	-3726.24	17063.3
P3	1421	-2794.4	-3731.31	17064.1
P3	1422	-2766.16	-3735.51	17065.1
P3	1423	-2766.16	-3736.83	17070.8
P3	1424	-2733.73	-3738.89	17068
P3	1425	-2702.99	-3739.96	17065.5
P3	1426	-2673.55	-3739.97	17063.6
P3	1427	-2642.53	-3739.38	17061.1
P3	1428	-2613.17	-3737.63	17058.8
P3	1429	-2583.07	-3734.97	17056.1
P3	1430	-2554.04	-3731.09	17053.8
P3	1431	-2525.31	-3726.27	17051.6
P3	1432	-2496.33	-3720.31	17049.6
P3	1433	-2467.66	-3713.37	17048.1
P3	1434	-2439.5	-3705.67	17047.1
P3	1435	-2410.87	-3697.09	17045.6
P3	1436	-2382.86	-3687.92	17044.3
P3	1437	-2355.28	-3678.49	17042.9
P3	1438	-2331.25	-3669.78	17045.6
P3	1439	-2306.62	-3662.69	17048.3
P3	1440	-2282	-3657.75	17050.9
P3	1441	-2256.91	-3656.9	17053.3
P3	1442	-2233.16	-3658.88	17055.8
P3	1443	-2209.02	-3662.77	17057.5
P3	1444	-2183.83	-3668.33	17058.1
P3	1445	-2158.41	-3674.78	17058
P3	1446	-2130.53	-3681.59	17057.1
P3	1447	-2103.58	-3688.6	17056.3
P3	1448	-2076.47	-3696.25	17055.3
P3	1449	-2048.19	-3705.21	17053.7
P3	1450	-2019.27	-3715.35	17051.6
P3	1451	-1990.98	-3725.79	17049.5
P3	1452	-1961.56	-3736.31	17047.7
P3	1453	-1931.84	-3746.36	17045.4
P3	1454	-1901.9	-3755.65	17042.5
P3	1455	-1871.82	-3763.85	17040
P3	1456	-1841.8	-3770.89	17037.6
P3	1457	-1811.49	-3776.41	17035.4
P3	1458	-1780.77	-3780.46	17033.4
P3	1459	-1749.83	-3782.88	17031.9
P3	1460	-1719.68	-3784.43	17031
P3	1461	-1689.11	-3785.52	17030.4
P3	1462	-1659.16	-3786.16	17030.4
P3	1463	-1630.43	-3786.07	17031
P3	1464	-1601.84	-3785.07	17032.2
P3	1465	-1574.11	-3782.64	17034.1
P3	1466	-1547.79	-3779.15	17036.7
P3	1467	-1521.35	-3774.65	17039.6
P3	1468	-1495.47	-3769.83	17042.8
P3	1469	-1469.55	-3765.01	17045.9
P3	1470	-1443.66	-3760.16	17049.1
P3	1471	-1417.14	-3755.26	17052.2
P3	1472	-1388.52	-3750.2	17058.7
P3	1473	-1360.38	-3743.63	17065.3
P3	1474	-1333.9	-3735.7	17072.2
P3	1475	-1306.18	-3731.49	17079.7
P3	1476	-1277.47	-3729.96	17086.6
P3	1477	-1247.4	-3730.56	17092.1
P3	1478	-1217.26	-3731.42	17096.2
P3	1479	-1192.04	-3731.97	17101.2
P3	1480	-1166.31	-3733.81	17105
P3	1481	-1139.2	-3736.28	17107.8
P3	1482	-1111.53	-3739.99	17110.6
P3	1483	-1081.69	-3744.36	17113.3
P3	1484	-1050.86	-3747.98	17116.3
P3	1485	-1023.04	-3753.48	17118
P3	1486	-995.187	-3759.39	17119.2
P3	1487	-966.959	-3765.41	17119.4
P3	1488	-938.884	-3770.27	17120.4
P3	1489	-911.096	-3776.96	17121.2
P3	1490	-877.607	-3784.74	17121.2
P3	1491	-849.332	-3791.32	17122.2
P3	1492	-821.304	-3797.34	17123.7
P3	1493	-791.122	-3803.71	17124.7
P3	1494	-765.853	-3816.05	17147.8
P3	1495	-742.005	-3826.69	17170.2
P3	1496	-709.787	-3827.09	17161
P3	1497	-679.476	-3829.47	17160.9
P3	1498	-649.619	-3831.22	17163.1
P3	1499	-619.809	-3832.22	17165.1
P3	1500	-590.425	-3832.03	17166.8
P3	1501	-560.152	-3829.9	17165.6
P3	1502	-530.109	-3826.76	17164.5
P3	1503	-500.148	-3822.57	17162
P3	1504	-470.216	-3817.35	17160.4
P3	1505	-441.023	-3811.97	17160
P3	1506	-412.215	-3805.61	17159.8
P3	1507	-383.637	-3798.32	17159.9
P3	1508	-355.765	-3791.4	17160.6
P3	1509	-328.479	-3784.82	17159.6
P3	1510	-300.471	-3779.66	17156.6
P3	1511	-256.614	-3764.45	17105.6
P3	1512	-234.269	-3768.92	17125.6
P3	1513	-211.717	-3775.42	17145.1
P3	1514	-184.699	-3774.1	17144
P3	1515	-159.479	-3771.94	17140.9
P3	1516	-133.585	-3773.55	17139
P3	1517	-107.41	-3776.11	17136.4
P3	1518	-80.4032	-3779.27	17133.2
P3	1519	-53.6786	-3785.42	17133.5
P3	1520	-26.4177	-3792.09	17133.6
P3	1521	1.52488	-3799.81	17133.2
P3	1522	29.8658	-3808.71	17132.4
P3	1523	58.4264	-3819.01	17131.2
P3	1524	87.4358	-3830.14	17129.7
P3	1525	116.776	-3841.24	17128.2
P3	1526	146.394	-3852.07	17126.8
P3	1527	176.113	-3861.9	17125.2
P3	1528	205.939	-3870.66	17123.6
P3	1529	235.849	-3878.13	17121.8
P3	1530	265.715	-3884.03	17120.2
P3	1531	295.562	-3888.73	17118.5
P3	1532	325.329	-3891.91	17117.1
P3	1533	354.904	-3893.95	17116.1
P3	1534	384.675	-3895.11	17115.9
P3	1535	414.123	-3895.47	17116.4
P3	1536	442.824	-3895.13	17117.8
P3	1537	470.656	-3893.97	17120
P3	1538	497.662	-3891.38	17122.7
P3	1539	524.194	-3887.5	17125.9
P3	1540	550.145	-3882.77	17129.8
P3	1541	575.647	-3877.68	17133.8
P3	1542	601.127	-3872.44	17137.7
P3	1543	626.84	-3867.5	17141.5
P3	1544	652.686	-3862.61	17145.1
P3	1545	677.639	-3857.25	17148.8
P3	1546	701.209	-3851.11	17153
P3	1547	724.503	-3845.45	17158.1
P3	1548	748.326	-3841.42	17163.1
P3	1549	772.45	-3838.68	17166.9
P3	1550	796.058	-3836.81	17170.1
P3	1551	819.827	-3836.9	17171.6
P3	1552	843.544	-3839.33	17171.2
P3	1553	867.628	-3842.89	17169.6
P3	1554	892.609	-3847.58	17167.5
P3	1555	918.29	-3852.44	17165.7
P3	1556	944.766	-3856.67	17164.5
P3	1557	972.164	-3859.43	17164.1
P3	1558	999.908	-3860.91	17164.2
P3	1559	1027.96	-3862.76	17164
P3	1560	1056.06	-3866.83	17163
P3	1561	1084.26	-3873.16	17161.2
P3	1562	1112.52	-3880.56	17159.1
P3	1563	1140.92	-3887.89	17157.1
P3	1564	1169.15	-3894.52	17155.4
P3	1565	1197.29	-3900.41	17153.9
P3	1566	1225.22	-3905.97	17152.6
P3	1567	1252.89	-3911.09	17151.5
P3	1568	1280.18	-3915.48	17151
P3	1569	1307.06	-3918.73	17150.7
P3	1570	1333.48	-3919.97	17148.1
P3	1571	1359.9	-3919.89	17145.8
P3	1572	1386.38	-3918.66	17143.4
P3	1573	1412.99	-3916.82	17141.9
P3	1574	1439.44	-3913.82	17140.4
P3	1575	1466.83	-3910.56	17139.6
P3	1576	1493.88	-3906.42	17138.7
P3	1577	1521.09	-3901.55	17138
P3	1578	1547.91	-3895.85	17137.7
P3	1579	1574.8	-3889.23	17137.4
P3	1580	1601.74	-3881.73	17137.5
P3	1581	1628.83	-3873.26	17137.9
P3	1582	1655.17	-3863.88	17138.6
P3	1583	1680.76	-3853.73	17139.4
P3	1584	1705.37	-3843.74	17140.1
P3	1585	1729.59	-3835.07	17140.8
P3	1586	1753.74	-3828.23	17141.2
P3	1587	1777.48	-3823.76	17141
P3	1588	1800.69	-3821.76	17140.5
P3	1589	1823.56	-3822.53	17139.6
P3	1590	1846.3	-3825.31	17138.1
P3	1591	1869.45	-3828.97	17135.9
P3	1592	1892.92	-3832.44	17133.2
P3	1593	1916.98	-3835.22	17130.3
P3	1594	1941.71	-3838.05	17127.6
P3	1595	1966.88	-3841.51	17125
P3	1596	1992.32	-3846.19	17121.7
P3	1597	2017.98	-3852.18	17118.5
P3	1598	2044.06	-3859.43	17114.8
P3	1599	2070.44	-3867.5	17110.5
P3	1600	2097.06	-3876.05	17105.3
P3	1601	2123.93	-3884.69	17099.4
P3	1602	2150.87	-3892.89	17093
P3	1603	2178	-3900.15	17086.3
P3	1604	2205.12	-3905.88	17079.6
P3	1605	2232.36	-3910	17073.3
P3	1606	2259.71	-3912.55	17067.7
P3	1607	2286.82	-3913.55	17062.8
P3	1608	2314.09	-3913.28	17059.1
P3	1609	2340.97	-3911.89	17056.4
P3	1610	2367.6	-3909.63	17054.9
P3	1611	2393.4	-3906.47	17053.9
P3	1612	2418.51	-3902.54	17053.4
P3	1613	2443.09	-3897.9	17053
P3	1614	2467.45	-3893.1	17052.9
P3	1615	2491.79	-3888.25	17052.9
P3	1616	2516.16	-3883.46	17053
P3	1617	2540.21	-3878.64	17053.4
P3	1618	2563.97	-3873.65	17054.3
P3	1619	2586.56	-3868.24	17055.9
P3	1620	2607.56	-3862.45	17058.6
P3	1621	2628.45	-3857.28	17061.9
P3	1622	2649.81	-3853.25	17063.4
P3	1623	2670.18	-3850	17063.9
P3	1624	2690.12	-3848.57	17063.6
P3	1625	2709.41	-3849.08	17062.1
P3	1626	2728.37	-3850.52	17059.3
P3	1627	2747.43	-3852.58	17055.3
P3	1628	2766.87	-3855.05	17050.8
P3	1629	2786.66	-3857.12	17046.1
P3	1630	2807.97	-3859.88	17042
P3	1631	2830.02	-3861.45	17039.3
P3	1632	2850.8	-3863.56	17037.4
P3	1633	2871.59	-3865.91	17036.2
P3	1634	2892.42	-3869.07	17034.6
P3	1635	2913.57	-3872.77	17033.6
P3	1636	2934.81	-3876.29	17032.3
P3	1637	2955.97	-3879.63	17031.6
P3	1638	2977.04	-3882.47	17030.5
P3	1639	2998.13	-3884.97	17029.6
P3	1640	3019.52	-3887.42	17028.5
P3	1641	3041.09	-3889.73	17027.3
P3	1642	3062.65	-3892.02	17026.5
P3	1643	3084.35	-3894.05	17025.9
P3	1644	3106.05	-3895.62	17025
P3	1645	3127.54	-3896.62	17024.2
P3	1646	3148.76	-3896.71	17022.8
P3	1647	3169.91	-3896.09	17021
P3	1648	3190.81	-3894.44	17019.2
P3	1649	3211.77	-3891.97	17017.6
P3	1650	3232.74	-3888.68	17016.3
P3	1651	3254.03	-3884.38	17015.2
P3	1652	3275.68	-3879.25	17014.5
P3	1653	3297.58	-3873.46	17014
P3	1654	3319.72	-3866.87	17013.3
P3	1655	3342.26	-3859.89	17012.8
P3	1656	3364.64	-3851.99	17011.5
P3	1657	3386.92	-3843.39	17009.5
P3	1658	3408.26	-3834.68	17007.2
P3	1659	3428.14	-3826.27	17003.8
P3	1660	3446.22	-3819.34	16998.9
P3	1661	3463.58	-3815.2	16993.1
P3	1662	3482.15	-3814.85	16990.1
P3	1663	3501.35	-3816.22	16987.5
P3	1664	3519.71	-3816.97	16984.1
P3	1665	3535.05	-3814.34	16979.6
P3	1666	3549.47	-3814.65	16975.3
P3	1667	3563.49	-3816.91	16972
P3	1668	3577.05	-3821.43	16966.3
P3	1669	3589.97	-3826.6	16960.9
P3	1670	3602.65	-3834.45	16955.6
P3	1671	3614.71	-3843.62	16949.7
P3	1672	3626.15	-3854.62	16943.4
P3	1673	3637.24	-3866.49	16937.2
P3	1674	3648.05	-3879.38	16930.3
P3	1675	3658.51	-3893.14	16923.4
P3	1676	3668.82	-3907.64	16915.9
P3	1677	3681.75	-3920.22	16908.1
P3	1678	3694.58	-3932.94	16900.3
P3	1679	3707.56	-3945.61	16891.6
P3	1680	3720.47	-3958.3	16883.4
P3	1681	3733.12	-3970.98	16875
P3	1682	3745.8	-3983.75	16866.8
P3	1683	3758.28	-3996.79	16859.1
P3	1684	3770.52	-4009.79	16851.1
P3	1685	3782.58	-4023.1	16844.3
P3	1686	3794.52	-4036.14	16836.8
P3	1687	3806.49	-4049.18	16829.9
P3	1688	3818.48	-4062.12	16823.1
P3	1689	3832.8	-4069.95	16816.3
P3	1690	3847.11	-4076.8	16810
P3	1691	3861.59	-4082.75	16803.8
P3	1692	3875.97	-4087.69	16798.4
P3	1693	3890.31	-4091.35	16793.3
P3	1694	3904.87	-4093.63	16788.1
P3	1695	3919.48	-4095.05	16783.4
P3	1696	3934.05	-4095.1	16779.9
P3	1697	3948.48	-4093.67	16775.5
P3	1698	3962.89	-4090.96	16772.2
P3	1699	3977.54	-4087.15	16769.3
P3	1700	3992.32	-4082.3	16766.7
P3	1701	4007.17	-4076.75	16764.2
P3	1702	4022.14	-4069.83	16762.1
P3	1703	4037.23	-4062.47	16759.3
P3	1704	4052.29	-4053.83	16757.6
P3	1705	4067.6	-4044.09	16756.2
P3	1706	4083.04	-4033.31	16755.2
P3	1707	4098.16	-4021.25	16753.6
P3	1708	4113.11	-4008.03	16752.7
P3	1709	4127.98	-3993.71	16752
P3	1710	4142.93	-3978.18	16751.1
P3	1711	4157.54	-3961.58	16750
P3	1712	4172.08	-3943.7	16748.8
P3	1713	4186.01	-3925.76	16749.4
P3	1714	4199.57	-3905.74	16747.6
P3	1715	4212.64	-3885.62	16746.6
P3	1716	4224.68	-3865.67	16745.1
P3	1717	4235.92	-3846.68	16742.8
P3	1718	4247.79	-3830.73	16738.5
P3	1719	4261.14	-3818.68	16732.1
P3	1720	4274.05	-3807.64	16722.5
P3	1721	4285.59	-3795.97	16712.3
P3	1722	4295.82	-3783.77	16705
P3	1723	4304.58	-3771.28	16698.5
P3	1724	4313.01	-3760.5	16690.4
P3	1725	4321.74	-3752.56	16679.5
P3	1726	4330.47	-3746.63	16667.1
P3	1727	4338.06	-3741.3	16654.7
P3	1728	4344.29	-3735.8	16642.7
P3	1729	4349.82	-3729.32	16631.6
P3	1730	4355.01	-3724.55	16618.8
P3	1731	4360.5	-3722.61	16603.3
P3	1732	4366	-3722.69	16586.3
P3	1733	4370.42	-3721.98	16569.7
P3	1734	4373.38	-3721.33	16551.5
P3	1735	4375.93	-3724.55	16532.2
P3	1736	4378.45	-3726.21	16511.8
P3	1737	4380.43	-3727.29	16492.1
P3	1738	4381.6	-3727.64	16472.5
P3	1739	4382.19	-3726.87	16453.2
P3	1740	4382.16	-3725.01	16434.1
P3	1741	4382.97	-3726.18	16412.4
P3	1742	4383.06	-3727.39	16389.1
P3	1743	4382.73	-3728.54	16366.8
P3	1744	4382.42	-3728.62	16343.8
P3	1745	4382.03	-3728.24	16321.6
P3	1746	4381.61	-3726.3	16298.3
P3	1747	4380.66	-3723.78	16275.7
P3	1748	4378.88	-3720.52	16253.2
P3	1749	4376.53	-3716.15	16230.9
P3	1750	4373.57	-3710.68	16208.9
P3	1751	4370.28	-3704.56	16187.9
P3	1752	4366.79	-3697.08	16167.4
P3	1753	4363.92	-3688.36	16147.9
P3	1754	4361.18	-3678.87	16128.9
P3	1755	4358.8	-3669.28	16110.7
P3	1756	4356.78	-3659.21	16090.8
P3	1757	4355.32	-3649.56	16070.6
P3	1758	4353.97	-3640.31	16049.9
P3	1759	4352.96	-3630.55	16027.3
P3	1760	4352.36	-3621.13	16005.2
P3	1761	4351.86	-3612.34	15985.6
P3	1762	4351.96	-3604.19	15963.1
P3	1763	4352.16	-3596.66	15943.1
P3	1764	4352.82	-3591.14	15919.7
P3	1765	4353.68	-3586.18	15893.5
P3	1766	4355.42	-3582.3	15868.1
P3	1767	4358.27	-3579.29	15842.9
P3	1768	4361.91	-3576.91	15814.7
P3	1769	4365.76	-3576.44	15788.6
P3	1770	4368.61	-3575.97	15759.4
P3	1771	4371.64	-3575.84	15730
P3	1772	4374.25	-3575.95	15700.5
P3	1773	4377.04	-3576.4	15670.8
P3	1774	4380.2	-3576.89	15642.7
P3	1775	4384.03	-3576.3	15613.6
P3	1776	4387.71	-3575.42	15585.6
P3	1777	4390.86	-3573.77	15558.3
P3	1778	4394.54	-3571.19	15531.2
P3	1779	4397.85	-3567.58	15504.5
P3	1780	4401.08	-3562.96	15478.1
P3	1781	4405.25	-3557.38	15451.7
P3	1782	4409.59	-3550.71	15425.7
P3	1783	4414.77	-3542.84	15399.9
P3	1784	4420.08	-3533.99	15374.3
P3	1785	4425.68	-3523.94	15348.8
P3	1786	4431.28	-3513.13	15323.7
P3	1787	4436.57	-3501.65	15298.6
P3	1788	4441.31	-3489.98	15273.8
P3	1789	4445.21	-3478.28	15249
P3	1790	4448.78	-3466.85	15223.9
P3	1791	4454.32	-3455.82	15198
P3	1792	4460.85	-3444.86	15171.8
P3	1793	4468.39	-3434.09	15145.6
P3	1794	4474.89	-3423.7	15119.6
P3	1795	4480.47	-3414.17	15093.1
P3	1796	4485.16	-3405.63	15065.5
P3	1797	4489.75	-3398.31	15036.2
P3	1798	4494.12	-3392.41	15005.5
P3	1799	4497.81	-3387.71	14973.6
P3	1800	4500.51	-3383.84	14941.1
P3	1801	4503.48	-3380.8	14908
P3	1802	4506.53	-3378.23	14874.6
P3	1803	4509.19	-3376.13	14840.9
P3	1804	4512.12	-3374.09	14807.1
P3	1805	4515.88	-3372.18	14773
P3	1806	4518.74	-3369.94	14738.9
P3	1807	4522.23	-3367.38	14704.6
P3	1808	4526.04	-3364.29	14670.2
P3	1809	4529.93	-3360.47	14635.9
P3	1810	4533.49	-3355.71	14601.8
P3	1811	4535.58	-3350.1	14568.2
P3	1812	4538.05	-3343.7	14534.9
P3	1813	4538.61	-3336.57	14502.2
P3	1814	4539.63	-3328.83	14469.6
P3	1815	4538.52	-3320.19	14437.5
P3	1816	4537.72	-3310.59	14406.1
P3	1817	4537.65	-3299.82	14375.1
P3	1818	4536.9	-3287.66	14344.8
P3	1819	4536.53	-3274.86	14314.7
P3	1820	4535.36	-3261.42	14284.9
P3	1821	4534.93	-3247.85	14255
P3	1822	4534.3	-3234.6	14224.8
P3	1823	4532.22	-3222.08	14193.8
P3	1824	4530.49	-3210.68	14161.8
P3	1825	4527.35	-3199.78	14129.3
P3	1826	4526.42	-3189.62	14097.5
P3	1827	4525.6	-3179.97	14066.6
P3	1828	4522.68	-3171.17	14035.3
P3	1829	4523.11	-3164.34	14002.6
P3	1830	4523.39	-3158.88	13968.7
P3	1831	4523.93	-3154.87	13934.1
P3	1832	4523.82	-3151.37	13899.3
P3	1833	4523.95	-3148.9	13864.1
P3	1834	4525.29	-3147.22	13828.4
P3	1835	4525.45	-3145.9	13792.1
P3	1836	4526.84	-3144.84	13755.7
P3	1837	4527.89	-3143.81	13719.8
P3	1838	4530.17	-3143.04	13683.9
P3	1839	4530.58	-3141.24	13648.4
P3	1840	4531.66	-3138.47	13610.6
P3	1841	4532.44	-3134.54	13571.9
P3	1842	4533.34	-3129.35	13532.4
P3	1843	4534.6	-3122.99	13492.6
P3	1844	4536.45	-3115.6	13453.4
P3	1845	4539.1	-3107.34	13415.8
P3	1846	4542.69	-3098.4	13380.6
P3	1847	4547.27	-3088.91	13348.1
P3	1848	4552.78	-3078.9	13318.4
P3	1849	4558.95	-3068.95	13293.4
P3	1850	4565.65	-3055.89	13258.6
P3	1851	4571.65	-3041.89	13223.9
P3	1852	4577.54	-3027.24	13189.4
P3	1853	4584.52	-3012.46	13155.3
P3	1854	4583.26	-2970.97	13006.8
P3	1855	4590.74	-2952.78	12967.1
P3	1856	4596.52	-2935.16	12926.6
P3	1857	4592.24	-2929.12	12902.1
P3	1858	4588.2	-2923.12	12877.9
P3	1859	4583.94	-2917.03	12853.7
P3	1860	4579.95	-2911.08	12829.8
P3	1861	4575.35	-2905.19	12805.8
P3	1862	4571.14	-2899.28	12781.8
P3	1863	4566.91	-2893.36	12758
P3	1864	4562.29	-2887.52	12733.9
P3	1865	4558.07	-2881.67	12710
P3	1866	4553.69	-2875.82	12686.2
P3	1867	4549.23	-2869.92	12662.4
P3	1868	4544.83	-2863.97	12638.6
P3	1869	4540.22	-2858.03	12614.7
P3	1870	4536.03	-2852.18	12591
P3	1871	4531.25	-2846.17	12567.1
P3	1872	4526.83	-2840.22	12543.3
P3	1873	4522.61	-2834.26	12519.5
P3	1874	4518.39	-2828.33	12495.9
P3	1875	4513.2	-2822.46	12471.9
P3	1876	4508.57	-2816.46	12448.1
P3	1877	4503.74	-2810.36	12424.1
P3	1878	4506.82	-2803.52	12386.6
P3	1879	4509.98	-2796.89	12349.4
P3	1880	4512.91	-2790.17	12312
P3	1881	4515.74	-2783.44	12274.5
P3	1882	4518.67	-2776.81	12236.7
P3	1883	4521.43	-2770.43	12198.9
P3	1884	4524.03	-2763.8	12160.4
P3	1885	4526.59	-2757.66	12122
P3	1886	4528.98	-2751.51	12083.5
P3	1887	4531.24	-2745.32	12044.7
P3	1888	4533.42	-2739.16	12006
P3	1889	4535.31	-2732.89	11966.7
P3	1890	4537.31	-2726.56	11927.8
P3	1891	4538.95	-2719.75	11887.8
P3	1892	4540.8	-2713.2	11848.1
P3	1893	4542.49	-2706.34	11808
P3	1894	4544.1	-2699.23	11767.3
P3	1895	4545.99	-2692.32	11727
P3	1896	4547.7	-2685.25	11686
P3	1897	4549.76	-2678.36	11645
P3	1898	4551.71	-2671.46	11603.7
P3	1899	4553.71	-2664.68	11562.5
P3	1900	4555.67	-2658.03	11520.9
P3	1901	4557.83	-2651.66	11479.9
P3	1902	4559.81	-2645.21	11438.2
P3	1903	4561.89	-2638.98	11396.9
P3	1904	4556.96	-2632.12	11365.5
P3	1905	4552.03	-2625.44	11334.5
P3	1906	4547.19	-2618.95	11303.4
P3	1907	4541.99	-2612.14	11271.4
P3	1908	4537.01	-2605.64	11240.2
P3	1909	4532.35	-2598.47	11209.3
P3	1910	4525.96	-2593.64	11186.1
P3	1911	4519.42	-2588.44	11161.7
P3	1912	4513.01	-2583.21	11137.5
P3	1913	4506.82	-2578.06	11113.8
P3	1914	4500.55	-2572.61	11089.5
P3	1915	4494.35	-2566.89	11064.7
P3	1916	4488.26	-2561.34	11040.4
P3	1917	4482.31	-2555.85	11016.5
P3	1918	4476.25	-2550.32	10992
P3	1919	4470.21	-2544.81	10967.5
P3	1920	4464.44	-2539.35	10943.5
P3	1921	4458.53	-2533.65	10919.2
P3	1922	4452.81	-2527.95	10895
P3	1923	4447.05	-2522.09	10870.7
P3	1924	4441.23	-2516.21	10846.4
P3	1925	4435.67	-2510.36	10822.7
P3	1926	4430.17	-2504.52	10799.3
P3	1927	4424.71	-2498.52	10775.6
P3	1928	4419.35	-2492.46	10752
P3	1929	4414.08	-2486.34	10728.9
P3	1930	4408.83	-2480.14	10705.3
P3	1931	4403.77	-2473.79	10682.1
P3	1932	4398.74	-2467.57	10659.2
P3	1933	4393.9	-2461.32	10636.3
P3	1934	4389.13	-2454.98	10613.6
P3	1935	4384.37	-2448.47	10590.8
P3	1936	4379.72	-2442.14	10568.7
P3	1937	4375.1	-2435.56	10546
P3	1938	4370.65	-2428.79	10523.6
P3	1939	4366.12	-2421.9	10500.8
P3	1940	4361.71	-2414.92	10478
P3	1941	4357.24	-2407.86	10455.2
P3	1942	4353.03	-2401.05	10433
P3	1943	4348.72	-2394.04	10410.3
P3	1944	4344.51	-2387.09	10387.5
P3	1945	4340.42	-2380.34	10365.1
P3	1946	4336.62	-2373.75	10343
P3	1947	4332.45	-2367.04	10320.1
P3	1948	4328.63	-2360.49	10297.7
P3	1949	4324.58	-2353.72	10274.5
P3	1950	4320.76	-2347.29	10251.8
P3	1951	4317.42	-2340.93	10230
P3	1952	4313.72	-2334.66	10207.5
P3	1953	4310.47	-2328.74	10185.9
P3	1954	4306.87	-2322.9	10163.5
P3	1955	4303.56	-2317.15	10141.3
P3	1956	4300.56	-2311.92	10119.6
P3	1957	4297.32	-2306.47	10097.2
P3	1958	4294.58	-2301.44	10076.1
P3	1959	4291.82	-2296.63	10054.8
P3	1960	4288.95	-2291.82	10032.6
P3	1961	4286.01	-2287.04	10010.2
P3	1962	4283.19	-2282.9	9988.4
P3	1963	4280.18	-2278.78	9966.36
P3	1964	4277.22	-2274.66	9944.15
P3	1965	4274.34	-2270.42	9921.69
P3	1966	4271.34	-2266	9899.26
P3	1967	4268.2	-2261.02	9875.91
P3	1968	4265.25	-2256.3	9853.2
P3	1969	4262.16	-2251.21	9830.04
P3	1970	4259.13	-2246.04	9807.15
P3	1971	4256.03	-2240.71	9783.78
P3	1972	4253.11	-2235.39	9760.94
P3	1973	4250.03	-2230.17	9737.91
P3	1974	4246.47	-2224.51	9713.74
P3	1975	4243.16	-2219.01	9689.88
P3	1976	4239.82	-2213.44	9666.33
P3	1977	4236.38	-2207.87	9642.42
P3	1978	4232.88	-2202.4	9618.3
P3	1979	4229.15	-2196.63	9593.68
P3	1980	4225.38	-2191	9568.9
P3	1981	4221.66	-2185.5	9544.99
P3	1982	4217.69	-2179.69	9520.58
P3	1983	4213.55	-2173.97	9496.19
P3	1984	4209.57	-2168.03	9471.54
P3	1985	4205.39	-2162.06	9447.12
P3	1986	4201.04	-2156.09	9422.53
P3	1987	4196.68	-2149.78	9397.52
P3	1988	4192.21	-2143.46	9372.42
P3	1989	4187.85	-2137.18	9347.66
P3	1990	4183.24	-2130.7	9322.57
P3	1991	4178.49	-2124.01	9296.88
P3	1992	4173.63	-2117.53	9271.66
P3	1993	4168.65	-2111.05	9246.59
P3	1994	4163.52	-2104.52	9221.16
P3	1995	4158.18	-2098.02	9195.36
P3	1996	4152.84	-2091.49	9169.57
P3	1997	4150.18	-2085.82	9146.62
P3	1998	4146.87	-2078.26	9117.08
P3	1999	4144.66	-2074.43	9095.17
P3	2000	4142.25	-2070.39	9072.74
P3	2001	4139.92	-2066.46	9050.72
P3	2002	4137.4	-2062.58	9028.23
P3	2003	4135.03	-2058.74	9006.37
[truncated: 3,212 more rows]
