# Supplementary material for: Criterion Validity of Catapult ClearSky T6 Local Positioning System for Measuring Inter-Unit Distance
Source: Sensors (Basel). 2020 Jul 1;20(13):3693. doi: 10.3390/s20133693 (PMC7374308; doi:10.3390/s20133693)
Supplement: Supplementary file 1 [file sensors-20-03693-s001.zip › vicon_data/ma_circuit_p4.csv]

Name	Frame	X	Y	Z
P4	5	-14079	-2578.72	14265.7
P4	6	-14079.1	-2578.52	14265.8
P4	7	-14079.1	-2578.76	14266.9
P4	8	-14079.4	-2578.48	14266.5
P4	9	-14079.3	-2578.68	14266.7
P4	10	-14079.4	-2578.75	14266.9
P4	11	-14079.2	-2578.87	14267.1
P4	12	-14079.4	-2578.94	14267.3
P4	13	-14079.2	-2579.08	14267.5
P4	14	-14079.2	-2579.19	14267.8
P4	15	-14079	-2579.24	14268
P4	16	-14079.1	-2579.36	14268.2
P4	17	-14078.9	-2579.4	14268.4
P4	18	-14078.6	-2579.59	14268.7
P4	19	-14078.4	-2579.71	14269.1
P4	20	-14078.2	-2580.09	14269.5
P4	21	-14077.9	-2580.55	14269.9
P4	22	-14077.6	-2581.1	14271.1
P4	23	-14077.5	-2581.37	14270.7
P4	24	-14077	-2581.7	14271.1
P4	25	-14076.4	-2582.07	14271.3
P4	26	-14075.7	-2582.44	14272.2
P4	27	-14075.3	-2582.68	14272
P4	28	-14075	-2582.84	14272.2
P4	29	-14074.6	-2582.96	14272.5
P4	30	-14074	-2583.08	14272.7
P4	31	-14074.2	-2583.12	14272.8
P4	32	-14073.7	-2583.21	14273
P4	33	-14073.5	-2583.23	14273.1
P4	34	-14073.3	-2583.21	14273.2
P4	35	-14073.2	-2583.16	14273.3
P4	36	-14073	-2583.15	14273.4
P4	37	-14073	-2583.09	14273.5
P4	38	-14072.8	-2583.01	14273.5
P4	39	-14073	-2582.91	14273.6
P4	40	-14072.8	-2582.83	14273.8
P4	41	-14073	-2582.76	14273.9
P4	42	-14073.1	-2582.67	14274
P4	43	-14073.1	-2582.59	14274.1
P4	44	-14073	-2582.54	14274.1
P4	45	-14073.3	-2582.4	14274.2
P4	46	-14073.1	-2582.32	14274.2
P4	47	-14073.1	-2582.28	14274.3
P4	48	-14073.1	-2582.21	14274.3
P4	49	-14073.2	-2582.12	14274.4
P4	50	-14073.3	-2582.06	14274.4
P4	51	-14073.1	-2581.99	14274.3
P4	52	-14073.3	-2581.92	14274.2
P4	53	-14073.3	-2581.84	14274.2
P4	54	-14073.5	-2581.71	14274.1
P4	55	-14073.2	-2581.56	14274.1
P4	56	-14073	-2581.44	14274.1
P4	57	-14073.4	-2581.37	14274
P4	58	-14073.4	-2581.3	14274
P4	59	-14073.2	-2581.2	14274
P4	60	-14073.2	-2581.05	14274
P4	61	-14073.2	-2580.98	14273.9
P4	62	-14072.2	-2584.22	14286.2
P4	63	-14073.2	-2580.79	14273.8
P4	64	-14073.1	-2580.67	14273.8
P4	65	-14072.9	-2580.63	14273.7
P4	66	-14072.9	-2580.55	14273.7
P4	67	-14072.9	-2580.53	14273.6
P4	68	-14072.9	-2580.44	14273.6
P4	69	-14072.9	-2580.38	14273.5
P4	70	-14072.9	-2580.37	14273.5
P4	71	-14072.9	-2580.28	14273.4
P4	72	-14072.8	-2580.23	14273.3
P4	73	-14072.7	-2580.2	14273.3
P4	74	-14072.7	-2580.19	14273.2
P4	75	-14072.4	-2580.11	14273.2
P4	76	-14072.4	-2580.07	14273.1
P4	77	-14072.4	-2580.11	14273.1
P4	78	-14072.6	-2580.1	14273.1
P4	79	-14072.3	-2580.12	14273
P4	80	-14072.3	-2580.11	14272.9
P4	81	-14072.3	-2580.06	14272.9
P4	82	-14072.2	-2580.1	14272.8
P4	83	-14072.1	-2580.09	14272.7
P4	84	-14072	-2580.07	14272.6
P4	85	-14071.8	-2580.02	14272.5
P4	86	-14071.8	-2580.06	14272.4
P4	87	-14071.4	-2580.08	14272.4
P4	88	-14071.6	-2580.09	14272.4
P4	89	-14071.4	-2580.07	14272.4
P4	90	-14071.5	-2580.12	14272.4
P4	91	-14071.2	-2580.19	14272.4
P4	92	-14071.2	-2580.12	14272.5
P4	93	-14071.4	-2580.13	14272.5
P4	94	-14071.1	-2580.17	14272.5
P4	95	-14071.2	-2580.19	14272.5
P4	96	-14070.9	-2580.27	14272.6
P4	97	-14070.9	-2580.34	14272.6
P4	98	-14070.7	-2580.37	14272.6
P4	99	-14070.5	-2580.36	14272.7
P4	100	-14070.6	-2580.38	14272.6
P4	101	-14070.7	-2580.39	14272.7
P4	102	-14070.6	-2580.46	14272.7
P4	103	-14070.2	-2580.58	14272.7
P4	104	-14070	-2580.65	14272.7
P4	105	-14070.2	-2580.63	14272.7
P4	106	-14070.2	-2580.65	14272.8
P4	107	-14070.3	-2580.7	14272.9
P4	108	-14070.3	-2580.64	14272.9
P4	109	-14070.2	-2580.69	14273
P4	110	-14070.2	-2580.6	14273.1
P4	111	-14070.2	-2580.65	14273.2
P4	112	-14070.2	-2580.75	14273.3
P4	113	-14069.9	-2580.88	14273.5
P4	114	-14070.1	-2580.89	14273.5
P4	115	-14070.1	-2580.93	14273.6
P4	116	-14070.1	-2580.83	14273.7
P4	117	-14069.9	-2580.89	14273.8
P4	118	-14069.9	-2580.97	14273.8
P4	119	-14069.9	-2581.03	14273.7
P4	120	-14069.8	-2581.01	14273.7
P4	121	-14069.6	-2581.05	14273.6
P4	122	-14069.4	-2580.96	14273.5
P4	123	-14069.3	-2580.95	14273.4
P4	124	-14069.3	-2580.88	14273.2
P4	125	-14069.4	-2580.82	14273.1
P4	126	-14069.3	-2580.69	14273
P4	127	-14068.8	-2580.5	14272.8
P4	128	-14069	-2580.43	14272.6
P4	129	-14069	-2580.37	14272.4
P4	130	-14069	-2580.22	14272.4
P4	131	-14069	-2580.18	14272.2
P4	132	-14069	-2580	14272.1
P4	133	-14068.8	-2580.01	14272
P4	134	-14068.8	-2579.88	14271.9
P4	135	-14068.7	-2579.85	14271.9
P4	136	-14068.5	-2579.85	14271.8
P4	137	-14068.5	-2579.82	14271.7
P4	138	-14068.4	-2579.76	14271.6
P4	139	-14068.2	-2579.69	14271.5
P4	140	-14068.4	-2579.64	14271.4
P4	141	-14068.4	-2579.65	14271.2
P4	142	-14068.4	-2579.53	14271.1
P4	143	-14068.3	-2579.45	14270.9
P4	144	-14068.3	-2579.33	14270.7
P4	145	-14068.1	-2579.22	14270.5
P4	146	-14068.1	-2579.15	14270.4
P4	147	-14067.8	-2579.12	14270.2
P4	148	-14067.8	-2579.15	14270.1
P4	149	-14067.8	-2579.15	14270
P4	150	-14067.6	-2579.12	14269.8
P4	151	-14067.6	-2579.13	14269.6
P4	152	-14065.2	-2581.06	14277.1
P4	153	-14067.5	-2578.94	14269.3
P4	154	-14067.5	-2578.82	14269.2
P4	155	-14067.2	-2578.78	14269.6
P4	156	-14067.3	-2578.75	14269.1
P4	157	-14067.3	-2578.8	14269
P4	158	-14067.3	-2578.78	14268.9
P4	159	-14067.3	-2578.75	14268.8
P4	160	-14067	-2578.71	14268.8
P4	161	-14067.2	-2578.64	14268.7
P4	162	-14067.4	-2578.54	14268.6
P4	163	-14067.2	-2578.54	14268.5
P4	164	-14067.2	-2578.38	14268.4
P4	165	-14067.3	-2578.28	14268.2
P4	166	-14066.9	-2578.17	14268.1
P4	167	-14066.8	-2578.05	14267.9
P4	168	-14066.9	-2577.94	14267.7
P4	169	-14066.8	-2577.78	14267.6
P4	170	-14066.7	-2577.68	14267.5
P4	171	-14066.8	-2577.5	14267.4
P4	172	-14066.8	-2577.42	14267.2
P4	173	-14066.6	-2577.3	14267.1
P4	174	-14066.6	-2577.1	14267.1
P4	175	-14066.5	-2576.98	14267
P4	176	-14066.7	-2576.86	14266.8
P4	177	-14066.7	-2576.71	14266.8
P4	178	-14066.5	-2576.58	14266.6
P4	179	-14066.4	-2576.49	14266.5
P4	180	-14066.2	-2576.38	14266.5
P4	181	-14066.2	-2576.34	14266.4
P4	182	-14065.7	-2576.27	14266.3
P4	183	-14065.9	-2576.24	14266.3
P4	184	-14065.6	-2576.22	14266.2
P4	185	-14065.5	-2576.25	14266.2
P4	186	-14065.4	-2576.26	14266.2
P4	187	-14064.8	-2576.28	14266.2
P4	188	-14065	-2576.31	14266.2
P4	189	-14065	-2576.32	14266.2
P4	190	-14064.8	-2576.38	14266.3
P4	191	-14064.5	-2576.43	14266.4
P4	192	-14064.3	-2576.52	14266.4
P4	193	-14064.1	-2576.69	14266.4
P4	194	-14063.8	-2576.81	14266.3
P4	195	-14063.6	-2576.84	14266.2
P4	196	-14063.3	-2576.86	14266.1
P4	197	-14063.1	-2576.8	14266
P4	198	-14063	-2576.81	14265.9
P4	199	-14062.6	-2576.74	14265.7
P4	200	-14062.6	-2576.71	14265.5
P4	201	-14062.3	-2576.68	14265.3
P4	202	-14062.3	-2576.61	14265.1
P4	203	-14062.3	-2576.52	14265
P4	204	-14061.8	-2576.49	14264.8
P4	205	-14061.8	-2576.47	14264.6
P4	206	-14061.8	-2576.48	14264.4
P4	207	-14061.8	-2576.43	14264.3
P4	208	-14061.5	-2576.45	14264.2
P4	209	-14061.3	-2576.35	14264
P4	210	-14061.4	-2576.32	14263.7
P4	211	-14061.2	-2576.33	14263.6
P4	212	-14061.2	-2576.27	14263.4
P4	213	-14060.9	-2576.26	14263.1
P4	214	-14060.7	-2576.27	14263
P4	215	-14060.7	-2576.18	14262.7
P4	216	-14060.6	-2576.19	14262.6
P4	217	-14060.2	-2576.13	14262.4
P4	218	-14060	-2576.14	14262.2
P4	219	-14059.7	-2576.12	14262.1
P4	220	-14059.7	-2576.11	14261.9
P4	221	-14059.6	-2576.06	14261.8
P4	222	-14059.4	-2576.11	14261.8
P4	223	-14059.1	-2576.18	14261.7
P4	224	-14058.9	-2576.17	14261.8
P4	225	-14058.9	-2576.2	14261.8
P4	226	-14058.7	-2576.3	14261.8
P4	227	-14058.5	-2576.41	14261.9
P4	228	-14058.5	-2576.48	14261.9
P4	229	-14058.2	-2576.5	14262
P4	230	-14058	-2576.46	14262
P4	231	-14057.8	-2576.53	14262.1
P4	232	-14057.5	-2576.5	14262.2
P4	233	-14057.5	-2576.54	14262.2
P4	234	-14057.3	-2576.57	14262.3
P4	235	-14057	-2576.55	14262.4
P4	236	-14056.7	-2576.59	14262.4
P4	237	-14056.5	-2576.65	14262.5
P4	238	-14056.4	-2576.75	14262.6
P4	239	-14056.2	-2576.79	14262.7
P4	240	-14056.2	-2576.89	14262.9
P4	241	-14056	-2576.97	14263
P4	242	-14055.9	-2577.11	14263.1
P4	243	-14055.7	-2577.16	14263.3
P4	244	-14055.8	-2577.31	14263.4
P4	245	-14055.8	-2577.43	14263.6
P4	246	-14055.8	-2577.53	14263.7
P4	247	-14055.4	-2577.61	14264
P4	248	-14055	-2577.72	14264.1
P4	249	-14055	-2577.82	14264.2
P4	250	-14054.7	-2577.87	14264.3
P4	251	-14054.5	-2577.94	14264.5
P4	252	-14054	-2577.98	14264.6
P4	253	-14053.6	-2578.09	14264.8
P4	254	-14053.6	-2578.19	14264.9
P4	255	-14053.1	-2578.24	14265.1
P4	256	-14052.9	-2578.31	14265.2
P4	257	-14052.3	-2578.41	14265.4
P4	258	-14052.2	-2578.46	14265.5
P4	259	-14052	-2578.47	14265.7
P4	260	-14052	-2578.59	14265.8
P4	261	-14051.6	-2578.61	14266
P4	262	-14051.6	-2578.67	14266.1
P4	263	-14051.4	-2578.74	14266.3
P4	264	-14051.2	-2578.71	14266.5
P4	265	-14051.2	-2578.84	14266.7
P4	266	-14050.9	-2578.86	14266.9
P4	267	-14050.7	-2578.97	14267.1
P4	268	-14050.5	-2578.95	14267.3
P4	269	-14050.5	-2579.09	14267.5
P4	270	-14050.5	-2579.12	14267.7
P4	271	-14050.1	-2579.17	14268
P4	272	-14049.9	-2579.22	14268.1
P4	273	-14049.9	-2579.24	14268.3
P4	274	-14049.9	-2579.31	14268.5
P4	275	-14049.9	-2579.44	14268.7
P4	276	-14049.7	-2579.58	14268.8
P4	277	-14049.5	-2579.52	14269
P4	278	-14049.7	-2579.53	14269.1
P4	279	-14049.5	-2579.47	14269.2
P4	280	-14049.5	-2579.46	14269.4
P4	281	-14049.5	-2579.43	14269.4
P4	282	-14049.6	-2579.42	14269.6
P4	283	-14049.5	-2579.35	14269.7
P4	284	-14049.3	-2579.34	14269.8
P4	285	-14049.3	-2579.28	14270
P4	286	-14049.5	-2579.27	14270
P4	287	-14049.5	-2579.25	14270.1
P4	288	-14049.5	-2579.21	14270.2
P4	289	-14049.6	-2579.18	14270.3
P4	290	-14049.8	-2579.17	14270.4
P4	291	-14049.8	-2579.17	14270.6
P4	292	-14049.8	-2579.12	14270.7
P4	293	-14049.9	-2579.14	14270.7
P4	294	-14049.9	-2579.11	14270.8
P4	295	-14049.9	-2579.15	14271
P4	296	-14050.3	-2579.15	14271
P4	297	-14050.3	-2579.21	14271.1
P4	298	-14050.3	-2579.24	14271.2
P4	299	-14050.4	-2579.26	14271.2
P4	300	-14050.6	-2579.36	14271.3
P4	301	-14050.4	-2579.44	14271.3
P4	302	-14050.6	-2579.56	14271.3
P4	303	-14050.6	-2579.58	14271.3
P4	304	-14050.7	-2579.65	14271.3
P4	305	-14050.9	-2579.73	14271.2
P4	306	-14050.9	-2579.84	14271.2
P4	307	-14051.3	-2579.91	14271.2
P4	308	-14051.5	-2579.99	14271.1
P4	309	-14051.6	-2580.12	14271
P4	310	-14051.6	-2580.15	14271
P4	311	-14051.8	-2580.12	14270.9
P4	312	-14052.2	-2580.17	14270.8
P4	313	-14052.1	-2580.16	14270.8
P4	314	-14052.2	-2580.12	14270.7
P4	315	-14052.7	-2580.07	14270.6
P4	316	-14052.8	-2580.03	14270.4
P4	317	-14053.2	-2579.99	14270.3
P4	318	-14053.4	-2579.87	14270.2
P4	319	-14053.9	-2579.79	14270.1
P4	320	-14054.4	-2579.75	14269.9
P4	321	-14054.5	-2579.64	14269.8
P4	322	-14054.8	-2579.59	14269.7
P4	323	-14055.2	-2579.52	14269.5
P4	324	-14055.6	-2579.37	14269.3
P4	325	-14055.6	-2579.32	14269.1
P4	326	-14055.9	-2579.25	14268.9
P4	327	-14056.1	-2579.17	14268.7
P4	328	-14056.6	-2579.14	14268.5
P4	329	-14056.6	-2579.11	14268.3
P4	330	-14056.8	-2579.07	14268.1
P4	331	-14056.9	-2579.01	14267.9
P4	332	-14057.2	-2578.97	14267.7
P4	333	-14057.4	-2578.92	14267.6
P4	334	-14057.4	-2578.83	14267.4
P4	335	-14057.6	-2578.8	14267.2
P4	336	-14057.8	-2578.83	14267.2
P4	337	-14057.9	-2578.87	14267.1
P4	338	-14057.9	-2578.88	14266.9
P4	339	-14058.1	-2579.04	14266.8
P4	340	-14058.3	-2579.01	14266.8
P4	341	-14058.7	-2579.06	14266.7
P4	342	-14058.8	-2579.1	14266.5
P4	343	-14059	-2579.13	14266.4
P4	344	-14059.2	-2579.17	14266.3
P4	345	-14059.5	-2579.12	14266.3
P4	346	-14060	-2579.19	14266.2
P4	347	-14060.2	-2579.25	14266.1
P4	348	-14060.2	-2579.27	14266
P4	349	-14060.6	-2579.31	14265.9
P4	350	-14060.8	-2579.29	14265.8
P4	351	-14060.8	-2579.37	14265.7
P4	352	-14060.9	-2579.48	14265.7
P4	353	-14061.1	-2579.49	14265.6
P4	354	-14061.3	-2579.61	14265.6
P4	355	-14061.6	-2579.68	14265.4
P4	356	-14061.6	-2579.7	14265.3
P4	357	-14061.5	-2579.72	14265.3
P4	358	-14061.6	-2579.77	14265.2
P4	359	-14061.3	-2579.75	14265.1
P4	360	-14061.4	-2579.76	14265
P4	361	-14061.5	-2579.86	14264.9
P4	362	-14061.7	-2579.91	14264.9
P4	363	-14061.4	-2579.98	14264.8
P4	364	-14061.5	-2580.04	14264.7
P4	365	-14061.5	-2580.07	14264.6
P4	366	-14061.7	-2580.08	14264.5
P4	367	-14061.3	-2580.07	14264.4
P4	368	-14061.3	-2580.08	14264.4
P4	369	-14061.3	-2580.1	14264.4
P4	370	-14061.7	-2580.17	14264.4
P4	371	-14061.5	-2580.19	14264.4
P4	372	-14061.3	-2580.23	14264.5
P4	373	-14061.3	-2580.29	14264.5
P4	374	-14061.1	-2580.29	14264.6
P4	375	-14061.2	-2580.24	14264.6
P4	376	-14061.1	-2580.32	14264.6
P4	377	-14061.2	-2580.26	14264.7
P4	378	-14061.3	-2580.29	14264.7
P4	379	-14060.9	-2580.27	14264.8
P4	380	-14060.9	-2580.29	14264.9
P4	381	-14061.1	-2580.37	14265
P4	382	-14061.1	-2580.35	14265.2
P4	383	-14060.9	-2580.35	14265.3
P4	384	-14060.6	-2580.35	14265.5
P4	385	-14060.6	-2580.36	14265.6
P4	386	-14060.2	-2580.36	14265.7
P4	387	-14060.2	-2580.33	14265.8
P4	388	-14060	-2580.34	14266
P4	389	-14059.5	-2580.35	14266.1
P4	390	-14059.5	-2580.35	14266.2
P4	391	-14059	-2580.35	14266.4
P4	392	-14058.6	-2580.33	14266.5
P4	393	-14058.4	-2580.36	14266.7
P4	394	-14058.2	-2580.34	14266.9
P4	395	-14057.9	-2580.38	14267.1
P4	396	-14057.2	-2580.39	14267.3
P4	397	-14057.1	-2580.48	14267.5
P4	398	-14056.6	-2580.57	14267.7
P4	399	-14056.3	-2580.6	14268
P4	400	-14056.1	-2580.73	14268.3
P4	401	-14055.5	-2580.92	14268.6
P4	402	-14055.2	-2580.98	14269
P4	403	-14054.6	-2581.11	14269.4
P4	404	-14053.7	-2581.2	14269.7
P4	405	-14052.9	-2581.32	14270
P4	406	-14052.3	-2581.47	14270.4
P4	407	-14051.7	-2581.63	14270.8
P4	408	-14051.2	-2581.75	14271.2
P4	409	-14050.8	-2581.91	14271.5
P4	410	-14050.1	-2582.01	14271.9
P4	411	-14049.7	-2582.15	14272.4
P4	412	-14049	-2582.3	14272.8
P4	413	-14048.3	-2582.43	14273.2
P4	414	-14047	-2582.6	14273.7
P4	415	-14046.3	-2582.75	14274.2
P4	416	-14045.7	-2582.89	14274.6
P4	417	-14044.8	-2583.04	14275
P4	418	-14044.5	-2583.16	14275.4
P4	419	-14044.1	-2583.28	14275.8
P4	420	-14042.8	-2583.35	14276.3
P4	421	-14041.9	-2583.54	14276.8
P4	422	-14040.8	-2583.78	14277.3
P4	423	-14039.9	-2583.91	14277.8
P4	424	-14039.4	-2584.08	14278.3
P4	425	-14038.7	-2584.2	14278.7
P4	426	-14038.1	-2584.31	14279.3
P4	427	-14037.9	-2584.43	14279.7
P4	428	-14036.8	-2584.56	14280.2
P4	429	-14035.8	-2584.65	14280.7
P4	430	-14034.7	-2584.7	14281.1
P4	431	-14034	-2584.77	14281.4
P4	432	-14033.4	-2584.82	14281.9
P4	433	-14032.9	-2584.9	14282.2
P4	434	-14032.4	-2585.02	14282.6
P4	435	-14031.5	-2585.1	14282.9
P4	436	-14030.6	-2585.17	14283.3
P4	437	-14029.7	-2585.3	14283.7
P4	438	-14029.4	-2585.39	14284
P4	439	-14028.9	-2585.49	14284.3
P4	440	-14028.1	-2585.56	14284.7
P4	441	-14027.3	-2585.66	14285
P4	442	-14026.6	-2585.72	14285.3
P4	443	-14025.8	-2585.84	14285.6
P4	444	-14025.2	-2585.9	14285.8
P4	445	-14024.7	-2586.01	14286.1
P4	446	-14024	-2586.08	14286.3
P4	447	-14023.4	-2586.13	14286.5
P4	448	-14022.7	-2586.19	14286.7
P4	449	-14022.1	-2586.25	14286.9
P4	450	-14021.3	-2586.25	14287.2
P4	451	-14020.8	-2586.34	14287.3
P4	452	-14020	-2586.29	14287.5
P4	453	-14019.5	-2586.3	14287.7
P4	454	-14019.1	-2586.28	14287.9
P4	455	-14018.4	-2586.19	14288.1
P4	456	-14017.8	-2586.11	14288.3
P4	457	-14017.3	-2585.98	14288.6
P4	458	-14016.7	-2585.88	14288.8
P4	459	-14015.8	-2585.78	14289
P4	460	-14015.3	-2585.53	14289.2
P4	461	-14014.6	-2585.46	14289.4
P4	462	-14013.9	-2585.35	14289.5
P4	463	-14013.2	-2585.26	14289.6
P4	464	-14012.3	-2585.1	14289.7
P4	465	-14011.8	-2584.98	14289.8
P4	466	-14011.1	-2584.84	14289.9
P4	467	-14011	-2584.65	14289.9
P4	468	-14010.3	-2584.55	14289.9
P4	469	-14009.6	-2584.37	14289.9
P4	470	-14008.8	-2584.2	14290
P4	471	-14008.1	-2584.05	14289.9
P4	472	-14007	-2583.89	14289.9
P4	473	-14006	-2583.73	14289.9
P4	474	-14005.5	-2583.73	14289.8
P4	475	-14004.4	-2583.71	14289.8
P4	476	-14004.1	-2583.74	14289.9
P4	477	-14003.4	-2583.8	14290
P4	478	-14002.6	-2583.81	14290
P4	479	-14001.5	-2583.9	14290.1
P4	480	-14000.6	-2583.93	14290.2
P4	481	-13999.9	-2584.1	14290.3
P4	482	-13999.1	-2584.27	14290.4
P4	483	-13998.4	-2584.4	14290.5
P4	484	-13997.4	-2584.62	14290.7
P4	485	-13996.2	-2584.79	14290.9
P4	486	-13994.9	-2584.99	14291.1
P4	487	-13994.2	-2585.23	14291.3
P4	488	-13993.5	-2585.44	14291.6
P4	489	-13992.9	-2585.67	14291.9
P4	490	-13992.4	-2585.85	14292.2
P4	491	-13991.9	-2586.04	14292.5
P4	492	-13991.3	-2586.33	14292.8
P4	493	-13990.7	-2586.56	14293.2
P4	494	-13990	-2586.85	14293.8
P4	495	-13989.6	-2587.1	14294.4
P4	496	-13989.4	-2587.32	14295.1
P4	497	-13988.8	-2587.55	14295.8
P4	498	-13988.7	-2587.86	14296.7
P4	499	-13988.5	-2588.12	14297.6
P4	500	-13988.2	-2588.44	14298.6
P4	501	-13988.4	-2588.77	14299.6
P4	502	-13988.3	-2589.13	14300.7
P4	503	-13988.2	-2589.46	14301.9
P4	504	-13988.4	-2589.84	14303.2
P4	505	-13988.1	-2590.17	14304.6
P4	506	-13988	-2590.58	14306.1
P4	507	-13988.4	-2590.99	14307.6
P4	508	-13988.5	-2591.38	14309.3
P4	509	-13988.4	-2591.73	14311
P4	510	-13988.7	-2592.1	14312.8
P4	511	-13989.2	-2592.37	14314.7
P4	512	-13989.4	-2592.72	14316.6
P4	513	-13989.9	-2593.03	14318.6
P4	514	-13990.8	-2593.24	14320.7
P4	515	-13990.7	-2593.64	14323
P4	516	-13991.8	-2593.85	14325.2
P4	517	-13993.1	-2593.99	14327.6
P4	518	-13993.9	-2594.23	14330.1
P4	519	-13988.5	-2599.47	14352.1
P4	520	-13995.4	-2594.7	14335.2
P4	521	-13989.9	-2600.04	14358.3
P4	522	-13991	-2600.22	14360.4
P4	523	-13992.4	-2600.06	14361.9
P4	524	-13994.7	-2599.15	14360.6
P4	525	-13995.9	-2599.63	14363.8
P4	526	-13997.4	-2599.84	14366.7
P4	527	-13999.7	-2599.6	14367.5
P4	528	-14001.4	-2599.64	14369.4
P4	529	-14003.3	-2599.68	14371.7
P4	530	-14005.9	-2599.56	14372.4
P4	531	-14007.6	-2600.12	14376.1
P4	532	-14010	-2600.32	14377.9
P4	533	-14012.2	-2600.55	14380
P4	534	-14015.1	-2600.37	14380.7
P4	535	-14017.4	-2600.98	14384.1
P4	536	-14019.9	-2601.37	14386.2
P4	537	-14021.6	-2602	14390
P4	538	-14024.5	-2602.75	14393.7
P4	539	-14026.9	-2603.44	14397.5
P4	540	-14029.2	-2604.15	14401.4
P4	541	-14031.4	-2604.82	14405.4
P4	542	-14034.9	-2605.52	14409.2
P4	543	-14037.1	-2606.14	14413.1
P4	544	-14039.6	-2606.92	14417
P4	545	-14042.3	-2607.68	14421
P4	546	-14045.4	-2608.58	14424.9
P4	547	-14047.9	-2609.48	14428.9
P4	548	-14051.1	-2610.37	14432.9
P4	549	-14053.7	-2611.3	14436.8
P4	550	-14057.3	-2612.23	14440.8
P4	551	-14059.8	-2613.05	14444.8
P4	552	-14062.3	-2613.91	14448.8
P4	553	-14065.4	-2614.72	14452.8
P4	554	-14068.3	-2615.53	14456.8
P4	555	-14070.7	-2616.32	14460.9
P4	556	-14073.7	-2617.17	14465
P4	557	-14076.8	-2617.9	14469.1
P4	558	-14079.4	-2618.73	14473.1
P4	559	-14082.1	-2619.43	14477.2
P4	560	-14084.3	-2620.24	14481.2
P4	561	-14086.9	-2620.84	14485.3
P4	562	-14089.6	-2621.57	14489.2
P4	563	-14091.7	-2622.26	14493.3
P4	564	-14094.1	-2623.11	14497.2
P4	565	-14097	-2623.89	14501.1
P4	566	-14099	-2624.86	14505.1
P4	567	-14101.4	-2625.78	14509.1
P4	568	-14103.2	-2626.68	14513
P4	569	-14106.2	-2627.68	14516.8
P4	570	-14108.1	-2628.66	14520.5
P4	571	-14110.1	-2629.65	14524.1
P4	572	-14112.2	-2630.59	14527.7
P4	573	-14114.6	-2631.66	14531.3
P4	574	-14116.3	-2632.78	14534.9
P4	575	-14118.3	-2633.86	14538.4
P4	576	-14120.1	-2635.01	14542
P4	577	-14121.1	-2636.17	14545.7
P4	578	-14123	-2637.16	14549.4
P4	579	-14124.3	-2638.28	14553.1
P4	580	-14126	-2639.41	14556.7
P4	581	-14127.5	-2640.53	14560.5
P4	582	-14128.8	-2641.68	14564.3
P4	583	-14130.2	-2642.86	14568.1
P4	584	-14131.4	-2643.91	14571.9
P4	585	-14132.6	-2645.04	14575.7
P4	586	-14133.7	-2646.09	14579.6
P4	587	-14134.7	-2647.22	14583.5
P4	588	-14135.9	-2648.29	14587.3
P4	589	-14136.7	-2649.38	14591.3
P4	590	-14137.4	-2650.39	14595.1
P4	591	-14138.4	-2651.42	14599
P4	592	-14139.2	-2652.41	14602.8
P4	593	-14139.8	-2653.34	14606.7
P4	594	-14140.3	-2654.27	14610.6
P4	595	-14140.9	-2655.3	14614.3
P4	596	-14141.5	-2656.2	14618.1
P4	597	-14141.3	-2657.22	14622.2
P4	598	-14141.4	-2658.15	14626.2
P4	599	-14141.2	-2659.06	14630.2
P4	600	-14141.4	-2660	14634.1
P4	601	-14141	-2660.62	14638.1
P4	602	-14140.8	-2661.34	14642
P4	603	-14140	-2662.05	14646
P4	604	-14139.8	-2662.71	14649.9
P4	605	-14139.4	-2663.28	14653.8
P4	606	-14138.6	-2663.96	14657.8
P4	607	-14138.2	-2664.38	14661.7
P4	608	-14137	-2664.78	14665.7
P4	609	-14136.4	-2665.15	14669.6
P4	610	-14135.7	-2665.41	14673.5
P4	611	-14134.7	-2665.78	14677.3
P4	612	-14133.8	-2666.07	14681.2
P4	613	-14133.2	-2666.43	14685.1
P4	614	-14132.1	-2666.87	14688.9
P4	615	-14131.2	-2667.3	14692.8
P4	616	-14130.4	-2667.69	14696.6
P4	617	-14129.3	-2667.93	14700.3
P4	618	-14128.3	-2668.14	14704.2
P4	619	-14127.2	-2668.51	14707.8
P4	620	-14125.9	-2668.94	14711.6
P4	621	-14125.1	-2669.54	14715.2
P4	622	-14123.7	-2670.23	14719
P4	623	-14122.6	-2670.84	14722.6
P4	624	-14121.7	-2671.57	14726.3
P4	625	-14120.5	-2672.37	14730.1
P4	626	-14119	-2673.19	14733.8
P4	627	-14117.8	-2674.04	14737.6
P4	628	-14116.3	-2674.98	14741.4
P4	629	-14114.9	-2675.94	14745.3
P4	630	-14113.1	-2676.88	14749.3
P4	631	-14112	-2677.9	14753.1
P4	632	-14110.8	-2678.78	14756.8
P4	633	-14109.7	-2679.74	14760.7
P4	634	-14108.4	-2680.84	14764.5
P4	635	-14106.7	-2682.12	14768.3
P4	636	-14106.1	-2683.41	14771.9
P4	637	-14105.3	-2684.8	14775.5
P4	638	-14104.5	-2686.33	14779.1
P4	639	-14102.7	-2688	14782.7
P4	640	-14101.9	-2689.82	14786.2
P4	641	-14100.9	-2691.71	14789.6
P4	642	-14099.7	-2693.62	14792.9
P4	643	-14099	-2695.45	14796.2
P4	644	-14098.2	-2697.23	14799.3
P4	645	-14096.7	-2699.06	14802.4
P4	646	-14096.3	-2700.77	14805.3
P4	647	-14095.9	-2702.54	14808.1
P4	648	-14095.1	-2704.2	14810.9
P4	649	-14094.7	-2705.93	14813.6
P4	650	-14094.4	-2707.59	14816.4
P4	651	-14094.1	-2709.25	14819
P4	652	-14093.9	-2710.82	14821.6
P4	653	-14093.7	-2712.23	14824.1
P4	654	-14093.6	-2713.59	14826.7
P4	655	-14093.9	-2714.91	14829.2
P4	656	-14094	-2716.12	14831.7
P4	657	-14094.8	-2717.33	14834.1
P4	658	-14095.3	-2718.48	14836.5
P4	659	-14096.3	-2719.36	14839
P4	660	-14097.3	-2720.27	14841.3
P4	661	-14098.6	-2721.03	14843.6
P4	662	-14099.9	-2721.67	14846
P4	663	-14100.6	-2722.22	14848.4
P4	664	-14102.3	-2722.61	14850.6
P4	665	-14104.2	-2723.02	14853.1
P4	666	-14106.4	-2723.32	14855.6
P4	667	-14108.8	-2723.5	14857.9
P4	668	-14111.2	-2723.63	14860.3
P4	669	-14113.6	-2723.7	14862.7
P4	670	-14116.7	-2723.83	14864.9
P4	671	-14119.7	-2723.89	14867.2
P4	672	-14122.6	-2724.01	14869.5
P4	673	-14125.2	-2724.18	14871.8
P4	674	-14128.5	-2724.34	14874.1
P4	675	-14131.8	-2724.48	14876.3
P4	676	-14134.2	-2724.75	14878.7
P4	677	-14137.7	-2724.86	14881
P4	678	-14141	-2724.88	14883.2
P4	679	-14144.1	-2724.91	14885.6
P4	680	-14147.5	-2724.82	14887.9
P4	681	-14151.3	-2724.63	14890.1
P4	682	-14155.9	-2724.41	14892.1
P4	683	-14158.9	-2724.26	14894.3
P4	684	-14162.2	-2724.16	14896.4
P4	685	-14165.9	-2723.99	14898.4
P4	686	-14168.5	-2724.05	14900.6
P4	687	-14171.5	-2724.04	14902.6
P4	688	-14175.2	-2724.15	14904.5
P4	689	-14177.8	-2724.3	14906.5
P4	690	-14181.4	-2724.29	14908.2
P4	691	-14184.2	-2724.37	14910
P4	692	-14187	-2724.35	14911.6
P4	693	-14189.5	-2724.32	14913.3
P4	694	-14191.9	-2724.28	14914.8
P4	695	-14194.8	-2724.17	14916.3
P4	696	-14197.3	-2724.18	14917.8
P4	697	-14200.2	-2724.19	14919.2
P4	698	-14202.5	-2724.22	14920.8
P4	699	-14205.3	-2724.25	14922.3
P4	700	-14207.8	-2724.27	14923.8
P4	701	-14210.4	-2724.26	14925.4
P4	702	-14212.9	-2724.26	14927
P4	703	-14215.7	-2724.15	14928.5
P4	704	-14218.5	-2724.15	14930
P4	705	-14221.4	-2724.09	14931.5
P4	706	-14223.3	-2724.2	14933.2
P4	707	-14226.5	-2724.25	14934.8
P4	708	-14229.1	-2724.35	14936.4
P4	709	-14231.8	-2724.49	14938
P4	710	-14234.4	-2724.57	14939.7
P4	711	-14236.9	-2724.78	14941.4
P4	712	-14239.7	-2725.03	14942.9
P4	713	-14242.2	-2725.22	14944.6
P4	714	-14244.2	-2725.53	14946.3
P4	715	-14245.6	-2725.82	14948.2
P4	716	-14248.8	-2726.13	14949.9
P4	717	-14250.6	-2726.57	14951.6
P4	718	-14253.3	-2726.9	14953.3
P4	719	-14256	-2727.25	14954.9
P4	720	-14257.3	-2727.65	14956.6
P4	721	-14259.4	-2727.99	14958.2
P4	722	-14261.9	-2728.38	14959.7
P4	723	-14263.2	-2728.73	14961.5
P4	724	-14265.7	-2729.02	14963.2
P4	725	-14267.4	-2729.23	14964.9
P4	726	-14268.8	-2729.43	14966.6
P4	727	-14271.3	-2729.52	14968.2
P4	728	-14273.4	-2729.63	14969.8
P4	729	-14275	-2729.77	14971.4
P4	730	-14276.7	-2729.86	14972.9
P4	731	-14278.3	-2730.03	14974.4
P4	732	-14279.5	-2730.21	14975.8
P4	733	-14281.1	-2730.4	14977.2
P4	734	-14282.6	-2730.53	14978.5
P4	735	-14283.7	-2730.69	14979.9
P4	736	-14284.9	-2730.93	14981.2
P4	737	-14286.1	-2731.05	14982.5
P4	738	-14287.1	-2731.22	14983.8
P4	739	-14288.9	-2731.39	14984.9
P4	740	-14289.5	-2731.64	14986.2
P4	741	-14290.7	-2731.92	14987.3
P4	742	-14292	-2732.08	14988.6
P4	743	-14293	-2732.11	14989.9
P4	744	-14294.2	-2732.33	14991.1
P4	745	-14295.5	-2732.38	14992.4
P4	746	-14296.3	-2732.54	14993.8
P4	747	-14297.7	-2732.69	14995.1
P4	748	-14299.3	-2732.91	14996.5
P4	749	-14300.1	-2733.13	14998
P4	750	-14300.6	-2733.37	14999.8
P4	751	-14301.6	-2733.56	15001.4
P4	752	-14302.1	-2733.83	15003.2
P4	753	-14303.8	-2734	15004.8
P4	754	-14305	-2734.32	15006.6
P4	755	-14306.4	-2734.44	15008.4
P4	756	-14306.9	-2734.71	15010.4
P4	757	-14307.5	-2735.07	15012.5
P4	758	-14308.3	-2735.39	15014.7
P4	759	-14309.2	-2735.87	15016.7
P4	760	-14310.5	-2736.33	15018.7
P4	761	-14310.9	-2736.81	15021
P4	762	-14311.4	-2737.37	15023.2
P4	763	-14311.3	-2737.96	15025.6
P4	764	-14311.5	-2738.65	15028.1
P4	765	-14311.7	-2739.43	15030.5
P4	766	-14311.8	-2740.38	15033
P4	767	-14311.8	-2741.33	15035.5
P4	768	-14311.3	-2742.26	15038.2
P4	769	-14311.7	-2743.25	15040.7
P4	770	-14311.6	-2744.15	15043.4
P4	771	-14311.3	-2744.98	15046.4
P4	772	-14310.6	-2745.89	15049.4
P4	773	-14310.1	-2746.78	15052.5
P4	774	-14310.1	-2747.66	15055.5
P4	775	-14309	-2748.49	15058.6
P4	776	-14308.7	-2749.4	15061.7
P4	777	-14307.8	-2750.32	15065
P4	778	-14306.6	-2751.12	15068.3
P4	779	-14305.1	-2752.03	15071.7
P4	780	-14304	-2752.87	15075.1
P4	781	-14303.3	-2753.5	15078.3
P4	782	-14302.5	-2754.23	15081.7
P4	783	-14300.4	-2754.95	15085.2
P4	784	-14298.3	-2755.67	15088.9
P4	785	-14297	-2756.39	15092.3
P4	786	-14295.8	-2757.04	15095.7
P4	787	-14293.5	-2757.62	15099.2
P4	788	-14291	-2758.27	15102.8
P4	789	-14288.5	-2758.91	15106.5
P4	790	-14285.8	-2759.47	15110.1
P4	791	-14283.4	-2760.29	15113.7
P4	792	-14280.7	-2760.9	15117.5
P4	793	-14278.3	-2761.64	15120.9
P4	794	-14276.1	-2762.31	15124.4
P4	795	-14273	-2762.99	15128.2
P4	796	-14270.1	-2763.67	15131.8
P4	797	-14266.7	-2764.52	15135.5
P4	798	-14263.8	-2765.44	15139.1
P4	799	-14259.6	-2766.63	15142.9
P4	800	-14256.9	-2767.65	15146.5
P4	801	-14253.5	-2768.93	15150
P4	802	-14249.8	-2770.23	15153.7
P4	803	-14246.2	-2771.64	15157.4
P4	804	-14242.6	-2773.02	15161.2
P4	805	-14238.9	-2774.45	15164.9
P4	806	-14235	-2775.96	15168.8
P4	807	-14232.4	-2777.35	15172.3
P4	808	-14228.5	-2778.89	15176.1
P4	809	-14225	-2780.3	15180
P4	810	-14220.9	-2781.84	15183.9
P4	811	-14216.4	-2783.41	15187.9
P4	812	-14212.7	-2784.87	15191.7
P4	813	-14208.6	-2786.42	15195.6
P4	814	-14204.8	-2787.86	15199.5
P4	815	-14200.9	-2789.35	15203.3
P4	816	-14197	-2790.76	15207.2
P4	817	-14192.9	-2792.15	15211.2
P4	818	-14189.2	-2793.51	15215.2
P4	819	-14185.4	-2794.75	15219.2
P4	820	-14181.4	-2796.02	15223.3
P4	821	-14177.4	-2797.22	15227.5
P4	822	-14173.7	-2798.47	15231.6
P4	823	-14170.7	-2799.84	15235.5
P4	824	-14166.9	-2801.28	15239.7
P4	825	-14163.7	-2802.88	15243.7
P4	826	-14159.9	-2804.53	15248
P4	827	-14157.4	-2806.18	15252
P4	828	-14154.7	-2807.92	15256.1
P4	829	-14151.9	-2809.64	15260.4
P4	830	-14148.8	-2811.43	15264.6
P4	831	-14146.7	-2813.13	15268.7
P4	832	-14144.8	-2814.85	15272.8
P4	833	-14141.9	-2816.59	15277.2
P4	834	-14139.2	-2818.43	15281.6
P4	835	-14137.3	-2820.06	15286
P4	836	-14135.1	-2821.64	15290.4
P4	837	-14133	-2823.25	15295.1
P4	838	-14131.1	-2824.78	15299.7
P4	839	-14129.6	-2826.16	15304.3
P4	840	-14127.5	-2827.79	15309.2
P4	841	-14125.3	-2829.29	15314.2
P4	842	-14123.9	-2830.78	15319
P4	843	-14123.3	-2832.17	15323.6
P4	844	-14121.4	-2833.72	15328.7
P4	845	-14119.7	-2835.29	15334
P4	846	-14117.8	-2836.76	15339.3
P4	847	-14116.8	-2838.24	15344.5
P4	848	-14115.9	-2839.71	15349.8
P4	849	-14114.6	-2841.17	15355.3
P4	850	-14113.5	-2842.64	15360.9
P4	851	-14112.5	-2844.01	15366.5
P4	852	-14110.8	-2845.4	15372.4
P4	853	-14109.6	-2846.79	15378.4
P4	854	-14108.8	-2848.13	15384.4
P4	855	-14108.7	-2849.38	15390.4
P4	856	-14108	-2850.63	15396.6
P4	857	-14107.2	-2851.85	15403.1
P4	858	-14107	-2853.01	15409.4
P4	859	-14107.2	-2854.14	15415.8
P4	860	-14106.7	-2855.24	15422.6
P4	861	-14106.7	-2856.32	15429.5
P4	862	-14106.8	-2857.41	15436.4
P4	863	-14106.8	-2858.5	15443.2
P4	864	-14107	-2859.53	15450.2
P4	865	-14107.5	-2860.76	15457.4
P4	866	-14108	-2861.87	15464.5
P4	867	-14109	-2862.98	15471.7
P4	868	-14108.8	-2864.22	15479.3
P4	869	-14109.5	-2865.25	15486.9
P4	870	-14110.2	-2866.25	15494.5
P4	871	-14111.2	-2867.29	15502.3
P4	872	-14112.7	-2868.14	15510.1
P4	873	-14113.2	-2869.32	15518.3
P4	874	-14114.7	-2870.31	15526.4
P4	875	-14115.9	-2871.25	15534.9
P4	876	-14117.3	-2872.19	15543.4
P4	877	-14119	-2873.09	15551.7
P4	878	-14121.4	-2873.89	15560
P4	879	-14123.1	-2875.52	15568.4
P4	880	-14124.7	-2877.24	15576.6
P4	881	-14126	-2879.23	15585.3
P4	882	-14127.6	-2881.26	15593.6
P4	883	-14128.8	-2883.56	15602
P4	884	-14130.8	-2885.47	15610
P4	885	-14132.2	-2887.36	15618.3
P4	886	-14133.4	-2889.43	15626.5
P4	887	-14134.2	-2891.58	15634.9
P4	888	-14135.4	-2893.74	15643.1
P4	889	-14136.6	-2896.15	15651.4
P4	890	-14138	-2898.57	15659.5
P4	891	-14139.3	-2900.92	15667.3
P4	892	-14140.5	-2903.32	15675
P4	893	-14141.2	-2905.86	15682.9
P4	894	-14142.2	-2908.61	15690.7
P4	895	-14142.7	-2911.35	15698.7
P4	896	-14143.8	-2914.02	15706.2
P4	897	-14144.8	-2916.69	15713.8
P4	898	-14145.4	-2919.41	15721.3
P4	899	-14146.1	-2922.06	15728.5
P4	900	-14146.7	-2924.82	15735.8
P4	901	-14147.2	-2927.44	15743.2
P4	902	-14148.2	-2930.11	15750.5
P4	903	-14149.4	-2932.68	15757.7
P4	904	-14149	-2935.28	15765.4
P4	905	-14149.8	-2938.01	15772.5
P4	906	-14149.9	-2940.6	15779.8
P4	907	-14149.6	-2943.11	15787.2
P4	908	-14149.6	-2945.53	15794.4
P4	909	-14149.7	-2947.95	15801.4
P4	910	-14149.5	-2950.24	15808.3
P4	911	-14149.3	-2952.39	15815.1
P4	912	-14148.6	-2954.54	15822.1
P4	913	-14147.9	-2956.5	15829.1
P4	914	-14148.3	-2958.25	15835.6
P4	915	-14147.1	-2959.95	15842.5
P4	916	-14146.5	-2961.33	15848.9
P4	917	-14146.1	-2962.37	15855
P4	918	-14144.7	-2963.11	15861.1
P4	919	-14145.9	-2959.49	15853.4
P4	920	-14141.6	-2963.47	15872.7
P4	921	-14139.5	-2963.19	15878.2
P4	922	-14138.6	-2962.61	15882.8
P4	923	-14135.4	-2961.74	15888
P4	924	-14131.8	-2960.81	15893.1
P4	925	-14129.8	-2960.06	15897.5
P4	926	-14127.5	-2959.49	15901.9
P4	927	-14125.8	-2959.04	15906.1
P4	928	-14123.5	-2959	15910.6
P4	929	-14120	-2959.17	15915.7
P4	930	-14118.3	-2959.57	15920.1
P4	931	-14117.6	-2960.2	15924.3
P4	932	-14114.4	-2961.37	15929.2
P4	933	-14112.2	-2962.57	15933.8
P4	934	-14112.2	-2964.06	15937.8
P4	935	-14110.8	-2965.91	15942.6
P4	936	-14110.7	-2968.02	15947
P4	937	-14109.4	-2970.41	15951.9
P4	938	-14106.3	-2973.01	15957.9
P4	939	-14104.7	-2976	15963.2
P4	940	-14103.3	-2979.03	15968.7
P4	941	-14103.1	-2981.91	15973.6
P4	942	-14101.6	-2984.59	15979
P4	943	-14100.1	-2987.12	15984.2
P4	944	-14096.9	-2987.73	15972
P4	945	-14093.3	-2988.28	15960.5
P4	946	-14090.3	-2988.05	15947.2
P4	947	-14086.5	-2987.91	15935.3
P4	948	-14083.2	-2986.7	15921.6
P4	949	-14080.1	-2985.25	15907.4
P4	950	-14076.5	-2984.06	15894.5
P4	951	-14073	-2984.26	15883.6
P4	952	-14069.7	-2984.88	15876.2
P4	953	-14065.1	-2981.87	15853.7
P4	954	-14060.8	-2981.79	15842.5
P4	955	-14057	-2981.55	15831.2
P4	956	-14052.7	-2981.11	15820.2
P4	957	-14049	-2980.65	15809
P4	958	-14045	-2980	15798
P4	959	-14042.5	-2979.16	15786.6
P4	960	-14040	-2978.15	15775.3
P4	961	-14037.6	-2977.25	15764
P4	962	-14035.4	-2976.35	15752.7
P4	963	-14032.7	-2975.67	15741.2
P4	964	-14030.2	-2976.08	15733.2
P4	965	-14027.7	-2975.49	15722.9
P4	966	-14025.2	-2974.77	15710.9
P4	967	-14024.8	-2976.61	15721.3
P4	968	-14024.5	-2978.65	15732.4
P4	969	-14024.4	-2980.83	15742.9
P4	970	-14024.5	-2983.21	15753.8
P4	971	-14024.7	-2985.86	15764.5
P4	972	-14024.3	-2987.57	15770.8
P4	973	-14024.3	-2990.86	15782.5
P4	974	-14024.3	-2993.76	15794.9
P4	975	-14024.3	-2997.54	15805.9
P4	976	-14024.4	-3001.44	15816.8
P4	977	-14024.1	-3005.27	15828.6
P4	978	-14024.4	-3008.33	15838.5
P4	979	-14023.9	-3011.48	15849.8
P4	980	-14024	-3013.55	15859.3
P4	981	-14029.4	-3028.72	15919.5
P4	982	-14034.3	-3044.14	15981.1
P4	983	-14039.5	-3059.25	16042.1
P4	984	-14044.8	-3074.27	16103
P4	985	-14050.4	-3089.03	16163.6
P4	986	-14056	-3105.08	16225.8
P4	987	-14061.2	-3121.06	16288.8
P4	988	-14067	-3136.28	16349.9
P4	989	-14072	-3151.58	16412.5
P4	990	-14073.6	-3148.67	16411.4
P4	991	-14075.4	-3145.51	16409.9
P4	992	-14076.2	-3143.35	16407.2
P4	993	-14077.3	-3140.87	16404.5
P4	994	-14078.1	-3138.58	16401.6
P4	995	-14079.1	-3136.34	16399.1
P4	996	-14080.1	-3134.09	16395.5
P4	997	-14081.2	-3131.9	16392.3
P4	998	-14082.3	-3129.75	16388.6
P4	999	-14083.5	-3127.75	16385.2
P4	1000	-14084.5	-3125.78	16381.4
P4	1001	-14085.8	-3123.61	16377.4
P4	1002	-14086.8	-3121.58	16373.7
P4	1003	-14087.8	-3119.47	16370.4
P4	1004	-14088.7	-3116.94	16366.3
P4	1005	-14089.5	-3114.63	16362.6
P4	1006	-14090.3	-3112.04	16359
P4	1007	-14090.9	-3109.5	16355.2
P4	1008	-14091.3	-3106.85	16351.3
P4	1009	-14091.5	-3104.55	16347.8
P4	1010	-14091.8	-3102.22	16344.2
P4	1011	-14091.5	-3099.97	16341.6
P4	1012	-14091.5	-3097.41	16337.6
P4	1013	-14091.5	-3094.56	16333.2
P4	1014	-14090.9	-3095.84	16338.2
P4	1015	-14090	-3097.22	16343.1
P4	1016	-14089.3	-3098.57	16348.2
P4	1017	-14089.1	-3099.91	16353.2
P4	1018	-14088.2	-3100.71	16356.9
P4	1019	-14087.4	-3101.42	16360.4
P4	1020	-14086.4	-3102.41	16364.7
P4	1021	-14085.8	-3102.73	16367
P4	1022	-14085.4	-3103.16	16369.5
P4	1023	-14084.9	-3103.53	16372.3
P4	1024	-14084.3	-3104.03	16375.4
P4	1025	-14083.7	-3104.47	16377.9
P4	1026	-14082.9	-3104.72	16380.5
P4	1027	-14082.1	-3104.85	16382.4
P4	1028	-14081.2	-3105.28	16384.9
P4	1029	-14080.3	-3105.7	16387.3
P4	1030	-14079.4	-3106.05	16389.5
P4	1031	-14078.3	-3106.72	16392.1
P4	1032	-14077.3	-3107.04	16394.2
P4	1033	-14076.1	-3107.51	16396.1
P4	1034	-14074.9	-3108.04	16398.1
P4	1035	-14073	-3107.04	16395.2
P4	1036	-14071.2	-3105.87	16392
P4	1037	-14069.3	-3104.59	16388.4
P4	1038	-14067.4	-3103.07	16384.9
P4	1039	-14065.3	-3101.9	16381.3
P4	1040	-14063.5	-3100.3	16377.2
P4	1041	-14061.6	-3098.8	16373.1
P4	1042	-14060	-3097.24	16369.3
P4	1043	-14058.4	-3095.89	16365.3
P4	1044	-14056.9	-3094.48	16361.5
P4	1045	-14055.7	-3093.32	16358.1
P4	1046	-14054.5	-3092.2	16354.8
P4	1047	-14053.5	-3090.92	16351.5
P4	1048	-14053.1	-3092.41	16357.9
P4	1049	-14052	-3092.89	16359.8
P4	1050	-14051.6	-3094.96	16368.6
P4	1051	-14051.1	-3096.7	16375.3
P4	1052	-14050.1	-3097.39	16379.1
P4	1053	-14048.5	-3096.69	16376.9
P4	1054	-14046.3	-3094.76	16369.5
P4	1055	-14043.8	-3092.23	16359.1
P4	1056	-14041.3	-3089.94	16349.2
P4	1057	-14040	-3089.97	16348.6
P4	1058	-14038.8	-3089.84	16347.9
P4	1059	-14038.3	-3092.48	16356.9
P4	1060	-14037	-3094.11	16361.5
P4	1061	-14036.4	-3096.37	16369.2
P4	1062	-14035.3	-3097.59	16371.8
P4	1063	-14031.3	-3092.39	16348.4
P4	1064	-14030.5	-3093.67	16352.4
P4	1065	-14028.9	-3094.05	16352.6
P4	1066	-14027.7	-3094.68	16351.6
P4	1067	-14025.4	-3095.47	16353.8
P4	1068	-14025	-3096.11	16351
P4	1069	-14023.8	-3097.15	16350.6
P4	1070	-14022.5	-3097.83	16350.1
P4	1071	-14021.3	-3098.78	16349.9
P4	1072	-14020.5	-3099.34	16350
P4	1073	-14019.5	-3099.79	16350.1
P4	1074	-14018.3	-3100.23	16350.1
P4	1075	-14017.3	-3100.57	16349.8
P4	1076	-14015.9	-3100.94	16349.6
P4	1077	-14014.5	-3101.4	16349.3
P4	1078	-14013.2	-3101.63	16349.8
P4	1079	-14012	-3101.97	16350
P4	1080	-14010.9	-3102.14	16350.1
P4	1081	-14009.7	-3102.07	16350.3
P4	1082	-14008.4	-3101.99	16350.5
P4	1083	-14007.1	-3101.79	16351
P4	1084	-14005.8	-3101.52	16351.2
P4	1085	-14004.5	-3101.31	16351.9
P4	1086	-14003.2	-3101.11	16352.5
P4	1087	-14001.9	-3100.95	16353.2
P4	1088	-14000.7	-3100.9	16353.9
P4	1089	-13999.4	-3100.81	16354.4
P4	1090	-13998.3	-3100.93	16354.9
P4	1091	-13997.2	-3101.11	16355.3
P4	1092	-13996.1	-3101.37	16355.8
P4	1093	-13995.1	-3101.63	16356.3
P4	1094	-13994.2	-3102.01	16356.9
P4	1095	-13993.5	-3102.34	16357.5
P4	1096	-13992.7	-3102.91	16358.7
P4	1097	-13992	-3103.38	16359.5
P4	1098	-13991.5	-3103.86	16360.4
P4	1099	-13990.9	-3104.35	16361.1
P4	1100	-13990.2	-3104.96	16362
P4	1101	-13989.5	-3105.59	16363.1
P4	1102	-13988.8	-3106.15	16363.9
P4	1103	-13988.2	-3106.31	16364.4
P4	1104	-13987.5	-3106.53	16365.4
P4	1105	-13986.8	-3106.62	16366.3
P4	1106	-13986.2	-3106.71	16367.2
P4	1107	-13985.6	-3106.75	16368
P4	1108	-13985.1	-3106.92	16369
P4	1109	-13984.8	-3106.62	16368.9
P4	1110	-13984.2	-3106.76	16369.9
P4	1111	-13983.8	-3106.96	16370.4
P4	1112	-13983.4	-3107.03	16371.1
P4	1113	-13983.1	-3107.07	16371.7
P4	1114	-13982.8	-3107.31	16372.3
P4	1115	-13982.6	-3107.57	16373
P4	1116	-13982.5	-3107.74	16373.4
P4	1117	-13982.2	-3108.06	16374.5
P4	1118	-13982	-3108.22	16375.3
P4	1119	-13981.7	-3108.27	16375.6
P4	1120	-13981.5	-3108.28	16376.2
P4	1121	-13981.2	-3108.44	16376.7
P4	1122	-13980.9	-3108.45	16377.3
P4	1123	-13980.7	-3108.41	16377.7
P4	1124	-13980.4	-3108.55	16378.2
P4	1125	-13980	-3108.8	16379.2
P4	1126	-13979.7	-3108.96	16379.8
P4	1127	-13979.4	-3109.31	16380.3
P4	1128	-13979.1	-3109.47	16381.2
P4	1129	-13978.8	-3109.66	16381.9
P4	1130	-13978.5	-3109.89	16382.6
P4	1131	-13978.1	-3110.17	16383.5
P4	1132	-13977.8	-3110.24	16384
P4	1133	-13977.4	-3110.25	16384.3
P4	1134	-13977	-3110.45	16384.7
P4	1135	-13976.5	-3110.76	16385.6
P4	1136	-13976.2	-3110.93	16386.3
P4	1137	-13975.7	-3111.14	16386.6
P4	1138	-13975.4	-3111.28	16386.7
P4	1139	-13974.8	-3111.68	16387.7
P4	1140	-13974.2	-3111.85	16388.1
P4	1141	-13973.9	-3111.92	16388.3
P4	1142	-13973.3	-3112.24	16389.1
P4	1143	-13972.9	-3112.29	16389.4
P4	1144	-13972.4	-3112.46	16389.8
P4	1145	-13971.8	-3112.7	16390.5
P4	1146	-13971.4	-3112.77	16390.9
P4	1147	-13970.8	-3113.05	16391.3
P4	1148	-13970.3	-3113.25	16391.8
P4	1149	-13969.9	-3113.25	16391.7
P4	1150	-13969.5	-3113.36	16392
P4	1151	-13968.9	-3113.64	16392.6
P4	1152	-13968.5	-3113.87	16392.9
P4	1153	-13967.9	-3113.96	16393.2
P4	1154	-13967.5	-3114.19	16393.6
P4	1155	-13967	-3114.37	16394.1
P4	1156	-13966.6	-3114.47	16394.3
P4	1157	-13966	-3114.66	16394.7
P4	1158	-13965.7	-3114.66	16394.7
P4	1159	-13965.1	-3114.86	16395
P4	1160	-13964.8	-3114.93	16395.3
P4	1161	-13964.3	-3115.21	16395.9
P4	1162	-13963.9	-3115.41	16396.4
P4	1163	-13963.5	-3115.63	16396.9
P4	1164	-13963.1	-3115.98	16397.5
P4	1165	-13962.8	-3116.14	16398
P4	1166	-13962.5	-3116.5	16398.5
P4	1167	-13962.2	-3116.69	16398.8
P4	1168	-13961.9	-3116.95	16399.4
P4	1169	-13961.6	-3117.08	16399.7
P4	1170	-13961.4	-3117.29	16400.1
P4	1171	-13961.1	-3117.7	16400.5
P4	1172	-13960.9	-3117.83	16400.8
P4	1173	-13960.8	-3117.98	16401.1
P4	1174	-13960.5	-3118.19	16401.7
P4	1175	-13960.2	-3118.59	16402.2
P4	1176	-13960	-3118.79	16402.4
P4	1177	-13959.8	-3118.93	16402.6
P4	1178	-13959.6	-3119.2	16402.9
P4	1179	-13959.4	-3119.18	16403
P4	1180	-13959.2	-3119.39	16403.2
P4	1181	-13959	-3119.68	16403.5
P4	1182	-13958.8	-3119.74	16403.5
P4	1183	-13958.6	-3120.04	16403.9
P4	1184	-13958.3	-3120.23	16404
P4	1185	-13958	-3120.55	16404.5
P4	1186	-13957.7	-3120.7	16404.6
P4	1187	-13957.5	-3120.91	16404.9
P4	1188	-13957.3	-3121.08	16404.8
P4	1189	-13957.1	-3121.2	16405
P4	1190	-13956.7	-3121.35	16405.2
P4	1191	-13956.4	-3121.49	16405.5
P4	1192	-13956.1	-3121.49	16405.7
P4	1193	-13955.9	-3121.57	16405.6
P4	1194	-13955.7	-3121.67	16406
P4	1195	-13955.4	-3121.79	16406.1
P4	1196	-13955.2	-3121.84	16406.2
P4	1197	-13955	-3121.91	16406.5
P4	1198	-13954.7	-3122.08	16406.9
P4	1199	-13954.5	-3122.15	16407.1
P4	1200	-13954.3	-3122.2	16407.1
P4	1201	-13954.1	-3122.3	16407.2
P4	1202	-13953.8	-3122.37	16407.5
P4	1203	-13953.6	-3122.39	16407.3
P4	1204	-13953.2	-3122.44	16407.6
P4	1205	-13953.1	-3122.4	16407.3
P4	1206	-13952.8	-3122.41	16407.6
P4	1207	-13952.6	-3122.38	16407.6
P4	1208	-13952.2	-3122.43	16407.8
P4	1209	-13951.8	-3122.55	16408.5
P4	1210	-13951.7	-3122.49	16408.3
P4	1211	-13951.3	-3122.41	16408.3
P4	1212	-13950.9	-3122.64	16408.9
P4	1213	-13950.6	-3122.72	16408.7
P4	1214	-13950.1	-3122.74	16408.9
P4	1215	-13949.8	-3122.78	16408.8
P4	1216	-13949.4	-3122.96	16409
P4	1217	-13949	-3123.05	16409.1
P4	1218	-13948.7	-3123	16408.9
P4	1219	-13948.3	-3123.17	16409.1
P4	1220	-13948	-3123.23	16409.4
P4	1221	-13947.7	-3123.37	16409.8
P4	1222	-13947.5	-3123.55	16410.4
P4	1223	-13947.5	-3123.57	16410.4
P4	1224	-13947.6	-3123.8	16410.8
P4	1225	-13947.7	-3123.85	16411.1
P4	1226	-13947.9	-3124.05	16411.8
P4	1227	-13948.1	-3124.25	16412.6
P4	1228	-13948.2	-3124.41	16413.4
P4	1229	-13948.5	-3124.58	16414
P4	1230	-13948.7	-3124.52	16414.5
P4	1231	-13949	-3124.66	16415.3
P4	1232	-13949.3	-3124.79	16416.4
P4	1233	-13949.7	-3125.1	16417.6
P4	1234	-13950.2	-3125.31	16418.2
P4	1235	-13950.5	-3125.35	16419.2
P4	1236	-13950.9	-3125.49	16420.4
P4	1237	-13951.4	-3125.67	16421
P4	1238	-13951.9	-3125.83	16422
P4	1239	-13952.3	-3125.97	16423
P4	1240	-13952.8	-3126.16	16423.9
P4	1241	-13953.1	-3126.41	16425
P4	1242	-13953.7	-3126.4	16425.4
P4	1243	-13954.1	-3126.6	16426.2
P4	1244	-13954.4	-3126.85	16427.2
P4	1245	-13954.8	-3126.96	16427.9
P4	1246	-13955.2	-3127.07	16428.4
P4	1247	-13955.5	-3127.41	16429.5
P4	1248	-13955.6	-3127.6	16430.2
P4	1249	-13955.8	-3127.79	16430.8
P4	1250	-13955.9	-3127.95	16431.2
P4	1251	-13955.9	-3128.09	16432.2
P4	1252	-13955.9	-3128.21	16432.4
P4	1253	-13955.8	-3128.28	16432.8
P4	1254	-13955.7	-3128.47	16433.2
P4	1255	-13955.6	-3128.53	16433.7
P4	1256	-13955.3	-3128.78	16434.3
P4	1257	-13955.2	-3128.94	16434.9
P4	1258	-13954.9	-3129.28	16435.4
P4	1259	-13954.7	-3129.31	16435.6
P4	1260	-13954.4	-3129.61	16436
P4	1261	-13954	-3129.79	16436.5
P4	1262	-13953.6	-3130.14	16437
P4	1263	-13953.4	-3130.04	16436.8
P4	1264	-13952.9	-3130.4	16437.3
P4	1265	-13952.5	-3130.73	16437.8
P4	1266	-13952.1	-3130.82	16437.7
P4	1267	-13951.6	-3131.1	16437.9
P4	1268	-13951	-3131.2	16438.3
P4	1269	-13950.5	-3131.27	16438.5
P4	1270	-13950	-3131.28	16438.7
P4	1271	-13949.5	-3131.42	16439
P4	1272	-13949	-3131.51	16439.5
P4	1273	-13948.5	-3131.52	16439.8
P4	1274	-13948	-3131.56	16440.1
P4	1275	-13947.5	-3131.4	16440
P4	1276	-13946.9	-3131.51	16440.2
P4	1277	-13946.5	-3131.53	16440.1
P4	1278	-13946.1	-3131.37	16440.1
P4	1279	-13945.5	-3131.4	16440.5
P4	1280	-13945.1	-3131.29	16440.5
P4	1281	-13944.6	-3131.25	16440.8
P4	1282	-13944	-3131.19	16441
P4	1283	-13943.5	-3131.11	16441.2
P4	1284	-13943.1	-3130.99	16441.4
P4	1285	-13942.6	-3130.94	16441.4
P4	1286	-13942	-3130.91	16441.6
P4	1287	-13941.4	-3130.72	16441.9
P4	1288	-13940.8	-3130.45	16441.7
P4	1289	-13940	-3130.18	16441.8
P4	1290	-13939.4	-3129.88	16441.5
P4	1291	-13938.6	-3129.47	16441.3
P4	1292	-13937.7	-3129.47	16441.4
P4	1293	-13936.9	-3129.13	16441.2
P4	1294	-13936	-3129.2	16441.3
P4	1295	-13935	-3129.16	16441.3
P4	1296	-13933.7	-3129.12	16441.3
P4	1297	-13932.7	-3128.97	16440.8
P4	1298	-13931.2	-3128.85	16440.6
P4	1299	-13929.7	-3128.82	16440.3
P4	1300	-13928.1	-3128.65	16440.3
P4	1301	-13926.6	-3128.61	16439.8
P4	1302	-13924.8	-3128.47	16439.2
P4	1303	-13923.1	-3128.11	16438.6
P4	1304	-13921.2	-3128.17	16438.6
P4	1305	-13919.4	-3127.9	16437.9
P4	1306	-13917.5	-3127.67	16437.4
P4	1307	-13915.6	-3127.57	16436.9
P4	1308	-13913.8	-3127.36	16436.5
P4	1309	-13912.1	-3126.84	16435.7
P4	1310	-13910.2	-3126.6	16435.7
P4	1311	-13908.4	-3126.13	16435.4
P4	1312	-13906.6	-3125.62	16435.4
P4	1313	-13904.9	-3125.04	16435.4
P4	1314	-13903.1	-3124.31	16435.3
P4	1315	-13901.2	-3123.64	16435.9
P4	1316	-13899.3	-3123.04	16436.6
P4	1317	-13897.6	-3122.46	16437.3
P4	1318	-13895.3	-3122.16	16438.5
P4	1319	-13893.1	-3121.93	16439.2
P4	1320	-13890.8	-3122	16440.1
P4	1321	-13888.4	-3122.11	16441
P4	1322	-13885.8	-3122.5	16441.7
P4	1323	-13883.2	-3122.81	16442.3
P4	1324	-13880.5	-3123.03	16442.7
P4	1325	-13877.9	-3123.08	16443
P4	1326	-13874.5	-3123.12	16443.6
P4	1327	-13871.4	-3123.14	16444.3
P4	1328	-13868.1	-3122.89	16444.5
P4	1329	-13864.5	-3122.75	16445.2
P4	1330	-13860.8	-3122.77	16445.8
P4	1331	-13857.1	-3122.69	16446.5
P4	1332	-13853.2	-3122.65	16447.1
P4	1333	-13849.1	-3122.79	16447.9
P4	1334	-13844.8	-3122.74	16448.3
P4	1335	-13840.3	-3122.63	16449
P4	1336	-13835.5	-3122.81	16449.9
P4	1337	-13830.7	-3122.67	16450.9
P4	1338	-13825.6	-3122.7	16452.1
P4	1339	-13820.4	-3122.58	16453.8
P4	1340	-13815.3	-3122.36	16455.3
P4	1341	-13809.9	-3122.03	16456.4
P4	1342	-13804.2	-3121.81	16458.2
P4	1343	-13798.4	-3121.34	16459.6
P4	1344	-13792.2	-3121.17	16461.6
P4	1345	-13786.1	-3120.81	16463.1
P4	1346	-13779.6	-3120.36	16464.7
P4	1347	-13773.2	-3119.8	16466.3
P4	1348	-13766.4	-3119.16	16468
P4	1349	-13759.3	-3118.66	16469.9
P4	1350	-13752.2	-3117.86	16472
P4	1351	-13744.9	-3117.14	16474.3
P4	1352	-13737.5	-3116.32	16476.6
P4	1353	-13729.7	-3115.27	16478.9
P4	1354	-13721.6	-3114.41	16481.8
P4	1355	-13713.4	-3113.57	16484.4
P4	1356	-13705	-3112.65	16486.7
P4	1357	-13696.4	-3111.82	16489.4
P4	1358	-13687.5	-3111.12	16492.1
P4	1359	-13678.3	-3110.55	16495.3
P4	1360	-13669.1	-3109.64	16498
P4	1361	-13659.4	-3109.07	16501
P4	1362	-13649.2	-3108.73	16505
P4	1363	-13639	-3108.3	16508.2
P4	1364	-13628.5	-3108.1	16511.5
P4	1365	-13617.6	-3108.13	16514.6
P4	1366	-13606.3	-3108.53	16518.2
P4	1367	-13594.6	-3109.24	16521.7
P4	1368	-13582.3	-3110.4	16525.5
P4	1369	-13569.7	-3111.73	16528.7
P4	1370	-13556.9	-3113.2	16532.3
P4	1371	-13544.1	-3114.67	16536
P4	1372	-13531.5	-3115.62	16538.7
P4	1373	-13518.8	-3117.35	16542.1
P4	1374	-13506.2	-3119.17	16545.4
P4	1375	-13493.7	-3121.6	16548.6
P4	1376	-13485.3	-3124.57	16552.2
P4	1377	-13476.9	-3128.07	16556.1
P4	1378	-13468.7	-3131.34	16559.1
P4	1379	-13460.8	-3134.73	16562.1
P4	1380	-13452.9	-3138.42	16565.3
P4	1381	-13445	-3142.06	16568.5
P4	1382	-13437.5	-3145.31	16570.8
P4	1383	-13430	-3148.75	16573.7
P4	1384	-13422.4	-3152.12	16576.5
P4	1385	-13415	-3155.45	16578.9
P4	1386	-13407.6	-3158.8	16581.2
P4	1387	-13400.2	-3161.88	16582.9
P4	1388	-13357.1	-3160.69	16570.7
P4	1389	-13313.9	-3159.52	16557.9
P4	1390	-13309.3	-3163.38	16560.6
P4	1391	-13304.1	-3166.87	16563.2
P4	1392	-13299.5	-3170.49	16565.9
P4	1393	-13291	-3171.17	16561.2
P4	1394	-13281.9	-3166.28	16541.2
P4	1395	-13272.9	-3160.94	16520.6
P4	1396	-13263.8	-3164.56	16528.7
P4	1397	-13254.5	-3168.06	16536.6
P4	1398	-13244.8	-3171.33	16544.4
P4	1399	-13233.7	-3172.31	16546.3
P4	1400	-13222	-3173.03	16548.1
P4	1401	-13210.2	-3173.64	16549.8
P4	1402	-13198.3	-3174.6	16551.6
P4	1403	-13186.5	-3174.62	16552
P4	1404	-13174.3	-3175.26	16554.1
P4	1405	-13162.2	-3174.95	16554.8
P4	1406	-13149.4	-3175.23	16557.2
P4	1407	-13136.8	-3174.57	16558.1
P4	1408	-13124.2	-3173.91	16559.4
P4	1409	-13111.3	-3172.87	16560.1
P4	1410	-13098.5	-3171.74	16561.3
P4	1411	-13085.5	-3170.17	16562.1
P4	1412	-13072.3	-3168.56	16563.2
P4	1413	-13059.2	-3166.73	16563
P4	1414	-13045.8	-3165.15	16563.9
P4	1415	-13032.3	-3163.62	16564.6
P4	1416	-13019.2	-3161.74	16563.8
P4	1417	-13005.6	-3160.19	16563.9
P4	1418	-12992	-3158.62	16563.2
P4	1419	-12977.9	-3157.53	16564.1
P4	1420	-12964.3	-3156.52	16562.5
P4	1421	-12949.9	-3156.81	16562.5
P4	1422	-12935.8	-3157.39	16560.8
P4	1423	-12921.3	-3158.49	16560.1
P4	1424	-12907.2	-3159.58	16558.4
P4	1425	-12893.1	-3160.83	16558
P4	1426	-12879.4	-3161.81	16557.3
P4	1427	-12866.2	-3162.94	16556
P4	1428	-12853	-3164.5	16555.2
P4	1429	-12839.7	-3165.88	16554.9
P4	1430	-12826.9	-3167.49	16553.8
P4	1431	-12814.1	-3169.55	16553.6
P4	1432	-12801.6	-3171.21	16552.1
P4	1433	-12789.3	-3172.95	16551.3
P4	1434	-12777	-3175.04	16550
P4	1435	-12765.1	-3177.02	16548.7
P4	1436	-12753.2	-3179.12	16547.5
P4	1437	-12741.5	-3180.92	16545.5
P4	1438	-12730	-3183.05	16543.9
P4	1439	-12718.4	-3185.1	16542.5
P4	1440	-12706.7	-3187.14	16541
P4	1441	-12695.2	-3189.73	16540.1
P4	1442	-12683.8	-3191.77	16538.5
P4	1443	-12672.5	-3193.63	16536.7
P4	1444	-12660.9	-3195.89	16536
P4	1445	-12649.7	-3197.15	16534.9
P4	1446	-12638.5	-3198.35	16533.6
P4	1447	-12627.1	-3199.76	16533.9
P4	1448	-12616	-3200.74	16532.6
P4	1449	-12604.7	-3201.84	16532.8
P4	1450	-12593.6	-3202.18	16531
P4	1451	-12582.1	-3202.91	16531.5
P4	1452	-12570.8	-3203.05	16531.1
P4	1453	-12559.5	-3203.42	16530.4
P4	1454	-12548	-3203.31	16530.9
P4	1455	-12536.4	-3203.15	16531.7
P4	1456	-12524.8	-3202.9	16532
P4	1457	-12513.3	-3202.22	16531.6
P4	1458	-12501.3	-3201.87	16533.1
P4	1459	-12489.6	-3201.16	16533
P4	1460	-12477.7	-3200.48	16533.9
P4	1461	-12465.4	-3199.25	16535.4
P4	1462	-12453.3	-3198.53	16536.5
P4	1463	-12440.7	-3197.57	16538.1
P4	1464	-12428.6	-3195.91	16538.3
P4	1465	-12415.8	-3194.56	16540.8
P4	1466	-12403.7	-3192.59	16540.7
P4	1467	-12390.8	-3190.94	16543
P4	1468	-12370.6	-3199.47	16578.3
P4	1469	-12359.5	-3194.98	16571.1
P4	1470	-12348.2	-3190.87	16564.3
P4	1471	-12337	-3186.86	16557.3
P4	1472	-12325.6	-3183.85	16551.4
P4	1473	-12304.6	-3176.02	16544.4
P4	1474	-12292	-3191.82	16587.9
P4	1475	-12278.6	-3191.26	16589.3
P4	1476	-12264.9	-3191.38	16590.8
P4	1477	-12251.5	-3191.44	16592
P4	1478	-12237.8	-3192.03	16593.3
P4	1479	-12224.4	-3192.71	16594.2
P4	1480	-12211	-3193.78	16595.4
P4	1481	-12197.8	-3194.69	16596.3
P4	1482	-12184.7	-3195.85	16597.4
P4	1483	-12171.8	-3196.88	16597.2
P4	1484	-12158.8	-3198.49	16597.9
P4	1485	-12146.1	-3200.02	16598.1
P4	1486	-12133.1	-3201.89	16599.4
P4	1487	-12120.5	-3203.4	16600.1
P4	1488	-12108.1	-3205.04	16600.9
P4	1489	-12095.7	-3206.81	16601.7
P4	1490	-12083.5	-3208.58	16601.6
P4	1491	-12071	-3211.42	16603.8
P4	1492	-12058.7	-3214.09	16605.1
P4	1493	-12046.5	-3216.62	16606.4
P4	1494	-12034.5	-3218.97	16607.3
P4	1495	-12022.3	-3221.46	16608.4
P4	1496	-12010.6	-3224.07	16609.5
P4	1497	-12020.1	-3224.97	16608.7
P4	1498	-11988.1	-3227.41	16604
P4	1499	-11993.3	-3230.26	16609.8
P4	1500	-11963.6	-3233.37	16612.8
P4	1501	-11958.1	-3224.39	16573.8
P4	1502	-11946.1	-3226.78	16577.7
P4	1503	-11934.3	-3226.17	16577.1
P4	1504	-11922.5	-3225.13	16575.8
P4	1505	-11910.8	-3227.24	16577.7
P4	1506	-11899.2	-3229.47	16579.5
P4	1507	-11887.7	-3231.69	16580.4
P4	1508	-11875.3	-3232.96	16584.9
P4	1509	-11858.5	-3242.19	16617.3
P4	1510	-11851.2	-3232.31	16585.4
P4	1511	-11838.6	-3232.77	16587.1
P4	1512	-11819.8	-3238.64	16623.3
P4	1513	-11814	-3232.02	16587.4
P4	1514	-11806.7	-3234.54	16603.2
P4	1515	-11798.5	-3236.16	16615.2
P4	1516	-11790.7	-3238.02	16626
P4	1517	-11758.8	-3238.09	16621.5
P4	1518	-11745.5	-3228.94	16603
P4	1519	-11731.8	-3219.65	16584.4
P4	1520	-11720	-3219.39	16586.6
P4	1521	-11708.2	-3219.03	16588.7
P4	1522	-11696.3	-3218.61	16590.6
P4	1523	-11684.5	-3218.18	16592.4
P4	1524	-11666.1	-3226.11	16634.8
P4	1525	-11657.8	-3214.93	16592.7
P4	1526	-11642.6	-3212.66	16592.7
P4	1527	-11627.5	-3207.4	16588.3
P4	1528	-11612.6	-3201.71	16583.2
P4	1529	-11603.4	-3206.82	16587.9
P4	1530	-11589.5	-3206.36	16587.5
P4	1531	-11575.2	-3207.03	16590.2
P4	1532	-11561.3	-3206.63	16588.8
P4	1533	-11542.4	-3199.54	16578.2
P4	1534	-11534	-3206.04	16583.8
P4	1535	-11517.1	-3201.55	16578.2
P4	1536	-11500.5	-3200.57	16573.7
P4	1537	-11491.7	-3197.24	16572.9
P4	1538	-11481.6	-3207.28	16585.9
P4	1539	-11467.3	-3207.51	16581.7
P4	1540	-11452.9	-3208.03	16578.1
P4	1541	-11439	-3209.32	16573.8
P4	1542	-11423.2	-3219.43	16599.3
P4	1543	-11412.6	-3212.74	16568.4
P4	1544	-11396.9	-3223.64	16597.2
P4	1545	-11383	-3228.41	16605.5
P4	1546	-11370.5	-3229.96	16595.7
P4	1547	-11358.1	-3231.17	16592.2
P4	1548	-11344.6	-3234.82	16599.8
P4	1549	-11332.7	-3235.64	16588.5
P4	1550	-11319.2	-3237.85	16590.2
P4	1551	-11306.1	-3240.86	16589.6
P4	1552	-11293.5	-3244.2	16589.1
P4	1553	-11281.1	-3246.96	16587
P4	1554	-11327.8	-3271.03	16427.2
P4	1555	-11314.8	-3272.69	16426.7
P4	1556	-11301.8	-3273.84	16426
P4	1557	-11288.7	-3274.79	16425.8
P4	1558	-11275.5	-3275.32	16425.4
P4	1559	-11262.3	-3275.57	16425
P4	1560	-11248.9	-3275.56	16424.6
P4	1561	-11177.3	-3251.25	16569.8
P4	1562	-11163.5	-3252.43	16575.6
P4	1563	-11149.9	-3253.08	16578.4
P4	1564	-11136.4	-3252.56	16578.9
P4	1565	-11122.9	-3251.52	16574
P4	1566	-11109.3	-3250.84	16574.7
P4	1567	-11095.8	-3249.3	16570.3
P4	1568	-11082	-3247.82	16568.2
P4	1569	-11068.2	-3246.95	16569.1
P4	1570	-11053.9	-3246.43	16574.5
P4	1571	-11039.9	-3245.1	16575.4
P4	1572	-11025.9	-3243.58	16575.8
P4	1573	-11012	-3241.22	16571.2
P4	1574	-10997.7	-3240.4	16576.4
P4	1575	-10983.6	-3239.64	16577.2
P4	1576	-10969.5	-3238.88	16578
P4	1577	-10955.2	-3238.02	16579
P4	1578	-10940.5	-3237.83	16583.4
P4	1579	-10926.1	-3236.83	16583.4
P4	1580	-10911.7	-3235.65	16582.9
P4	1581	-10897.4	-3234.37	16577.7
P4	1582	-10882.7	-3235.65	16585.4
P4	1583	-10868.1	-3236.44	16590.2
P4	1584	-10853.7	-3236.86	16591.5
P4	1585	-10839.7	-3239.38	16599.8
P4	1586	-10825.6	-3241.93	16608.4
P4	1587	-10817.1	-3247.36	16631
P4	1588	-10797.4	-3240.09	16595.6
P4	1589	-10783.6	-3240.71	16595.4
P4	1590	-10769.8	-3241.36	16595.3
P4	1591	-10755.9	-3241.98	16595
P4	1592	-10742.3	-3243.81	16596.5
P4	1593	-10728.5	-3245.49	16597.5
P4	1594	-10715	-3247.2	16598.6
P4	1595	-10701.4	-3248.77	16599.2
P4	1596	-10687.9	-3250.78	16598.3
P4	1597	-10674.5	-3252.72	16596.9
P4	1598	-10661.1	-3255.04	16595.5
P4	1599	-10647.7	-3257.48	16593.9
P4	1600	-10634.3	-3259.88	16595.2
P4	1601	-10621.4	-3263.1	16594.2
P4	1602	-10608.4	-3265.92	16596.9
P4	1603	-10595.4	-3268.67	16599.1
P4	1604	-10582.7	-3271.37	16601.1
P4	1605	-10569.6	-3273.47	16596.7
P4	1606	-10556.5	-3275.45	16592.5
P4	1607	-10543.8	-3279.28	16600.8
P4	1608	-10530.7	-3281.14	16600.6
P4	1609	-10517.6	-3281.78	16592.4
P4	1610	-10504.5	-3282.09	16590.7
P4	1611	-10491.8	-3285.2	16600
P4	1612	-10478.7	-3286.35	16600.6
P4	1613	-10465.4	-3286.26	16601.1
P4	1614	-10452.1	-3285.64	16596.1
P4	1615	-10438.7	-3285.38	16596.8
P4	1616	-10425.2	-3285.45	16593.2
P4	1617	-10411.8	-3285.86	16595.4
P4	1618	-10398.4	-3286.06	16597.4
P4	1619	-10384.8	-3286.24	16599.8
P4	1620	-10371.3	-3286.09	16601.8
P4	1621	-10357.5	-3285.25	16601.2
P4	1622	-10343.6	-3284.33	16601.3
P4	1623	-10329.8	-3283.33	16600.7
P4	1624	-10316	-3282.24	16600.5
P4	1625	-10302.1	-3281.18	16600.1
P4	1626	-10288.3	-3279.94	16599.5
P4	1627	-10274.6	-3278.75	16598.9
P4	1628	-10260.9	-3277.47	16598.4
P4	1629	-10247	-3275.59	16597.7
P4	1630	-10233	-3273.81	16596.6
P4	1631	-10218.9	-3272.71	16597.5
P4	1632	-10204.9	-3270.76	16593.3
P4	1633	-10190.6	-3268.99	16587
P4	1634	-10176.1	-3267.28	16582.9
P4	1635	-10162.3	-3266.32	16581.4
P4	1636	-10147.6	-3266.65	16581.3
P4	1637	-10133.3	-3267.03	16580
P4	1638	-10119	-3267.65	16579.2
P4	1639	-10104.8	-3268.27	16578.2
P4	1640	-10090.6	-3269.01	16577.1
P4	1641	-10076.8	-3269.38	16576.5
P4	1642	-10063	-3269.77	16575.3
P4	1643	-10049.4	-3270.31	16574.5
P4	1644	-10036	-3271.03	16573.6
P4	1645	-10022.8	-3271.75	16572.7
P4	1646	-10009.5	-3273.63	16571.2
P4	1647	-9996.28	-3275.61	16569.9
P4	1648	-9983.12	-3276.71	16566.7
P4	1649	-9970.14	-3277.76	16563.5
P4	1650	-9957.33	-3278.98	16560.1
P4	1651	-9944.57	-3280.2	16557.2
P4	1652	-9931.98	-3281.42	16554.2
P4	1653	-9919.67	-3282.39	16550.5
P4	1654	-9907.23	-3283.69	16547.9
P4	1655	-9894.82	-3284.87	16544.8
P4	1656	-9882.53	-3286.12	16542
P4	1657	-9870.29	-3287.26	16538.8
P4	1658	-9857.97	-3288.37	16535.9
P4	1659	-9845.6	-3289.36	16533.2
P4	1660	-9833.24	-3290.16	16530
P4	1661	-9820.91	-3290.77	16527.2
P4	1662	-9808.59	-3291.19	16524.6
P4	1663	-9796.16	-3291.29	16521.9
P4	1664	-9783.69	-3291.17	16518.9
P4	1665	-9770.99	-3290.91	16516.5
P4	1666	-9758.27	-3290.36	16514.1
P4	1667	-9757.59	-3291.22	16531.5
P4	1668	-9756.86	-3291.8	16548.5
P4	1669	-9755.95	-3292.21	16565.8
P4	1670	-9754.96	-3292.45	16583.2
P4	1671	-9753.82	-3292.55	16600.7
P4	1672	-9752.56	-3292.54	16618.4
P4	1673	-9751.18	-3292.45	16636.1
P4	1674	-9749.66	-3292.28	16653.9
P4	1675	-9748.02	-3292.05	16671.8
P4	1676	-9746.27	-3291.77	16689.8
P4	1677	-9744.42	-3291.43	16707.9
P4	1678	-9713.6	-3288.73	16681.1
P4	1679	-9692.21	-3286.76	16669
P4	1680	-9666.89	-3284.47	16650.5
P4	1681	-9638.7	-3281.95	16627.3
P4	1682	-9608.96	-3279.31	16601.2
P4	1683	-9579.11	-3276.69	16574.3
P4	1684	-9550.59	-3274.22	16548.6
P4	1685	-9524.68	-3272.01	16525.9
P4	1686	-9568.96	-3272.59	16540.8
P4	1687	-9552.2	-3272.14	16543.1
P4	1688	-9535.39	-3271.92	16545.5
P4	1689	-9518.4	-3272.14	16548.3
P4	1690	-9501.39	-3272.49	16550.8
P4	1691	-9484.33	-3273.19	16553
P4	1692	-9467.27	-3274.18	16555.5
P4	1693	-9450.33	-3275.59	16558
P4	1694	-9433.25	-3277.14	16560.1
P4	1695	-9416.24	-3278.92	16562.4
P4	1696	-9399.23	-3280.72	16564.3
P4	1697	-9382.13	-3282.7	16566.5
P4	1698	-9364.98	-3284.74	16568.5
P4	1699	-9347.58	-3286.89	16570.4
P4	1700	-9330.19	-3289.04	16572
P4	1701	-9312.75	-3291.48	16574
P4	1702	-9295.26	-3293.82	16575.5
P4	1703	-9277.85	-3296.47	16577.1
P4	1704	-9260.4	-3299.2	16578.4
P4	1705	-9242.99	-3302.25	16579.3
P4	1706	-9225.8	-3305.26	16580.4
P4	1707	-9208.52	-3308.51	16581.1
P4	1708	-9191.22	-3312.02	16581.9
P4	1709	-9173.98	-3315.52	16582.5
P4	1710	-9156.8	-3319.04	16582.9
P4	1711	-9139.61	-3322.55	16582.9
P4	1712	-9126.72	-3325.14	16582.8
P4	1713	-9114.02	-3327.54	16582.5
P4	1714	-9101.33	-3329.76	16582.2
P4	1715	-9088.69	-3331.01	16581.6
P4	1716	-9075.98	-3332.84	16582
P4	1717	-9063.3	-3334.05	16582.2
P4	1718	-9050.57	-3334.9	16582.3
P4	1719	-9037.83	-3335.7	16582.6
P4	1720	-9024.97	-3335.99	16582.6
P4	1721	-9011.99	-3336.13	16582.8
P4	1722	-8998.97	-3336.15	16582.8
P4	1723	-8985.81	-3335.97	16582.8
P4	1724	-8972.56	-3335.77	16583.1
P4	1725	-8959.17	-3335.4	16583.4
P4	1726	-8945.7	-3334.88	16583.8
P4	1727	-8932.15	-3334.1	16583.9
P4	1728	-8918.61	-3333.2	16583.8
P4	1729	-8904.96	-3332.24	16584.1
P4	1730	-8891.44	-3330.84	16583.4
P4	1731	-8877.44	-3329.91	16584.3
P4	1732	-8863.59	-3328.56	16584.3
P4	1733	-8849.72	-3327.26	16584.2
P4	1734	-8835.96	-3325.66	16584
P4	1735	-8822.08	-3324.15	16584
P4	1736	-8808.2	-3322.34	16583.7
P4	1737	-8794.28	-3320.63	16582.9
P4	1738	-8780.32	-3319.43	16583.3
P4	1739	-8766.19	-3318.15	16582.3
P4	1740	-8751.96	-3317.42	16582.2
P4	1741	-8737.57	-3317.19	16582
P4	1742	-8723.13	-3317.29	16581.5
P4	1743	-8708.6	-3317.75	16580.8
P4	1744	-8694.09	-3318.43	16580.6
P4	1745	-8679.39	-3319.08	16579.5
P4	1746	-8664.87	-3320.05	16578.7
P4	1747	-8650.37	-3320.88	16577.3
P4	1748	-8635.98	-3321.72	16576
P4	1749	-8621.66	-3322.64	16575
P4	1750	-8607.37	-3323.45	16573.6
P4	1751	-8593.19	-3324.27	16572.3
P4	1752	-8579.04	-3325.15	16570.5
P4	1753	-8564.96	-3326.14	16568.9
P4	1754	-8551.01	-3327.19	16566.8
P4	1755	-8537.1	-3328.56	16565.1
P4	1756	-8523.28	-3330.12	16562.8
P4	1757	-8509.51	-3332.32	16561
P4	1758	-8495.86	-3334.68	16559.1
P4	1759	-8482.32	-3336.95	16556.6
P4	1760	-8468.83	-3339.25	16554.7
P4	1761	-8455.44	-3341.45	16552.9
P4	1762	-8442.29	-3343.58	16551
P4	1763	-8429.21	-3345.96	16549.5
P4	1764	-8416.19	-3348.21	16547.6
P4	1765	-8403.26	-3350.27	16545.5
P4	1766	-8390.26	-3352.37	16544.1
P4	1767	-8377.43	-3353.99	16542.6
P4	1768	-8364.66	-3355.35	16541.4
P4	1769	-8351.89	-3356.29	16540.4
P4	1770	-8339.12	-3357.01	16539.3
P4	1771	-8326.27	-3357.42	16538.6
P4	1772	-8313.52	-3357.59	16538.1
P4	1773	-8300.53	-3357.64	16537.4
P4	1774	-8287.58	-3357.64	16537.3
P4	1775	-8274.46	-3357.38	16536.7
P4	1776	-8261.21	-3357.15	16536.7
P4	1777	-8248.02	-3356.73	16536.6
P4	1778	-8234.63	-3356.19	16536.6
P4	1779	-8221.15	-3355.69	16537.2
P4	1780	-8207.63	-3354.98	16537.4
P4	1781	-8194.03	-3354.22	16538.1
P4	1782	-8180.37	-3353.41	16538.9
P4	1783	-8166.58	-3352.52	16539.9
P4	1784	-8152.68	-3351.39	16540.7
P4	1785	-8138.72	-3350.28	16541.9
P4	1786	-8124.63	-3349.17	16543
P4	1787	-8110.4	-3347.96	16544.4
P4	1788	-8096.11	-3346.83	16546.1
P4	1789	-8081.66	-3345.67	16547.8
P4	1790	-8067.15	-3344.54	16549.4
P4	1791	-8052.32	-3343.77	16551.4
P4	1792	-8037.47	-3343.29	16553.4
P4	1793	-8022.37	-3342.92	16554.8
P4	1794	-8007.23	-3342.97	16557.2
P4	1795	-7991.92	-3343.06	16559.2
P4	1796	-7976.38	-3343.33	16561
P4	1797	-7960.64	-3343.89	16562.7
P4	1798	-7944.91	-3345	16565
P4	1799	-7929.11	-3346.08	16566.5
P4	1800	-7913.3	-3347.65	16568
P4	1801	-7897.51	-3349.37	16569.4
P4	1802	-7881.76	-3351.34	16570.8
P4	1803	-7866.26	-3353.18	16572.2
P4	1804	-7850.77	-3354.95	16573.7
P4	1805	-7835.4	-3356.56	16575.2
P4	1806	-7820.2	-3358.48	16576.5
P4	1807	-7805	-3360.77	16578
P4	1808	-7789.86	-3363.47	16579.3
P4	1809	-7774.85	-3366.21	16580.4
P4	1810	-7760.08	-3368.42	16581.8
P4	1811	-7745.37	-3371.03	16583.1
P4	1812	-7730.96	-3373.57	16584.7
P4	1813	-7716.6	-3376.23	16586.2
P4	1814	-7702.48	-3379.16	16588
P4	1815	-7688.31	-3381.98	16589.2
P4	1816	-7674.41	-3384.99	16590.8
P4	1817	-7660.59	-3387.93	16592.3
P4	1818	-7646.86	-3390.82	16593.7
P4	1819	-7633.27	-3393.73	16595.3
P4	1820	-7619.65	-3396.25	16596.5
P4	1821	-7606.15	-3398.8	16597.9
P4	1822	-7592.89	-3401.04	16599.3
P4	1823	-7579.58	-3403.34	16601.3
P4	1824	-7566.22	-3405.24	16602.6
P4	1825	-7552.98	-3407.04	16604
P4	1826	-7539.61	-3408.79	16605.5
P4	1827	-7526.17	-3410.4	16606.7
P4	1828	-7512.9	-3411.75	16608.5
P4	1829	-7499.72	-3413.05	16610.4
P4	1830	-7486.51	-3413.72	16611.8
P4	1831	-7473.07	-3414.5	16613.8
P4	1832	-7459.5	-3414.6	16614.6
P4	1833	-7445.64	-3414.67	16615.9
P4	1834	-7431.46	-3414.23	16616.3
P4	1835	-7417.19	-3413.63	16616.6
P4	1836	-7402.86	-3412.68	16616.9
P4	1837	-7388.61	-3411.43	16617.8
P4	1838	-7374.54	-3410.1	16618.9
P4	1839	-7360.35	-3408.77	16619.9
P4	1840	-7346.02	-3407.34	16621.1
P4	1841	-7331.62	-3405.99	16622.7
P4	1842	-7317.09	-3404.19	16623.7
P4	1843	-7302.44	-3402.2	16624.4
P4	1844	-7287.65	-3400.45	16625.8
P4	1845	-7272.55	-3398.35	16625.8
P4	1846	-7257.61	-3396.74	16627.2
P4	1847	-7242.43	-3394.8	16627.1
P4	1848	-7226.97	-3393.36	16627.3
P4	1849	-7211.56	-3392.28	16627.6
P4	1850	-7195.92	-3391.48	16627.5
P4	1851	-7180.22	-3391.43	16626.9
P4	1852	-7164.67	-3392.08	16627
P4	1853	-7149.16	-3392.95	16626.6
P4	1854	-7133.76	-3393.76	16626.3
P4	1855	-7118.51	-3394.4	16625.3
P4	1856	-7103.4	-3395.31	16624.7
P4	1857	-7088.55	-3396.95	16624.4
P4	1858	-7073.88	-3398.75	16623.9
P4	1859	-7059.21	-3400.53	16622.8
P4	1860	-7044.67	-3402.2	16622.1
P4	1861	-7030.36	-3403.91	16621.7
P4	1862	-7016.15	-3405.77	16619.5
P4	1863	-7002.16	-3407.88	16618.1
P4	1864	-6988.21	-3410.06	16616.5
P4	1865	-6974.35	-3412.71	16616.3
P4	1866	-6960.51	-3415.17	16614.5
P4	1867	-6946.69	-3417.93	16613.5
P4	1868	-6933.03	-3420.54	16612
P4	1869	-6919.45	-3423.42	16611.3
P4	1870	-6905.79	-3426.39	16610
P4	1871	-6890.84	-3432.25	16613.7
P4	1872	-6875.89	-3438.13	16617.6
P4	1873	-6866.5	-3446.9	16635.6
P4	1874	-6845.9	-3442.96	16595.5
P4	1875	-6835.18	-3444.39	16593.2
P4	1876	-6822.38	-3446.07	16591
P4	1877	-6809.85	-3447.55	16589.2
P4	1878	-6795.8	-3449.23	16586.7
P4	1879	-6781.74	-3450.72	16584.6
P4	1880	-6768.47	-3451.14	16582.7
P4	1881	-6755.11	-3451.29	16580.6
P4	1882	-6741.65	-3450.61	16577.9
P4	1883	-6728.09	-3449.88	16576
P4	1884	-6714.56	-3449.02	16574.4
P4	1885	-6700.66	-3447.89	16572.4
P4	1886	-6686.64	-3446.61	16571.3
P4	1887	-6672.41	-3445.09	16569.5
P4	1888	-6657.86	-3443.65	16568
P4	1889	-6643.43	-3442.15	16567
P4	1890	-6628.55	-3440.28	16566
P4	1891	-6613.69	-3438.45	16565
P4	1892	-6598.59	-3436.58	16564.3
P4	1893	-6583.09	-3434.71	16563.5
P4	1894	-6567.65	-3433.15	16563
P4	1895	-6551.93	-3431.42	16561.7
P4	1896	-6536.04	-3429.55	16560.6
P4	1897	-6520.22	-3427.98	16560
P4	1898	-6504.24	-3426.38	16558.8
P4	1899	-6488.26	-3425.51	16558.6
P4	1900	-6471.91	-3424.77	16557.6
P4	1901	-6455.26	-3424.73	16557.7
P4	1902	-6438.08	-3425.34	16557.4
P4	1903	-6420.55	-3426.37	16557
P4	1904	-6402.87	-3428.01	16557.1
P4	1905	-6385.08	-3429.95	16557
P4	1906	-6367.36	-3432.26	16556.4
P4	1907	-6349.45	-3435.03	16555.8
P4	1908	-6331.69	-3438.07	16554.9
P4	1909	-6313.71	-3441.05	16554.1
P4	1910	-6295.53	-3443.71	16552.7
P4	1911	-6277.68	-3445.96	16551.4
P4	1912	-6259.98	-3448.04	16550.4
P4	1913	-6242.7	-3449.5	16549.4
P4	1914	-6225.77	-3451.14	16548.9
P4	1915	-6208.93	-3452.77	16548.1
P4	1916	-6192.45	-3454.77	16547.6
P4	1917	-6176.09	-3457.03	16546.7
P4	1918	-6159.91	-3459.69	16545.6
P4	1919	-6143.78	-3462.04	16543.6
P4	1920	-6127.86	-3464.92	16542
P4	1921	-6111.9	-3467.59	16539.9
P4	1922	-6095.93	-3470.24	16537.4
P4	1923	-6080.1	-3472.97	16535.3
P4	1924	-6064.31	-3475.43	16533.8
P4	1925	-6048.55	-3477.91	16532.6
P4	1926	-6032.66	-3479.72	16531
P4	1927	-6016.99	-3480.98	16529.7
P4	1928	-6001.48	-3482.11	16528.9
P4	1929	-5984.92	-3483.06	16528.3
P4	1930	-5963.4	-3484.87	16526.1
P4	1931	-5948.84	-3483.25	16525.2
P4	1932	-5934.42	-3481.71	16524.7
P4	1933	-5920.02	-3480.18	16523.7
P4	1934	-5905.45	-3479.25	16523.5
P4	1935	-5890.82	-3478.59	16523.4
P4	1936	-5875.87	-3478.33	16523.5
P4	1937	-5856.53	-3479.36	16521
P4	1938	-5839.82	-3477.87	16519.5
P4	1939	-5823.12	-3476.27	16518
P4	1940	-5806.2	-3474.68	16517.1
P4	1941	-5789.18	-3472.68	16515.6
P4	1942	-5771.91	-3470.78	16514.2
P4	1943	-5754.38	-3468.88	16512.7
P4	1944	-5736.56	-3467.28	16511.3
P4	1945	-5718.29	-3465.79	16509.4
P4	1946	-5699.41	-3464.61	16507.4
P4	1947	-5680.19	-3464.22	16505.5
P4	1948	-5660.22	-3464.01	16502.7
P4	1949	-5639.6	-3463.94	16499.4
P4	1950	-5618.7	-3464.45	16497.3
P4	1951	-5592.35	-3468.71	16497.3
P4	1952	-5569.41	-3470.39	16497.1
P4	1953	-5547.68	-3471.71	16496
P4	1954	-5531.81	-3470.66	16496.7
P4	1955	-5515.04	-3470.9	16497.1
P4	1956	-5498.76	-3470.35	16498.3
P4	1957	-5474.87	-3470.41	16498.1
P4	1958	-5456.54	-3469.22	16499.4
P4	1959	-5437.14	-3469.61	16506.2
P4	1960	-5417.72	-3468.9	16512.4
P4	1961	-5393.61	-3468.47	16510.5
P4	1962	-5374.08	-3473.46	16531.1
P4	1963	-5357.31	-3471.17	16536.7
P4	1964	-5340.99	-3468.69	16543
P4	1965	-5321.59	-3465.01	16532.6
P4	1966	-5305.85	-3463.59	16541.5
P4	1967	-5288.76	-3461.76	16543.2
P4	1968	-5271.92	-3461	16545.1
P4	1969	-5255.31	-3460.48	16549.3
P4	1970	-5237.85	-3461.02	16549.8
P4	1971	-5220.52	-3462.06	16551.8
P4	1972	-5203.79	-3464.78	16553.9
P4	1973	-5186.45	-3466.97	16552.7
P4	1974	-5171.32	-3472.97	16557.2
P4	1975	-5155.64	-3478.77	16560
P4	1976	-5139.4	-3485.03	16560.9
P4	1977	-5123.17	-3491.83	16562.4
P4	1978	-5106.58	-3499.22	16563.7
P4	1979	-5089.53	-3506.21	16564.5
P4	1980	-5072.33	-3513.76	16566.3
P4	1981	-5054.59	-3521.16	16567.3
P4	1982	-5036.23	-3528.35	16568.9
P4	1983	-5017.64	-3534.58	16569.8
P4	1984	-4998.88	-3539.94	16571.4
P4	1985	-4979.53	-3544.93	16573.4
P4	1986	-4959.88	-3549.38	16575
P4	1987	-4937.02	-3553.76	16577.7
P4	1988	-4914.21	-3557.4	16581.2
P4	1989	-4891.43	-3559.64	16584.4
P4	1990	-4869.3	-3560.73	16587.7
P4	1991	-4847.69	-3560.49	16590.6
P4	1992	-4827.28	-3559.9	16592.7
P4	1993	-4810.88	-3556.72	16597
P4	1994	-4788.09	-3554.36	16601.5
P4	1995	-4765.05	-3551.58	16605.8
P4	1996	-4741.89	-3547.64	16610.7
P4	1997	-4718.5	-3542.74	16615.2
P4	1998	-4694.98	-3537.19	16620.2
P4	1999	-4671.48	-3530.71	16625.7
P4	2000	-4647.73	-3523.96	16631
P4	2001	-4624.12	-3516.61	16637.9
P4	2002	-4600.34	-3509.61	16643.8
P4	2003	-4576.78	-3503.18	16650.4
[truncated: 4,022 more rows]
