# Supplementary material for: Criterion Validity of Catapult ClearSky T6 Local Positioning System for Measuring Inter-Unit Distance
Source: Sensors (Basel). 2020 Jul 1;20(13):3693. doi: 10.3390/s20133693 (PMC7374308; doi:10.3390/s20133693)
Supplement: Supplementary file 1 [file sensors-20-03693-s001.zip › vicon_data/ma_circuit_p5.csv]

Name	Frame	X	Y	Z
P5	5	-13632.9	-2071.68	12698.4
P5	6	-13633.1	-2072.86	12702
P5	7	-13633.5	-2074.1	12706.5
P5	8	-13633.7	-2075.35	12710.7
P5	9	-13633.9	-2074.7	12714.6
P5	10	-13634.2	-2076.6	12718.3
P5	11	-13634.5	-2078.61	12723.7
P5	12	-13635.1	-2080.42	12727.4
P5	13	-13635.7	-2082.29	12732.7
P5	14	-13637	-2084.43	12737.2
P5	15	-13637.3	-2086.01	12743.2
P5	16	-13638.6	-2087.64	12747.6
P5	17	-13640.1	-2088.81	12750
P5	18	-13641.1	-2090.02	12754.1
P5	19	-13642.7	-2090.97	12756.9
P5	20	-13644	-2091.62	12760.8
P5	21	-13645.4	-2092.71	12763.6
P5	22	-13646.9	-2093.14	12765.8
P5	23	-13648.1	-2094.31	12771.3
P5	24	-13649.5	-2094.89	12775.5
P5	25	-13651.5	-2093.14	12780.9
P5	26	-13653.2	-2094.16	12785.7
P5	27	-13655.1	-2094.62	12789.2
P5	28	-13657.1	-2095.16	12793.3
P5	29	-13658.9	-2095.61	12798
P5	30	-13661.2	-2096.07	12801
P5	31	-13663.3	-2096.94	12806
P5	32	-13666.4	-2098.69	12813.8
P5	33	-13669.5	-2100.44	12821.6
P5	34	-13672.6	-2102.19	12829.5
P5	35	-13675.7	-2103.95	12837.3
P5	36	-13678.8	-2105.72	12845.2
P5	37	-13681.9	-2107.49	12853
P5	38	-13685	-2109.26	12860.9
P5	39	-13688.1	-2111.05	12868.7
P5	40	-13691.2	-2112.81	12876.6
P5	41	-13694.3	-2114.57	12884.5
P5	42	-13697.4	-2116.34	12892.4
P5	43	-13700.5	-2118.1	12900.2
P5	44	-13703.6	-2119.9	12908.1
P5	45	-13706.7	-2121.66	12916
P5	46	-13709.8	-2123.49	12924
P5	47	-13712.9	-2125.28	12931.8
P5	48	-13715.9	-2127.11	12939.7
P5	49	-13719	-2128.88	12947.6
P5	50	-13722.1	-2130.66	12955.5
P5	51	-13725.2	-2132.44	12963.4
P5	52	-13727.3	-2133.31	12965.1
P5	53	-13729.8	-2134.34	12967.5
P5	54	-13731.8	-2134.9	12967.4
P5	55	-13734.1	-2135.05	12964.2
P5	56	-13736.5	-2136.58	12968.5
P5	57	-13738.7	-2137.32	12968.3
P5	58	-13741	-2139.04	12972.3
P5	59	-13743.6	-2139.87	12974.2
P5	60	-13746.1	-2140.85	12975.9
P5	61	-13748.4	-2142.61	12981.4
P5	62	-13750.8	-2143.84	12985
P5	63	-13752.9	-2144.9	12989.5
P5	64	-13755	-2146.35	12994.9
P5	65	-13757.4	-2146.76	12996.2
P5	66	-13759.6	-2147.96	13001.3
P5	67	-13761.4	-2149.3	13005.6
P5	68	-13763.4	-2150.37	13010.3
P5	69	-13765.4	-2151.4	13015
P5	70	-13767	-2152.14	13020.7
P5	71	-13768.8	-2153.1	13025.1
P5	72	-13770.8	-2153.73	13026.2
P5	73	-13772.3	-2155.43	13033.1
P5	74	-13774	-2155.99	13033.7
P5	75	-13775.9	-2157.48	13037.9
P5	76	-13777.6	-2158.77	13041.4
P5	77	-13779.3	-2159.69	13044.6
P5	78	-13780.9	-2160.54	13048.4
P5	79	-13782.8	-2161.61	13051
P5	80	-13785	-2161.96	13051.1
P5	81	-13786.5	-2162.97	13054.2
P5	82	-13788.3	-2164.24	13057.9
P5	83	-13790.2	-2164.89	13059.3
P5	84	-13792.2	-2165.79	13062.5
P5	85	-13794.1	-2166.96	13067.6
P5	86	-13795.9	-2167.39	13070.1
P5	87	-13798.2	-2168.22	13073.2
P5	88	-13800.2	-2168.67	13075.2
P5	89	-13802.2	-2169.54	13079.1
P5	90	-13804.4	-2170.23	13081.6
P5	91	-13806.4	-2171.29	13084.7
P5	92	-13808.5	-2172.28	13088.4
P5	93	-13810.8	-2173.49	13090.9
P5	94	-13813.3	-2173.99	13090.8
P5	95	-13815.2	-2175.14	13093.8
P5	96	-13817.4	-2176.55	13097.4
P5	97	-13819.7	-2177.34	13098.7
P5	98	-13822.1	-2178.38	13101.8
P5	99	-13824.2	-2178.74	13101
P5	100	-13826.5	-2179.97	13104.8
P5	101	-13828.8	-2180.27	13104.1
P5	102	-13830.9	-2181.82	13110.5
P5	103	-13832.9	-2182.29	13111
P5	104	-13835.4	-2182.44	13113
P5	105	-13837.6	-2182.17	13112.5
P5	106	-13839.6	-2182.72	13114.6
P5	107	-13841.7	-2183.53	13118.5
P5	108	-13843.5	-2183.66	13118.4
P5	109	-13845.6	-2184.66	13123
P5	110	-13847.6	-2184.73	13123.1
P5	111	-13849.7	-2184.99	13124.5
P5	112	-13851.3	-2184.79	13124.6
P5	113	-13853.1	-2184.96	13125.9
P5	114	-13854.8	-2185.15	13129.2
P5	115	-13856.2	-2184.81	13128.7
P5	116	-13857.9	-2184.85	13129.4
P5	117	-13859.8	-2184.48	13128.2
P5	118	-13860.9	-2184.63	13128.4
P5	119	-13862.4	-2184.17	13127.3
P5	120	-13863.9	-2184.35	13128.6
P5	121	-13865	-2184.06	13127.5
P5	122	-13866	-2183.8	13127.4
P5	123	-13867.2	-2183.06	13126.1
P5	124	-13868.1	-2182.79	13125.7
P5	125	-13869.2	-2182.62	13125.5
P5	126	-13870.5	-2181.93	13124.4
P5	127	-13871.4	-2181.72	13123.9
P5	128	-13872.5	-2181.43	13123.3
P5	129	-13873.7	-2181.2	13122.5
P5	130	-13874.5	-2180.53	13120.8
P5	131	-13875.5	-2179.89	13121.1
P5	132	-13876.1	-2178.87	13120.2
P5	133	-13876.7	-2177.7	13118.4
P5	134	-13877.4	-2176.69	13115.5
P5	135	-13877.8	-2175.59	13113.9
P5	136	-13878.3	-2174.41	13110.2
P5	137	-13878.7	-2173.36	13107.6
P5	138	-13878.9	-2172.39	13105.2
P5	139	-13879.1	-2171.56	13103.5
P5	140	-13879.2	-2170.85	13102.4
P5	141	-13879.2	-2170.25	13101.6
P5	142	-13879.2	-2169.71	13100.9
P5	143	-13879.2	-2169.15	13100.1
P5	144	-13879.1	-2168.75	13099.5
P5	145	-13879.2	-2167.79	13097.3
P5	146	-13878.9	-2167.18	13096.7
P5	147	-13878.7	-2166.12	13093.8
P5	148	-13879	-2162.17	13083.1
P5	149	-13879.3	-2158.3	13072.7
P5	150	-13879.4	-2154.57	13063
P5	151	-13876.5	-2162.95	13085.5
P5	152	-13875.7	-2162.49	13083.6
P5	153	-13875.2	-2161.34	13081.8
P5	154	-13874.4	-2161.1	13080.6
P5	155	-13873.4	-2160.78	13078.6
P5	156	-13872.6	-2159.88	13074.2
P5	157	-13872.7	-2156.15	13063.7
P5	158	-13872.7	-2152.5	13053.5
P5	159	-13872.6	-2148.98	13043.9
P5	160	-13869.5	-2157.59	13066.6
P5	161	-13868.5	-2157.35	13064.8
P5	162	-13867.7	-2157.23	13064.1
P5	163	-13867.4	-2156.79	13062.2
P5	164	-13866.9	-2156.5	13060.9
P5	165	-13866.5	-2156.07	13058.3
P5	166	-13866.2	-2156.07	13057.7
P5	167	-13865.9	-2155.86	13055.9
P5	168	-13865.6	-2155.97	13055
P5	169	-13865.4	-2155.64	13052.6
P5	170	-13865.3	-2155.74	13051.8
P5	171	-13865.2	-2155.61	13051.2
P5	172	-13865.1	-2155.69	13051.1
P5	173	-13865.1	-2155.75	13050.9
P5	174	-13865	-2155.77	13050.6
P5	175	-13865	-2155.79	13050.3
P5	176	-13865	-2155.79	13049.9
P5	177	-13865.1	-2155.79	13049.6
P5	178	-13865.2	-2155.81	13049.3
P5	179	-13865.3	-2155.87	13049
P5	180	-13865.5	-2155.98	13048.8
P5	181	-13865.8	-2156.14	13048.6
P5	182	-13866.1	-2156.34	13048.5
P5	183	-13866.5	-2156.53	13048.3
P5	184	-13866.9	-2156.27	13049
P5	185	-13867.4	-2155.99	13049.7
P5	186	-13867.8	-2155.68	13050.4
P5	187	-13868.3	-2155.41	13051.1
P5	188	-13868.9	-2155.11	13051.7
P5	189	-13869.4	-2154.77	13052.3
P5	190	-13870.1	-2154.39	13053
P5	191	-13870.9	-2154.29	13055.9
P5	192	-13871.6	-2153.77	13055.4
P5	193	-13872.3	-2153.32	13056.3
P5	194	-13872.7	-2153.43	13058.9
P5	195	-13873.1	-2153.25	13060.4
P5	196	-13873.8	-2152.36	13059.3
P5	197	-13874.1	-2152.58	13062.6
P5	198	-13874.7	-2152.19	13062.8
P5	199	-13875	-2152.15	13065.5
P5	200	-13875.6	-2151.76	13064.4
P5	201	-13875.8	-2151.95	13067
P5	202	-13876.2	-2151.29	13066
P5	203	-13876.5	-2151.23	13067.4
P5	204	-13876.8	-2150.74	13067.6
P5	205	-13876.8	-2150.69	13069.5
P5	206	-13876.9	-2150.91	13071.5
P5	207	-13877	-2150.78	13071
P5	208	-13877	-2150.92	13072.8
P5	209	-13876.9	-2150.85	13073.4
P5	210	-13876.9	-2151.08	13074
P5	211	-13876.8	-2151.4	13074.6
P5	212	-13876.8	-2151.87	13075.6
P5	213	-13877	-2152.7	13077.5
P5	214	-13877.4	-2154.01	13082
P5	215	-13877.7	-2155.17	13087.1
P5	216	-13879.5	-2159.04	13097.8
P5	217	-13879.1	-2158.22	13097.2
P5	218	-13879.2	-2160.47	13097.7
P5	219	-13879	-2160.61	13098.4
P5	220	-13878.8	-2160.64	13098.3
P5	221	-13878.8	-2160.77	13098.6
P5	222	-13878.9	-2160.93	13098.3
P5	223	-13878.9	-2160.99	13098.7
P5	224	-13879.2	-2160.84	13098.6
P5	225	-13879.4	-2160.57	13099.3
P5	226	-13879.6	-2160.77	13099.5
P5	227	-13879.8	-2160.59	13100.6
P5	228	-13879.8	-2160.66	13101
P5	229	-13880.1	-2160.52	13100.9
P5	230	-13880.5	-2160.3	13100.6
P5	231	-13880.8	-2160.15	13100.4
P5	232	-13881	-2159.94	13100.5
P5	233	-13881.2	-2159.8	13100.1
P5	234	-13881.7	-2159.64	13100.1
P5	235	-13881.9	-2159.92	13100.3
P5	236	-13882.2	-2159.98	13101.2
P5	237	-13882.3	-2160.09	13101.8
P5	238	-13882.6	-2160.13	13101.1
P5	239	-13882.7	-2160.22	13101.2
P5	240	-13883.1	-2160.34	13100.6
P5	241	-13883.2	-2160.31	13100.4
P5	242	-13883.1	-2160.79	13100.8
P5	243	-13883.4	-2160.82	13100.2
P5	244	-13883.5	-2161.15	13100.7
P5	245	-13883.8	-2161.21	13100.2
P5	246	-13883.9	-2161.15	13100.4
P5	247	-13884.1	-2161.46	13100
P5	248	-13884.2	-2161.4	13100.1
P5	249	-13884.6	-2161.46	13099.6
P5	250	-13884.8	-2161.67	13099.7
P5	251	-13885	-2161.8	13100
P5	252	-13885.3	-2162.27	13100.4
P5	253	-13885.7	-2162.17	13099.9
P5	254	-13886.1	-2161.98	13100.5
P5	255	-13886	-2161.94	13100.9
P5	256	-13886.4	-2161.76	13099.5
P5	257	-13886.6	-2161.86	13100.7
P5	258	-13886.8	-2161.87	13100.5
P5	259	-13887.1	-2161.74	13100.2
P5	260	-13887.4	-2161.83	13100.1
P5	261	-13887.8	-2161.77	13100.4
P5	262	-13888	-2161.78	13100.7
P5	263	-13888.2	-2161.83	13100.3
P5	264	-13888.4	-2161.75	13100.6
P5	265	-13888.6	-2161.95	13100.9
P5	266	-13889	-2161.63	13100.2
P5	267	-13889.3	-2161.68	13100.1
P5	268	-13889.3	-2161.68	13101.3
P5	269	-13889.7	-2161.65	13100.6
P5	270	-13889.6	-2161.67	13100.7
P5	271	-13889.6	-2161.58	13101.3
P5	272	-13890.1	-2161.69	13099.9
P5	273	-13890	-2161.62	13100.5
P5	274	-13890.4	-2161.57	13099.3
P5	275	-13890.3	-2161.48	13100.5
P5	276	-13890.4	-2161.57	13100.3
P5	277	-13890.7	-2161.5	13100
P5	278	-13890.5	-2161.74	13100.7
P5	279	-13890.5	-2161.81	13100.7
P5	280	-13890.6	-2161.72	13100.6
P5	281	-13890.6	-2161.72	13100.6
P5	282	-13890.8	-2161.39	13100.8
P5	283	-13890.7	-2161.49	13100.9
P5	284	-13890.8	-2161.58	13100.5
P5	285	-13890.6	-2161.96	13101.3
P5	286	-13890.2	-2161.99	13101.9
P5	287	-13890.3	-2162.28	13102.1
P5	288	-13890.2	-2162.26	13101.9
P5	289	-13889.9	-2162.18	13101.9
P5	290	-13889.9	-2162.44	13101.9
P5	291	-13889.8	-2162.21	13102
P5	292	-13889.6	-2162.32	13102.4
P5	293	-13889.1	-2162.79	13102.4
P5	294	-13888.9	-2162.83	13103.2
P5	295	-13889	-2162.45	13102.7
P5	296	-13888.4	-2162.83	13103.8
P5	297	-13888.2	-2162.73	13103.7
P5	298	-13887.8	-2162.64	13103.7
P5	299	-13887.8	-2162.68	13103.8
P5	300	-13888	-2162.35	13103.5
P5	301	-13887.9	-2162.37	13104
P5	302	-13887.4	-2162.61	13104
P5	303	-13887.2	-2162.83	13104.9
P5	304	-13886.9	-2162.82	13104.9
P5	305	-13886.6	-2162.66	13104.6
P5	306	-13886.5	-2162.74	13104.8
P5	307	-13886.1	-2162.77	13105.3
P5	308	-13885.9	-2163.03	13105.2
P5	309	-13885.7	-2162.71	13104.7
P5	310	-13885.2	-2162.85	13106.2
P5	311	-13885.4	-2162.48	13105
P5	312	-13884.7	-2163.01	13106.8
P5	313	-13885	-2162.33	13105.5
P5	314	-13884.6	-2162.79	13106
P5	315	-13884.4	-2162.66	13106.4
P5	316	-13883.9	-2163.1	13107.3
P5	317	-13883.9	-2163.11	13107.4
P5	318	-13883.7	-2162.63	13107.3
P5	319	-13883.5	-2162.61	13107.5
P5	320	-13883.3	-2162.38	13107.8
P5	321	-13882.9	-2162.94	13108.9
P5	322	-13882.8	-2162.73	13109.4
P5	323	-13882.3	-2162.92	13110.5
P5	324	-13882.3	-2162.69	13110.2
P5	325	-13881.8	-2162.71	13111.7
P5	326	-13882.1	-2162.47	13110.7
P5	327	-13881.9	-2162.54	13111.2
P5	328	-13881.7	-2162.73	13111.7
P5	329	-13881.4	-2162.82	13112.7
P5	330	-13881.3	-2162.7	13112.9
P5	331	-13881.1	-2162.65	13113.2
P5	332	-13881.3	-2162.22	13112.9
P5	333	-13880.9	-2162.45	13113.7
P5	334	-13880.6	-2162.4	13113.6
P5	335	-13880.5	-2162.22	13113.9
P5	336	-13880.2	-2162.3	13115.4
P5	337	-13880	-2162.4	13114.9
P5	338	-13880	-2162.53	13115
P5	339	-13879.6	-2162.48	13116.2
P5	340	-13879.4	-2162.54	13115.9
P5	341	-13879.5	-2162.08	13114.9
P5	342	-13879.1	-2162.17	13115.7
P5	343	-13879.1	-2162.21	13115.8
P5	344	-13878.9	-2162.48	13115.8
P5	345	-13878.6	-2162.18	13115.4
P5	346	-13878.4	-2161.92	13115.6
P5	347	-13878.1	-2161.81	13115.6
P5	348	-13877.7	-2161.79	13116.1
P5	349	-13877.3	-2162.13	13116.3
P5	350	-13877.4	-2161.81	13115.2
P5	351	-13877.5	-2161.99	13115.3
P5	352	-13877.3	-2162.15	13115.3
P5	353	-13876.9	-2162.69	13116.2
P5	354	-13877	-2162.66	13115.7
P5	355	-13876.8	-2162.69	13115.9
P5	356	-13876.6	-2162.73	13116.6
P5	357	-13876.6	-2162.31	13115.9
P5	358	-13876	-2162.76	13117.7
P5	359	-13875.8	-2162.28	13117.5
P5	360	-13875.8	-2162.38	13117.7
P5	361	-13875.6	-2162.3	13117.4
P5	362	-13875.6	-2162.24	13117.1
P5	363	-13875.5	-2162.42	13116.9
P5	364	-13875.2	-2162.38	13117.3
P5	365	-13875.1	-2162.46	13117.1
P5	366	-13875	-2162.36	13117.6
P5	367	-13874.8	-2162.43	13117.5
P5	368	-13874.9	-2162.23	13117.5
P5	369	-13874.4	-2162.64	13118.6
P5	370	-13874.5	-2162.3	13117.1
P5	371	-13874.4	-2162.52	13118.3
P5	372	-13874.3	-2162.09	13117.6
P5	373	-13874.2	-2162.01	13117.5
P5	374	-13874	-2162.01	13118.1
P5	375	-13873.9	-2162.19	13118.6
P5	376	-13873.6	-2162.14	13118.3
P5	377	-13873.9	-2161.66	13116.7
P5	378	-13873.8	-2161.61	13116.7
P5	379	-13873.7	-2161.77	13116.8
P5	380	-13873.4	-2162.08	13118
P5	381	-13873.4	-2161.82	13117.3
P5	382	-13873.5	-2161.77	13117
P5	383	-13873.4	-2161.77	13117
P5	384	-13873.1	-2162.02	13117.5
P5	385	-13873.2	-2161.63	13116.3
P5	386	-13872.9	-2161.83	13117.1
P5	387	-13872.9	-2161.82	13116.9
P5	388	-13872.9	-2161.68	13116.6
P5	389	-13872.8	-2161.48	13116
P5	390	-13872.7	-2161.22	13115.4
P5	391	-13872.8	-2161.43	13115.9
P5	392	-13872.6	-2161.36	13114.6
P5	393	-13872.2	-2161.65	13116
P5	394	-13872.3	-2161.47	13115.6
P5	395	-13872.1	-2161.52	13116.1
P5	396	-13872.1	-2161.3	13115.6
P5	397	-13872.1	-2160.88	13115.3
P5	398	-13872.1	-2160.64	13114.7
P5	399	-13872.2	-2160.44	13114.6
P5	400	-13871.9	-2160.32	13114.5
P5	401	-13871.8	-2160.09	13114.5
P5	402	-13871.8	-2160.31	13113.9
P5	403	-13871.8	-2160.09	13113.4
P5	404	-13871.7	-2160.23	13113.8
P5	405	-13871.5	-2160.25	13113.9
P5	406	-13871.6	-2160.3	13113.2
P5	407	-13871.5	-2160.24	13113.5
P5	408	-13871.3	-2160.41	13113.9
P5	409	-13871.4	-2160.33	13113.9
P5	410	-13871.3	-2160.12	13114.3
P5	411	-13871.3	-2159.89	13113.6
P5	412	-13871.4	-2159.86	13114.4
P5	413	-13871.2	-2159.74	13114
P5	414	-13870.9	-2159.78	13115.2
P5	415	-13871	-2159.48	13114.1
P5	416	-13870.7	-2159.98	13115.1
P5	417	-13870.5	-2159.59	13114.3
P5	418	-13870.4	-2159.99	13114.7
P5	419	-13870	-2160.04	13114.5
P5	420	-13870	-2159.88	13113.4
P5	421	-13869.9	-2159.75	13113.8
P5	422	-13869.7	-2160.01	13114.3
P5	423	-13869.6	-2159.94	13114.4
P5	424	-13869.5	-2160	13114.1
P5	425	-13869.5	-2159.88	13114.5
P5	426	-13869.3	-2159.97	13114.7
P5	427	-13869.5	-2159.94	13114.8
P5	428	-13869.2	-2160.12	13115
P5	429	-13869.3	-2159.47	13114.6
P5	430	-13869.3	-2159.71	13115.4
P5	431	-13869.2	-2159.47	13115
P5	432	-13869	-2159.3	13115.2
P5	433	-13869	-2159.13	13115.1
P5	434	-13869	-2159.1	13114.5
P5	435	-13868.8	-2159.43	13115.3
P5	436	-13868.5	-2159.6	13115.5
P5	437	-13868.7	-2159.61	13114.5
P5	438	-13868.6	-2159.64	13114.7
P5	439	-13868.4	-2159.96	13114.9
P5	440	-13868.4	-2160.07	13114.9
P5	441	-13868.3	-2160.35	13115.6
P5	442	-13868.4	-2160.4	13114.8
P5	443	-13868.2	-2160.39	13115.5
P5	444	-13867.9	-2160.59	13116.5
P5	445	-13868	-2160.51	13116.2
P5	446	-13867.8	-2160.8	13116.8
P5	447	-13868	-2160.72	13116.2
P5	448	-13867.7	-2160.54	13116.6
P5	449	-13867.8	-2160.71	13117
P5	450	-13867.7	-2160.8	13117.3
P5	451	-13867.5	-2160.75	13117.8
P5	452	-13867.2	-2160.78	13118.2
P5	453	-13867.4	-2160.25	13117.3
P5	454	-13866.9	-2160.27	13116.9
P5	455	-13866.7	-2160.64	13117.7
P5	456	-13866.1	-2160.84	13117.6
P5	457	-13866	-2160.74	13116.6
P5	458	-13865.4	-2161.04	13117.1
P5	459	-13865.4	-2161.35	13115.7
P5	460	-13865.2	-2161.48	13115
P5	461	-13864.8	-2162.01	13115.6
P5	462	-13864.8	-2162.25	13114.8
P5	463	-13864.4	-2162.21	13114.8
P5	464	-13864.1	-2162.64	13115.4
P5	465	-13864.1	-2162.57	13114.5
P5	466	-13864	-2162.58	13114.5
P5	467	-13864.2	-2162.2	13114.3
P5	468	-13864.2	-2162.11	13115.1
P5	469	-13864.1	-2161.77	13115.1
P5	470	-13863.7	-2161.76	13115.9
P5	471	-13864	-2161.14	13114.6
P5	472	-13864	-2161.18	13114.4
P5	473	-13863.8	-2160.83	13114.1
P5	474	-13863.8	-2160.92	13114
P5	475	-13864	-2160.61	13112.8
P5	476	-13863.6	-2160.95	13114.3
P5	477	-13863.8	-2161.13	13113.9
P5	478	-13864	-2161.12	13113.6
P5	479	-13863.9	-2161.14	13113
P5	480	-13864	-2161.27	13112.7
P5	481	-13864.1	-2161.65	13112.7
P5	482	-13864	-2161.59	13113
P5	483	-13864	-2161.8	13113.3
P5	484	-13864	-2161.59	13113.3
P5	485	-13863.8	-2161.69	13114
P5	486	-13864.2	-2161.3	13113.4
P5	487	-13863.9	-2161.27	13114.5
P5	488	-13864.1	-2161.04	13114.9
P5	489	-13864.6	-2160.33	13113.9
P5	490	-13864.8	-2160.15	13114.7
P5	491	-13864.9	-2159.72	13114.6
P5	492	-13864.7	-2159.62	13115.3
P5	493	-13865	-2158.8	13114.2
P5	494	-13865.2	-2158.65	13114.4
P5	495	-13865.2	-2158.42	13114.4
P5	496	-13865.2	-2158.32	13114.6
P5	497	-13865.3	-2158.48	13114.9
P5	498	-13865.2	-2158.25	13114.4
P5	499	-13865.2	-2158.23	13114.2
P5	500	-13865.4	-2158.22	13113.6
P5	501	-13865.3	-2158.58	13114.2
P5	502	-13865.3	-2158.6	13114.2
P5	503	-13865.5	-2158.66	13113.6
P5	504	-13865.6	-2158.88	13114.3
P5	505	-13865.7	-2158.87	13113.5
P5	506	-13865.7	-2158.86	13113.8
P5	507	-13866	-2158.57	13113.5
P5	508	-13866.1	-2158.46	13113.4
P5	509	-13866.3	-2158.3	13112.7
P5	510	-13866.4	-2158.18	13113.1
P5	511	-13866.7	-2157.57	13112.2
P5	512	-13866.7	-2157.43	13112.2
P5	513	-13866.9	-2157.4	13112.5
P5	514	-13867.3	-2156.84	13111.9
P5	515	-13867.3	-2156.76	13111.9
P5	516	-13867.5	-2156.61	13111.7
P5	517	-13867.8	-2156.51	13111.3
P5	518	-13868	-2156.32	13110.5
P5	519	-13868.2	-2156.08	13109.8
P5	520	-13868.3	-2156.45	13110.4
P5	521	-13868.6	-2156.17	13109.2
P5	522	-13868.7	-2156.45	13109.3
P5	523	-13868.7	-2156.58	13109.4
P5	524	-13869.1	-2156.36	13108.2
P5	525	-13868.8	-2156.68	13108.9
P5	526	-13869.1	-2156.51	13108
P5	527	-13868.9	-2156.91	13108.3
P5	528	-13869.4	-2156.57	13106.7
P5	529	-13869.3	-2156.98	13107.7
P5	530	-13869.4	-2157.06	13107.2
P5	531	-13869.3	-2157.41	13107.6
P5	532	-13869.3	-2157.48	13107.5
P5	533	-13869.2	-2157.61	13106.9
P5	534	-13869.4	-2157.67	13106.9
P5	535	-13869.4	-2157.72	13106.8
P5	536	-13869.1	-2157.8	13106.8
P5	537	-13869	-2157.96	13106.5
P5	538	-13868.8	-2157.96	13106.1
P5	539	-13869	-2157.94	13105.5
P5	540	-13868.8	-2157.92	13105.1
P5	541	-13868.7	-2158.24	13105.5
P5	542	-13868.6	-2158.17	13105.3
P5	543	-13868.6	-2158.55	13104.6
P5	544	-13868.3	-2158.52	13104.3
P5	545	-13868.4	-2158.48	13104.2
P5	546	-13868.3	-2158.68	13103.6
P5	547	-13868.4	-2158.74	13103.6
P5	548	-13868.3	-2158.78	13103.4
P5	549	-13867.9	-2159.21	13104.2
P5	550	-13868	-2159.14	13103.8
P5	551	-13868.3	-2158.99	13102.4
P5	552	-13868.2	-2158.84	13102
P5	553	-13868.1	-2159.15	13102.1
P5	554	-13868.2	-2159.12	13101.5
P5	555	-13868	-2159.48	13101.9
P5	556	-13868.3	-2159.24	13101.5
P5	557	-13868.2	-2159.5	13101.6
P5	558	-13867.9	-2159.41	13101.4
P5	559	-13868.3	-2159.1	13100.1
P5	560	-13868.3	-2159.41	13100.4
P5	561	-13868.3	-2159	13100.1
P5	562	-13868.4	-2159.09	13099.4
P5	563	-13868.2	-2158.94	13099.1
P5	564	-13868.4	-2158.98	13098.4
P5	565	-13868.2	-2159.21	13098.1
P5	566	-13868.3	-2158.96	13097.6
P5	567	-13868.2	-2159.02	13097
P5	568	-13868.3	-2158.97	13096.3
P5	569	-13868.4	-2159.18	13096
P5	570	-13868.1	-2159.46	13096
P5	571	-13868	-2159.75	13096
P5	572	-13868.1	-2159.77	13094.8
P5	573	-13868.3	-2159.99	13094.7
P5	574	-13868.1	-2160.19	13094.6
P5	575	-13868.1	-2159.92	13093.5
P5	576	-13868.1	-2160.49	13093.9
P5	577	-13868.3	-2160.24	13092.6
P5	578	-13868.2	-2160.01	13092.3
P5	579	-13868.1	-2160.34	13092.2
P5	580	-13868	-2160.12	13090.9
P5	581	-13868	-2160.09	13090.8
P5	582	-13867.9	-2160.26	13089.6
P5	583	-13867.9	-2160.42	13088.8
P5	584	-13867.8	-2160.45	13088.6
P5	585	-13867.6	-2160.67	13087.5
P5	586	-13867.1	-2161.27	13086.8
P5	587	-13866.5	-2161.8	13086.2
P5	588	-13866	-2162.4	13085.6
P5	589	-13865.4	-2162.86	13085.1
P5	590	-13864.9	-2163.37	13084.7
P5	591	-13866.1	-2162.74	13083.2
P5	592	-13867.3	-2162.15	13081.8
P5	593	-13868.4	-2161.55	13080.6
P5	594	-13869.5	-2160.97	13079.4
P5	595	-13870.5	-2160.38	13078.3
P5	596	-13871.5	-2159.86	13077.3
P5	597	-13872.4	-2159.31	13076.4
P5	598	-13873.4	-2158.8	13075.6
P5	599	-13874.2	-2158.28	13074.9
P5	600	-13875.1	-2157.82	13074.4
P5	601	-13876.1	-2157.43	13074
P5	602	-13877	-2157.07	13073.7
P5	603	-13878	-2156.77	13073.6
P5	604	-13878.9	-2156.45	13073.6
P5	605	-13879.9	-2156.11	13073.7
P5	606	-13880.9	-2155.77	13073.9
P5	607	-13881.9	-2155.4	13074.4
P5	608	-13883	-2155.13	13074.9
P5	609	-13883.9	-2154.79	13075.5
P5	610	-13884.9	-2154.49	13076.2
P5	611	-13885.9	-2154.2	13077.1
P5	612	-13886.9	-2153.98	13078.1
P5	613	-13888	-2153.88	13079.2
P5	614	-13889	-2153.8	13080.3
P5	615	-13890	-2153.79	13081.6
P5	616	-13891.1	-2153.76	13082.9
P5	617	-13892.1	-2153.85	13084.2
P5	618	-13893.1	-2154.02	13085.6
P5	619	-13894.3	-2154.29	13087.1
P5	620	-13895.3	-2154.69	13088.6
P5	621	-13896.4	-2155.12	13090.1
P5	622	-13897.7	-2155.72	13091.7
P5	623	-13898.9	-2156.35	13093.2
P5	624	-13900.3	-2156.97	13094.9
P5	625	-13901.6	-2157.64	13096.5
P5	626	-13903.1	-2158.4	13098.3
P5	627	-13904.4	-2159.25	13100
P5	628	-13905.7	-2160.09	13101.8
P5	629	-13906.9	-2161	13103.5
P5	630	-13908.1	-2161.84	13105.1
P5	631	-13909.1	-2162.68	13106.7
P5	632	-13910	-2163.52	13108.1
P5	633	-13910.8	-2164.21	13109.4
P5	634	-13911.4	-2164.8	13110.6
P5	635	-13912	-2165.23	13111.6
P5	636	-13912.7	-2165.59	13112.6
P5	637	-13913.3	-2165.83	13113.6
P5	638	-13914.1	-2165.98	13114.4
P5	639	-13914.9	-2166.09	13115.3
P5	640	-13915.9	-2166.29	13116.2
P5	641	-13916.9	-2166.51	13117
P5	642	-13918.1	-2166.82	13117.8
P5	643	-13919.4	-2167.16	13118.3
P5	644	-13920.7	-2167.45	13118.8
P5	645	-13921.9	-2167.74	13119.2
P5	646	-13923.2	-2167.97	13119.4
P5	647	-13924.4	-2168.17	13119.4
P5	648	-13925.7	-2168.27	13119.2
P5	649	-13926.9	-2168.23	13118.9
P5	650	-13928.1	-2168.05	13118.4
P5	651	-13929.2	-2167.77	13117.7
P5	652	-13930.4	-2167.46	13116.9
P5	653	-13931.5	-2167.11	13116
P5	654	-13932.7	-2166.83	13114.9
P5	655	-13933.9	-2166.55	13113.8
P5	656	-13935.2	-2166.28	13112.5
P5	657	-13936.5	-2166.18	13111.2
P5	658	-13937.8	-2166.11	13109.7
P5	659	-13939	-2166.1	13108.2
P5	660	-13940.1	-2166.11	13106.6
P5	661	-13940.1	-2166.33	13109.7
P5	662	-13939.8	-2166.79	13112.6
P5	663	-13939.5	-2167.23	13115.5
P5	664	-13939.4	-2167.64	13118.5
P5	665	-13939.1	-2168.33	13121.3
P5	666	-13939.1	-2168.66	13124.2
P5	667	-13938.8	-2169.28	13127
P5	668	-13938.6	-2169.87	13129.8
P5	669	-13938.5	-2170.43	13132.7
P5	670	-13938.3	-2171.05	13135.5
P5	671	-13938.2	-2171.62	13138.3
P5	672	-13938	-2172.21	13141.1
P5	673	-13937.8	-2172.81	13143.8
P5	674	-13937.7	-2173.54	13146.6
P5	675	-13937.5	-2174.28	13149.2
P5	676	-13937.1	-2175.71	13153.4
P5	677	-13936.1	-2177.38	13159.2
P5	678	-13935	-2178.48	13163.3
P5	679	-13934.2	-2179.87	13166.9
P5	680	-13933.5	-2181.26	13171.3
P5	681	-13932.7	-2182.82	13175.9
P5	682	-13931.6	-2184.45	13180.4
P5	683	-13930.9	-2186.1	13184.5
P5	684	-13929.8	-2187.87	13190.2
P5	685	-13929.1	-2189.67	13194.5
P5	686	-13928.4	-2190.95	13198.4
P5	687	-13927.4	-2192.49	13203.6
P5	688	-13926.9	-2193.38	13206.6
P5	689	-13925.3	-2194.97	13212.5
P5	690	-13924.5	-2196.1	13217.1
P5	691	-13923.8	-2197.01	13221
P5	692	-13923.2	-2198.31	13223.8
P5	693	-13922.4	-2199.32	13227.9
P5	694	-13921.6	-2200.63	13232.4
P5	695	-13921	-2201.15	13236.3
P5	696	-13920.1	-2202.57	13240.7
P5	697	-13919.3	-2203.44	13245.3
P5	698	-13918.5	-2204.36	13249.3
P5	699	-13917.6	-2205.5	13253.4
P5	700	-13916.8	-2206.21	13256.3
P5	701	-13915.9	-2207.53	13261.3
P5	702	-13912.6	-2210.27	13275.7
P5	703	-13913.4	-2209.9	13272.7
P5	704	-13912.3	-2210.74	13276.6
P5	705	-13911	-2211.74	13281.8
P5	706	-13910.2	-2212.09	13285.2
P5	707	-13908	-2213.66	13293.1
P5	708	-13907.1	-2213.75	13295.9
P5	709	-13905.8	-2214.24	13300
P5	710	-13903.9	-2215.2	13306.1
P5	711	-13902.8	-2215.41	13309.4
P5	712	-13901	-2215.96	13314.4
P5	713	-13899.9	-2216.55	13318
P5	714	-13898	-2217.73	13324.5
P5	715	-13896.7	-2217.89	13328.1
P5	716	-13895.2	-2218.91	13333.9
P5	717	-13894.1	-2219.04	13336.7
P5	718	-13892.4	-2220.23	13344.1
P5	719	-13891	-2220.78	13348.4
P5	720	-13890.1	-2221.23	13351.7
P5	721	-13888.4	-2222.71	13358.9
P5	722	-13887.3	-2223.53	13364.8
P5	723	-13886.1	-2224.02	13369.9
P5	724	-13884.9	-2224.91	13375.7
P5	725	-13883.2	-2226.09	13382.3
P5	726	-13881.9	-2227.07	13389.3
P5	727	-13880.7	-2227.38	13394.3
P5	728	-13879.7	-2227.62	13399.4
P5	729	-13878.4	-2228.59	13405.3
P5	730	-13876.6	-2227.08	13404.3
P5	731	-13875.4	-2226.85	13408.7
P5	732	-13874.5	-2234.45	13433.3
P5	733	-13872.8	-2228.94	13422.4
P5	734	-13873	-2226.24	13413.3
P5	735	-13873	-2224.04	13405.4
P5	736	-13873.7	-2221.12	13394.7
P5	737	-13873.9	-2219.15	13386.6
P5	738	-13872.5	-2220.93	13392
P5	739	-13871.5	-2222.3	13401.7
P5	740	-13867.8	-2227.63	13420.8
P5	741	-13866.5	-2230.02	13430.3
P5	742	-13864.7	-2232.42	13441.4
P5	743	-13863.7	-2234.56	13450.9
P5	744	-13860.1	-2240.66	13470
P5	745	-13858.7	-2243.42	13479.5
P5	746	-13856.9	-2246.21	13490.8
P5	747	-13856.7	-2240.56	13474.8
P5	748	-13854.5	-2243.82	13487.6
P5	749	-13848.3	-2256.52	13527.5
P5	750	-13846	-2257.57	13531.4
P5	751	-13845.2	-2257.19	13529.6
P5	752	-13843.1	-2257.51	13532.9
P5	753	-13841.5	-2257.93	13534
P5	754	-13840.9	-2250.27	13512.6
P5	755	-13846.7	-2250.83	13516.8
P5	756	-13858.2	-2271.59	13620.2
P5	757	-13869.6	-2293.41	13722.8
P5	758	-13859.8	-2280.23	13658.6
P5	759	-13849.3	-2268.15	13597.9
P5	760	-13838.4	-2255.95	13537
P5	761	-13837.3	-2256.96	13540.7
P5	762	-13836.5	-2257.42	13543.1
P5	763	-13835.7	-2257.95	13546
P5	764	-13834.5	-2259.94	13551.3
P5	765	-13833.5	-2260.4	13555.3
P5	766	-13832.6	-2261.68	13558.8
P5	767	-13832.4	-2262.6	13560.5
P5	768	-13831.9	-2263.56	13562.7
P5	769	-13831.2	-2265.18	13566.5
P5	770	-13830.3	-2266.92	13570.4
P5	771	-13829.8	-2268.21	13572.5
P5	772	-13829	-2269.94	13576.2
P5	773	-13828	-2271.59	13580
P5	774	-13827.9	-2272.81	13581.1
P5	775	-13827.2	-2274.45	13584.4
P5	776	-13826.9	-2276.09	13587.1
P5	777	-13825.9	-2277.78	13591.7
P5	778	-13825.2	-2278.78	13594.9
P5	779	-13824.3	-2281.07	13599.8
P5	780	-13824.9	-2281.4	13598.4
P5	781	-13824.1	-2283.1	13603.6
P5	782	-13823.6	-2284.25	13606.6
P5	783	-13823.3	-2284.83	13609
P5	784	-13821.8	-2286.69	13616
P5	785	-13821.3	-2287.17	13618.7
P5	786	-13821.3	-2288.26	13621.9
P5	787	-13821.2	-2288.74	13624.6
P5	788	-13821.3	-2289.02	13626.9
P5	789	-13820.6	-2290.05	13632.3
P5	790	-13820.8	-2290.18	13633.9
P5	791	-13820.9	-2290.53	13635.8
P5	792	-13820.5	-2291.15	13639.6
P5	793	-13820	-2292.41	13644.8
P5	794	-13819.9	-2292.56	13646.8
P5	795	-13820.7	-2292.58	13647.3
P5	796	-13821.1	-2293.1	13649.4
P5	797	-13821	-2293.79	13652.7
P5	798	-13821.2	-2294.14	13654.9
P5	799	-13820.7	-2296.82	13664.8
P5	800	-13821.7	-2298.27	13669.4
P5	801	-13821.6	-2300.69	13679
P5	802	-13822.3	-2302.42	13684.6
P5	803	-13823.7	-2303.43	13687.9
P5	804	-13823.7	-2306.11	13698
P5	805	-13824.7	-2307.79	13704.2
P5	806	-13824.4	-2310.65	13714.9
P5	807	-13825.8	-2311.88	13720.1
P5	808	-13826.5	-2313.76	13727.7
P5	809	-13828	-2314.84	13732.5
P5	810	-13831	-2314.68	13732.8
P5	811	-13830.4	-2318.17	13746.5
P5	812	-13825.3	-2304.78	13710.6
P5	813	-13825.7	-2306.14	13714.9
P5	814	-13827.5	-2305.66	13716
P5	815	-13829	-2305.58	13716.5
P5	816	-13829.4	-2306.66	13722.5
P5	817	-13829.8	-2307.43	13728.3
P5	818	-13830	-2309.11	13734.3
P5	819	-13830.5	-2310.51	13739.7
P5	820	-13838.6	-2322.03	13790.3
P5	821	-13835.7	-2322.83	13789.8
P5	822	-13835.8	-2314.11	13757.8
P5	823	-13833.5	-2314.8	13756.7
P5	824	-13833.9	-2316.35	13761.9
P5	825	-13833.9	-2322.01	13778.7
P5	826	-13836.1	-2319.3	13770
P5	827	-13836.3	-2321.46	13778.1
P5	828	-13837.2	-2322.65	13785.5
P5	829	-13836.7	-2325.63	13795.6
P5	830	-13836.8	-2327.53	13803.9
P5	831	-13838.2	-2327.76	13805.9
P5	832	-13838.5	-2328.43	13810.7
P5	833	-13837.8	-2330.77	13818.4
P5	834	-13838.6	-2331.8	13822.6
P5	835	-13838.3	-2333.54	13829.3
P5	836	-13838.4	-2334.76	13835.1
P5	837	-13833.9	-2340.86	13857.6
P5	838	-13831.6	-2343.62	13870.6
P5	839	-13832.2	-2344.4	13874.7
P5	840	-13832.8	-2345.11	13878.9
P5	841	-13833.2	-2345.99	13883.2
P5	842	-13833.8	-2346.8	13887.5
P5	843	-13834.1	-2347.56	13892
P5	844	-13834.6	-2348.33	13896.4
P5	845	-13834.9	-2349.07	13900.9
P5	846	-13834.9	-2349.79	13905.3
P5	847	-13835.3	-2350.52	13909.6
P5	848	-13835.3	-2351.38	13913.9
P5	849	-13835.3	-2352.16	13918.1
P5	850	-13835.4	-2353.19	13922.1
P5	851	-13835.8	-2354.19	13926
P5	852	-13835.8	-2355.32	13929.7
P5	853	-13836.7	-2356.54	13933.2
P5	854	-13836.4	-2357.77	13936.5
P5	855	-13836.9	-2359.11	13939.8
P5	856	-13837.1	-2360.54	13943
P5	857	-13837.5	-2361.93	13945.9
P5	858	-13838.4	-2363.36	13948.8
P5	859	-13838.6	-2364.78	13951.7
P5	860	-13839.4	-2366.17	13954.5
P5	861	-13839.9	-2367.51	13957.5
P5	862	-13840.4	-2368.83	13960.6
P5	863	-13840.2	-2369.83	13963.9
P5	864	-13840.2	-2371.23	13967.2
P5	865	-13840.3	-2372.31	13970.6
P5	866	-13839.6	-2373.48	13974.2
P5	867	-13839.7	-2374.56	13977.8
P5	868	-13839.7	-2375.33	13981.7
P5	869	-13840.6	-2376.13	13985.5
P5	870	-13840.6	-2376.93	13988.5
P5	871	-13839.9	-2378.77	13995.4
P5	872	-13839.7	-2379.96	14001.1
P5	873	-13839.5	-2380.8	14006
P5	874	-13839.3	-2382.05	14011.7
P5	875	-13839.6	-2382.68	14014.1
P5	876	-13840.6	-2383.58	14019.2
P5	877	-13840.3	-2384.11	14024.5
P5	878	-13840.2	-2385.05	14030.2
P5	879	-13839.7	-2385.94	14035.5
P5	880	-13839.7	-2386.91	14040.8
P5	881	-13836.3	-2387.55	14046.3
P5	882	-13839.3	-2388.58	14051.7
P5	883	-13836	-2389.25	14057.3
P5	884	-13835.7	-2390.08	14063
P5	885	-13835.6	-2390.9	14068.7
P5	886	-13835.1	-2391.72	14074.4
P5	887	-13834.8	-2392.51	14080.1
P5	888	-13834.3	-2393.35	14085.7
P5	889	-13834	-2394.2	14091.5
P5	890	-13832.9	-2394.76	14097.2
P5	891	-13832.4	-2395.37	14101.6
P5	892	-13831.1	-2396.55	14108.9
P5	893	-13830.4	-2396.73	14113.3
P5	894	-13829.5	-2397.76	14119.8
P5	895	-13829.1	-2397.91	14123.4
P5	896	-13827.9	-2399.1	14131.6
P5	897	-13827.2	-2399.67	14136.7
P5	898	-13826.5	-2399.99	14140.7
P5	899	-13826	-2400.34	14144.7
P5	900	-13824.4	-2401.53	14151.7
P5	901	-13823.1	-2402.76	14158.6
P5	902	-13821.8	-2404.11	14165.5
P5	903	-13820.6	-2405.62	14172.2
P5	904	-13820.8	-2407.2	14178.9
P5	905	-13817.7	-2408.46	14185.3
P5	906	-13818.4	-2410.18	14191.8
P5	907	-13814.8	-2411.67	14198.3
P5	908	-13816	-2407.46	14188.5
P5	909	-13814	-2415.36	14211
P5	910	-13814.1	-2417.25	14217.8
P5	911	-13813.3	-2419.15	14224.7
P5	912	-13812.2	-2421.19	14231.6
P5	913	-13811	-2423.27	14238.6
P5	914	-13809.6	-2425.31	14245.5
P5	915	-13808.8	-2427.68	14251.5
P5	916	-13807.6	-2429.96	14257.4
P5	917	-13806.8	-2432.2	14263.3
P5	918	-13805.6	-2434.31	14269.1
P5	919	-13804.3	-2436.25	14275
P5	920	-13803.5	-2438.04	14280.8
P5	921	-13802.7	-2439.7	14286.6
P5	922	-13801.7	-2441.31	14292.4
P5	923	-13800.8	-2442.75	14298.2
P5	924	-13800	-2443.9	14303.9
P5	925	-13799.3	-2445.07	14309.5
P5	926	-13798.7	-2446.16	14315.3
P5	927	-13797.9	-2447.14	14321
P5	928	-13797.8	-2442.56	14310.6
P5	929	-13794.5	-2450.1	14332.5
P5	930	-13786.5	-2451.55	14338.2
P5	931	-13778.3	-2453	14343.9
P5	932	-13770.4	-2454.4	14349.6
P5	933	-13772.3	-2455.85	14354.6
P5	934	-13774.6	-2457.35	14359.6
P5	935	-13776.4	-2458.8	14364.5
P5	936	-13780	-2461.15	14371.9
P5	937	-13784.9	-2462.87	14375
P5	938	-13789.8	-2464.51	14378
P5	939	-13790.1	-2466.06	14382.5
P5	940	-13790	-2467.66	14386.9
P5	941	-13790.3	-2469.22	14391.3
P5	942	-13790.5	-2470.8	14395.6
P5	943	-13791	-2472.36	14399.8
P5	944	-13791.2	-2473.97	14404.1
P5	945	-13791.5	-2475.6	14408.3
P5	946	-13792	-2477.19	14412.6
P5	947	-13792.4	-2478.73	14417
P5	948	-13792.9	-2480.3	14421.4
P5	949	-13794.1	-2481.81	14425.1
P5	950	-13795.2	-2483.21	14429
P5	951	-13796.6	-2484.66	14432.8
P5	952	-13798.2	-2486.03	14436.6
P5	953	-13799.7	-2487.46	14440.5
P5	954	-13801.2	-2488.99	14444.7
P5	955	-13802.6	-2490.41	14449
P5	956	-13804.3	-2491.88	14453.3
P5	957	-13806.3	-2493.41	14457.7
P5	958	-13808	-2494.89	14462.3
P5	959	-13809.9	-2496.37	14466.9
P5	960	-13810.7	-2497.87	14471
P5	961	-13813	-2499.35	14475.1
P5	962	-13814.2	-2500.57	14479.3
P5	963	-13816.7	-2502.13	14483.4
P5	964	-13821.3	-2503.02	14485.6
P5	965	-13825.8	-2504.69	14491.5
P5	966	-13827.9	-2505.9	14496.4
P5	967	-13831.3	-2507.47	14501.2
P5	968	-13836.8	-2508.35	14504
P5	969	-13839.5	-2509.48	14508.5
P5	970	-13842.8	-2510.65	14513
P5	971	-13846.2	-2511.81	14517.5
P5	972	-13849.9	-2512.91	14522
P5	973	-13853.6	-2513.97	14526.6
P5	974	-13857.7	-2514.89	14531.4
P5	975	-13863.1	-2515.92	14536.2
P5	976	-13866.9	-2516.94	14542.1
P5	977	-13872.1	-2518.32	14547.8
P5	978	-13879.4	-2519.02	14551.7
P5	979	-13881.3	-2519.93	14557.7
P5	980	-13885.1	-2521.08	14564.7
P5	981	-13888.8	-2522.3	14571.9
P5	982	-13892.1	-2523.52	14579.2
P5	983	-13897.7	-2524.77	14585.2
P5	984	-13903.6	-2526.54	14590.9
P5	985	-13909.4	-2528.27	14596.9
P5	986	-13915.2	-2530	14602.6
P5	987	-13921.4	-2530.66	14607.9
P5	988	-13922.6	-2531.88	14615.2
P5	989	-13927.9	-2533.31	14622.1
P5	990	-13933.2	-2534.8	14629.1
P5	991	-13938.3	-2536.34	14636.1
P5	992	-13943.7	-2538.01	14643.1
P5	993	-13948.3	-2539.4	14648.4
P5	994	-13953.6	-2540.85	14653.7
P5	995	-13958.6	-2542.43	14659.2
P5	996	-13963.8	-2544.25	14664.8
P5	997	-13968.7	-2546.13	14670.5
P5	998	-13973.8	-2548.04	14676.2
P5	999	-13978.8	-2550.22	14682.1
P5	1000	-13983.7	-2552.35	14688.2
P5	1001	-13988.5	-2554.59	14694.4
P5	1002	-13993	-2556.81	14700.6
P5	1003	-13997.5	-2559.12	14707
P5	1004	-14002.1	-2561.36	14713.4
P5	1005	-14006.6	-2563.53	14719.7
P5	1006	-14011	-2565.56	14726
P5	1007	-14015	-2567.54	14732.2
P5	1008	-14019.5	-2569.41	14738.4
P5	1009	-14023.5	-2571.24	14744.7
P5	1010	-14027.4	-2572.81	14750.8
P5	1011	-14031.1	-2574.3	14757
P5	1012	-14034.8	-2575.72	14763
P5	1013	-14038.7	-2577.02	14768.8
P5	1014	-14042.2	-2578.22	14774.5
P5	1015	-14045.7	-2579.35	14780.1
P5	1016	-14049	-2580.63	14785.5
P5	1017	-14052.1	-2581.83	14790.9
P5	1018	-14055.5	-2583.05	14796.2
P5	1019	-14058.6	-2584.34	14801.3
P5	1020	-14061.8	-2585.71	14806.4
P5	1021	-14064.8	-2587.05	14811.3
P5	1022	-14067.6	-2588.41	14816.3
P5	1023	-14070.4	-2589.84	14821.1
P5	1024	-14072.9	-2591.17	14826
P5	1025	-14073.5	-2592.26	14829.5
P5	1026	-14075.3	-2592.72	14833
P5	1027	-14075.1	-2593.69	14836.5
P5	1028	-14075.8	-2594.1	14841.4
P5	1029	-14078	-2597.22	14851.9
P5	1030	-14078	-2595.65	14851
P5	1031	-14078.5	-2597.15	14851.3
P5	1032	-14078.7	-2596.53	14851.7
P5	1033	-14079.3	-2596.9	14854.5
P5	1034	-14079.9	-2597.18	14857
P5	1035	-14082.3	-2597.31	14859.1
P5	1036	-14080.9	-2597.66	14861.5
P5	1037	-14081.3	-2597.89	14864.2
P5	1038	-14081.6	-2597.79	14864.5
P5	1039	-14081.8	-2597.94	14867.1
P5	1040	-14082.6	-2597.91	14868.5
P5	1041	-14083.2	-2597.66	14869.8
P5	1042	-14083.8	-2597.66	14870.9
P5	1043	-14083.5	-2597.53	14872
P5	1044	-14084.4	-2597.34	14872.8
P5	1045	-14084.7	-2597.14	14874
P5	1046	-14085.1	-2596.52	14874.1
P5	1047	-14085.4	-2595.87	14874.6
P5	1048	-14085.7	-2595.53	14875
P5	1049	-14086	-2594.9	14875.2
P5	1050	-14086.1	-2594.74	14875.4
P5	1051	-14087	-2594.38	14875.4
P5	1052	-14088.1	-2593.98	14875.3
P5	1053	-14088.9	-2593.56	14875.3
P5	1054	-14089	-2593.2	14875.2
P5	1055	-14088.1	-2593.01	14875.3
P5	1056	-14087.5	-2592.77	14875.3
P5	1057	-14088	-2592.4	14875.1
P5	1058	-14087.6	-2592.32	14875
P5	1059	-14087.3	-2592.43	14874.9
P5	1060	-14087.5	-2592.32	14874.7
P5	1061	-14086.8	-2592	14874.7
P5	1062	-14086.9	-2592.01	14874.5
P5	1063	-14086.6	-2592.03	14874.4
P5	1064	-14086.5	-2591.91	14874.2
P5	1065	-14086.4	-2591.85	14874
P5	1066	-14086.4	-2591.74	14873.7
P5	1067	-14086.1	-2591.59	14873.4
P5	1068	-14085.6	-2591.43	14873.2
P5	1069	-14085.3	-2591.32	14872.9
P5	1070	-14084.8	-2591.15	14872.7
P5	1071	-14084.3	-2591.01	14872.5
P5	1072	-14083.8	-2590.81	14872.1
P5	1073	-14083.4	-2590.6	14871.8
P5	1074	-14083	-2590.38	14871.4
P5	1075	-14082.5	-2590.22	14871
P5	1076	-14082.1	-2589.7	14870.6
P5	1077	-14081.8	-2589.43	14870
P5	1078	-14081.4	-2589.02	14869.4
P5	1079	-14081	-2588.68	14868.8
P5	1080	-14080.7	-2588.26	14868
P5	1081	-14080.1	-2587.81	14867.4
P5	1082	-14079.7	-2587.6	14866.6
P5	1083	-14079.5	-2587.49	14867.1
P5	1084	-14079.4	-2586.95	14865.3
P5	1085	-14079.9	-2583.5	14855.8
P5	1086	-14080.2	-2580.14	14846.5
P5	1087	-14080.4	-2576.92	14837.8
P5	1088	-14077.6	-2585.81	14861.4
P5	1089	-14076.9	-2585.86	14860.6
P5	1090	-14076.5	-2585.21	14859.9
P5	1091	-14072.8	-2589.71	14844.6
P5	1092	-14069.2	-2594.17	14829.2
P5	1093	-14065.5	-2598.64	14813.9
P5	1094	-14061.9	-2603.08	14798.6
P5	1095	-14058.2	-2607.5	14783.3
P5	1096	-14054.6	-2611.94	14767.9
P5	1097	-14050.9	-2616.29	14752.7
P5	1098	-14047.3	-2620.63	14737.4
P5	1099	-14046.2	-2620.48	14736.7
P5	1100	-14045	-2620.24	14736.1
P5	1101	-14046.6	-2617.93	14747.3
P5	1102	-14048.4	-2615.69	14758.4
P5	1103	-14050	-2613.37	14769.6
P5	1104	-14051.7	-2611.06	14780.8
P5	1105	-14068.3	-2596.87	14751
P5	1106	-14069.6	-2594.84	14763.2
P5	1107	-14071.6	-2592.22	14773.6
P5	1108	-14073.1	-2590.31	14785
P5	1109	-14074.8	-2588.21	14796.3
P5	1110	-14076.8	-2585.99	14806.9
P5	1111	-14078.1	-2584.22	14818.6
P5	1112	-14079.9	-2581.76	14829.6
P5	1113	-14081.6	-2579.43	14840
P5	1114	-14084.4	-2579.67	14838.8
P5	1115	-14087.3	-2579.59	14837.6
P5	1116	-14090	-2579.68	14836.5
P5	1117	-14092.4	-2579.75	14835.5
P5	1118	-14091.7	-2579.51	14835
P5	1119	-14091.3	-2579.31	14834.4
P5	1120	-14090.6	-2579.12	14833.9
P5	1121	-14089.9	-2578.89	14833.4
P5	1122	-14089.4	-2578.79	14832.9
P5	1123	-14088.8	-2578.55	14832.4
P5	1124	-14088	-2578.35	14832
P5	1125	-14087.4	-2578.09	14831.4
P5	1126	-14086.8	-2577.75	14831
P5	1127	-14086.3	-2577.5	14830.5
P5	1128	-14086	-2577.15	14830
P5	1129	-14085.5	-2576.83	14829.4
P5	1130	-14085	-2576.43	14828.9
P5	1131	-14084.6	-2576.04	14828.4
P5	1132	-14084.2	-2575.73	14827.9
P5	1133	-14083.6	-2575.42	14827.5
P5	1134	-14083.2	-2575.15	14827
P5	1135	-14082.7	-2574.91	14826.7
P5	1136	-14082.2	-2574.71	14826.2
P5	1137	-14081.7	-2574.53	14825.9
P5	1138	-14081.4	-2574.41	14825.4
P5	1139	-14081.1	-2574.28	14825.1
P5	1140	-14080.7	-2574.18	14824.7
P5	1141	-14080.3	-2574.16	14824.3
P5	1142	-14079.7	-2574.08	14824
P5	1143	-14079.3	-2574.07	14823.6
P5	1144	-14079	-2573.93	14823.3
P5	1145	-14078.6	-2573.82	14823
P5	1146	-14078.2	-2573.76	14822.7
P5	1147	-14077.8	-2573.62	14822.4
P5	1148	-14077.4	-2573.47	14822.1
P5	1149	-14077.2	-2573.37	14821.8
P5	1150	-14076.7	-2573.16	14821.6
P5	1151	-14076.1	-2573.01	14821.3
P5	1152	-14075.5	-2572.87	14821.2
P5	1153	-14074.9	-2572.72	14820.9
P5	1154	-14074.2	-2572.57	14820.9
P5	1155	-14073.7	-2572.5	14820.7
P5	1156	-14072.9	-2572.4	14820.6
P5	1157	-14072.1	-2572.26	14820.5
P5	1158	-14071.4	-2572.23	14820.5
P5	1159	-14070.8	-2572.25	14820.4
P5	1160	-14070.1	-2572.25	14820.4
P5	1161	-14069.4	-2572.25	14820.5
P5	1162	-14068.8	-2572.33	14820.5
P5	1163	-14067.7	-2572.38	14820.6
P5	1164	-14067.2	-2572.49	14820.6
P5	1165	-14066.2	-2572.6	14820.7
P5	1166	-14065.7	-2572.64	14820.8
P5	1167	-14065	-2572.74	14820.9
P5	1168	-14064.5	-2572.8	14821
P5	1169	-14064	-2572.93	14821.1
P5	1170	-14063.6	-2573.03	14821.2
P5	1171	-14063.1	-2573.12	14821.3
P5	1172	-14062.8	-2573.26	14821.5
P5	1173	-14062.4	-2573.38	14821.6
P5	1174	-14062	-2573.53	14821.7
P5	1175	-14061.8	-2573.57	14821.8
P5	1176	-14061.4	-2573.69	14822
P5	1177	-14061.2	-2573.81	14822.1
P5	1178	-14061.1	-2573.8	14822.2
P5	1179	-14060.8	-2573.91	14822.3
P5	1180	-14060.6	-2573.94	14822.4
P5	1181	-14060.4	-2574.01	14822.5
P5	1182	-14060.1	-2574.11	14822.6
P5	1183	-14059.9	-2574.11	14822.7
P5	1184	-14059.7	-2574.14	14822.8
P5	1185	-14059.4	-2574.19	14823
P5	1186	-14059.2	-2574.19	14823
P5	1187	-14059.2	-2574.15	14823.1
P5	1188	-14058.8	-2574.19	14823.2
P5	1189	-14058.6	-2574.12	14823.2
P5	1190	-14058.4	-2574.04	14823.3
P5	1191	-14058.2	-2573.99	14823.3
P5	1192	-14058.1	-2573.99	14823.3
P5	1193	-14057.9	-2573.89	14823.3
P5	1194	-14057.7	-2573.85	14823.4
P5	1195	-14057.5	-2573.79	14823.4
P5	1196	-14057.2	-2573.67	14823.4
P5	1197	-14057.1	-2573.62	14823.4
P5	1198	-14056.9	-2573.47	14823.5
P5	1199	-14056.8	-2573.4	14823.5
P5	1200	-14056.5	-2573.29	14823.6
P5	1201	-14056.3	-2573.21	14823.7
P5	1202	-14056.2	-2573.17	14823.7
P5	1203	-14055.7	-2573.11	14823.8
P5	1204	-14055.6	-2573.1	14823.9
P5	1205	-14055.5	-2573.09	14824
P5	1206	-14055.2	-2573.14	14824.1
P5	1207	-14055.1	-2573.2	14824.2
P5	1208	-14054.7	-2573.32	14824.5
P5	1209	-14054.6	-2573.53	14824.7
P5	1210	-14054.3	-2573.73	14824.9
P5	1211	-14054.1	-2573.9	14825.2
P5	1212	-14054	-2574.16	14825.5
P5	1213	-14053.9	-2574.38	14825.8
P5	1214	-14053.8	-2574.64	14826.1
P5	1215	-14053.8	-2574.89	14826.5
P5	1216	-14053.7	-2575.13	14826.9
P5	1217	-14053.5	-2575.34	14827.3
P5	1218	-14053.5	-2575.58	14827.8
P5	1219	-14053.3	-2575.81	14828.3
P5	1220	-14053.2	-2575.95	14828.8
P5	1221	-14053.2	-2576.15	14829.4
P5	1222	-14053	-2576.33	14830.1
P5	1223	-14052.6	-2576.5	14830.8
P5	1224	-14052.6	-2576.58	14831.5
P5	1225	-14052.4	-2576.77	14832.2
P5	1226	-14052.2	-2576.89	14832.9
P5	1227	-14052	-2577.07	14833.7
P5	1228	-14051.8	-2577.23	14834.5
P5	1229	-14051.6	-2577.3	14835.3
P5	1230	-14051.4	-2577.52	14836
P5	1231	-14051.4	-2577.66	14836.7
P5	1232	-14051.3	-2577.85	14837.4
P5	1233	-14051.3	-2578	14838
P5	1234	-14051.2	-2578.29	14838.6
P5	1235	-14051.3	-2578.53	14839.2
P5	1236	-14051.3	-2578.8	14839.7
P5	1237	-14051.4	-2579.06	14840.1
P5	1238	-14051.4	-2579.33	14840.5
P5	1239	-14051.5	-2579.6	14840.8
P5	1240	-14051.7	-2579.88	14841.1
P5	1241	-14051.8	-2580.08	14841.3
P5	1242	-14052.2	-2580.22	14841.5
P5	1243	-14052.5	-2580.37	14841.6
P5	1244	-14052.8	-2580.5	14841.8
P5	1245	-14053.1	-2580.62	14842
P5	1246	-14053.4	-2580.58	14842.1
P5	1247	-14053.7	-2580.6	14842.3
P5	1248	-14054.1	-2580.59	14842.4
P5	1249	-14054.5	-2580.54	14842.5
P5	1250	-14054.9	-2580.53	14842.6
P5	1251	-14055.2	-2580.48	14842.7
P5	1252	-14055.5	-2580.42	14842.8
P5	1253	-14055.8	-2580.38	14843
P5	1254	-14056.2	-2580.37	14843.1
P5	1255	-14056.8	-2580.33	14843.2
P5	1256	-14057.2	-2580.28	14843.3
P5	1257	-14057.5	-2580.24	14843.4
P5	1258	-14057.7	-2580.19	14843.4
P5	1259	-14058	-2580.16	14843.4
P5	1260	-14058.3	-2580.08	14843.4
P5	1261	-14058.6	-2580.06	14843.4
P5	1262	-14058.5	-2580.03	14844.1
P5	1263	-14058.4	-2580.3	14844.8
P5	1264	-14059.4	-2580.14	14845.4
P5	1265	-14058.6	-2580.67	14846.3
P5	1266	-14058.1	-2580.43	14846.7
P5	1267	-14057.3	-2580.59	14847.6
P5	1268	-14057.6	-2580.63	14848.2
P5	1269	-14057.3	-2580.95	14848.7
P5	1270	-14056.9	-2581.47	14849.7
P5	1271	-14056.8	-2581.22	14850.2
P5	1272	-14056.4	-2581.38	14851.3
P5	1273	-14056.3	-2581.11	14851
P5	1274	-14055.8	-2581.26	14851.5
P5	1275	-14055.6	-2581.05	14851.3
P5	1276	-14055	-2581.09	14852.8
P5	1277	-14055.4	-2581.01	14853.3
P5	1278	-14055.2	-2580.91	14853.8
P5	1279	-14054.9	-2580.85	14854.5
P5	1280	-14055.1	-2580.78	14855
P5	1281	-14054.4	-2580.74	14855.6
P5	1282	-14054.5	-2580.64	14856.1
P5	1283	-14054.3	-2580.49	14856.7
P5	1284	-14054	-2580.38	14857.3
P5	1285	-14054.1	-2580.25	14857.8
P5	1286	-14053.8	-2580.18	14858.3
P5	1287	-14054.4	-2580.13	14858.6
P5	1288	-14054.3	-2579.98	14859
P5	1289	-14054.2	-2579.81	14859.3
P5	1290	-14054	-2579.6	14859.7
P5	1291	-14053.8	-2579.4	14860.1
P5	1292	-14053.7	-2579.33	14860.4
P5	1293	-14053.1	-2579.49	14860.7
P5	1294	-14053.2	-2579.86	14860.8
P5	1295	-14052.6	-2580.27	14860.7
P5	1296	-14052.8	-2581.35	14860.3
P5	1297	-14052.4	-2581.67	14860.2
P5	1298	-14052.2	-2582.11	14860
P5	1299	-14051.7	-2582.36	14860
P5	1300	-14051.9	-2582.53	14860
P5	1301	-14051.3	-2582.59	14860.1
P5	1302	-14050.8	-2582.7	14860.6
P5	1303	-14050.4	-2583.19	14860.8
P5	1304	-14050.3	-2583.01	14859.9
P5	1305	-14050.7	-2582.93	14859.8
P5	1306	-14049.6	-2583	14860
P5	1307	-14049.4	-2583.13	14860.1
P5	1308	-14049.3	-2583.26	14860.1
P5	1309	-14049.2	-2583.4	14860.2
P5	1310	-14048.9	-2583.48	14860.3
P5	1311	-14048.7	-2583.46	14860.4
P5	1312	-14048	-2583.51	14860.6
P5	1313	-14047.9	-2583.51	14860.7
P5	1314	-14047.8	-2583.48	14860.7
P5	1315	-14047.7	-2583.38	14860.8
P5	1316	-14047.8	-2583.25	14860.9
P5	1317	-14047.6	-2583.11	14860.9
P5	1318	-14047.3	-2582.93	14860.9
P5	1319	-14047.7	-2582.83	14860.8
P5	1320	-14047.7	-2582.7	14860.9
P5	1321	-14047.3	-2582.7	14861
P5	1322	-14047.1	-2582.83	14861.1
P5	1323	-14046.8	-2582.99	14861.3
P5	1324	-14046.5	-2583.18	14861.6
P5	1325	-14045.9	-2583.43	14861.9
P5	1326	-14045	-2583.74	14862.3
P5	1327	-14045.2	-2583.89	14862.1
P5	1328	-14044.8	-2583.97	14861.9
P5	1329	-14045	-2583.83	14861.8
P5	1330	-14044.7	-2584.09	14861.6
P5	1331	-14044.2	-2584.01	14861.5
P5	1332	-14044.2	-2583.8	14860.5
P5	1333	-14044.2	-2584.44	14860.9
P5	1334	-14043.6	-2584.85	14860.6
P5	1335	-14043.1	-2584.75	14860.4
P5	1336	-14042.7	-2585.21	14860.1
P5	1337	-14043.1	-2585.32	14859.7
P5	1338	-14042.6	-2585.42	14859.4
P5	1339	-14042.4	-2585.45	14859
P5	1340	-14041.8	-2586.39	14856.7
P5	1341	-14041.2	-2587.39	14854.3
P5	1342	-14040.7	-2588.21	14852.1
P5	1343	-14039.2	-2589.49	14849.9
P5	1344	-14038.2	-2590.4	14847.8
P5	1345	-14037.2	-2591.35	14845.7
P5	1346	-14036.1	-2592.32	14843.6
P5	1347	-14035.2	-2593.18	14841.6
P5	1348	-14034.2	-2594.02	14839.8
P5	1349	-14033.4	-2594.81	14837.8
P5	1350	-14032.3	-2595.56	14836.1
P5	1351	-14031.2	-2596.24	14834.3
P5	1352	-14030.3	-2596.92	14832.7
P5	1353	-14029.3	-2597.61	14831.2
P5	1354	-14028.5	-2598.24	14829.8
P5	1355	-14027.4	-2598.91	14828.4
P5	1356	-14026.4	-2599.5	14827.1
P5	1357	-14025.4	-2600.15	14826
P5	1358	-14024.3	-2600.86	14824.9
P5	1359	-14023.8	-2601.57	14823.9
P5	1360	-14023	-2602.3	14823
P5	1361	-14022.2	-2603.11	14822.1
P5	1362	-14021.4	-2603.96	14821.5
P5	1363	-14020.9	-2604.83	14821
P5	1364	-14020.3	-2605.73	14820.6
P5	1365	-14019.8	-2606.7	14820.2
P5	1366	-14019.4	-2607.83	14820
P5	1367	-14019.1	-2608.99	14819.7
P5	1368	-14018.8	-2610.23	14819.7
P5	1369	-14018.6	-2611.5	14819.7
P5	1370	-14018.2	-2612.86	14819.8
P5	1371	-14018	-2614.22	14820.1
P5	1372	-14017.7	-2615.75	14820.4
P5	1373	-14017.4	-2617.24	14820.9
P5	1374	-14013.8	-2619.11	14821.8
P5	1375	-14022.3	-2620.34	14821.1
P5	1376	-14031	-2621.59	14820.6
P5	1377	-14020.5	-2623.64	14823.4
P5	1378	-14028.5	-2624.8	14823.1
P5	1379	-14036.8	-2625.93	14822.8
P5	1380	-14037	-2627.58	14823.7
P5	1381	-14038.9	-2628.26	14827.5
P5	1382	-14041.2	-2628.95	14831.1
P5	1383	-14043.5	-2629.58	14834.9
P5	1384	-14045.7	-2630.44	14838.7
P5	1385	-14048.2	-2631.12	14842.4
P5	1386	-14050.3	-2632.5	14847.6
P5	1387	-14052.2	-2633.16	14850.1
P5	1388	-14038.4	-2634.64	14856.4
P5	1389	-14024.5	-2636.2	14862.6
P5	1390	-14010.4	-2637.9	14868.9
P5	1391	-13996.3	-2639.69	14875.2
P5	1392	-13982.1	-2641.59	14881.5
P5	1393	-13984	-2641.73	14883.6
P5	1394	-13985.9	-2641.97	14885.7
P5	1395	-13987.8	-2642.33	14887.9
P5	1396	-13989.5	-2642.66	14890.2
P5	1397	-13991.3	-2643.1	14892.5
P5	1398	-13993	-2643.62	14895
P5	1399	-13994.4	-2644.11	14897.6
P5	1400	-13995.9	-2644.64	14900.4
P5	1401	-13997	-2645.11	14903.2
P5	1402	-13998.5	-2645.48	14906.3
P5	1403	-13999.8	-2645.88	14909.3
P5	1404	-14000.9	-2646.15	14912.5
P5	1405	-14002.3	-2646.3	14915.8
P5	1406	-14003.4	-2646.5	14919
P5	1407	-14004.8	-2646.54	14922.4
P5	1408	-14005.8	-2646.55	14925.9
P5	1409	-14007	-2646.43	14929.5
P5	1410	-14008	-2646.41	14933.2
P5	1411	-14009.4	-2646.22	14936.9
P5	1412	-14010.7	-2646.11	14940.7
P5	1413	-14011.9	-2646	14944.6
P5	1414	-14012.8	-2645.9	14948.8
P5	1415	-14014	-2645.87	14952.9
P5	1416	-14014.9	-2645.9	14957.3
P5	1417	-14015.8	-2646.01	14961.7
P5	1418	-14016.4	-2646.21	14966.3
P5	1419	-14017.4	-2646.51	14971
P5	1420	-14018	-2646.9	14975.7
P5	1421	-14018.4	-2647.38	14980.6
P5	1422	-14018.7	-2647.96	14985.5
P5	1423	-14019	-2648.58	14990.4
P5	1424	-14019	-2649.34	14995.5
P5	1425	-14019	-2650.18	15000.5
P5	1426	-14019	-2651.09	15005.4
P5	1427	-14018.8	-2652.09	15010.4
P5	1428	-14018.4	-2653.19	15015.5
P5	1429	-14018	-2654.43	15020.5
P5	1430	-14017.5	-2655.65	15025.5
P5	1431	-14016.7	-2657.08	15030.7
P5	1432	-14016.1	-2658.5	15035.9
P5	1433	-14015.3	-2659.96	15041.1
P5	1434	-14014.4	-2661.55	15046.3
P5	1435	-14013.6	-2663.11	15051.4
P5	1436	-14012.7	-2664.88	15056.6
P5	1437	-14011.9	-2666.77	15061.6
P5	1438	-14010.9	-2668.74	15066.8
P5	1439	-14010.2	-2670.73	15071.8
P5	1440	-14009.4	-2672.85	15076.8
P5	1441	-14008.5	-2675.1	15081.7
P5	1442	-14007.6	-2677.39	15086.6
P5	1443	-14006.7	-2679.75	15091.6
P5	1444	-14005.7	-2682.31	15096.7
P5	1445	-14004.7	-2684.87	15101.7
P5	1446	-14003.8	-2687.48	15106.9
P5	1447	-14003	-2690.1	15112.2
P5	1448	-14002.4	-2692.68	15117.5
P5	1449	-14001.6	-2695.22	15123
P5	1450	-14001.2	-2697.71	15128.5
P5	1451	-14000.8	-2700.02	15134.2
P5	1452	-14000.4	-2702.15	15139.9
P5	1453	-14000.1	-2704.2	15145.8
P5	1454	-13999.9	-2706.11	15151.7
P5	1455	-13999.9	-2707.86	15157.6
P5	1456	-13999.9	-2709.6	15163.7
P5	1457	-14000.2	-2711.12	15169.7
P5	1458	-14000.4	-2712.61	15175.8
P5	1459	-14000.7	-2714.1	15181.8
P5	1460	-14001.1	-2715.55	15187.8
P5	1461	-14001.1	-2716.97	15193.8
P5	1462	-14001.5	-2718.31	15199.5
P5	1463	-14001.8	-2719.75	15205.3
P5	1464	-14002.2	-2721.13	15210.9
P5	1465	-14002.5	-2722.49	15216.5
P5	1466	-14002.7	-2723.87	15222.1
P5	1467	-14002.9	-2725.33	15227.7
P5	1468	-14003.3	-2726.68	15233.3
P5	1469	-14003.6	-2728.04	15239
P5	1470	-14004.2	-2729.44	15244.7
P5	1471	-14004.6	-2730.78	15250.6
P5	1472	-14005.2	-2732.12	15256.5
P5	1473	-14005.6	-2733.42	15262.6
P5	1474	-14006.2	-2734.66	15268.9
P5	1475	-14006.7	-2735.87	15275.3
P5	1476	-14007.4	-2737.07	15282
P5	1477	-14007.8	-2738.23	15289
P5	1478	-14008.6	-2739.28	15295.8
P5	1479	-14009.2	-2740.39	15302.9
P5	1480	-14010.1	-2741.43	15310.1
P5	1481	-14010.8	-2742.47	15317.3
P5	1482	-14011.6	-2743.46	15324.8
P5	1483	-14012.6	-2744.39	15332.4
P5	1484	-14013.8	-2745.42	15340
P5	1485	-14014.8	-2746.43	15347.7
P5	1486	-14015.9	-2747.37	15355.5
P5	1487	-14016.9	-2748.37	15363.3
P5	1488	-14017.9	-2749.38	15371.1
P5	1489	-14033	-2739.19	15342.7
P5	1490	-14034	-2740.18	15351.2
P5	1491	-14035.2	-2740.92	15359.2
P5	1492	-14036.2	-2741.99	15368.4
P5	1493	-14037.6	-2742.67	15375.9
P5	1494	-14038.9	-2743.2	15384.6
P5	1495	-14040.4	-2743.65	15393.1
P5	1496	-14041.8	-2744.38	15402.1
P5	1497	-14043.5	-2744.86	15410.8
P5	1498	-14045.3	-2745.36	15419.1
P5	1499	-14047.3	-2745.65	15427.8
P5	1500	-14049.1	-2746.05	15436.8
P5	1501	-14051	-2746.78	15445.9
P5	1502	-14053.1	-2747.45	15454.7
P5	1503	-14055.1	-2748.47	15464.4
P5	1504	-14057.1	-2749.44	15473.4
P5	1505	-14059.3	-2750.33	15482.2
P5	1506	-14061.7	-2751.43	15491.1
P5	1507	-14064	-2752.72	15499.8
P5	1508	-14066.5	-2754.18	15508.6
P5	1509	-14069.4	-2755.62	15517.9
P5	1510	-14071.9	-2757.58	15527.8
P5	1511	-14074.7	-2759.73	15537.2
P5	1512	-14077.6	-2761.77	15546.8
P5	1513	-14080.4	-2764.04	15556.6
P5	1514	-14083.1	-2766.59	15566.4
P5	1515	-14086	-2769.19	15575.8
P5	1516	-14089	-2771.68	15585.4
P5	1517	-14091.9	-2774.41	15595.1
P5	1518	-14094.5	-2777.41	15605.1
P5	1519	-14097.1	-2780.17	15613.9
P5	1520	-14099.3	-2783.47	15623.7
P5	1521	-14101.5	-2785.84	15632.6
P5	1522	-14103.4	-2788.75	15642.5
P5	1523	-14105.2	-2791.38	15651.7
P5	1524	-14106.8	-2794.08	15661.1
P5	1525	-14108.2	-2796.57	15670.6
P5	1526	-14109.9	-2798.69	15679.4
P5	1527	-14111.2	-2800.77	15688.8
P5	1528	-14112.4	-2802.94	15698.3
P5	1529	-14113.6	-2804.91	15707.5
P5	1530	-14114.7	-2806.76	15716.8
P5	1531	-14115.7	-2808.91	15726.4
P5	1532	-14116.6	-2810.82	15735.8
P5	1533	-14117.1	-2813.31	15745.7
P5	1534	-14117.8	-2815.43	15754.7
P5	1535	-14118.4	-2817.76	15763.6
P5	1536	-14118.9	-2820.29	15772.8
P5	1537	-14119.1	-2822.82	15781.9
P5	1538	-14119.4	-2825.37	15790.7
P5	1539	-14119.6	-2827.96	15799.2
P5	1540	-14119.7	-2830.31	15808
P5	1541	-14119.7	-2832.65	15816.6
P5	1542	-14119.7	-2834.64	15824.8
P5	1543	-14119.5	-2836.87	15833.6
P5	1544	-14119.4	-2838.7	15841.9
P5	1545	-14119.2	-2840.35	15850.3
P5	1546	-14119	-2841.97	15858.7
P5	1547	-14118.6	-2843.85	15867.8
P5	1548	-14118.3	-2845.12	15875.4
P5	1549	-14117.8	-2846.48	15884
P5	1550	-14117.2	-2847.74	15892.2
P5	1551	-14116.5	-2849.01	15900.6
P5	1552	-14115.7	-2850.17	15908.6
P5	1553	-14114.9	-2851.38	15916.8
P5	1554	-14114.1	-2852.22	15924.3
P5	1555	-14112.9	-2853.59	15932.7
P5	1556	-14112	-2854.65	15940.2
P5	1557	-14111.1	-2855.44	15947.2
P5	1558	-14110	-2856.67	15954.9
P5	1559	-14108.9	-2857.92	15962.3
P5	1560	-14108	-2858.83	15969
P5	1561	-14106.8	-2859.96	15976.3
P5	1562	-14105.7	-2860.89	15982.6
P5	1563	-14104.7	-2861.82	15989.3
P5	1564	-14103.3	-2862.97	15996.6
P5	1565	-14102.3	-2863.67	16002.5
P5	1566	-14100.8	-2864.49	16009.4
P5	1567	-14099.3	-2865.24	16015.9
P5	1568	-14097.8	-2865.87	16022.4
P5	1569	-14096.3	-2866.46	16028.6
P5	1570	-14094.9	-2866.82	16034.5
P5	1571	-14093.2	-2867.11	16040.5
P5	1572	-14091.5	-2867.21	16046.6
P5	1573	-14089.4	-2867.76	16053.7
P5	1574	-14087.5	-2867.98	16059.9
P5	1575	-14085.6	-2868.3	16066
P5	1576	-14083.8	-2868.82	16072.1
P5	1577	-14082	-2869.66	16078.4
P5	1578	-14079.9	-2870.8	16084.2
P5	1579	-14077.8	-2872.37	16090.4
P5	1580	-14075.6	-2874.34	16096.2
P5	1581	-14073.3	-2876.8	16102.5
P5	1582	-14071.1	-2879.62	16108.2
P5	1583	-14069	-2882.48	16113.8
P5	1584	-14066.9	-2885.77	16119.3
P5	1585	-14064.8	-2889.15	16125.2
P5	1586	-14062.5	-2892.53	16131.1
P5	1587	-14060.2	-2896.04	16137.5
P5	1588	-14058.1	-2899.2	16143.7
P5	1589	-14056.3	-2902.19	16149.3
P5	1590	-14054.6	-2904.91	16155.4
P5	1591	-14052.9	-2907.49	16161.7
P5	1592	-14051.3	-2910.02	16168.1
P5	1593	-14049.6	-2912.11	16174.5
P5	1594	-14048	-2914.13	16181.3
P5	1595	-14046.5	-2915.98	16188
P5	1596	-14044.8	-2917.97	16195.3
P5	1597	-14042.8	-2919.69	16202.3
P5	1598	-14041	-2921.58	16209.7
P5	1599	-14039	-2923.32	16216.8
P5	1600	-14036.5	-2925.34	16224.4
P5	1601	-14033.8	-2927.63	16232.4
P5	1602	-14030.8	-2929.9	16240.7
P5	1603	-14027.8	-2932.21	16248.5
P5	1604	-14024.8	-2934.64	16256.2
P5	1605	-14021.5	-2936.99	16263.7
P5	1606	-14018	-2939.39	16272
P5	1607	-14014.6	-2941.83	16279.8
P5	1608	-14010.8	-2944.4	16288.1
P5	1609	-14007	-2946.79	16296
P5	1610	-14003.2	-2949.04	16304.2
P5	1611	-13999.2	-2951.35	16312.2
P5	1612	-13995.4	-2953.35	16319.6
P5	1613	-13991.4	-2955.5	16327.5
P5	1614	-13987.3	-2957.57	16335.4
P5	1615	-13983.3	-2959.55	16343.1
P5	1616	-13979.3	-2961.26	16350.5
P5	1617	-13975.4	-2963.22	16358
P5	1618	-13971.7	-2964.81	16364.7
P5	1619	-13968	-2966.48	16371.7
P5	1620	-13964.1	-2968.21	16379.1
P5	1621	-13960.3	-2969.92	16386.3
P5	1622	-13956.4	-2971.49	16393.4
P5	1623	-13952.9	-2972.83	16399.9
P5	1624	-13949.1	-2974.18	16406.6
P5	1625	-13945.3	-2975.57	16412.9
P5	1626	-13941.7	-2976.89	16419.7
P5	1627	-13938	-2978.1	16426.2
P5	1628	-13934.3	-2979.31	16432.6
P5	1629	-13930.7	-2980.39	16439.2
P5	1630	-13927.3	-2981.32	16445.6
P5	1631	-13924	-2982.28	16452
P5	1632	-13920.9	-2983.22	16458.4
P5	1633	-13917.8	-2984.08	16464.6
P5	1634	-13914.9	-2984.72	16470.6
P5	1635	-13912.2	-2985.53	16476.9
P5	1636	-13909.5	-2986.27	16483.1
P5	1637	-13907.2	-2987.04	16489
P5	1638	-13904.8	-2987.94	16495.7
P5	1639	-13902.6	-2988.76	16501
P5	1640	-13900.4	-2989.81	16506.9
P5	1641	-13898.4	-2990.96	16513.2
P5	1642	-13896.6	-2992.06	16518.7
P5	1643	-13895	-2993.23	16524.1
P5	1644	-13893.3	-2994.6	16529.7
P5	1645	-13891.8	-2995.63	16535
P5	1646	-13890.9	-2996.82	16540
P5	1647	-13890.1	-2997.82	16544.5
P5	1648	-13889.1	-2999.04	16549.7
P5	1649	-13888.3	-3000.21	16554.5
P5	1650	-13887.3	-3001.38	16559.4
P5	1651	-13886.3	-3002.83	16564.1
P5	1652	-13885.1	-3004.28	16568.8
P5	1653	-13884.1	-3005.65	16573.1
P5	1654	-13883.2	-3006.93	16577.3
P5	1655	-13882.1	-3008.31	16581.9
P5	1656	-13881.1	-3009.63	16585.8
P5	1657	-13880.2	-3010.88	16589.3
P5	1658	-13879.1	-3012.37	16593.5
P5	1659	-13878.2	-3013.79	16597.3
P5	1660	-13877.4	-3015.14	16600.9
P5	1661	-13876.4	-3016.47	16604.5
P5	1662	-13875.5	-3017.73	16608
P5	1663	-13874.7	-3018.85	16611.2
P5	1664	-13873.9	-3020.1	16614.6
P5	1665	-13873.1	-3021.16	16617.6
P5	1666	-13872.4	-3022.23	16620.7
P5	1667	-13871.6	-3023.24	16623.6
P5	1668	-13870.8	-3024.28	16626.5
P5	1669	-13869.8	-3024.45	16629.3
P5	1670	-13868.7	-3024.97	16632.5
P5	1671	-13867.8	-3025.17	16635.2
P5	1672	-13866.8	-3025.59	16638.2
P5	1673	-13865.8	-3025.81	16641
P5	1674	-13864.8	-3026.23	16643.5
P5	1675	-13863.8	-3026.44	16645.9
P5	1676	-13862.9	-3026.73	16648.3
P5	1677	-13862.2	-3026.94	16650.5
P5	1678	-13861.2	-3027.29	16653.1
P5	1679	-13860.5	-3027.26	16654.6
P5	1680	-13859.7	-3027.45	16656.6
P5	1681	-13858.9	-3027.55	16658.5
P5	1682	-13858.1	-3027.63	16660.2
P5	1683	-13857.4	-3027.56	16662
P5	1684	-13856.7	-3027.53	16663.2
P5	1685	-13855.9	-3027.57	16664.9
P5	1686	-13855.3	-3027.36	16665.6
P5	1687	-13854.7	-3027.43	16667
P5	1688	-13854.1	-3027.39	16667.9
P5	1689	-13853.5	-3027.44	16668.7
P5	1690	-13853	-3027.24	16669.2
P5	1691	-13852.5	-3027.13	16669.6
P5	1692	-13852.2	-3027.04	16669.9
P5	1693	-13851.8	-3026.92	16670.4
P5	1694	-13851.7	-3026.86	16670.6
P5	1695	-13851.6	-3026.8	16670.8
P5	1696	-13851.8	-3026.72	16670.8
P5	1697	-13852	-3026.89	16671.3
P5	1698	-13852.1	-3027.03	16671.5
P5	1699	-13852.5	-3027.15	16671.7
P5	1700	-13853.2	-3027.17	16671.2
P5	1701	-13853.6	-3027.53	16671.4
P5	1702	-13854.1	-3027.95	16671.7
P5	1703	-13854.8	-3028.22	16671.4
P5	1704	-13855.4	-3028.35	16671.5
P5	1705	-13855.9	-3028.54	16671.6
P5	1706	-13856.5	-3028.48	16671.2
P5	1707	-13856.9	-3028.4	16671.1
P5	1708	-13857.5	-3028.09	16670.8
P5	1709	-13857.7	-3027.76	16671.2
P5	1710	-13858.1	-3027.16	16671
P5	1711	-13858.4	-3026.55	16670.9
P5	1712	-13858.7	-3025.82	16670.8
P5	1713	-13858.9	-3025.07	16670.8
P5	1714	-13859	-3024.19	16670.3
P5	1715	-13858.9	-3023.59	16670.3
P5	1716	-13858.6	-3023.64	16670.1
P5	1717	-13858.3	-3023.73	16669.5
P5	1718	-13857.9	-3023.89	16668.8
P5	1719	-13857.3	-3024.47	16668
P5	1720	-13856.7	-3024.95	16667.2
P5	1721	-13856.2	-3025.32	16666.4
P5	1722	-13855.6	-3025.96	16667.7
P5	1723	-13855.5	-3025.84	16668.4
P5	1724	-13854.7	-3026.53	16664
P5	1725	-13854.1	-3026.92	16663.7
P5	1726	-13853.6	-3027.28	16663.4
P5	1727	-13852.8	-3027.62	16662.7
P5	1728	-13852.2	-3027.88	16661.9
P5	1729	-13851.7	-3028.07	16661.4
P5	1730	-13851.3	-3028.12	16660.8
P5	1731	-13851	-3028.27	16660.3
P5	1732	-13850.8	-3028.25	16659.6
P5	1733	-13850.7	-3028.28	16659.7
P5	1734	-13850.5	-3028.17	16660
P5	1735	-13850.3	-3028.14	16660
P5	1736	-13850.5	-3027.55	16658.9
P5	1737	-13850.1	-3027.51	16658.2
P5	1738	-13849.9	-3027.82	16658.8
P5	1739	-13849.4	-3027.96	16658.4
P5	1740	-13849.3	-3027.8	16657.1
P5	1741	-13848.8	-3028.04	16657.3
P5	1742	-13848.7	-3028.29	16655.7
P5	1743	-13848.6	-3028.36	16654.8
P5	1744	-13848.2	-3028.82	16655.1
P5	1745	-13848.2	-3029.01	16654
P5	1746	-13847.9	-3028.9	16653.7
P5	1747	-13847.7	-3029.27	16654
P5	1748	-13847.7	-3029.15	16652.9
P5	1749	-13847.6	-3029.09	16652.6
P5	1750	-13847.9	-3028.66	16652.1
P5	1751	-13847.9	-3028.5	16652.7
P5	1752	-13847.8	-3028.1	16652.4
P5	1753	-13847.4	-3028.03	16652.9
P5	1754	-13847.9	-3027.36	16651.4
P5	1755	-13847.8	-3027.33	16650.9
P5	1756	-13847.7	-3026.92	16650.3
P5	1757	-13847.7	-3026.96	16649.9
P5	1758	-13848	-3026.58	16648.5
P5	1759	-13847.6	-3026.86	16649.7
P5	1760	-13847.8	-3026.98	16649.1
P5	1761	-13848.1	-3026.91	16648.5
P5	1762	-13848.1	-3026.87	16647.6
P5	1763	-13848.2	-3026.94	16647
P5	1764	-13848.3	-3027.26	16646.9
P5	1765	-13848.2	-3027.15	16646.8
P5	1766	-13848.3	-3027.29	16646.8
P5	1767	-13848.4	-3027.01	16646.6
P5	1768	-13848.2	-3027.06	16647.1
P5	1769	-13847.9	-3026.94	16647.2
P5	1770	-13847.6	-3026.81	16647.6
P5	1771	-13847.4	-3026.75	16647.4
P5	1772	-13847.2	-3026.77	16647.8
P5	1773	-13847.2	-3026.7	16647.7
P5	1774	-13847.2	-3026.56	16647.6
P5	1775	-13847.3	-3026.53	16647.8
P5	1776	-13847.5	-3026.46	16647.6
P5	1777	-13847.6	-3026.32	16647.8
P5	1778	-13847.8	-3026.15	16647.6
P5	1779	-13848.2	-3026.09	16647.5
P5	1780	-13848.6	-3025.93	16647.4
P5	1781	-13848.9	-3025.86	16647.8
P5	1782	-13849.1	-3025.83	16648
P5	1783	-13849.7	-3025.58	16647.8
P5	1784	-13850.1	-3025.48	16647.9
P5	1785	-13850.6	-3025.31	16648.1
P5	1786	-13851.2	-3025.33	16647.9
P5	1787	-13851.8	-3025.21	16648.2
P5	1788	-13852.6	-3025.04	16647.8
P5	1789	-13853.3	-3025.03	16647.9
P5	1790	-13854.1	-3025.05	16648.1
P5	1791	-13847.9	-3030.06	16665
P5	1792	-13842	-3035.11	16681.7
P5	1793	-13835.9	-3039.94	16698.6
P5	1794	-13840.6	-3037.18	16690.4
P5	1795	-13845.4	-3034.22	16681.7
P5	1796	-13850.1	-3031.2	16673.3
P5	1797	-13854.7	-3028.04	16664.8
P5	1798	-13859.2	-3024.97	16656.4
P5	1799	-13863.6	-3021.92	16648.1
P5	1800	-13864.3	-3021.59	16646.1
P5	1801	-13865	-3021.2	16644.2
P5	1802	-13865.6	-3021.05	16644.5
P5	1803	-13866.3	-3020.65	16643.7
P5	1804	-13866.9	-3020.34	16643.5
P5	1805	-13867.5	-3020.12	16643.3
P5	1806	-13867.8	-3019.83	16643
P5	1807	-13868.2	-3019.76	16642.9
P5	1808	-13868.4	-3019.54	16642.8
P5	1809	-13868.5	-3019.63	16643.2
P5	1810	-13868.6	-3019.72	16643.2
P5	1811	-13868.7	-3019.64	16643.1
P5	1812	-13868.8	-3019.56	16642.9
P5	1813	-13868.6	-3019.83	16643.2
P5	1814	-13868.7	-3019.95	16643.1
P5	1815	-13868.6	-3020.12	16643.6
P5	1816	-13868.5	-3020.33	16643.7
P5	1817	-13868.3	-3020.56	16643.9
P5	1818	-13868.2	-3020.67	16643.9
P5	1819	-13868	-3020.73	16643.5
P5	1820	-13868	-3020.84	16642.9
P5	1821	-13867.5	-3021.04	16642.8
P5	1822	-13867.2	-3021.59	16642.7
P5	1823	-13866.7	-3021.95	16642.7
P5	1824	-13866.8	-3022.22	16642.7
P5	1825	-13866.1	-3022.39	16642.8
P5	1826	-13865.8	-3022.68	16642.8
P5	1827	-13865.4	-3022.98	16642.9
P5	1828	-13865.1	-3023.27	16642.9
P5	1829	-13864.9	-3023.3	16642.7
P5	1830	-13864.5	-3023.31	16643.1
P5	1831	-13864.2	-3023.44	16643.6
P5	1832	-13864	-3023.73	16644.2
P5	1833	-13863.9	-3023.97	16644.8
P5	1834	-13863.8	-3024.31	16645.8
P5	1835	-13863.8	-3024.42	16646.1
P5	1836	-13863.7	-3024.71	16645.9
P5	1837	-13863.6	-3024.85	16645.5
P5	1838	-13863.5	-3024.96	16645.1
P5	1839	-13863.1	-3025.18	16645
P5	1840	-13862.6	-3025.11	16644.4
P5	1841	-13862	-3025.16	16644.5
P5	1842	-13861.8	-3025.07	16644.4
P5	1843	-13861.3	-3025.19	16644.8
P5	1844	-13860.8	-3025.22	16644.9
P5	1845	-13860.4	-3025.19	16645.2
P5	1846	-13859.9	-3025.32	16645.9
P5	1847	-13859.6	-3025.35	16646
P5	1848	-13859.5	-3025.42	16646.4
P5	1849	-13859.4	-3025.41	16646.7
P5	1850	-13859.4	-3025.53	16647.3
P5	1851	-13859.6	-3025.5	16647.6
P5	1852	-13859.8	-3025.36	16648
P5	1853	-13860	-3025.33	16648.5
P5	1854	-13860.3	-3025.27	16649.1
P5	1855	-13860.7	-3025.31	16649.5
P5	1856	-13861.1	-3025.22	16649.6
P5	1857	-13861.2	-3025.28	16650.1
P5	1858	-13861.5	-3025.15	16650
P5	1859	-13861.5	-3025.27	16650.5
P5	1860	-13861.3	-3025.3	16650.9
P5	1861	-13861.1	-3025.31	16651.1
P5	1862	-13860.8	-3025.39	16651.2
P5	1863	-13860.4	-3025.42	16651.3
P5	1864	-13860.1	-3025.52	16651.3
P5	1865	-13859.6	-3025.74	16651.7
P5	1866	-13859.1	-3025.79	16651.6
P5	1867	-13858.5	-3025.9	16652
P5	1868	-13858.1	-3025.95	16652.1
P5	1869	-13857.7	-3025.93	16651.9
P5	1870	-13857.4	-3026.04	16651.9
P5	1871	-13856.9	-3026.05	16651.8
P5	1872	-13856.5	-3026.1	16652
P5	1873	-13856.1	-3026.22	16652.1
P5	1874	-13855.7	-3026.34	16652
P5	1875	-13855.2	-3026.51	16652.4
P5	1876	-13855	-3026.68	16653
P5	1877	-13854.8	-3026.86	16653.5
P5	1878	-13854.6	-3027.11	16653.8
P5	1879	-13854.1	-3027.29	16653.7
P5	1880	-13853.7	-3027.37	16653.8
P5	1881	-13853.2	-3027.57	16653.8
P5	1882	-13852.8	-3027.65	16654.1
P5	1883	-13852.3	-3027.66	16654.4
P5	1884	-13851.8	-3027.74	16654.7
P5	1885	-13851.2	-3027.78	16655.1
P5	1886	-13850.7	-3027.73	16655.2
P5	1887	-13850.1	-3027.85	16655.3
P5	1888	-13849.5	-3028.07	16655.5
P5	1889	-13849	-3028.23	16655.7
P5	1890	-13848.6	-3028.59	16655.8
P5	1891	-13848.3	-3028.81	16655.9
P5	1892	-13847.9	-3029.12	16656.1
P5	1893	-13847.7	-3029.46	16656.1
P5	1894	-13847.3	-3029.75	16656.2
P5	1895	-13847.2	-3030.19	16657.7
P5	1896	-13847.3	-3030.4	16658.7
P5	1897	-13847.2	-3030.79	16659
P5	1898	-13847	-3031.04	16659.1
P5	1899	-13846.9	-3031.25	16659.3
P5	1900	-13846.4	-3031.58	16659.8
P5	1901	-13846	-3031.6	16659.8
P5	1902	-13845.3	-3031.75	16660.4
P5	1903	-13845.1	-3031.77	16660.9
P5	1904	-13844.6	-3031.99	16661.9
P5	1905	-13844.1	-3031.68	16660
P5	1906	-13843.8	-3031.7	16659.2
P5	1907	-13843.6	-3031.86	16659.6
P5	1908	-13843.5	-3031.93	16659.8
P5	1909	-13843.3	-3032.02	16661.3
P5	1910	-13843.1	-3032.13	16660.9
P5	1911	-13843.1	-3032.02	16661.2
P5	1912	-13842.9	-3032.12	16661.9
P5	1913	-13842.8	-3032.16	16662.4
P5	1914	-13842.7	-3032.26	16662.8
P5	1915	-13842.6	-3032.31	16663.1
P5	1916	-13842.6	-3032.27	16663.2
P5	1917	-13842.5	-3032.36	16663.6
P5	1918	-13842.5	-3032.36	16664.1
P5	1919	-13842.3	-3032.18	16664.6
P5	1920	-13842.3	-3032.36	16665
P5	1921	-13842.3	-3032.73	16665.2
P5	1922	-13842.3	-3032.74	16665.7
P5	1923	-13842.3	-3032.61	16665.9
P5	1924	-13842.2	-3032.45	16666.1
P5	1925	-13842.2	-3032.44	16666.2
P5	1926	-13842.1	-3032.45	16666.5
P5	1927	-13841.9	-3032.54	16666.7
P5	1928	-13841.6	-3032.5	16667.1
P5	1929	-13841.3	-3032.78	16667.5
P5	1930	-13841.2	-3032.72	16667.7
P5	1931	-13841.1	-3032.68	16667.5
P5	1932	-13840.9	-3032.89	16667.9
P5	1933	-13840.5	-3032.97	16668.4
P5	1934	-13840.1	-3033.1	16668.9
P5	1935	-13839.8	-3033.17	16668.9
P5	1936	-13839.3	-3033.34	16669.4
P5	1937	-13839	-3033.31	16669.3
P5	1938	-13838.6	-3033.4	16669.3
P5	1939	-13838.2	-3033.39	16669.8
P5	1940	-13837.6	-3033.59	16670.4
P5	1941	-13837.1	-3033.83	16671
P5	1942	-13836.6	-3034.01	16671.1
P5	1943	-13836.2	-3034.08	16671.4
P5	1944	-13835.6	-3034.01	16671.6
P5	1945	-13835	-3034.25	16672.3
P5	1946	-13834.4	-3034.44	16672.9
P5	1947	-13833.9	-3034.52	16673.1
P5	1948	-13833.3	-3034.64	16673.7
P5	1949	-13832.7	-3034.8	16674.3
P5	1950	-13832.2	-3034.99	16674.7
P5	1951	-13831.6	-3035.16	16675.3
P5	1952	-13831.1	-3035.33	16675.6
P5	1953	-13830.5	-3035.62	16676.5
P5	1954	-13830	-3035.72	16676.9
P5	1955	-13829.4	-3036.03	16677.6
P5	1956	-13828.7	-3036.17	16678
P5	1957	-13828	-3036.43	16678.8
P5	1958	-13826.7	-3036.72	16681.3
P5	1959	-13827.2	-3036.87	16684
P5	1960	-13826.1	-3037.38	16683.7
P5	1961	-13825.1	-3037.37	16683.5
P5	1962	-13824.2	-3038.17	16684.5
P5	1963	-13823.6	-3038.21	16685
P5	1964	-13822.7	-3038.38	16684.7
P5	1965	-13821.9	-3038.41	16683.8
P5	1966	-13821	-3038.66	16684
P5	1967	-13820.3	-3038.81	16683.2
P5	1968	-13819.4	-3039.07	16683.2
P5	1969	-13818.6	-3039.27	16682.7
P5	1970	-13817.8	-3039.58	16682.6
P5	1971	-13816.9	-3039.87	16682.6
P5	1972	-13815.9	-3040.17	16682.3
P5	1973	-13814.9	-3040.45	16682.2
P5	1974	-13813.8	-3040.66	16682.1
P5	1975	-13812.6	-3040.9	16681.9
P5	1976	-13811.3	-3041.15	16681.8
P5	1977	-13809.8	-3041.27	16681.7
P5	1978	-13808.2	-3041.4	16681.6
P5	1979	-13806.4	-3041.44	16682
P5	1980	-13804.5	-3041.33	16681.7
P5	1981	-13802.3	-3041.15	16681.9
P5	1982	-13800	-3040.81	16681.9
P5	1983	-13797.3	-3040.44	16682.3
P5	1984	-13794.4	-3040.07	16682.5
P5	1985	-13791.3	-3039.55	16682.4
P5	1986	-13787.9	-3039.23	16682.8
P5	1987	-13784.2	-3038.77	16683
P5	1988	-13780.4	-3038.44	16683
P5	1989	-13776.7	-3037.96	16682.6
P5	1990	-13772.6	-3037.8	16682.5
P5	1991	-13768.6	-3037.58	16682.2
P5	1992	-13764.5	-3037.56	16681.8
P5	1993	-13760.3	-3037.68	16681.4
P5	1994	-13756.1	-3037.8	16681
P5	1995	-13751.6	-3038.13	16680.4
P5	1996	-13746.8	-3038.28	16680
P5	1997	-13742.8	-3039.21	16682.5
P5	1998	-13738.1	-3039.52	16682.6
P5	1999	-13733.7	-3040.13	16684.7
P5	2000	-13728.7	-3040.11	16684.5
P5	2001	-13724.2	-3040.96	16686.4
P5	2002	-13719.2	-3041.75	16688.8
P5	2003	-13714.2	-3042.44	16691.4
[truncated: 4,042 more rows]
