# Supplementary material for: Criterion Validity of Catapult ClearSky T6 Local Positioning System for Measuring Inter-Unit Distance
Source: Sensors (Basel). 2020 Jul 1;20(13):3693. doi: 10.3390/s20133693 (PMC7374308; doi:10.3390/s20133693)
Supplement: Supplementary file 1 [file sensors-20-03693-s001.zip › vicon_data/ma_circuit_p6.csv]

Name	Frame	X	Y	Z
P6	5	-13957.8	-1490.01	10141.3
P6	6	-13957.9	-1489.86	10141.3
P6	7	-13957.9	-1489.73	10141.3
P6	8	-13958.1	-1489.55	10141.3
P6	9	-13958.2	-1489.45	10141.4
P6	10	-13958.3	-1489.35	10141.5
P6	11	-13958.4	-1489.29	10141.6
P6	12	-13958.5	-1489.21	10141.7
P6	13	-13958.6	-1489.07	10141.9
P6	14	-13958.8	-1489	10142
P6	15	-13959.1	-1488.94	10142.2
P6	16	-13959.4	-1488.88	10142.4
P6	17	-13959.6	-1488.82	10142.6
P6	18	-13959.9	-1488.76	10142.9
P6	19	-13960.2	-1488.72	10143.2
P6	20	-13960.5	-1488.69	10143.5
P6	21	-13960.9	-1488.72	10143.8
P6	22	-13961.3	-1488.75	10144.1
P6	23	-13961.6	-1488.78	10144.4
P6	24	-13962.1	-1488.85	10144.8
P6	25	-13962.5	-1488.9	10145.2
P6	26	-13962.9	-1488.92	10145.6
P6	27	-13963.4	-1489	10146.1
P6	28	-13964	-1489.11	10146.5
P6	29	-13964.5	-1489.2	10147.1
P6	30	-13965.1	-1489.34	10147.6
P6	31	-13965.7	-1489.52	10148.1
P6	32	-13966.2	-1489.74	10148.7
P6	33	-13966.8	-1489.93	10149.2
P6	34	-13967.5	-1490.21	10149.9
P6	35	-13968.2	-1490.5	10150.5
P6	36	-13968.8	-1490.82	10151.1
P6	37	-13969.5	-1491.21	10151.8
P6	38	-13970.2	-1491.62	10152.4
P6	39	-13970.9	-1492.11	10153.1
P6	40	-13971.7	-1492.62	10153.8
P6	41	-13972.4	-1493.11	10154.5
P6	42	-13973	-1493.64	10155.2
P6	43	-13973.8	-1494.18	10155.9
P6	44	-13974.5	-1494.77	10156.7
P6	45	-13975.1	-1495.33	10157.5
P6	46	-13975.8	-1495.94	10158.2
P6	47	-13976.5	-1496.48	10159
P6	48	-13977.1	-1497.02	10159.8
P6	49	-13977.8	-1497.59	10160.6
P6	50	-13978.4	-1498.1	10161.4
P6	51	-13979	-1498.63	10162.3
P6	52	-13979.5	-1499.19	10163.1
P6	53	-13980.1	-1499.73	10163.9
P6	54	-13980.4	-1500.3	10164.8
P6	55	-13980.8	-1500.91	10165.7
P6	56	-13981.1	-1501.48	10166.5
P6	57	-13981.3	-1502.03	10167.5
P6	58	-13981.6	-1502.57	10168.4
P6	59	-13981.9	-1503.04	10169.3
P6	60	-13981.9	-1503.49	10170.3
P6	61	-13982	-1503.92	10171.3
P6	62	-13982	-1504.36	10172.3
P6	63	-13982	-1504.83	10173.3
P6	64	-13981.9	-1505.36	10174.4
P6	65	-13981.7	-1505.87	10175.5
P6	66	-13981.6	-1506.41	10176.7
P6	67	-13981.4	-1506.92	10177.9
P6	68	-13981.2	-1507.47	10179.2
P6	69	-13981	-1508.01	10180.5
P6	70	-13980.7	-1508.56	10181.9
P6	71	-13980.2	-1509.15	10183.4
P6	72	-13980	-1509.68	10184.9
P6	73	-13979.5	-1510.24	10186.4
P6	74	-13979.2	-1510.8	10188
P6	75	-13978.7	-1511.43	10189.7
P6	76	-13978.2	-1512.03	10191.5
P6	77	-13977.8	-1512.62	10193.3
P6	78	-13977.1	-1513.21	10195.2
P6	79	-13976.7	-1513.79	10197.1
P6	80	-13976.1	-1514.41	10199.1
P6	81	-13975.4	-1514.99	10201.2
P6	82	-13974.8	-1515.55	10203.3
P6	83	-13974	-1516.17	10205.5
P6	84	-13973.2	-1516.73	10207.7
P6	85	-13972.5	-1517.2	10210.1
P6	86	-13971.7	-1517.75	10212.4
P6	87	-13970.7	-1518.25	10214.9
P6	88	-13969.8	-1518.68	10217.4
P6	89	-13968.7	-1519.15	10219.9
P6	90	-13967.7	-1519.62	10222.6
P6	91	-13966.7	-1520.12	10225.4
P6	92	-13965.5	-1520.61	10228.2
P6	93	-13964.5	-1521.09	10231.1
P6	94	-13963.2	-1521.53	10234
P6	95	-13962.1	-1521.95	10237.1
P6	96	-13960.9	-1522.39	10240.2
P6	97	-13959.6	-1522.77	10243.4
P6	98	-13958.3	-1523.21	10246.7
P6	99	-13957.1	-1523.59	10250.1
P6	100	-13955.8	-1523.97	10253.5
P6	101	-13954.5	-1524.25	10257
P6	102	-13953.1	-1524.5	10260.5
P6	103	-13951.7	-1524.71	10264.1
P6	104	-13950.3	-1524.93	10267.7
P6	105	-13948.8	-1525.09	10271.4
P6	106	-13947.2	-1525.24	10275.2
P6	107	-13945.8	-1525.33	10279.1
P6	108	-13944.2	-1525.37	10283
P6	109	-13942.5	-1525.41	10287
P6	110	-13941	-1525.4	10291
P6	111	-13939.2	-1525.56	10295
P6	112	-13937.5	-1525.83	10299.1
P6	113	-13935.7	-1526.21	10303.2
P6	114	-13934	-1526.7	10307.4
P6	115	-13932.2	-1527.35	10311.6
P6	116	-13930.5	-1528.14	10315.8
P6	117	-13928.8	-1529.13	10320.2
P6	118	-13926.9	-1530.25	10324.5
P6	119	-13925.3	-1531.37	10328.8
P6	120	-13923.6	-1532.54	10333.2
P6	121	-13922	-1533.72	10337.6
P6	122	-13920.4	-1534.91	10342.1
P6	123	-13918.8	-1536.17	10346.5
P6	124	-13917.3	-1537.37	10350.9
P6	125	-13915.7	-1538.65	10355.4
P6	126	-13914.2	-1539.86	10359.8
P6	127	-13912.6	-1541.12	10364.2
P6	128	-13911.1	-1542.3	10368.6
P6	129	-13909.4	-1543.56	10373
P6	130	-13907.8	-1544.79	10377.5
P6	131	-13906.2	-1546.01	10381.8
P6	132	-13904.6	-1547.24	10386.2
P6	133	-13902.9	-1548.59	10390.6
P6	134	-13901.3	-1549.92	10395
P6	135	-13899.7	-1551.21	10399.4
P6	136	-13898	-1552.45	10403.8
P6	137	-13896.4	-1553.64	10408.1
P6	138	-13894.8	-1554.84	10412.5
P6	139	-13893	-1556.01	10416.8
P6	140	-13891.2	-1557.14	10421
P6	141	-13889.6	-1558.24	10425.2
P6	142	-13887.9	-1559.35	10429.5
P6	143	-13886.2	-1560.46	10433.6
P6	144	-13884.6	-1561.62	10437.8
P6	145	-13883.1	-1562.76	10441.9
P6	146	-13881.5	-1563.98	10446
P6	147	-13880.1	-1565.19	10450
P6	148	-13878.6	-1566.4	10454.1
P6	149	-13877.2	-1567.7	10458.2
P6	150	-13876.1	-1568.95	10462.1
P6	151	-13874.9	-1570.25	10466.1
P6	152	-13873.7	-1571.64	10470
P6	153	-13872.7	-1572.98	10473.9
P6	154	-13871.8	-1574.38	10477.8
P6	155	-13871.1	-1575.95	10481.6
P6	156	-13870.3	-1577.59	10485.4
P6	157	-13869.5	-1579.23	10489.2
P6	158	-13868.8	-1580.81	10493
P6	159	-13868.2	-1582.32	10496.9
P6	160	-13867.7	-1583.89	10500.7
P6	161	-13867	-1585.47	10504.6
P6	162	-13866.5	-1587	10508.5
P6	163	-13866.2	-1588.46	10512.4
P6	164	-13866	-1589.96	10516.3
P6	165	-13865.9	-1591.39	10520.2
P6	166	-13865.6	-1592.85	10524.2
P6	167	-13865.5	-1594.31	10528.2
P6	168	-13865.3	-1595.75	10532.3
P6	169	-13865.4	-1597.12	10536.4
P6	170	-13865.4	-1598.43	10540.6
P6	171	-13865.5	-1599.78	10544.8
P6	172	-13865.6	-1601.15	10549
P6	173	-13865.8	-1602.51	10553.2
P6	174	-13865.9	-1603.8	10557.5
P6	175	-13866.2	-1605.11	10561.9
P6	176	-13866.3	-1606.36	10566.2
P6	177	-13866.7	-1607.59	10570.7
P6	178	-13867.3	-1608.78	10575.1
P6	179	-13867.8	-1609.94	10579.6
P6	180	-13868.2	-1611.06	10584.1
P6	181	-13868.8	-1612.17	10588.7
P6	182	-13869.5	-1613.25	10593.4
P6	183	-13870.2	-1614.29	10598.1
P6	184	-13870.9	-1615.31	10602.9
P6	185	-13871.8	-1616.2	10607.7
P6	186	-13872.7	-1617.12	10612.5
P6	187	-13873.7	-1617.96	10617.5
P6	188	-13874.6	-1618.82	10622.5
P6	189	-13875.6	-1619.62	10627.5
P6	190	-13876.8	-1620.36	10632.7
P6	191	-13877.8	-1621.11	10637.8
P6	192	-13878.9	-1621.85	10643.1
P6	193	-13880	-1622.62	10648.4
P6	194	-13881.2	-1623.34	10653.8
P6	195	-13882.6	-1624.17	10659.1
P6	196	-13883.8	-1624.97	10664.6
P6	197	-13884.9	-1625.8	10670.2
P6	198	-13886.3	-1626.61	10675.7
P6	199	-13887.6	-1627.42	10681.4
P6	200	-13889.1	-1628.19	10687
P6	201	-13890.4	-1628.99	10692.7
P6	202	-13892	-1629.88	10698.4
P6	203	-13893.3	-1630.99	10704.2
P6	204	-13894.9	-1632.1	10709.9
P6	205	-13896.3	-1633.26	10715.9
P6	206	-13897.7	-1634.42	10721.7
P6	207	-13899	-1635.52	10727.5
P6	208	-13900.5	-1636.76	10733.4
P6	209	-13901.8	-1638.07	10739.3
P6	210	-13903.3	-1639.45	10745.2
P6	211	-13904.7	-1640.88	10751.1
P6	212	-13906.3	-1642.32	10757
P6	213	-13907.6	-1643.84	10763
P6	214	-13909.2	-1645.46	10768.8
P6	215	-13910.5	-1647.25	10774.7
P6	216	-13912.1	-1649.19	10780.5
P6	217	-13913.6	-1651.13	10786.4
P6	218	-13915	-1653.11	10792.2
P6	219	-13916.2	-1655.11	10798
P6	220	-13917.6	-1657.06	10803.7
P6	221	-13918.9	-1659.05	10809.5
P6	222	-13920.2	-1660.96	10815.2
P6	223	-13921.3	-1662.82	10820.9
P6	224	-13922.7	-1664.58	10826.6
P6	225	-13924	-1666.29	10832.4
P6	226	-13925.4	-1667.9	10838
P6	227	-13926.7	-1669.48	10843.7
P6	228	-13927.9	-1671.02	10849.3
P6	229	-13929.4	-1672.48	10854.8
P6	230	-13930.6	-1673.93	10860.4
P6	231	-13931.9	-1675.4	10866
P6	232	-13933.1	-1676.91	10871.5
P6	233	-13934.3	-1678.43	10877
P6	234	-13935.9	-1679.94	10882.4
P6	235	-13937.2	-1681.47	10887.8
P6	236	-13938.4	-1683.05	10893.3
P6	237	-13940.1	-1684.64	10898.6
P6	238	-13941.6	-1686.24	10903.9
P6	239	-13942.8	-1687.93	10909.2
P6	240	-13944.3	-1689.56	10914.4
P6	241	-13945.5	-1691.23	10919.6
P6	242	-13946.9	-1692.88	10924.7
P6	243	-13948.1	-1694.44	10929.8
P6	244	-13949.3	-1695.96	10934.7
P6	245	-13950.4	-1697.45	10939.6
P6	246	-13951.5	-1698.93	10944.4
P6	247	-13952.4	-1700.53	10949.1
P6	248	-13953.4	-1702.18	10953.7
P6	249	-13954.3	-1703.78	10958.3
P6	250	-13955	-1705.4	10962.9
P6	251	-13955.8	-1706.81	10967.4
P6	252	-13956.6	-1708.14	10972
P6	253	-13957.4	-1709.52	10976.5
P6	254	-13958	-1710.85	10981
P6	255	-13958.4	-1712.24	10985.5
P6	256	-13958.9	-1713.58	10990
P6	257	-13959.2	-1714.95	10994.5
P6	258	-13959.6	-1716.28	10999
P6	259	-13959.9	-1717.56	11003.6
P6	260	-13960.1	-1718.82	11008.1
P6	261	-13960.3	-1720.03	11012.6
P6	262	-13960.4	-1721.26	11017.1
P6	263	-13960.5	-1722.44	11021.7
P6	264	-13960.4	-1723.61	11026.3
P6	265	-13960.4	-1724.76	11030.8
P6	266	-13960.3	-1725.85	11035.4
P6	267	-13960.2	-1726.94	11040
P6	268	-13960	-1727.96	11044.6
P6	269	-13959.7	-1728.97	11049.2
P6	270	-13959.2	-1729.96	11053.9
P6	271	-13958.8	-1730.9	11058.6
P6	272	-13958.6	-1731.71	11063.2
P6	273	-13957.9	-1732.69	11067.9
P6	274	-13957.2	-1733.59	11072.6
P6	275	-13956.6	-1734.48	11077.4
P6	276	-13956	-1735.25	11082.1
P6	277	-13955	-1736.06	11087
P6	278	-13954.2	-1736.86	11091.9
P6	279	-13953.2	-1737.56	11096.8
P6	280	-13952.2	-1738.21	11101.7
P6	281	-13951.2	-1738.77	11106.7
P6	282	-13950	-1739.34	11111.7
P6	283	-13948.6	-1739.88	11116.9
P6	284	-13947.5	-1740.3	11122
P6	285	-13946.1	-1740.71	11127.2
P6	286	-13944.8	-1741.08	11132.5
P6	287	-13943.3	-1741.44	11137.8
P6	288	-13942.2	-1741.73	11143.2
P6	289	-13940.4	-1742.15	11148.7
P6	290	-13939	-1742.5	11154.2
P6	291	-13937.6	-1742.82	11159.8
P6	292	-13936	-1743.15	11165.5
P6	293	-13934.3	-1743.49	11171.2
P6	294	-13932.7	-1743.81	11176.9
P6	295	-13931.1	-1744.14	11182.8
P6	296	-13929.3	-1744.53	11188.8
P6	297	-13927.6	-1744.8	11194.7
P6	298	-13925.8	-1745.07	11200.8
P6	299	-13924.2	-1745.49	11206.7
P6	300	-13922.2	-1746.11	11212.8
P6	301	-13920.4	-1746.83	11218.9
P6	302	-13918.8	-1747.65	11225.1
P6	303	-13917	-1748.61	11231.4
P6	304	-13915.3	-1749.61	11237.8
P6	305	-13913.7	-1750.81	11244.1
P6	306	-13912.2	-1752.1	11250.6
P6	307	-13910.7	-1753.41	11256.9
P6	308	-13909.2	-1754.8	11263.4
P6	309	-13907.8	-1756.13	11269.8
P6	310	-13906.2	-1757.6	11276.2
P6	311	-13904.8	-1759.11	11282.6
P6	312	-13903.6	-1760.71	11288.8
P6	313	-13902.3	-1762.4	11295.1
P6	314	-13901	-1764.07	11301.3
P6	315	-13900	-1765.56	11307.4
P6	316	-13898.9	-1767.09	11313.5
P6	317	-13897.4	-1768.71	11319.6
P6	318	-13896.2	-1770.26	11325.6
P6	319	-13895.1	-1771.77	11331.4
P6	320	-13894	-1773.36	11337.2
P6	321	-13893.2	-1774.83	11342.9
P6	322	-13891.9	-1776.49	11348.6
P6	323	-13891	-1778.07	11354.2
P6	324	-13890.1	-1779.6	11359.7
P6	325	-13889.3	-1781.13	11365.2
P6	326	-13888.6	-1782.67	11370.5
P6	327	-13887.9	-1784.19	11375.9
P6	328	-13887.3	-1785.7	11381.3
P6	329	-13887	-1787.05	11386.4
P6	330	-13886.4	-1788.56	11391.7
P6	331	-13886.1	-1790.01	11396.9
P6	332	-13885.4	-1791.62	11402.1
P6	333	-13885.6	-1793.17	11406.9
P6	334	-13885.5	-1794.85	11411.9
P6	335	-13885.4	-1796.57	11416.8
P6	336	-13885.5	-1798.26	11421.7
P6	337	-13885.4	-1799.88	11426.7
P6	338	-13885.7	-1801.47	11431.5
P6	339	-13885.9	-1803	11436.3
P6	340	-13886.4	-1804.53	11441.2
P6	341	-13886.8	-1806.11	11446
P6	342	-13887.1	-1807.64	11450.8
P6	343	-13887.8	-1809.13	11455.5
P6	344	-13888.8	-1810.6	11460.1
P6	345	-13889.6	-1812.07	11464.9
P6	346	-13890.5	-1813.51	11469.6
P6	347	-13891.4	-1814.93	11474.4
P6	348	-13892.5	-1816.34	11479.2
P6	349	-13893.7	-1817.75	11483.9
P6	350	-13894.9	-1819.09	11488.7
P6	351	-13896.2	-1820.46	11493.5
P6	352	-13897.5	-1821.69	11498.4
P6	353	-13899.1	-1823.24	11503.1
P6	354	-13900.5	-1824.57	11508.1
P6	355	-13902.3	-1825.84	11513.1
P6	356	-13903.9	-1827.16	11518.1
P6	357	-13905.7	-1828.56	11523.2
P6	358	-13907.5	-1829.96	11528.3
P6	359	-13909.5	-1831.37	11533.4
P6	360	-13911.5	-1832.74	11538.7
P6	361	-13913.4	-1834.2	11544
P6	362	-13916	-1835.57	11549.4
P6	363	-13917.9	-1836.99	11555
P6	364	-13920.3	-1838.39	11560.5
P6	365	-13922.5	-1839.71	11566.2
P6	366	-13924.7	-1841.1	11571.9
P6	367	-13927.3	-1842.36	11577.8
P6	368	-13929.7	-1843.72	11583.8
P6	369	-13932	-1845.13	11589.9
P6	370	-13934.8	-1846.53	11595.8
P6	371	-13937.5	-1847.92	11602
P6	372	-13940.1	-1849.3	11608.3
P6	373	-13942.8	-1850.72	11614.6
P6	374	-13945.9	-1852.15	11620.7
P6	375	-13948.5	-1853.62	11627.1
P6	376	-13951.3	-1855.08	11633.4
P6	377	-13953.2	-1860.21	11649.5
P6	378	-13956.3	-1861.67	11656
P6	379	-13959.3	-1863.19	11663.5
P6	380	-13962.1	-1864.5	11669.6
P6	381	-13965.4	-1865.73	11674.6
P6	382	-13968.2	-1867.61	11681
P6	383	-13971.1	-1869.76	11687.3
P6	384	-13974.5	-1872.05	11693.6
P6	385	-13976.4	-1873.22	11696.4
P6	386	-13979.3	-1874.49	11699.1
P6	387	-13981.7	-1875.92	11702
P6	388	-13984	-1877.38	11705
P6	389	-13998	-1878.21	11703.5
P6	390	-14000.1	-1879.61	11706.4
P6	391	-14001.5	-1882.32	11715.2
P6	392	-13992	-1885.99	11725.2
P6	393	-13998.3	-1893.24	11751.3
P6	394	-14000.4	-1894.3	11754.5
P6	395	-14002.1	-1895.06	11756.3
P6	396	-14003.4	-1897.74	11763.4
P6	397	-14005.8	-1899.66	11768.5
P6	398	-14008.6	-1900.68	11769.9
P6	399	-14010.3	-1902.43	11774.7
P6	400	-14012.6	-1904.37	11780.9
P6	401	-14014.4	-1906.02	11785.8
P6	402	-14016.2	-1907.04	11789.6
P6	403	-14017.9	-1908.72	11793.9
P6	404	-14019.3	-1909.67	11797.9
P6	405	-14020.9	-1910.7	11801.3
P6	406	-14022.5	-1912.1	11805.4
P6	407	-14024.2	-1913.62	11809.9
P6	408	-14025.7	-1914.6	11813.5
P6	409	-14027.3	-1916.2	11818.5
P6	410	-14028.8	-1917.41	11823
P6	411	-14030.4	-1918.8	11827
P6	412	-14031.6	-1920.12	11830.3
P6	413	-14032.9	-1921.19	11832.5
P6	414	-14034	-1922.29	11836.2
P6	415	-14035.3	-1922.98	11839
P6	416	-14036.4	-1923.92	11842.3
P6	417	-14037.2	-1924.7	11845.3
P6	418	-14038.1	-1924.93	11846.6
P6	419	-14039.2	-1925.87	11849.8
P6	420	-14039.9	-1926.71	11851.3
P6	421	-14040.7	-1926.54	11854.4
P6	422	-14041.4	-1926.53	11855.7
P6	423	-14042.1	-1926.84	11857.7
P6	424	-14042.7	-1927.43	11861.3
P6	425	-14043.4	-1927.32	11862
P6	426	-14043.8	-1927.35	11864.2
P6	427	-14044.1	-1927.5	11865.8
P6	428	-14044.6	-1927.67	11867.4
P6	429	-14044.9	-1927.7	11868.5
P6	430	-14045.3	-1928.03	11871.1
P6	431	-14045.4	-1928.21	11872.7
P6	432	-14045.8	-1928.4	11874.4
P6	433	-14046	-1928.66	11874.9
P6	434	-14046.1	-1928.99	11876.9
P6	435	-14046.4	-1929.01	11877.6
P6	436	-14046.4	-1928.99	11878.7
P6	437	-14046.6	-1929.85	11881.1
P6	438	-14047	-1930.95	11884.3
P6	439	-14046.9	-1931.42	11887.1
P6	440	-14047.1	-1931.83	11888.5
P6	441	-14047.1	-1932.51	11891.6
P6	442	-14047.1	-1932.92	11894.5
P6	443	-14047.1	-1933.14	11895.8
P6	444	-14047.2	-1933.61	11898.6
P6	445	-14045.5	-1933.01	11895.2
P6	446	-14042.8	-1930.52	11882.9
P6	447	-14042.5	-1926.85	11868.5
P6	448	-14046.4	-1923.55	11860.6
P6	449	-14050	-1922.36	11861.6
P6	450	-14046.3	-1924.07	11865.6
P6	451	-14038.2	-1927.45	11868
P6	452	-14038.4	-1929.73	11872.4
P6	453	-14038.9	-1930.36	11879.3
P6	454	-14038.7	-1930.27	11881.8
P6	455	-14038.2	-1931.33	11883.9
P6	456	-14044.8	-1926.91	11879.3
P6	457	-14037.7	-1931.93	11889
P6	458	-14040	-1932.25	11894.8
P6	459	-14040.9	-1936.02	11915.7
P6	460	-14036.6	-1933.82	11894.4
P6	461	-14042.8	-1931.35	11896.2
P6	462	-14042.6	-1931.75	11898.6
P6	463	-14042.6	-1931.98	11899.4
P6	464	-14042.7	-1932.06	11900.1
P6	465	-14042	-1932.3	11900.6
P6	466	-14041.9	-1932.1	11900.1
P6	467	-14041.8	-1932.52	11901.1
P6	468	-14042	-1932.06	11900
P6	469	-14041.9	-1931.69	11898.9
P6	470	-14042.1	-1931.11	11897.8
P6	471	-14042.1	-1930.61	11896.7
P6	472	-14042.1	-1930.26	11895.6
P6	473	-14042.2	-1929.81	11894.5
P6	474	-14042.3	-1929.68	11893.5
P6	475	-14042.2	-1929.28	11892.3
P6	476	-14039.8	-1935.84	11915.8
P6	477	-14040.5	-1933.72	11908.5
P6	478	-14041	-1931.56	11901.3
P6	479	-14041.6	-1929.43	11894.1
P6	480	-14042.3	-1927.31	11886.9
P6	481	-14042.5	-1927.02	11886
P6	482	-14040.1	-1932.91	11908.4
P6	483	-14040	-1933.03	11908.4
P6	484	-14039.9	-1933.61	11907.8
P6	485	-14039.9	-1933.51	11907.8
P6	486	-14039.9	-1933.5	11908.3
P6	487	-14039.9	-1933.58	11908.5
P6	488	-14039.6	-1933.54	11908.6
P6	489	-14039.8	-1933.58	11908.8
P6	490	-14039.7	-1933.51	11908.9
P6	491	-14039.4	-1933.45	11908.8
P6	492	-14039.5	-1933.34	11909
P6	493	-14039.7	-1933.36	11909.1
P6	494	-14039.3	-1933.15	11909
P6	495	-14039.4	-1933.18	11909.1
P6	496	-14039.4	-1933.21	11909.2
P6	497	-14039.3	-1933.23	11909.2
P6	498	-14039.2	-1933.19	11909.3
P6	499	-14039.2	-1933.28	11909.4
P6	500	-14039.2	-1933.27	11909.5
P6	501	-14039.1	-1933.28	11909.6
P6	502	-14039.2	-1933.3	11909.7
P6	503	-14039.1	-1933.31	11909.8
P6	504	-14039.3	-1933.29	11909.9
P6	505	-14039	-1933.15	11909.8
P6	506	-14039	-1933.13	11909.8
P6	507	-14038.9	-1933.06	11909.8
P6	508	-14038.9	-1933.01	11909.8
P6	509	-14039	-1933	11909.9
P6	510	-14038.8	-1932.88	11909.9
P6	511	-14038.7	-1932.87	11909.9
P6	512	-14038.7	-1932.82	11910
P6	513	-14038.7	-1932.86	11910
P6	514	-14038.7	-1932.86	11910.2
P6	515	-14038.8	-1932.87	11910.3
P6	516	-14039	-1932.91	11910.4
P6	517	-14038.8	-1932.87	11910.5
P6	518	-14038.7	-1932.92	11910.5
P6	519	-14038.8	-1932.87	11910.6
P6	520	-14038.8	-1932.8	11910.6
P6	521	-14038.7	-1932.75	11910.5
P6	522	-14038.6	-1932.71	11910.5
P6	523	-14038.5	-1932.6	11910.3
P6	524	-14038.6	-1932.56	11910.4
P6	525	-14038.6	-1932.47	11910.3
P6	526	-14038.5	-1932.46	11910.3
P6	527	-14038.3	-1932.4	11910.3
P6	528	-14038.3	-1932.39	11910.3
P6	529	-14038.4	-1932.4	11910.3
P6	530	-14038.2	-1932.36	11910.3
P6	531	-14038.4	-1932.42	11910.4
P6	532	-14038.2	-1932.31	11910.3
P6	533	-14038.4	-1932.38	11910.4
P6	534	-14038.2	-1932.3	11910.4
P6	535	-14038.4	-1932.25	11910.5
P6	536	-14038.3	-1932.24	11910.5
P6	537	-14038.3	-1932.15	11910.6
P6	538	-14038.4	-1932.13	11910.7
P6	539	-14038.4	-1932.03	11910.7
P6	540	-14038.1	-1932.02	11910.6
P6	541	-14038.5	-1932.05	11910.8
P6	542	-14038.5	-1932.01	11910.8
P6	543	-14038.6	-1931.98	11910.9
P6	544	-14038.7	-1931.76	11909.9
P6	545	-14038.8	-1931.82	11911
P6	546	-14038.7	-1931.37	11910
P6	547	-14038.8	-1931.22	11910.6
P6	548	-14038.8	-1931.94	11910.5
P6	549	-14039	-1931.83	11910.6
P6	550	-14039	-1931.79	11911.1
P6	551	-14039.1	-1931.45	11910.7
P6	552	-14039.2	-1931.51	11911.3
P6	553	-14039.3	-1931.44	11910.7
P6	554	-14039.2	-1931.35	11910.7
P6	555	-14039.4	-1931.1	11910.1
P6	556	-14039.4	-1931.3	11910.7
P6	557	-14039.5	-1930.9	11909.7
P6	558	-14039.5	-1931.13	11910.7
P6	559	-14039.5	-1931.31	11911.3
P6	560	-14039.6	-1930.88	11910.3
P6	561	-14039.7	-1931.4	11910.2
P6	562	-14039.6	-1931.49	11911.2
P6	563	-14039.7	-1931.32	11910.7
P6	564	-14039.8	-1931.37	11911.3
P6	565	-14039.9	-1931.02	11910.2
P6	566	-14039.7	-1930.93	11910.3
P6	567	-14039.9	-1930.99	11910.4
P6	568	-14039.9	-1930.95	11910.5
P6	569	-14039.9	-1930.91	11910.6
P6	570	-14039.8	-1930.93	11910.7
P6	571	-14040	-1930.99	11910.8
P6	572	-14040	-1930.96	11910.9
P6	573	-14039.9	-1931.22	11911.4
P6	574	-14040	-1931.08	11910.8
P6	575	-14040.1	-1931.15	11910.9
P6	576	-14040	-1931.08	11910.9
P6	577	-14040.2	-1931.1	11911
P6	578	-14040.3	-1931.14	11911.1
P6	579	-14040.3	-1931.21	11911.2
P6	580	-14040.2	-1931.12	11911.2
P6	581	-14040.2	-1931.11	11911.2
P6	582	-14040.3	-1931.2	11911.3
P6	583	-14040.4	-1931.23	11911.3
P6	584	-14040.5	-1931.34	11911.5
P6	585	-14040.4	-1931.3	11911.4
P6	586	-14040.2	-1931.31	11911.4
P6	587	-14040.2	-1930.67	11911.9
P6	588	-14040.2	-1930.71	11911.9
P6	589	-14040.2	-1930.55	11911.5
P6	590	-14040.1	-1930.54	11911.4
P6	591	-14040.1	-1930.53	11911.4
P6	592	-14039.9	-1930.57	11911.5
P6	593	-14039.9	-1930.72	11911.6
P6	594	-14039.9	-1930.78	11911.7
P6	595	-14039.7	-1930.85	11911.8
P6	596	-14039.8	-1930.94	11912
P6	597	-14039.7	-1931.02	11912.1
P6	598	-14039.8	-1931.06	11912.2
P6	599	-14039.4	-1930.99	11912.2
P6	600	-14039.4	-1931.04	11912.2
P6	601	-14039.3	-1931.03	11912.2
P6	602	-14039.2	-1931.05	11912.3
P6	603	-14039.1	-1931.15	11912.3
P6	604	-14039.2	-1930.94	11911.8
P6	605	-14039.1	-1931.3	11912.9
P6	606	-14039	-1931.23	11912.3
P6	607	-14038.8	-1931.14	11912.3
P6	608	-14038.7	-1931.37	11913.3
P6	609	-14038.7	-1931.39	11913.3
P6	610	-14038.7	-1931.18	11912.4
P6	611	-14038.6	-1931.13	11912.9
P6	612	-14038.7	-1931.14	11912.4
P6	613	-14038.7	-1931.08	11912.9
P6	614	-14046.3	-1912.29	11827.9
P6	615	-14038.7	-1931.08	11912.9
P6	616	-14038.6	-1930.7	11913
P6	617	-14031.8	-1944.1	11979.1
P6	618	-14037.6	-1931.07	11914.3
P6	619	-14037.1	-1931.75	11914.5
P6	620	-14036.7	-1931.36	11915.2
P6	621	-14040.7	-1937.03	11941.6
P6	622	-14039	-1935.88	11936.6
P6	623	-14037.4	-1934.49	11930
P6	624	-14039.9	-1938.71	11949.1
P6	625	-14034	-1932.13	11918.5
P6	626	-14027.3	-1945.18	11983
P6	627	-14033	-1932.29	11919.4
P6	628	-14036.9	-1937.59	11945.4
P6	629	-14031.8	-1932.53	11920.6
P6	630	-14045.9	-1926.08	11903.1
P6	631	-14045.1	-1926.08	11903.6
P6	632	-14044.8	-1926.26	11904.4
P6	633	-14044.4	-1926.54	11905.1
P6	634	-14043.7	-1926.61	11905.8
P6	635	-14042.9	-1926.9	11906.3
P6	636	-14042.6	-1926.98	11907.1
P6	637	-14042.4	-1927.19	11908
P6	638	-14041.4	-1927.36	11908.5
P6	639	-14041.1	-1927.53	11909.2
P6	640	-14040.6	-1927.73	11910
P6	641	-14039.6	-1927.84	11910.5
P6	642	-14039.5	-1928.08	11911.3
P6	643	-14038.5	-1928.15	11911.8
P6	644	-14037.9	-1928.36	11912.5
P6	645	-14037.4	-1928.54	11913.2
P6	646	-14037.4	-1927.77	11913.9
P6	647	-14037.4	-1928.53	11913.8
P6	648	-14037.4	-1928.6	11914.3
P6	649	-14037.3	-1928.27	11913.3
P6	650	-14037.3	-1928.25	11913.3
P6	651	-14037.3	-1928.28	11913.8
P6	652	-14037.3	-1928.17	11913.3
P6	653	-14037.3	-1927.94	11913.4
P6	654	-14037.3	-1927.99	11913.4
P6	655	-14037.3	-1927.95	11913.4
P6	656	-14037.3	-1927.78	11912.9
P6	657	-14037.8	-1927.96	11913.1
P6	658	-14037.3	-1927.79	11912.9
P6	659	-14038.2	-1927.57	11911.5
P6	660	-14038.8	-1927.15	11910
P6	661	-14041.2	-1926.22	11907
P6	662	-14040.6	-1926.5	11907.3
P6	663	-14041.5	-1926.05	11906
P6	664	-14027.2	-1931.93	11922.1
P6	665	-14028	-1931.66	11920.1
P6	666	-14028.8	-1931.43	11919.8
P6	667	-14029.8	-1930.95	11917.8
P6	668	-14034.8	-1936.09	11941.4
P6	669	-14031.4	-1930.42	11915.5
P6	670	-14036.3	-1935.09	11938.1
P6	671	-14033	-1930.19	11913.1
P6	672	-14048.4	-1923.31	11893.3
P6	673	-14049.1	-1922.87	11891.7
P6	674	-14050.4	-1922.74	11890.5
P6	675	-14036.3	-1928.78	11908.5
P6	676	-14037.9	-1927.15	11914.7
P6	677	-14038.1	-1927.54	11915.3
P6	678	-14038.1	-1927.35	11915.7
P6	679	-14038.1	-1927.24	11915.8
P6	680	-14038.1	-1927.3	11915.8
P6	681	-14038.1	-1927.29	11915.8
P6	682	-14038.1	-1927.24	11915.8
P6	683	-14038.1	-1927.78	11915.7
P6	684	-14038.2	-1927.56	11915.2
P6	685	-14038.3	-1927.66	11915.8
P6	686	-14038.4	-1927.42	11914.8
P6	687	-14038.4	-1927.44	11914.7
P6	688	-14038.4	-1927.47	11915.4
P6	689	-14038.4	-1927.35	11915.9
P6	690	-14038.4	-1927.38	11915.8
P6	691	-14038.5	-1927.18	11915.3
P6	692	-14038.7	-1927.14	11914.9
P6	693	-14038.6	-1927.12	11915.4
P6	694	-14038.6	-1927.27	11915.9
P6	695	-14038.6	-1927.32	11916.1
P6	696	-14038.7	-1927.29	11916.4
P6	697	-14038.7	-1926.92	11916.4
P6	698	-14038.6	-1927.06	11917
P6	699	-14038.7	-1927.11	11917
P6	700	-14038.7	-1927.14	11917
P6	701	-14038.5	-1927.15	11916.9
P6	702	-14038.7	-1927.22	11917
P6	703	-14038.8	-1927.08	11916.9
P6	704	-14038.8	-1927.21	11916.8
P6	705	-14038.7	-1927.35	11917.4
P6	706	-14038.8	-1927.24	11916.8
P6	707	-14038.7	-1927.46	11917.4
P6	708	-14038.7	-1927.56	11917.9
P6	709	-14038.6	-1927.52	11917.4
P6	710	-14038.7	-1927.77	11917.8
P6	711	-14038.6	-1927.71	11917.4
P6	712	-14038.7	-1927.7	11917.4
P6	713	-14038.7	-1927.95	11918.4
P6	714	-14038.7	-1927.95	11918.4
P6	715	-14038.6	-1928.1	11918.8
P6	716	-14038.6	-1928.06	11918.9
P6	717	-14038.7	-1927.92	11917.8
P6	718	-14038.6	-1927.82	11917.3
P6	719	-14038.7	-1928.08	11918.4
P6	720	-14038.6	-1928.03	11917.9
P6	721	-14038.6	-1927.83	11917.3
P6	722	-14038.5	-1928.12	11919
P6	723	-14038.6	-1927.99	11917.9
P6	724	-14038.6	-1927.92	11917.9
P6	725	-14038.5	-1928.01	11918.4
P6	726	-14038.5	-1927.79	11917.4
P6	727	-14038.6	-1927.98	11917.9
P6	728	-14038.4	-1928.12	11918.4
P6	729	-14038.4	-1928.08	11917.8
P6	730	-14038.4	-1928.01	11917.8
P6	731	-14038.4	-1928.01	11917.8
P6	732	-14038.5	-1928.03	11918.4
P6	733	-14038.5	-1928.19	11918.3
P6	734	-14038.5	-1928.36	11918.9
P6	735	-14038.4	-1927.89	11917.9
P6	736	-14038.5	-1927.93	11918.4
P6	737	-14038.5	-1928.19	11918.9
P6	738	-14038.5	-1928.05	11918.4
P6	739	-14038.4	-1928.93	11918.4
P6	740	-14038.3	-1928.16	11918.9
P6	741	-14038.4	-1928.09	11917.8
P6	742	-14038.3	-1927.89	11917.2
P6	743	-14038.3	-1928.01	11917.2
P6	744	-14038.3	-1927.99	11917.8
P6	745	-14038.3	-1927.87	11916.3
P6	746	-14038.1	-1928.15	11916.7
P6	747	-14038	-1927.95	11915.6
P6	748	-14037.9	-1927.79	11914.6
P6	749	-14037.7	-1927.91	11914.6
P6	750	-14037.5	-1927.93	11913.9
P6	751	-14037.3	-1927.75	11912.9
P6	752	-14037.2	-1928.14	11913.3
P6	753	-14036.9	-1928.15	11912.1
P6	754	-14036.7	-1928.15	11911.6
P6	755	-14036.4	-1928.02	11911
P6	756	-14036.1	-1928.12	11910
P6	757	-14035.8	-1928.27	11909.8
P6	758	-14035.5	-1928.49	11909.2
P6	759	-14035.2	-1928.61	11908.2
P6	760	-14034.9	-1928.78	11908
P6	761	-14034.7	-1928.45	11907.5
P6	762	-14034.5	-1928.71	11907.4
P6	763	-14034.3	-1928.67	11906.3
P6	764	-14034.1	-1928.95	11906.8
P6	765	-14034	-1929.21	11906.6
P6	766	-14033.9	-1929.41	11907.2
P6	767	-14034	-1929	11905.1
P6	768	-14034	-1929.2	11906.6
P6	769	-14034	-1929.06	11906.2
P6	770	-14034.2	-1929.18	11907.3
P6	771	-14034.5	-1929.12	11907.9
P6	772	-14034.4	-1929.06	11908.5
P6	773	-14034.7	-1929	11908.6
P6	774	-14034.7	-1928.86	11909.1
P6	775	-14034.8	-1928.86	11909.6
P6	776	-14035	-1929.07	11910.7
P6	777	-14035.1	-1928.95	11911.3
P6	778	-14035.3	-1929.14	11912.3
P6	779	-14035.4	-1929.22	11912.9
P6	780	-14035.7	-1929.49	11914.4
P6	781	-14036	-1929.57	11915.1
P6	782	-14036.4	-1929.92	11917.2
P6	783	-14036.7	-1930.4	11919.7
P6	784	-14037.2	-1930.7	11920.8
P6	785	-14037.5	-1931.34	11922.8
P6	786	-14037.9	-1931.81	11925.9
P6	787	-14038.3	-1932.03	11927.1
P6	788	-14038.6	-1932.36	11928.6
P6	789	-14039.1	-1932.77	11930.7
P6	790	-14039.6	-1933.41	11932.8
P6	791	-14040	-1934.3	11935.8
P6	792	-14040.4	-1935.21	11938.2
P6	793	-14040.6	-1936.02	11940.3
P6	794	-14041	-1936.29	11942.7
P6	795	-14041.3	-1937.81	11944.7
P6	796	-14041.4	-1938.67	11946.7
P6	797	-14041.7	-1939.44	11949.3
P6	798	-14042	-1940.24	11951.3
P6	799	-14042.1	-1940.93	11953
P6	800	-14042.3	-1942.01	11957.1
P6	801	-14042.4	-1942.87	11959.7
P6	802	-14042.6	-1943.85	11962.6
P6	803	-14042.7	-1944.69	11964.9
P6	804	-14042.9	-1945.67	11967.7
P6	805	-14042.9	-1946.36	11970.3
P6	806	-14042.9	-1947.3	11973.9
P6	807	-14042.9	-1947.98	11975.8
P6	808	-14042.7	-1949.08	11978.2
P6	809	-14042.3	-1950.16	11980.8
P6	810	-14042	-1951.52	11984.8
P6	811	-14041.7	-1952.37	11986.6
P6	812	-14041.4	-1953.15	11988.1
P6	813	-14040.8	-1954.28	11991.1
P6	814	-14040.2	-1955.16	11993.1
P6	815	-14039.6	-1955.96	11995
P6	816	-14038.8	-1957.09	11998
P6	817	-14038	-1957.96	12000
P6	818	-14037.3	-1958.48	12003
P6	819	-14036.5	-1959.33	12005.5
P6	820	-14035.7	-1959.96	12006.3
P6	821	-14034.6	-1960.94	12010
P6	822	-14033.8	-1961.96	12013.6
P6	823	-14032.8	-1962.36	12015.2
P6	824	-14031.9	-1963	12017.6
P6	825	-14030.9	-1963.72	12020.2
P6	826	-14029.7	-1964.39	12022.8
P6	827	-14028.5	-1964.75	12024.3
P6	828	-14027	-1965.36	12028
P6	829	-14025.8	-1965.65	12029
P6	830	-14024.5	-1966.08	12031.6
P6	831	-14023.3	-1966.51	12034.4
P6	832	-14021.8	-1966.9	12037.2
P6	833	-14020.5	-1967.26	12040.1
P6	834	-14019.3	-1967.79	12043.4
P6	835	-14017.9	-1968.44	12048.2
P6	836	-14016.5	-1968.76	12050.7
P6	837	-14015.1	-1969.02	12053.6
P6	838	-14013.7	-1969.76	12057.9
P6	839	-14012.5	-1970.17	12061
P6	840	-14011.1	-1970.59	12065.3
P6	841	-14009.7	-1971.25	12069.6
P6	842	-14008.4	-1971.6	12073.9
P6	843	-14007	-1972.19	12078.3
P6	844	-14005.8	-1972.63	12082.8
P6	845	-14004.5	-1972.82	12086
P6	846	-14003	-1973.12	12089.8
P6	847	-14001.7	-1973.36	12093.7
P6	848	-14000.2	-1973.53	12097.7
P6	849	-13998.7	-1973.82	12102.7
P6	850	-13997.3	-1973.74	12106.6
P6	851	-13995.8	-1973.88	12111
P6	852	-13994.4	-1974.13	12115
P6	853	-13992.8	-1974.5	12120
P6	854	-13991.3	-1974.44	12123.4
P6	855	-13989.8	-1974.83	12128.4
P6	856	-13988.2	-1975.38	12135.1
P6	857	-13986.7	-1975.33	12139.7
P6	858	-13985.1	-1975.39	12143.6
P6	859	-13983.5	-1975.57	12149.2
P6	860	-13981.9	-1975.91	12154.2
P6	861	-13980.2	-1976.35	12158.6
P6	862	-13978.4	-1976.96	12163
P6	863	-13976.7	-1977.54	12167.9
P6	864	-13975.1	-1977.65	12172.5
P6	865	-13973.3	-1978.51	12178.5
P6	866	-13971.6	-1979.38	12184.6
P6	867	-13970	-1980.64	12189.8
P6	868	-13968.4	-1981.73	12195.8
P6	869	-13964.2	-1983.18	12201.1
P6	870	-13964.9	-1984.41	12205.8
P6	871	-13963.4	-1986.4	12211
P6	872	-13961.7	-1987.93	12216.8
P6	873	-13960	-1989.49	12221.9
P6	874	-13958.3	-1990.88	12227.9
P6	875	-13956.5	-1992.3	12232.6
P6	876	-13954.5	-1994.25	12239.4
P6	877	-13952.5	-1996.04	12244
P6	878	-13950.5	-1997.8	12249.7
P6	879	-13948.5	-1999.49	12254.1
P6	880	-13946.5	-2001.14	12259.7
P6	881	-13944.3	-2002.98	12265.4
P6	882	-13942	-2004.56	12269.4
P6	883	-13940.1	-2006.26	12273.5
P6	884	-13937.8	-2008.41	12280.5
P6	885	-13936.2	-2010.4	12285.7
P6	886	-13934.6	-2012.22	12291.7
P6	887	-13932.9	-2014.08	12296.4
P6	888	-13930.9	-2016.46	12303.3
P6	889	-13929	-2018.68	12307.9
P6	890	-13927	-2020.86	12313.6
P6	891	-13925.1	-2022.98	12318.1
P6	892	-13924	-2025.11	12323.2
P6	893	-13922.7	-2027.48	12329
P6	894	-13921.5	-2029.62	12333.7
P6	895	-13920.2	-2031.98	12339.3
P6	896	-13919.2	-2034.32	12345
P6	897	-13918.4	-2036.34	12349.1
P6	898	-13917.3	-2038.45	12355.4
P6	899	-13916.8	-2040.39	12359.1
P6	900	-13916.1	-2042.72	12364.8
P6	901	-13915.4	-2044.64	12369.4
P6	902	-13914.9	-2046.28	12374.2
P6	903	-13914.5	-2047.69	12377.4
P6	904	-13914.3	-2049.62	12382.2
P6	905	-13913.9	-2051.37	12386.3
P6	906	-13913.5	-2052.96	12390
P6	907	-13913.3	-2054.02	12392.6
P6	908	-13913.2	-2055.38	12397.1
P6	909	-13913	-2056.87	12400.7
P6	910	-13913.2	-2058.55	12405
P6	911	-13913.4	-2059.9	12408.9
P6	912	-13913.8	-2061.27	12412.8
P6	913	-13914.2	-2062.63	12416.7
P6	914	-13914.6	-2063.92	12420.8
P6	915	-13915	-2065.23	12424.8
P6	916	-13915.4	-2066.48	12428.9
P6	917	-13916	-2067.71	12433.1
P6	918	-13916.8	-2068.9	12437.2
P6	919	-13917.5	-2070.06	12441.4
P6	920	-13918.1	-2071.18	12445.7
P6	921	-13918.9	-2072.29	12450
P6	922	-13919.9	-2073.37	12454.4
P6	923	-13920.8	-2074.41	12458.8
P6	924	-13921.8	-2075.43	12463.3
P6	925	-13922.9	-2076.32	12467.8
P6	926	-13924	-2077.25	12472.4
P6	927	-13925.2	-2078.08	12477.1
P6	928	-13926.3	-2078.94	12481.8
P6	929	-13927.6	-2079.74	12486.6
P6	930	-13928.9	-2080.48	12491.4
P6	931	-13930.2	-2081.23	12496.3
P6	932	-13931.5	-2081.96	12501.2
P6	933	-13932.8	-2082.73	12506.3
P6	934	-13934.3	-2083.46	12511.4
P6	935	-13935.9	-2084.29	12516.5
P6	936	-13937.3	-2085.09	12521.7
P6	937	-13938.6	-2085.92	12526.9
P6	938	-13940.9	-2086.46	12531.1
P6	939	-13942.5	-2086.95	12536.5
P6	940	-13944.7	-2087.78	12542
P6	941	-13946.6	-2088.56	12548.6
P6	942	-13949	-2089.17	12553.5
P6	943	-13951.1	-2090.06	12558.7
P6	944	-13953.5	-2090.95	12563.5
P6	945	-13955.5	-2092.3	12570
P6	946	-13957.8	-2092.66	12573.7
P6	947	-13959.9	-2093.92	12579.5
P6	948	-13962.1	-2095.11	12586
P6	949	-13964.5	-2096.64	12592.5
P6	950	-13966.9	-2097.35	12596.5
P6	951	-13969.4	-2098.32	12601.2
P6	952	-13971.5	-2099.69	12606.5
P6	953	-13973.8	-2101.6	12613.7
P6	954	-13976.2	-2102.61	12618.2
P6	955	-13978.8	-2104.17	12625.1
P6	956	-13981	-2105.83	12632.2
P6	957	-13983.3	-2107.36	12637.9
P6	958	-13985.7	-2108.72	12642.1
P6	959	-13988.1	-2110.51	12647.2
P6	960	-13990.2	-2112.68	12654.7
P6	961	-13992.4	-2114.85	12660.3
P6	962	-13994.5	-2116.22	12665.6
P6	963	-13996.4	-2117.95	12671.9
P6	964	-13998.7	-2119.62	12677.9
P6	965	-14001.5	-2121.21	12682.4
P6	966	-14003.8	-2122.9	12688.1
P6	967	-14005.7	-2124.43	12694.8
P6	968	-14007.7	-2125.61	12700.1
P6	969	-14010.1	-2126.84	12704.8
P6	970	-14012.2	-2127.95	12709.9
P6	971	-14014.1	-2129.37	12715.1
P6	972	-14016.1	-2131.12	12721.7
P6	973	-14018.1	-2132.73	12727.5
P6	974	-14020.3	-2134.2	12733
P6	975	-14022.7	-2135.28	12736.3
P6	976	-14024.5	-2136.39	12739.9
P6	977	-14026.5	-2138.23	12746.4
P6	978	-14028.3	-2139.57	12750.5
P6	979	-14030.4	-2141.29	12757.7
P6	980	-14031.9	-2142.89	12761.7
P6	981	-14034.1	-2144.3	12767.5
P6	982	-14035.5	-2145.96	12773.4
P6	983	-14037.5	-2147.8	12780
P6	984	-14039	-2148.7	12782.2
P6	985	-14040.8	-2149.78	12785.1
P6	986	-14042.7	-2150.88	12788.7
P6	987	-14043.9	-2152.5	12793.8
P6	988	-14045.4	-2153.94	12798.6
P6	989	-14047	-2155.2	12802.7
P6	990	-14048.1	-2156.67	12807.5
P6	991	-14049.4	-2158.27	12812.7
P6	992	-14050.8	-2159.41	12816.8
P6	993	-14051.9	-2160.24	12821.1
P6	994	-14053.2	-2161.73	12826.4
P6	995	-14054.5	-2163.17	12832.5
P6	996	-14055.4	-2163.64	12834.9
P6	997	-14056.4	-2164.71	12839.8
P6	998	-14057.3	-2165.92	12844.5
P6	999	-14058.1	-2167.4	12850.6
P6	1000	-14058.8	-2167.88	12851.9
P6	1001	-14059.6	-2168.15	12855
P6	1002	-14060.4	-2169.67	12861.6
P6	1003	-14061.1	-2170.68	12866.5
P6	1004	-14061.6	-2171.71	12871.3
P6	1005	-14062	-2172.53	12873.8
P6	1006	-14062.6	-2172.77	12876.9
P6	1007	-14063	-2173.73	12881.8
P6	1008	-14063.5	-2174.6	12886
P6	1009	-14063.8	-2175.98	12892.8
P6	1010	-14064.2	-2176.48	12897.8
P6	1011	-14064.3	-2177.38	12902.8
P6	1012	-14064.6	-2177.37	12905.3
P6	1013	-14065	-2177.43	12908.4
P6	1014	-14065.3	-2178.02	12913.6
P6	1015	-14065.5	-2179.21	12919.3
P6	1016	-14067.6	-2171.55	12900
P6	1017	-14067.9	-2171.98	12905.2
P6	1018	-14068.2	-2172.59	12910.3
P6	1019	-14068.2	-2173.08	12915.6
P6	1020	-14068.2	-2173.54	12920.9
P6	1021	-14068.2	-2173.91	12926.2
P6	1022	-14068.3	-2174.69	12931.5
P6	1023	-14068.1	-2174.28	12936.9
P6	1024	-14067.2	-2178.57	12954.5
P6	1025	-14066.5	-2183.15	12972.5
P6	1026	-14066.5	-2183.23	12979.1
P6	1027	-14066.6	-2183.29	12985.2
P6	1028	-14066.8	-2183.35	12991.3
P6	1029	-14066.8	-2183.69	12998.9
P6	1030	-14066.6	-2183.69	13005.4
P6	1031	-14066.6	-2183.6	13011.6
P6	1032	-14066.6	-2183.23	13015.5
P6	1033	-14066.6	-2182.79	13020.6
P6	1034	-14066.6	-2182.38	13024.5
P6	1035	-14066.1	-2182.81	13030.9
P6	1036	-14066.3	-2182.71	13034.3
P6	1037	-14065.7	-2183.56	13041.2
P6	1038	-14065.4	-2184.43	13045.9
P6	1039	-14064.5	-2185.31	13050.6
P6	1040	-14064.1	-2186.51	13055.2
P6	1041	-14063.5	-2188.26	13060.3
P6	1042	-14063	-2189.53	13063.5
P6	1043	-14062.2	-2191.11	13068.4
P6	1044	-14061.8	-2193.29	13074.3
P6	1045	-14062.1	-2195.55	13078.6
P6	1046	-14062.3	-2198.27	13087.5
P6	1047	-14062.9	-2200.6	13093.4
P6	1048	-14063.3	-2203.28	13100.8
P6	1049	-14063.7	-2205.64	13109.2
P6	1050	-14064.1	-2207.83	13116.2
P6	1051	-14064.7	-2209.95	13123.2
P6	1052	-14065	-2212.19	13131.9
P6	1053	-14065.4	-2213.59	13139.1
P6	1054	-14066.1	-2215.27	13146.7
P6	1055	-14067	-2216.41	13153.8
P6	1056	-14067.3	-2217.67	13158.9
P6	1057	-14067.7	-2218.4	13163.9
P6	1058	-14067.9	-2219.12	13169
P6	1059	-14068.1	-2220.21	13174.1
P6	1060	-14068.4	-2220.85	13177.7
P6	1061	-14069	-2222.03	13183.6
P6	1062	-14069.5	-2223.07	13188.1
P6	1063	-14070.2	-2224.11	13191
P6	1064	-14070.9	-2225.9	13196.6
P6	1065	-14071.8	-2228.16	13203.4
P6	1066	-14073	-2230.45	13208.2
P6	1067	-14073.9	-2232.23	13214
P6	1068	-14075.3	-2233.59	13217.2
P6	1069	-14076.7	-2235.68	13222.2
P6	1070	-14077.9	-2236.85	13225.1
P6	1071	-14081.2	-2230.15	13205.7
P6	1072	-14082.7	-2231.74	13210.9
P6	1073	-14084.1	-2233.65	13216.1
P6	1074	-14083.6	-2243.93	13248.2
P6	1075	-14085.3	-2246.39	13253
P6	1076	-14086.3	-2246.78	13257.7
P6	1077	-14088	-2248.72	13265.2
P6	1078	-14089.2	-2250.01	13269.6
P6	1079	-14091.1	-2251.2	13272.7
P6	1080	-14092.9	-2253.23	13281.7
P6	1081	-14094.4	-2255.35	13288.1
P6	1082	-14096.1	-2256.42	13293.3
P6	1083	-14099.6	-2249.29	13270.6
P6	1084	-14099.3	-2259.2	13304.8
P6	1085	-14101.3	-2260.49	13310.9
P6	1086	-14103	-2261.94	13315.9
P6	1087	-14105.2	-2263.5	13321.7
P6	1088	-14107	-2264.78	13326.1
P6	1089	-14109	-2266.88	13333.9
P6	1090	-14111	-2267.9	13337.9
P6	1091	-14113.1	-2269.94	13346.4
P6	1092	-14115.1	-2271.49	13352
P6	1093	-14117.4	-2273.18	13358
P6	1094	-14119	-2276.02	13369
P6	1095	-14121.5	-2276.83	13375.1
P6	1096	-14123.6	-2278.53	13382.3
P6	1097	-14125.9	-2280.37	13389.7
P6	1098	-14127.9	-2281.68	13397.5
P6	1099	-14130.4	-2282.5	13403
P6	1100	-14132.6	-2283.69	13408.9
P6	1101	-14135.1	-2285.11	13417
P6	1102	-14137.7	-2285.51	13419.8
P6	1103	-14140.2	-2286.69	13426.5
P6	1104	-14142.8	-2288.69	13433.2
P6	1105	-14145.3	-2290.63	13443.9
P6	1106	-14148.1	-2291.49	13448.5
P6	1107	-14150.4	-2293.7	13456.5
P6	1108	-14154.7	-2287.03	13439.4
P6	1109	-14157.2	-2289.45	13446.3
P6	1110	-14157.7	-2300.23	13482.3
P6	1111	-14159.9	-2301.66	13490.3
P6	1112	-14162.4	-2304.02	13497.3
P6	1113	-14164.7	-2305.25	13500.7
P6	1114	-14166.7	-2305.82	13501
P6	1115	-14169.3	-2306.31	13500.1
P6	1116	-14171.8	-2307.63	13505
P6	1117	-14174	-2309.03	13507.3
P6	1118	-14176.4	-2309.4	13508.4
P6	1119	-14178.1	-2311.6	13514.4
P6	1120	-14180.1	-2313.85	13520.2
P6	1121	-14180.1	-2324.46	13555.1
P6	1122	-14183.6	-2318.2	13531.5
P6	1123	-14185.4	-2320.42	13536.9
P6	1124	-14187	-2322.43	13542.3
P6	1125	-14189.1	-2324.38	13547.4
P6	1126	-14190.6	-2326.36	13552.5
P6	1127	-14192.4	-2328.28	13557.5
P6	1128	-14194	-2330.35	13562.3
P6	1129	-14195.5	-2332.34	13566.9
P6	1130	-14197.3	-2334.44	13571.5
P6	1131	-14198.7	-2336.42	13575.8
P6	1132	-14200	-2338.25	13580
P6	1133	-14201.7	-2340.04	13584
P6	1134	-14203.1	-2341.73	13587.9
P6	1135	-14204.3	-2343.33	13591.6
P6	1136	-14205.6	-2344.9	13595.3
P6	1137	-14207.2	-2346.41	13598.8
P6	1138	-14208.4	-2347.84	13602.3
P6	1139	-14209.7	-2349.21	13605.6
P6	1140	-14211.1	-2350.56	13608.8
P6	1141	-14212.2	-2351.75	13611.8
P6	1142	-14213.5	-2352.97	13614.6
P6	1143	-14214.5	-2354.07	13617.4
P6	1144	-14215.8	-2355.16	13620
P6	1145	-14216.8	-2356.03	13622.4
P6	1146	-14217.9	-2356.78	13624.7
P6	1147	-14219	-2357.47	13626.9
P6	1148	-14220.2	-2358.03	13629
P6	1149	-14221	-2358.41	13630.8
P6	1150	-14221.8	-2358.71	13632.5
P6	1151	-14223	-2358.92	13634
P6	1152	-14224.1	-2359	13635.4
P6	1153	-14225	-2359.11	13636.5
P6	1154	-14226	-2359.11	13637.6
P6	1155	-14226.8	-2359.03	13638.6
P6	1156	-14227.6	-2358.95	13639.5
P6	1157	-14228.4	-2358.81	13640.2
P6	1158	-14229.2	-2358.79	13640.9
P6	1159	-14229.8	-2358.93	13641.4
P6	1160	-14230.7	-2358.69	13642
P6	1161	-14231.2	-2358.81	13642.4
P6	1162	-14232	-2359.16	13642.8
P6	1163	-14232.6	-2359.24	13643.3
P6	1164	-14233.1	-2359.34	13643.5
P6	1165	-14234.1	-2359.39	13643.9
P6	1166	-14234.6	-2359.39	13644.1
P6	1167	-14235.4	-2359.39	13644.5
P6	1168	-14236	-2359.34	13644.7
P6	1169	-14236.7	-2359.23	13645
P6	1170	-14237.5	-2359.06	13645.2
P6	1171	-14236.3	-2368.53	13676.1
P6	1172	-14236.9	-2367.79	13673.2
P6	1173	-14239.3	-2358.85	13645.3
P6	1174	-14240.3	-2358.75	13645.4
P6	1175	-14240.8	-2358.63	13645.4
P6	1176	-14241.3	-2358.45	13645.4
P6	1177	-14242	-2358.37	13645.3
P6	1178	-14242.5	-2358.25	13645.2
P6	1179	-14243.1	-2358.08	13645
P6	1180	-14243.8	-2357.93	13644.8
P6	1181	-14244.2	-2357.74	13644.6
P6	1182	-14244.9	-2357.6	13644.3
P6	1183	-14245.6	-2357.49	13644
P6	1184	-14246.3	-2357.39	13643.7
P6	1185	-14246.8	-2357.24	13643.4
P6	1186	-14247.3	-2357.16	13643.1
P6	1187	-14247.6	-2357	13642.8
P6	1188	-14246.8	-2365.47	13669
P6	1189	-14247.2	-2365.33	13671.5
P6	1190	-14247.7	-2364.79	13671.6
P6	1191	-14248.4	-2365.09	13673
P6	1192	-14249	-2364.58	13671.9
P6	1193	-14249.6	-2365.09	13673.2
P6	1194	-14250.3	-2364.12	13669.3
P6	1195	-14250.9	-2363.96	13669
P6	1196	-14251.4	-2363.69	13667.9
P6	1197	-14251.9	-2363.08	13664.5
P6	1198	-14253.8	-2354.74	13639.6
P6	1199	-14254.3	-2354.36	13639.3
P6	1200	-14254.9	-2354.31	13639
P6	1201	-14255.4	-2354.02	13638.8
P6	1202	-14255.9	-2353.61	13638.6
P6	1203	-14256.4	-2353.54	13638.3
P6	1204	-14255.5	-2361.96	13664.4
P6	1205	-14255.7	-2361.77	13666.7
P6	1206	-14257.8	-2352.9	13637.6
P6	1207	-14258.2	-2352.72	13637.4
P6	1208	-14258.3	-2352.39	13637.2
P6	1209	-14257.4	-2360.69	13663.5
P6	1210	-14257.9	-2360.79	13662.6
P6	1211	-14258.3	-2360.39	13662.8
P6	1212	-14258.8	-2359.9	13659.3
P6	1213	-14260.6	-2352.21	13636.3
P6	1214	-14260.9	-2351.53	13636.3
P6	1215	-14261.2	-2351.39	13636.1
P6	1216	-14261.9	-2351.26	13636
P6	1217	-14262.3	-2351.17	13635.8
P6	1218	-14262.7	-2351.02	13635.7
P6	1219	-14262.9	-2350.91	13635.5
P6	1220	-14261.9	-2358.39	13659.8
P6	1221	-14263.6	-2350.4	13635.2
P6	1222	-14264	-2350.37	13635.3
P6	1223	-14264.1	-2350.44	13635.2
P6	1224	-14264.2	-2350.43	13634.1
P6	1225	-14264.2	-2350.47	13634
P6	1226	-14264.4	-2350.02	13633.5
P6	1227	-14264.6	-2350.16	13633.5
P6	1228	-14264.8	-2349.99	13632.4
P6	1229	-14265	-2350.15	13633
P6	1230	-14265.2	-2350.28	13632.8
P6	1231	-14265.5	-2350.36	13633.4
P6	1232	-14266	-2349.82	13631.4
P6	1233	-14266.3	-2349.9	13632.9
P6	1234	-14266.8	-2349.62	13632.5
P6	1235	-14267.3	-2349.62	13633.7
P6	1236	-14268	-2349.43	13634.2
P6	1237	-14268.3	-2349.25	13634.9
P6	1238	-14268.7	-2349.15	13634.9
P6	1239	-14268.7	-2349.06	13634.9
P6	1240	-14268.8	-2348.93	13635
P6	1241	-14269	-2348.85	13635
P6	1242	-14269.3	-2348.73	13635.1
P6	1243	-14269.3	-2348.61	13635.1
P6	1244	-14269.5	-2348.54	13635.1
P6	1245	-14269.8	-2348.43	13635.2
P6	1246	-14269.8	-2348.34	13635.2
P6	1247	-14270	-2348.25	13635.3
P6	1248	-14270.2	-2348.21	13635.3
P6	1249	-14270.2	-2348.13	13635.4
P6	1250	-14270.3	-2348.03	13635.4
P6	1251	-14270.3	-2347.98	13635.5
P6	1252	-14270.3	-2347.84	13635.6
P6	1253	-14270.3	-2348.11	13635.6
P6	1254	-14270.5	-2348.09	13635.7
P6	1255	-14270.5	-2348.03	13635.8
P6	1256	-14270.7	-2347.99	13635.9
P6	1257	-14270.7	-2347.94	13635.9
P6	1258	-14270.6	-2347.79	13635.6
P6	1259	-14270.6	-2347.63	13635.3
P6	1260	-14270.7	-2347.61	13635.6
P6	1261	-14270.8	-2347.75	13636.3
P6	1262	-14270.9	-2347.73	13636.4
P6	1263	-14271.1	-2347.81	13636.6
P6	1264	-14271.2	-2347.84	13636.8
P6	1265	-14271.6	-2347.8	13636.9
P6	1266	-14270.1	-2359.12	13674.2
P6	1267	-14272.4	-2347.84	13637.2
P6	1268	-14272.6	-2348.04	13637.3
P6	1269	-14273.3	-2348.08	13637.5
P6	1270	-14273.5	-2348.03	13637.7
P6	1271	-14274	-2348.05	13637.9
P6	1272	-14273.3	-2348.52	13638.5
P6	1273	-14272.5	-2348.97	13639.2
P6	1274	-14271.7	-2349.36	13639.8
P6	1275	-14270.9	-2349.78	13640.5
P6	1276	-14270	-2350.2	13641.1
P6	1277	-14269.5	-2350.65	13641.9
P6	1278	-14268.8	-2351.08	13642.6
P6	1279	-14268.2	-2351.54	13643.2
P6	1280	-14267.5	-2351.97	13643.9
P6	1281	-14266.9	-2352.42	13644.6
P6	1282	-14266.3	-2352.87	13645.3
P6	1283	-14265.7	-2353.33	13645.9
P6	1284	-14265.1	-2353.78	13646.6
P6	1285	-14264.3	-2354.17	13647.3
P6	1286	-14263.6	-2354.56	13647.9
P6	1287	-14262.9	-2355.02	13648.6
P6	1288	-14263.1	-2355.21	13649
P6	1289	-14263.8	-2354.72	13651.8
P6	1290	-14264.8	-2351.89	13645.4
P6	1291	-14265.6	-2349.86	13642.8
P6	1292	-14266.4	-2347.72	13639.3
P6	1293	-14266.8	-2347.72	13639.4
P6	1294	-14267.1	-2347.7	13639.5
P6	1295	-14267.2	-2347.66	13639.6
P6	1296	-14266.9	-2347.69	13639.5
P6	1297	-14266.7	-2347.7	13639.6
P6	1298	-14266.4	-2347.68	13639.6
P6	1299	-14266.2	-2347.72	13639.7
P6	1300	-14266.2	-2347.76	13639.7
P6	1301	-14265.9	-2350.13	13646.2
P6	1302	-14265.6	-2352.53	13652.6
P6	1303	-14265.4	-2354.96	13659
P6	1304	-14265.2	-2357.3	13665.5
P6	1305	-14265.1	-2359.74	13671.9
P6	1306	-14259.4	-2360.46	13670.7
P6	1307	-14254	-2360.99	13668.3
P6	1308	-14248.5	-2361.5	13666.5
P6	1309	-14243	-2362.07	13664.7
P6	1310	-14237.6	-2362.67	13663.5
P6	1311	-14232.1	-2363.4	13661.6
P6	1312	-14226.6	-2364.15	13660.4
P6	1313	-14221	-2364.25	13657.6
P6	1314	-14215.6	-2364.86	13656.3
P6	1315	-14210.1	-2365.7	13655.1
P6	1316	-14204.7	-2366.14	13652.7
P6	1317	-14199.1	-2367.59	13650.9
P6	1318	-14193.5	-2367.4	13649.7
P6	1319	-14188.1	-2367.91	13646.8
P6	1320	-14182.5	-2368.28	13644.4
P6	1321	-14177	-2368.97	13642.6
P6	1322	-14171.5	-2369.53	13641.4
P6	1323	-14166	-2369.98	13638.1
P6	1324	-14160.3	-2370.84	13636.7
P6	1325	-14154.8	-2371.21	13633.9
P6	1326	-14149.2	-2371.63	13631
P6	1327	-14143.4	-2372.33	13629.2
P6	1328	-14137.8	-2372.92	13626.8
P6	1329	-14132.1	-2373.32	13623.9
P6	1330	-14126.5	-2374.29	13622.6
P6	1331	-14120.8	-2374.86	13619.6
P6	1332	-14115	-2375.45	13617.3
P6	1333	-14109.3	-2375.88	13614.9
P6	1334	-14103.5	-2376.56	13612.1
P6	1335	-14097.7	-2377.29	13610.2
P6	1336	-14092	-2378.09	13607.8
P6	1337	-14086.1	-2378.78	13604.9
P6	1338	-14080.3	-2379.52	13603
P6	1339	-14074.6	-2379.77	13600.7
P6	1340	-14069	-2380.61	13598.8
P6	1341	-14063.3	-2381.14	13595.9
P6	1342	-14057.6	-2382	13594.7
P6	1343	-14058.7	-2384.29	13605.5
P6	1344	-14059.7	-2385.79	13611.6
P6	1345	-14060.3	-2387.13	13617.5
P6	1346	-14061.1	-2387.42	13619.8
P6	1347	-14063.3	-2389.85	13630.3
P6	1348	-14064.3	-2390.89	13636.1
P6	1349	-14065.1	-2392.52	13643.5
P6	1350	-14066.3	-2393.64	13647.7
P6	1351	-14067	-2395.34	13655
P6	1352	-14067.9	-2396.5	13661.8
P6	1353	-14048.8	-2362.94	13515.6
P6	1354	-14049	-2362.92	13515.6
P6	1355	-14070.4	-2400	13675.9
P6	1356	-14071.2	-2400.27	13678.9
P6	1357	-14071.8	-2400.84	13680.7
P6	1358	-14072.5	-2401.52	13683.9
P6	1359	-14073	-2402.21	13686.6
P6	1360	-14073.7	-2402.39	13687
P6	1361	-14074.3	-2403.02	13688.6
P6	1362	-14074.6	-2404	13692.1
P6	1363	-14075	-2404.95	13695.7
P6	1364	-14075.5	-2404.5	13693.3
P6	1365	-14075.7	-2404.91	13694.6
P6	1366	-14076	-2405	13694.5
P6	1367	-14076.1	-2404.94	13695.2
P6	1368	-14076.3	-2405.14	13695.2
P6	1369	-14076.5	-2405.17	13693.6
P6	1370	-14076.3	-2404.92	13694.5
P6	1371	-14076.4	-2404.46	13693.1
P6	1372	-14076.6	-2404.32	13690.3
P6	1373	-14076.4	-2404.13	13691
P6	1374	-14076.3	-2403.42	13688.4
P6	1375	-14076.1	-2402.88	13685.7
P6	1376	-14075.9	-2402.43	13684.5
P6	1377	-14075.5	-2401.56	13682
P6	1378	-14075.3	-2400.15	13677
P6	1379	-14074.7	-2400.14	13676.5
P6	1380	-14074.4	-2398.88	13672.2
P6	1381	-14074	-2397.62	13668.7
P6	1382	-14073.4	-2397	13666.6
P6	1383	-14073.1	-2395.81	13662.8
P6	1384	-14123.5	-2395.16	13657.9
P6	1385	-14143.8	-2393.36	13649.8
P6	1386	-14164	-2391.55	13641.6
P6	1387	-14171.3	-2389.85	13632.8
P6	1388	-14180	-2388.03	13624.1
P6	1389	-14188.5	-2386.21	13615.4
P6	1390	-14197.1	-2384.32	13606.7
P6	1391	-14205.5	-2382.49	13598
P6	1392	-14214.2	-2380.59	13589.3
P6	1393	-14223.1	-2378.72	13580.6
P6	1394	-14231.6	-2376.84	13571.9
P6	1395	-14240.5	-2375	13563.2
P6	1396	-14249.5	-2373.26	13554.5
P6	1397	-14258.2	-2371.37	13545.9
P6	1398	-14267.1	-2369.55	13537.2
P6	1399	-14270	-2368.67	13542.6
P6	1400	-14275.2	-2367.67	13548.1
P6	1401	-14282.8	-2366.82	13553.8
P6	1402	-14290.2	-2365.97	13559.4
P6	1403	-14297.7	-2365.17	13565
P6	1404	-14305.2	-2364.33	13570.6
P6	1405	-14312.8	-2363.47	13576.3
P6	1406	-14320.1	-2362.69	13581.9
P6	1407	-14327.6	-2361.82	13587.5
P6	1408	-14335	-2360.79	13593.2
P6	1409	-14342.4	-2360.19	13598.8
P6	1410	-14350	-2359.28	13604.4
P6	1411	-14357.7	-2358.47	13610.1
P6	1412	-14365.6	-2357.62	13615.8
P6	1413	-14372.3	-2356.82	13621.3
P6	1414	-14381.2	-2355.79	13627.1
P6	1415	-14387.4	-2355.11	13632.5
P6	1416	-14394.8	-2354.31	13638.1
P6	1417	-14402.1	-2353.51	13643.8
P6	1418	-14409.6	-2352.64	13649.4
P6	1419	-14408.2	-2352.86	13649.3
P6	1420	-14406.5	-2353.5	13646.4
P6	1421	-14404.9	-2354.17	13643.5
P6	1422	-14403	-2354.83	13640.6
P6	1423	-14401.5	-2355.54	13637.7
P6	1424	-14400.1	-2356.35	13634.8
P6	1425	-14398.3	-2357	13631.9
P6	1426	-14396.8	-2357.73	13629
P6	1427	-14395	-2358.43	13626.2
P6	1428	-14393.3	-2359.17	13623.3
P6	1429	-14391.2	-2359.78	13620.4
P6	1430	-14389.7	-2360.54	13617.5
P6	1431	-14387.9	-2361.1	13614.5
P6	1432	-14386.1	-2361.7	13611.5
P6	1433	-14384.3	-2362.29	13608.5
P6	1434	-14382.5	-2362.92	13605.5
P6	1435	-14380.6	-2363.52	13602.6
P6	1436	-14379	-2364.11	13599.7
P6	1437	-14377.2	-2364.74	13596.8
P6	1438	-14375.4	-2365.4	13593.9
P6	1439	-14373.7	-2366.05	13591.1
P6	1440	-14372	-2366.76	13588.2
P6	1441	-14370.3	-2367.51	13585.5
P6	1442	-14368.6	-2368.27	13582.7
P6	1443	-14366.9	-2369.08	13580
P6	1444	-14365.4	-2369.77	13577
P6	1445	-14363.9	-2370.47	13574
P6	1446	-14362.1	-2371.06	13571
P6	1447	-14360.6	-2371.75	13568.1
P6	1448	-14358.7	-2372.39	13565
P6	1449	-14357	-2373.04	13562
P6	1450	-14355.3	-2373.67	13559
P6	1451	-14353.7	-2374.34	13555.9
P6	1452	-14352	-2375.01	13552.8
P6	1453	-14349.7	-2375.12	13552.6
P6	1454	-14348.5	-2375.32	13553
P6	1455	-14347.3	-2375.51	13553.2
P6	1456	-14346.2	-2375.73	13553.5
P6	1457	-14345	-2375.96	13553.6
P6	1458	-14343.8	-2376.24	13553.5
P6	1459	-14342.8	-2376.47	13553.4
P6	1460	-14341.8	-2376.78	13553.2
P6	1461	-14340.8	-2377.1	13552.9
P6	1462	-14339.7	-2377.46	13552.6
P6	1463	-14338.8	-2377.78	13552.1
P6	1464	-14337.9	-2378.17	13551.6
P6	1465	-14337	-2378.55	13551
P6	1466	-14336.3	-2378.92	13550.5
P6	1467	-14335.8	-2379.26	13549.9
P6	1468	-14335.2	-2379.67	13549.3
P6	1469	-14334.8	-2380.11	13548.5
P6	1470	-14334.1	-2380.57	13547.7
P6	1471	-14333.7	-2381.19	13547.1
P6	1472	-14333.3	-2381.62	13546.6
P6	1473	-14333.1	-2382.11	13546.2
P6	1474	-14332.7	-2382.6	13546
P6	1475	-14335.1	-2380.48	13536.7
P6	1476	-14319.6	-2383.23	13529.5
P6	1477	-14328.1	-2387.19	13556.6
P6	1478	-14331.4	-2384.65	13546.6
P6	1479	-14330.6	-2385.1	13547.1
P6	1480	-14334.7	-2388.78	13572.9
P6	1481	-14332.3	-2388.71	13566.2
P6	1482	-14330.5	-2387.85	13557.2
P6	1483	-14328.4	-2387.44	13550.9
P6	1484	-14328.1	-2387.95	13552.1
P6	1485	-14297	-2376.13	13510
P6	1486	-14266.2	-2364.42	13467.3
P6	1487	-14279	-2370.22	13486.8
P6	1488	-14327.2	-2390.27	13557.6
P6	1489	-14327	-2390.71	13559.1
P6	1490	-14326.5	-2391.31	13560.6
P6	1491	-14326.4	-2391.94	13562.1
P6	1492	-14326.1	-2392.6	13563.7
P6	1493	-14326.1	-2393.21	13565.4
P6	1494	-14326	-2393.77	13567.3
P6	1495	-14326	-2394.4	13569.4
P6	1496	-14325.9	-2394.96	13571.6
P6	1497	-14326.3	-2395.52	13574.1
P6	1498	-14326.4	-2395.92	13576.8
P6	1499	-14326.7	-2396.3	13579.7
P6	1500	-14327	-2396.6	13582.8
P6	1501	-14327.4	-2396.89	13586.1
P6	1502	-14327.7	-2397.18	13589.7
P6	1503	-14327.2	-2397.6	13593.4
P6	1504	-14327.5	-2397.98	13597.4
P6	1505	-14327.1	-2398.5	13601.5
P6	1506	-14327	-2399	13605.8
P6	1507	-14326.9	-2399.46	13610.4
P6	1508	-14326.9	-2399.92	13615.3
P6	1509	-14327	-2400.34	13620.4
P6	1510	-14327.1	-2400.61	13625.8
P6	1511	-14327	-2401.1	13631.4
P6	1512	-14327.1	-2401.45	13637.2
P6	1513	-14326.9	-2402	13643.2
P6	1514	-14327.2	-2402.39	13649.5
P6	1515	-14327.4	-2402.72	13656.2
P6	1516	-14327.6	-2403.03	13663.1
P6	1517	-14327.9	-2403.32	13670.2
P6	1518	-14328.3	-2403.59	13677.5
P6	1519	-14328.7	-2403.81	13685.2
P6	1520	-14329.1	-2404.25	13693.2
P6	1521	-14330	-2404.84	13701.3
P6	1522	-14330.8	-2405.4	13709.2
P6	1523	-14332.1	-2407.05	13716.4
P6	1524	-14333.1	-2408.07	13724.1
P6	1525	-14334.6	-2409.25	13731.9
P6	1526	-14336.1	-2410.39	13739.5
P6	1527	-14337.7	-2411.66	13747.3
P6	1528	-14339.5	-2413.19	13755.1
P6	1529	-14340.6	-2414.76	13762.8
P6	1530	-14339.3	-2416.51	13771.4
P6	1531	-14343	-2418.45	13778.2
P6	1532	-14344.1	-2420.84	13785.4
P6	1533	-14345.1	-2423.3	13792.6
P6	1534	-14346.3	-2425.84	13799.8
P6	1535	-14347.4	-2428.44	13807
P6	1536	-14348.7	-2431.08	13814.1
P6	1537	-14350	-2433.79	13821.3
P6	1538	-14351.2	-2436.55	13828.5
P6	1539	-14352.5	-2439.41	13835.7
P6	1540	-14353.8	-2442.3	13842.8
P6	1541	-14354.8	-2444.3	13849.8
P6	1542	-14355.9	-2446.14	13856.9
P6	1543	-14349.7	-2445.73	13865.6
P6	1544	-14343.4	-2445.2	13874.4
P6	1545	-14337.1	-2444.62	13883.3
P6	1546	-14330.7	-2443.95	13892.3
P6	1547	-14324.1	-2443.23	13901.3
P6	1548	-14317.2	-2442.38	13910.3
P6	1549	-14310.8	-2441.51	13919.1
P6	1550	-14304.1	-2440.47	13927.7
P6	1551	-14297.5	-2439.35	13936.3
P6	1552	-14291.3	-2438.18	13944.6
P6	1553	-14284.4	-2436.93	13952.9
P6	1554	-14278.1	-2435.71	13961.1
P6	1555	-14271.2	-2434.47	13969.2
P6	1556	-14264.3	-2433.23	13977.3
P6	1557	-14257.3	-2431.95	13985.3
P6	1558	-14256.2	-2433.89	13991
P6	1559	-14255.3	-2435.76	13996.5
P6	1560	-14273.9	-2436.85	13983.4
P6	1561	-14292.5	-2437.89	13970.4
P6	1562	-14311	-2438.92	13957.5
P6	1563	-14330	-2439.9	13944.5
P6	1564	-14348.7	-2440.9	13931.6
P6	1565	-14367.5	-2441.87	13918.7
P6	1566	-14386.4	-2442.83	13906
P6	1567	-14405.3	-2443.82	13893.2
P6	1568	-14404.5	-2445.03	13901.3
P6	1569	-14374.9	-2468.09	13989.6
P6	1570	-14372.4	-2474.13	14003.9
P6	1571	-14370	-2480.19	14018.3
P6	1572	-14367.7	-2486.23	14032.7
P6	1573	-14365.2	-2492.33	14047.3
P6	1574	-14363	-2498.44	14061.7
P6	1575	-14360.8	-2504.55	14076.2
P6	1576	-14360	-2505.86	14082.4
P6	1577	-14359.3	-2507.05	14088.6
P6	1578	-14358.3	-2508.26	14094.7
P6	1579	-14357.1	-2509.6	14101.1
P6	1580	-14356.1	-2510.95	14107.4
P6	1581	-14355.2	-2512.32	14113.6
P6	1582	-14354.2	-2513.67	14119.8
P6	1583	-14353.2	-2515.11	14125.8
P6	1584	-14351.6	-2517.19	14133.4
P6	1585	-14350.3	-2517.47	14138.8
P6	1586	-14349.3	-2519.08	14146.4
P6	1587	-14348	-2520.68	14154
P6	1588	-14346.8	-2522.29	14161.6
P6	1589	-14345.4	-2524.06	14169.2
P6	1590	-14343.9	-2524.72	14175.7
P6	1591	-14342.5	-2525.36	14182.1
P6	1592	-14341.1	-2526.15	14188.5
P6	1593	-14339.2	-2527.07	14195
P6	1594	-14337.3	-2528.06	14201.6
P6	1595	-14335.6	-2529.55	14209.5
P6	1596	-14334.2	-2530.71	14215.3
P6	1597	-14332.3	-2531.81	14221.4
P6	1598	-14330.5	-2532.97	14227.5
P6	1599	-14328.7	-2533.25	14233.9
P6	1600	-14326.7	-2533.77	14240.1
P6	1601	-14324.6	-2534.51	14246.1
P6	1602	-14322.7	-2535.54	14252
P6	1603	-14320.5	-2536.82	14257.8
P6	1604	-14318.5	-2538.41	14263.6
P6	1605	-14316.3	-2540.13	14269.3
P6	1606	-14313.8	-2541.04	14273.7
P6	1607	-14311.6	-2541.84	14279.5
P6	1608	-14309.3	-2542.72	14285.1
P6	1609	-14307.5	-2543.72	14290.5
P6	1610	-14305.3	-2544.64	14295.9
P6	1611	-14303.4	-2545.52	14301.1
P6	1612	-14301.6	-2546.38	14306.2
P6	1613	-14299.8	-2547.03	14311.3
P6	1614	-14297.9	-2547.55	14316.5
P6	1615	-14296.4	-2547.83	14321.6
P6	1616	-14294.9	-2548.07	14326.8
P6	1617	-14293.4	-2548.13	14332.2
P6	1618	-14292.2	-2548.14	14337.8
P6	1619	-14290.6	-2548.02	14343.5
P6	1620	-14289.4	-2547.85	14349.3
P6	1621	-14287.8	-2547.69	14355.2
P6	1622	-14286	-2547.47	14361.2
P6	1623	-14284.4	-2547.39	14367.1
P6	1624	-14282.7	-2547.29	14372.9
P6	1625	-14281.2	-2547.34	14378.6
P6	1626	-14279.6	-2547.38	14384.2
P6	1627	-14278.1	-2547.62	14389.7
P6	1628	-14276.7	-2547.92	14395.1
P6	1629	-14275.1	-2548.29	14400.5
P6	1630	-14273.4	-2548.69	14405.7
P6	1631	-14271.5	-2549.03	14411
P6	1632	-14269.7	-2549.32	14416.2
P6	1633	-14267.7	-2549.58	14421.4
P6	1634	-14265.8	-2549.86	14426.5
P6	1635	-14263.7	-2550.13	14431.8
P6	1636	-14261.8	-2550.44	14437
P6	1637	-14259.5	-2550.68	14442.3
P6	1638	-14257.4	-2550.92	14447.7
P6	1639	-14254.9	-2551.08	14453.1
P6	1640	-14252.5	-2551.31	14458.7
P6	1641	-14249.8	-2551.55	14464.5
P6	1642	-14247	-2551.83	14470.4
P6	1643	-14244.3	-2552.1	14476.3
P6	1644	-14241.4	-2552.36	14482.3
P6	1645	-14238.6	-2552.62	14488.2
P6	1646	-14235.3	-2552.96	14494.2
P6	1647	-14232.3	-2553.23	14500.1
P6	1648	-14229	-2553.67	14506
P6	1649	-14225.8	-2554.08	14511.9
P6	1650	-14222.3	-2554.61	14517.6
P6	1651	-14219.2	-2555.21	14523.2
P6	1652	-14215.8	-2555.84	14528.8
P6	1653	-14215.6	-2558.08	14535.3
P6	1654	-14215.6	-2560.41	14541.8
P6	1655	-14216	-2562.81	14548
P6	1656	-14215.9	-2565.18	14554.4
P6	1657	-14216.6	-2567.69	14560.9
P6	1658	-14217.5	-2570.24	14567.2
P6	1659	-14218.3	-2572.76	14573.2
P6	1660	-14219.4	-2575.28	14578.9
P6	1661	-14219.2	-2577.92	14584.7
P6	1662	-14219.6	-2580.52	14590.3
P6	1663	-14222.4	-2583.26	14595.6
P6	1664	-14222.6	-2585.67	14601.1
P6	1665	-14223.6	-2588.04	14606.4
P6	1666	-14225.2	-2590.23	14611.8
P6	1667	-14225	-2592.4	14617.3
P6	1668	-14225.5	-2594.36	14622.6
P6	1669	-14225.8	-2596.16	14628
P6	1670	-14227.4	-2597.73	14633.2
P6	1671	-14230.5	-2598.98	14638
P6	1672	-14232.4	-2600.07	14642.9
P6	1673	-14231.9	-2601.21	14647.8
P6	1674	-14232.7	-2602.34	14652.5
P6	1675	-14236.9	-2603.63	14656.5
P6	1676	-14232.5	-2605	14661.4
P6	1677	-14233.1	-2606.17	14665.7
P6	1678	-14233.2	-2607.38	14670.1
P6	1679	-14218.3	-2609.16	14675.9
P6	1680	-14220.7	-2609.86	14679.4
P6	1681	-14218.1	-2610.78	14683.4
P6	1682	-14216.4	-2611.58	14687.1
P6	1683	-14216.1	-2612.31	14690.4
P6	1684	-14215.7	-2612.8	14693.4
P6	1685	-14215.1	-2613.61	14696.3
P6	1686	-14214.5	-2614.27	14699.1
P6	1687	-14214.3	-2614.97	14701.6
P6	1688	-14213.9	-2615.62	14704
P6	1689	-14213.6	-2616.37	14706.2
P6	1690	-14213.1	-2617.25	14708.4
P6	1691	-14212.9	-2618.12	14710.5
P6	1692	-14212.6	-2619.05	14712.4
P6	1693	-14212.4	-2619.87	14714.2
P6	1694	-14212.1	-2620.69	14715.9
P6	1695	-14211.8	-2621.5	14717.4
P6	1696	-14211.7	-2622.17	14718.8
P6	1697	-14211.3	-2622.81	14720.1
P6	1698	-14211.2	-2623.34	14721.1
P6	1699	-14210.9	-2623.77	14722.1
P6	1700	-14210.9	-2624.13	14722.9
P6	1701	-14210.8	-2624.4	14723.6
P6	1702	-14210.7	-2624.57	14724.3
P6	1703	-14210.7	-2624.64	14725
P6	1704	-14210.7	-2624.76	14725.7
P6	1705	-14210.5	-2624.72	14726.2
P6	1706	-14210.6	-2624.76	14726.6
P6	1707	-14210.7	-2624.7	14726.8
P6	1708	-14210.6	-2624.63	14726.9
P6	1709	-14210.6	-2624.6	14726.7
P6	1710	-14210.7	-2624.58	14726.5
P6	1711	-14210.9	-2624.5	14726
P6	1712	-14210.7	-2624.29	14725.4
P6	1713	-14211	-2624.19	14724.6
P6	1714	-14211	-2624.01	14723.7
P6	1715	-14211.3	-2623.88	14722.7
P6	1716	-14211.4	-2623.61	14721.8
P6	1717	-14211.4	-2623.32	14721
P6	1718	-14211.6	-2623.02	14720.1
P6	1719	-14211.9	-2622.87	14719.2
P6	1720	-14211.9	-2622.85	14718.2
P6	1721	-14212	-2622.99	14717.2
P6	1722	-14212.1	-2623.2	14716
P6	1723	-14212.1	-2623.32	14714.9
P6	1724	-14212.1	-2623.4	14713.8
P6	1725	-14212.2	-2623.45	14712.7
P6	1726	-14212.1	-2623.63	14711.7
P6	1727	-14212	-2623.85	14710.7
P6	1728	-14211.8	-2624	14709.7
P6	1729	-14212.1	-2624.24	14708.7
P6	1730	-14211.7	-2624.54	14708
P6	1731	-14211.7	-2624.88	14707.3
P6	1732	-14211.4	-2625.22	14706.8
P6	1733	-14211.1	-2625.55	14706.4
P6	1734	-14211.1	-2625.84	14706.1
P6	1735	-14210.8	-2626.11	14705.8
P6	1736	-14210.6	-2626.38	14705.6
P6	1737	-14210.3	-2626.67	14705.5
P6	1738	-14210	-2626.91	14705.5
P6	1739	-14209.9	-2627.21	14705.6
P6	1740	-14209.7	-2627.58	14705.7
P6	1741	-14209.6	-2627.93	14705.9
P6	1742	-14209.3	-2628.31	14706.3
P6	1743	-14209.1	-2628.67	14706.7
P6	1744	-14209.2	-2628.97	14707.1
P6	1745	-14208.9	-2629.3	14707.7
P6	1746	-14209	-2629.47	14708.2
P6	1747	-14209	-2629.74	14708.9
P6	1748	-14208.8	-2629.85	14709.6
P6	1749	-14208.6	-2630.01	14710.6
P6	1750	-14208.5	-2630.08	14711.5
P6	1751	-14208.2	-2630.18	14712.6
P6	1752	-14208.1	-2630.31	14713.8
P6	1753	-14207.9	-2630.5	14715.1
P6	1754	-14207.5	-2630.6	14716.4
P6	1755	-14207.3	-2630.55	14717.8
P6	1756	-14207.5	-2630.53	14719.2
P6	1757	-14207.5	-2630.39	14720.6
P6	1758	-14207.3	-2630.43	14722.1
P6	1759	-14207.5	-2630.49	14723.7
P6	1760	-14207.5	-2630.61	14725.6
P6	1761	-14207.7	-2630.82	14727.8
P6	1762	-14207.9	-2630.97	14730.2
P6	1763	-14208.3	-2631.16	14732.9
P6	1764	-14208.8	-2631.37	14735.8
P6	1765	-14209.3	-2631.72	14739
P6	1766	-14209.8	-2632.17	14742.4
P6	1767	-14210.5	-2632.57	14746
P6	1768	-14211.1	-2633.02	14749.7
P6	1769	-14212.4	-2633.45	14753.6
P6	1770	-14213.2	-2634.01	14757.7
P6	1771	-14214.3	-2634.56	14762
P6	1772	-14215.7	-2635.31	14766.6
P6	1773	-14217.2	-2636.06	14771.5
P6	1774	-14218.5	-2636.86	14776.7
P6	1775	-14219.8	-2637.75	14782.3
P6	1776	-14221.3	-2638.56	14788
P6	1777	-14222.9	-2639.29	14793.8
P6	1778	-14224.7	-2639.96	14799.7
P6	1779	-14226.4	-2640.56	14805.7
P6	1780	-14243.6	-2629.81	14771.4
P6	1781	-14245.4	-2630.64	14777.2
P6	1782	-14247.2	-2631.23	14783.3
P6	1783	-14249.2	-2631.36	14789.4
P6	1784	-14251.3	-2631.53	14793.8
P6	1785	-14252.8	-2631.64	14799.3
P6	1786	-14254.4	-2631.22	14802.8
P6	1787	-14256.2	-2631.47	14808.4
P6	1788	-14258.3	-2633.11	14818.5
P6	1789	-14260.8	-2636.13	14833.3
P6	1790	-14263.6	-2639.91	14850.5
P6	1791	-14266.5	-2643.65	14867.4
P6	1792	-14269.5	-2646.62	14881.3
P6	1793	-14272.3	-2648.53	14890.8
P6	1794	-14274.7	-2649.72	14896.9
P6	1795	-14276.5	-2651.15	14903.4
P6	1796	-14278.4	-2652.23	14908.5
P6	1797	-14280.1	-2652.95	14914.3
P6	1798	-14281.9	-2653.98	14919.8
P6	1799	-14284.5	-2654.95	14925
P6	1800	-14286.6	-2655.9	14930.1
P6	1801	-14288.8	-2656.86	14934.8
P6	1802	-14291.1	-2657.73	14939.3
P6	1803	-14293.3	-2658.82	14943.6
P6	1804	-14295.4	-2659.9	14947.6
P6	1805	-14297.2	-2660.99	14951.5
P6	1806	-14299	-2662.12	14955.4
P6	1807	-14300.8	-2663.24	14959.2
P6	1808	-14302.9	-2664.31	14962.6
P6	1809	-14304.6	-2665.41	14966.2
P6	1810	-14306.1	-2666.28	14969.6
P6	1811	-14307.6	-2667.11	14972.8
P6	1812	-14309	-2667.86	14976
P6	1813	-14310.3	-2668.54	14979
P6	1814	-14311.4	-2669.2	14982
P6	1815	-14312.9	-2669.76	14984.8
P6	1816	-14313.8	-2670.38	14987.6
P6	1817	-14315.1	-2671.05	14990.2
P6	1818	-14315.6	-2671.76	14992.8
P6	1819	-14316.7	-2672.46	14995.3
P6	1820	-14317	-2673.17	14997.8
P6	1821	-14317.6	-2673.82	15000.3
P6	1822	-14318.2	-2674.54	15002.6
P6	1823	-14318.9	-2675.28	15004.9
P6	1824	-14319.1	-2675.94	15007.2
P6	1825	-14319.5	-2676.7	15009.4
P6	1826	-14319.3	-2677.51	15011.6
P6	1827	-14319.9	-2678.28	15013.8
P6	1828	-14320.5	-2679.12	15015.9
P6	1829	-14320.8	-2679.86	15018
P6	1830	-14321.3	-2680.89	15020.1
P6	1831	-14321.7	-2681.6	15022.2
P6	1832	-14321.8	-2682.45	15024.4
P6	1833	-14321.7	-2683.2	15026.6
P6	1834	-14321.7	-2683.98	15028.8
P6	1835	-14320.5	-2686.33	15031.7
P6	1836	-14319.2	-2688.7	15034.5
P6	1837	-14318.2	-2690.89	15037.2
P6	1838	-14316.9	-2693.11	15040
P6	1839	-14315.7	-2695.29	15042.7
P6	1840	-14314.4	-2697.42	15045.5
P6	1841	-14313.2	-2699.53	15048.2
P6	1842	-14312.1	-2701.5	15050.8
P6	1843	-14311.2	-2703.4	15053.3
P6	1844	-14310	-2705.25	15055.8
P6	1845	-14309.1	-2707.12	15058.2
P6	1846	-14308.1	-2708.92	15060.7
P6	1847	-14307	-2710.74	15063.3
P6	1848	-14305.9	-2712.37	15065.7
P6	1849	-14304.7	-2713.94	15068.2
P6	1850	-14303.6	-2715.49	15070.6
P6	1851	-14302.7	-2716.97	15073
P6	1852	-14301.6	-2718.42	15075.3
P6	1853	-14300.7	-2719.88	15077.6
P6	1854	-14299.7	-2721.28	15080
P6	1855	-14298.6	-2722.7	15082.4
P6	1856	-14297.6	-2724.03	15084.8
P6	1857	-14296.6	-2725.27	15087.1
P6	1858	-14295.6	-2726.55	15089.5
P6	1859	-14294.5	-2727.7	15091.7
P6	1860	-14293.4	-2728.79	15094
P6	1861	-14292.1	-2729.87	15096.4
P6	1862	-14290.9	-2730.87	15098.8
P6	1863	-14289.5	-2731.85	15101.3
P6	1864	-14288.2	-2732.8	15103.9
P6	1865	-14286.6	-2733.87	15106.5
P6	1866	-14285	-2734.87	15109.2
P6	1867	-14283.6	-2735.74	15111.8
P6	1868	-14282.1	-2736.56	15114.4
P6	1869	-14280.5	-2737.38	15117.2
P6	1870	-14278.8	-2738.2	15120
P6	1871	-14276.9	-2738.95	15123
P6	1872	-14275.4	-2739.67	15125.9
P6	1873	-14273.6	-2740.39	15128.9
P6	1874	-14272.1	-2741.06	15131.9
P6	1875	-14270.1	-2741.7	15135
P6	1876	-14268.7	-2742.41	15137
P6	1877	-14267.3	-2742.98	15141.1
P6	1878	-14265.8	-2743.86	15144.3
P6	1879	-14264.4	-2745	15147.3
P6	1880	-14262.7	-2746.07	15150.3
P6	1881	-14261	-2747.4	15153.3
P6	1882	-14259.6	-2748.92	15156.6
P6	1883	-14258.2	-2750.67	15160.3
P6	1884	-14256.6	-2752.45	15164
P6	1885	-14255.1	-2754.37	15166.7
P6	1886	-14253.4	-2755.95	15169
P6	1887	-14251.6	-2757.09	15174.4
P6	1888	-14250.6	-2758.38	15180.7
P6	1889	-14249.2	-2759.62	15187.1
P6	1890	-14248.2	-2760.96	15193.3
P6	1891	-14247	-2762.19	15199.6
P6	1892	-14246.2	-2763.62	15205.8
P6	1893	-14245.1	-2764.99	15212
P6	1894	-14244.4	-2766.46	15218.1
P6	1895	-14243.4	-2767.83	15224.3
P6	1896	-14242.5	-2769.31	15230.6
P6	1897	-14241.5	-2770.85	15236.8
P6	1898	-14240.4	-2772.36	15243.1
P6	1899	-14240	-2773.3	15248.7
P6	1900	-14239.4	-2774.19	15254.5
P6	1901	-14239	-2775.16	15260.2
P6	1902	-14238.6	-2776.02	15265.9
P6	1903	-14238.3	-2776.99	15271.5
P6	1904	-14237.7	-2777.92	15277.2
P6	1905	-14237.3	-2778.69	15282.8
P6	1906	-14237	-2779.37	15288.5
P6	1907	-14236.3	-2780.2	15294.3
P6	1908	-14235.8	-2780.94	15300.2
P6	1909	-14235.3	-2781.69	15306.1
P6	1910	-14224.5	-2783.68	15314.5
P6	1911	-14225.1	-2784.59	15320.2
P6	1912	-14225.6	-2785.54	15325.8
P6	1913	-14226.2	-2786.3	15331.3
P6	1914	-14226.8	-2787.05	15336.5
P6	1915	-14227.5	-2787.74	15341.8
P6	1916	-14228.2	-2788.41	15347
P6	1917	-14228.8	-2789	15352.3
P6	1918	-14228	-2789.88	15358
P6	1919	-14227.2	-2790.5	15363.9
P6	1920	-14226.1	-2791.32	15369.8
P6	1921	-14225.4	-2792.19	15375.6
P6	1922	-14224.6	-2793.02	15381.4
P6	1923	-14223.4	-2793.95	15387.5
P6	1924	-14222.5	-2794.86	15393.6
P6	1925	-14221.5	-2795.77	15399.6
P6	1926	-14220.7	-2796.63	15405.6
P6	1927	-14219.9	-2797.51	15411.6
P6	1928	-14219	-2798.38	15417.6
P6	1929	-14218	-2799.29	15423.8
P6	1930	-14217	-2800.13	15429.9
P6	1931	-14215.7	-2800.98	15436.2
P6	1932	-14214.7	-2801.94	15442.4
P6	1933	-14213.5	-2802.89	15448.8
P6	1934	-14208.7	-2802.29	15447.4
P6	1935	-14203.9	-2801.71	15446.1
P6	1936	-14201.2	-2803.63	15456
P6	1937	-14198.5	-2805.48	15466
P6	1938	-14195.8	-2807.35	15476
P6	1939	-14193	-2809.16	15486
P6	1940	-14190.6	-2810.94	15496.1
P6	1941	-14188.2	-2812.69	15506.2
P6	1942	-14187.5	-2813.6	15513
P6	1943	-14187	-2814.77	15519.8
P6	1944	-14186.6	-2815.48	15526.8
P6	1945	-14185.3	-2816.49	15534.1
P6	1946	-14184.7	-2817.24	15541.3
P6	1947	-14184.5	-2818	15548.6
P6	1948	-14184.2	-2818.76	15556
P6	1949	-14183.8	-2819.62	15563.6
P6	1950	-14183.8	-2820.46	15571.3
P6	1951	-14183.8	-2821.38	15579.1
P6	1952	-14183.4	-2828.16	15594.7
P6	1953	-14183.6	-2824.18	15596
P6	1954	-14184.1	-2829.38	15608.7
P6	1955	-14184.1	-2832.7	15620.2
P6	1956	-14184.6	-2834.31	15626.6
P6	1957	-14185.9	-2835.68	15634.7
P6	1958	-14187	-2836.93	15642.9
P6	1959	-14188.3	-2838.14	15651.4
P6	1960	-14190.2	-2839.24	15659.8
P6	1961	-14191.8	-2840.34	15668.2
P6	1962	-14193.7	-2841.36	15676.9
P6	1963	-14195.3	-2842.39	15685.7
P6	1964	-14197.5	-2843.23	15694.7
P6	1965	-14199.8	-2844.25	15703.8
P6	1966	-14202	-2845.33	15713
P6	1967	-14204.4	-2846.39	15722.2
P6	1968	-14206.6	-2847.7	15731.7
P6	1969	-14209.1	-2849.07	15740.8
P6	1970	-14211.5	-2850.69	15750.1
P6	1971	-14214.1	-2852.31	15759.6
P6	1972	-14216.3	-2854.02	15769
P6	1973	-14218.8	-2855.78	15778.3
P6	1974	-14221.3	-2857.79	15787.6
P6	1975	-14223.7	-2859.99	15796.8
P6	1976	-14226	-2862.54	15805.5
P6	1977	-14228.4	-2865.33	15814
P6	1978	-14230.7	-2868.36	15822.2
P6	1979	-14232.9	-2871.53	15830
P6	1980	-14235.2	-2874.87	15837.6
P6	1981	-14237.3	-2878.11	15845
P6	1982	-14239.4	-2881.27	15852.1
P6	1983	-14241.4	-2884.53	15859.2
P6	1984	-14243.2	-2887.4	15866.3
P6	1985	-14245.2	-2890.39	15872.9
P6	1986	-14247.2	-2893.29	15879.4
P6	1987	-14249.3	-2896.19	15885.7
P6	1988	-14251.4	-2899.14	15892
P6	1989	-14253.6	-2901.61	15898.2
P6	1990	-14255.4	-2903.64	15904.7
P6	1991	-14257.4	-2905.77	15911.1
P6	1992	-14259.7	-2908.09	15917.3
P6	1993	-14261.4	-2910.34	15923.8
P6	1994	-14263.4	-2912.47	15929.9
P6	1995	-14263	-2911.9	15928.2
P6	1996	-14262.6	-2911.4	15926.5
P6	1997	-14262.3	-2910.92	15925.3
P6	1998	-14261.9	-2910.58	15923.5
P6	1999	-14261.4	-2910.25	15922.4
P6	2000	-14261	-2909.28	15919.6
P6	2001	-14260.7	-2908.81	15918.4
P6	2002	-14260.2	-2908.57	15917.2
P6	2003	-14259.8	-2907.94	15914.9
[truncated: 4,042 more rows]
