# Supplementary material for: Criterion Validity of Catapult ClearSky T6 Local Positioning System for Measuring Inter-Unit Distance
Source: Sensors (Basel). 2020 Jul 1;20(13):3693. doi: 10.3390/s20133693 (PMC7374308; doi:10.3390/s20133693)
Supplement: Supplementary file 1 [file sensors-20-03693-s001.zip › vicon_data/ma_circuit_p7.csv]

Name	Frame	X	Y	Z
P7	5	-13819.9	-1077.81	8229.77
P7	6	-13820	-1077.81	8229.85
P7	7	-13820	-1077.84	8229.91
P7	8	-13820.1	-1077.85	8229.97
P7	9	-13820.2	-1077.83	8230.04
P7	10	-13820.3	-1077.81	8230.08
P7	11	-13820.3	-1077.83	8230.15
P7	12	-13820.4	-1077.83	8230.18
P7	13	-13820.4	-1077.81	8230.25
P7	14	-13820.5	-1077.82	8230.31
P7	15	-13820.5	-1077.83	8230.37
P7	16	-13820.6	-1077.85	8230.41
P7	17	-13820.6	-1077.86	8230.48
P7	18	-13820.7	-1077.91	8230.52
P7	19	-13820.7	-1077.94	8230.59
P7	20	-13820.7	-1077.99	8230.66
P7	21	-13820.8	-1078.02	8230.72
P7	22	-13820.8	-1078.08	8230.81
P7	23	-13820.9	-1078.12	8230.88
P7	24	-13821	-1078.17	8230.99
P7	25	-13821	-1078.21	8231.08
P7	26	-13821.1	-1078.27	8231.17
P7	27	-13821.2	-1078.33	8231.26
P7	28	-13821.2	-1078.38	8231.36
P7	29	-13821.2	-1078.45	8231.49
P7	30	-13821.3	-1078.51	8231.6
P7	31	-13821.4	-1078.55	8231.72
P7	32	-13821.5	-1078.59	8231.84
P7	33	-13821.6	-1078.65	8231.97
P7	34	-13821.7	-1078.69	8232.09
P7	35	-13821.8	-1078.74	8232.23
P7	36	-13821.9	-1078.78	8232.33
P7	37	-13822	-1078.83	8232.47
P7	38	-13822	-1078.85	8232.61
P7	39	-13822.1	-1078.91	8232.73
P7	40	-13822.2	-1078.94	8232.88
P7	41	-13822.3	-1078.99	8233
P7	42	-13822.4	-1079.05	8233.16
P7	43	-13822.4	-1079.1	8233.32
P7	44	-13822.5	-1079.14	8233.45
P7	45	-13822.6	-1079.2	8233.58
P7	46	-13822.6	-1079.27	8233.74
P7	47	-13822.7	-1079.34	8233.89
P7	48	-13822.7	-1079.39	8234.04
P7	49	-13822.8	-1079.43	8234.17
P7	50	-13822.9	-1079.51	8234.29
P7	51	-13822.9	-1079.57	8234.42
P7	52	-13822.9	-1079.65	8234.55
P7	53	-13822.9	-1079.72	8234.71
P7	54	-13823	-1079.81	8234.85
P7	55	-13823	-1079.87	8235.02
P7	56	-13823	-1079.94	8235.21
P7	57	-13823	-1080.04	8235.38
P7	58	-13823.1	-1080.17	8235.57
P7	59	-13823.1	-1080.27	8235.75
P7	60	-13823.1	-1080.39	8235.91
P7	61	-13823.1	-1080.5	8236.07
P7	62	-13823.1	-1080.58	8236.25
P7	63	-13823.2	-1080.7	8236.43
P7	64	-13823.1	-1080.78	8236.58
P7	65	-13823.1	-1080.88	8236.76
P7	66	-13823.2	-1080.96	8236.95
P7	67	-13823.2	-1081.05	8237.14
P7	68	-13823.2	-1081.12	8237.32
P7	69	-13823.3	-1081.21	8237.49
P7	70	-13823.3	-1081.28	8237.66
P7	71	-13823.2	-1081.37	8237.83
P7	72	-13823.3	-1081.45	8238
P7	73	-13823.4	-1081.54	8238.2
P7	74	-13823.4	-1081.61	8238.36
P7	75	-13823.4	-1081.66	8238.52
P7	76	-13823.4	-1081.75	8238.69
P7	77	-13823.5	-1081.81	8238.87
P7	78	-13823.5	-1081.86	8239.04
P7	79	-13823.6	-1081.93	8239.25
P7	80	-13823.6	-1081.97	8239.43
P7	81	-13823.7	-1082.03	8239.63
P7	82	-13823.8	-1082.07	8239.81
P7	83	-13823.9	-1082.12	8240
P7	84	-13824	-1082.17	8240.2
P7	85	-13824	-1082.2	8240.42
P7	86	-13824.1	-1082.23	8240.64
P7	87	-13824.3	-1082.27	8240.9
P7	88	-13824.4	-1082.29	8241.16
P7	89	-13824.5	-1082.33	8241.43
P7	90	-13824.7	-1082.37	8241.7
P7	91	-13824.8	-1082.43	8241.97
P7	92	-13825	-1082.48	8242.25
P7	93	-13825.1	-1082.53	8242.54
P7	94	-13825.3	-1082.55	8242.84
P7	95	-13825.4	-1082.59	8243.13
P7	96	-13825.6	-1082.64	8243.45
P7	97	-13825.7	-1082.69	8243.75
P7	98	-13825.9	-1082.74	8244.03
P7	99	-13826	-1082.79	8244.32
P7	100	-13826.2	-1082.82	8244.62
P7	101	-13826.4	-1082.86	8244.88
P7	102	-13826.6	-1082.9	8245.12
P7	103	-13826.7	-1082.93	8245.37
P7	104	-13827	-1082.98	8245.64
P7	105	-13827	-1083.01	8245.91
P7	106	-13827.3	-1083.05	8246.17
P7	107	-13827.4	-1083.11	8246.44
P7	108	-13827.6	-1083.16	8246.7
P7	109	-13827.8	-1083.25	8246.98
P7	110	-13828	-1083.29	8247.24
P7	111	-13828.2	-1083.34	8247.5
P7	112	-13828.4	-1083.42	8247.77
P7	113	-13828.6	-1083.44	8248.05
P7	114	-13828.9	-1083.47	8248.34
P7	115	-13829.1	-1083.48	8248.66
P7	116	-13829.4	-1083.51	8248.97
P7	117	-13829.6	-1083.53	8249.3
P7	118	-13829.9	-1083.55	8249.63
P7	119	-13830.1	-1083.54	8249.95
P7	120	-13830.4	-1083.53	8250.3
P7	121	-13830.7	-1083.53	8250.67
P7	122	-13831	-1083.53	8251.03
P7	123	-13831.3	-1083.52	8251.4
P7	124	-13831.6	-1083.47	8251.75
P7	125	-13831.9	-1083.42	8252.11
P7	126	-13832.2	-1083.32	8252.44
P7	127	-13832.6	-1083.2	8252.77
P7	128	-13832.9	-1083.04	8253.13
P7	129	-13833.3	-1082.86	8253.49
P7	130	-13833.6	-1082.63	8253.86
P7	131	-13834	-1082.42	8254.22
P7	132	-13834.4	-1082.2	8254.58
P7	133	-13834.9	-1081.95	8254.94
P7	134	-13835.3	-1081.71	8255.29
P7	135	-13835.8	-1081.44	8255.64
P7	136	-13836.3	-1081.21	8255.96
P7	137	-13836.7	-1080.95	8256.29
P7	138	-13837.2	-1080.66	8256.57
P7	139	-13837.8	-1080.34	8256.85
P7	140	-13838.3	-1080.01	8257.14
P7	141	-13838.9	-1079.66	8257.36
P7	142	-13839.4	-1079.3	8257.57
P7	143	-13839.9	-1078.96	8257.76
P7	144	-13840.4	-1078.6	8257.93
P7	145	-13840.9	-1078.24	8258.04
P7	146	-13841.4	-1077.88	8258.13
P7	147	-13841.9	-1077.53	8258.15
P7	148	-13842.4	-1077.18	8258.13
P7	149	-13842.8	-1076.89	8258.04
P7	150	-13843.3	-1076.59	8257.88
P7	151	-13843.7	-1076.32	8257.64
P7	152	-13844.2	-1076.07	8257.38
P7	153	-13844.5	-1075.84	8257.06
P7	154	-13845	-1075.63	8256.66
P7	155	-13845.4	-1075.4	8256.21
P7	156	-13845.8	-1075.22	8255.71
P7	157	-13846.2	-1075.07	8255.15
P7	158	-13846.6	-1074.9	8254.54
P7	159	-13847	-1074.79	8253.89
P7	160	-13847.4	-1074.68	8253.18
P7	161	-13847.9	-1074.57	8252.41
P7	162	-13848.3	-1074.5	8251.58
P7	163	-13848.7	-1074.4	8250.66
P7	164	-13849.2	-1074.28	8249.7
P7	165	-13849.7	-1074.1	8248.69
P7	166	-13850.1	-1073.85	8247.62
P7	167	-13850.6	-1073.6	8246.53
P7	168	-13851	-1073.3	8245.37
P7	169	-13851.4	-1072.93	8244.19
P7	170	-13851.8	-1072.52	8242.96
P7	171	-13852.2	-1072.05	8241.64
P7	172	-13852.6	-1071.54	8240.27
P7	173	-13852.9	-1070.97	8238.82
P7	174	-13853.2	-1070.38	8237.32
P7	175	-13853.5	-1069.73	8235.74
P7	176	-13853.8	-1069.08	8234.09
P7	177	-13854	-1068.45	8232.38
P7	178	-13854.2	-1067.91	8230.6
P7	179	-13854.4	-1067.43	8228.78
P7	180	-13854.5	-1066.94	8226.9
P7	181	-13854.7	-1066.48	8224.98
P7	182	-13854.8	-1066.03	8223.06
P7	183	-13855	-1065.67	8221.1
P7	184	-13855.1	-1065.38	8219.17
P7	185	-13855.3	-1065.15	8217.18
P7	186	-13855.4	-1064.97	8215.17
P7	187	-13855.6	-1064.85	8213.09
P7	188	-13855.7	-1064.74	8211.01
P7	189	-13855.9	-1064.68	8208.9
P7	190	-13856.2	-1064.65	8206.81
P7	191	-13856.5	-1064.63	8204.76
P7	192	-13856.8	-1064.61	8202.71
P7	193	-13857.2	-1064.59	8200.67
P7	194	-13857.6	-1064.54	8198.65
P7	195	-13857.9	-1064.43	8196.65
P7	196	-13858.4	-1064.26	8194.64
P7	197	-13858.8	-1064.05	8192.63
P7	198	-13859.3	-1063.87	8190.57
P7	199	-13859.7	-1063.71	8188.51
P7	200	-13860.1	-1063.57	8186.4
P7	201	-13860.5	-1063.4	8184.28
P7	202	-13861	-1063.24	8182.2
P7	203	-13861.4	-1063.11	8180.1
P7	204	-13861.8	-1063.02	8177.99
P7	205	-13862.3	-1062.94	8175.87
P7	206	-13862.7	-1062.78	8173.81
P7	207	-13863.1	-1062.61	8171.74
P7	208	-13863.5	-1062.41	8169.67
P7	209	-13864	-1062.18	8167.59
P7	210	-13864.4	-1061.94	8165.51
P7	211	-13864.7	-1061.63	8163.44
P7	212	-13865.1	-1061.31	8161.39
P7	213	-13865.4	-1060.98	8159.38
P7	214	-13865.7	-1060.6	8157.35
P7	215	-13866.1	-1060.24	8155.36
P7	216	-13866.4	-1059.88	8153.38
P7	217	-13866.8	-1059.53	8151.42
P7	218	-13867	-1059.18	8149.49
P7	219	-13867.4	-1058.87	8147.58
P7	220	-13867.7	-1058.53	8145.72
P7	221	-13868	-1058.21	8143.94
P7	222	-13868.4	-1057.96	8142.19
P7	223	-13868.7	-1057.73	8140.49
P7	224	-13869	-1057.5	8138.86
P7	225	-13869.3	-1057.28	8137.29
P7	226	-13869.7	-1057.04	8135.77
P7	227	-13870.1	-1056.84	8134.33
P7	228	-13870.4	-1056.63	8132.95
P7	229	-13870.7	-1056.42	8131.61
P7	230	-13871.1	-1056.25	8130.33
P7	231	-13871.4	-1056.05	8129.1
P7	232	-13871.7	-1055.89	8127.97
P7	233	-13872	-1055.73	8126.86
P7	234	-13872.3	-1055.54	8125.82
P7	235	-13872.6	-1055.35	8124.82
P7	236	-13872.8	-1055.13	8123.85
P7	237	-13873.2	-1054.91	8122.96
P7	238	-13873.5	-1054.68	8122.11
P7	239	-13873.8	-1054.46	8121.31
P7	240	-13874.1	-1054.25	8120.63
P7	241	-13874.4	-1054.08	8119.96
P7	242	-13874.7	-1053.92	8119.35
P7	243	-13875	-1053.78	8118.78
P7	244	-13875.3	-1053.65	8118.29
P7	245	-13875.6	-1053.52	8117.83
P7	246	-13876	-1053.39	8117.43
P7	247	-13876.3	-1053.27	8117.05
P7	248	-13876.6	-1053.17	8116.7
P7	249	-13876.9	-1053.07	8116.37
P7	250	-13877.2	-1052.96	8116.11
P7	251	-13877.5	-1052.85	8115.91
P7	252	-13877.8	-1052.76	8115.74
P7	253	-13878.1	-1052.66	8115.63
P7	254	-13878.5	-1052.53	8115.55
P7	255	-13878.9	-1052.43	8115.54
P7	256	-13879.3	-1052.34	8115.62
P7	257	-13879.8	-1052.25	8115.75
P7	258	-13880.3	-1052.15	8115.93
P7	259	-13880.8	-1052.04	8116.19
P7	260	-13881.3	-1051.98	8116.51
P7	261	-13881.9	-1051.95	8116.86
P7	262	-13882.4	-1051.92	8117.28
P7	263	-13883.1	-1051.87	8117.73
P7	264	-13883.7	-1051.82	8118.26
P7	265	-13884.4	-1051.79	8118.86
P7	266	-13885	-1051.76	8119.49
P7	267	-13885.8	-1051.71	8120.22
P7	268	-13886.6	-1051.65	8120.96
P7	269	-13887.4	-1051.61	8121.79
P7	270	-13888.2	-1051.56	8122.66
P7	271	-13889.1	-1051.53	8123.58
P7	272	-13890	-1051.51	8124.56
P7	273	-13890.8	-1051.46	8125.55
P7	274	-13891.7	-1051.45	8126.6
P7	275	-13892.8	-1051.43	8127.68
P7	276	-13893.6	-1051.51	8128.77
P7	277	-13894.6	-1051.61	8129.88
P7	278	-13895.5	-1051.72	8131.02
P7	279	-13896.5	-1051.83	8132.16
P7	280	-13897.4	-1051.96	8133.29
P7	281	-13898.4	-1052.11	8134.43
P7	282	-13899.3	-1052.28	8135.6
P7	283	-13900.3	-1052.46	8136.74
P7	284	-13901.1	-1052.66	8137.88
P7	285	-13902.1	-1052.91	8139.02
P7	286	-13903	-1053.2	8140.14
P7	287	-13903.9	-1053.48	8141.25
P7	288	-13904.7	-1053.76	8142.33
P7	289	-13905.6	-1054.02	8143.4
P7	290	-13906.3	-1054.31	8144.48
P7	291	-13907.1	-1054.6	8145.5
P7	292	-13907.9	-1054.87	8146.55
P7	293	-13908.6	-1055.11	8147.58
P7	294	-13909.4	-1055.34	8148.62
P7	295	-13910.1	-1055.54	8149.6
P7	296	-13910.8	-1055.72	8150.59
P7	297	-13911.4	-1055.89	8151.55
P7	298	-13912.1	-1056.04	8152.49
P7	299	-13912.7	-1056.17	8153.43
P7	300	-13913.4	-1056.3	8154.32
P7	301	-13914	-1056.48	8155.23
P7	302	-13914.6	-1056.66	8156.09
P7	303	-13915.2	-1056.92	8156.91
P7	304	-13915.7	-1057.17	8157.73
P7	305	-13916.3	-1057.42	8158.54
P7	306	-13916.8	-1057.7	8159.34
P7	307	-13917.3	-1058	8160.15
P7	308	-13917.9	-1058.36	8160.92
P7	309	-13918.4	-1058.71	8161.68
P7	310	-13919	-1059.06	8162.41
P7	311	-13919.4	-1059.36	8163.09
P7	312	-13919.9	-1059.7	8163.75
P7	313	-13920.3	-1060.02	8164.4
P7	314	-13920.8	-1060.34	8165.04
P7	315	-13921.3	-1060.64	8165.68
P7	316	-13921.7	-1060.92	8166.3
P7	317	-13922.1	-1061.23	8166.94
P7	318	-13922.5	-1061.56	8167.55
P7	319	-13923	-1061.89	8168.15
P7	320	-13923.3	-1062.23	8168.75
P7	321	-13923.7	-1062.53	8169.36
P7	322	-13924.1	-1062.84	8169.94
P7	323	-13924.5	-1063.14	8170.49
P7	324	-13924.9	-1063.45	8171.04
P7	325	-13925.2	-1063.74	8171.58
P7	326	-13925.6	-1063.97	8172.11
P7	327	-13926	-1064.23	8172.64
P7	328	-13926.3	-1064.49	8173.19
P7	329	-13926.7	-1064.71	8173.7
P7	330	-13927	-1064.94	8174.22
P7	331	-13927.4	-1065.15	8174.71
P7	332	-13927.7	-1065.34	8175.18
P7	333	-13927.9	-1065.54	8175.66
P7	334	-13928.2	-1065.73	8176.14
P7	335	-13928.5	-1065.91	8176.55
P7	336	-13928.8	-1066.11	8176.99
P7	337	-13929	-1066.29	8177.42
P7	338	-13929.3	-1066.49	8177.83
P7	339	-13929.5	-1066.69	8178.22
P7	340	-13929.7	-1066.86	8178.61
P7	341	-13929.9	-1067.05	8178.98
P7	342	-13930.1	-1067.24	8179.34
P7	343	-13930.3	-1067.43	8179.68
P7	344	-13930.5	-1067.59	8180.03
P7	345	-13930.6	-1067.75	8180.37
P7	346	-13930.8	-1067.87	8180.7
P7	347	-13930.9	-1068	8181.02
P7	348	-13931	-1068.14	8181.34
P7	349	-13931.1	-1068.24	8181.65
P7	350	-13931.2	-1068.37	8181.98
P7	351	-13931.3	-1068.47	8182.28
P7	352	-13931.4	-1068.59	8182.57
P7	353	-13931.5	-1068.7	8182.86
P7	354	-13931.6	-1068.8	8183.13
P7	355	-13931.6	-1068.9	8183.41
P7	356	-13931.6	-1069.03	8183.72
P7	357	-13931.7	-1069.13	8184
P7	358	-13931.6	-1069.26	8184.27
P7	359	-13931.7	-1069.4	8184.54
P7	360	-13931.7	-1069.51	8184.79
P7	361	-13931.7	-1069.61	8185.05
P7	362	-13931.8	-1069.74	8185.3
P7	363	-13931.7	-1069.88	8185.56
P7	364	-13931.7	-1070.04	8185.83
P7	365	-13931.7	-1070.2	8186.08
P7	366	-13931.7	-1070.37	8186.32
P7	367	-13931.7	-1070.56	8186.59
P7	368	-13931.6	-1070.78	8186.87
P7	369	-13931.7	-1070.98	8187.12
P7	370	-13931.6	-1071.22	8187.39
P7	371	-13931.6	-1071.44	8187.66
P7	372	-13931.6	-1071.66	8187.88
P7	373	-13931.6	-1071.86	8188.12
P7	374	-13931.6	-1072.03	8188.32
P7	375	-13931.5	-1072.16	8188.55
P7	376	-13931.5	-1072.29	8188.74
P7	377	-13931.5	-1072.41	8188.95
P7	378	-13931.4	-1072.52	8189.15
P7	379	-13931.4	-1072.59	8189.35
P7	380	-13931.4	-1072.68	8189.52
P7	381	-13931.4	-1072.72	8189.71
P7	382	-13931.3	-1072.75	8189.89
P7	383	-13931.3	-1072.72	8190.05
P7	384	-13931.3	-1072.73	8190.21
P7	385	-13931.3	-1072.68	8190.36
P7	386	-13931.2	-1072.62	8190.51
P7	387	-13931.2	-1072.56	8190.63
P7	388	-13931.2	-1072.48	8190.78
P7	389	-13931.1	-1072.4	8190.92
P7	390	-13931	-1072.33	8191.06
P7	391	-13931	-1072.27	8191.19
P7	392	-13930.9	-1072.19	8191.3
P7	393	-13930.8	-1072.16	8191.43
P7	394	-13930.7	-1072.12	8191.54
P7	395	-13930.6	-1072.09	8191.63
P7	396	-13930.4	-1072.06	8191.78
P7	397	-13930.3	-1072.05	8191.89
P7	398	-13930.2	-1072.05	8192.02
P7	399	-13930.1	-1072.03	8192.15
P7	400	-13930	-1072.04	8192.28
P7	401	-13929.8	-1072.06	8192.42
P7	402	-13929.6	-1072.14	8192.55
P7	403	-13929.5	-1072.17	8192.7
P7	404	-13929.4	-1072.21	8192.84
P7	405	-13929.3	-1072.25	8193.02
P7	406	-13929.2	-1072.31	8193.17
P7	407	-13929	-1072.35	8193.31
P7	408	-13928.9	-1072.4	8193.47
P7	409	-13928.7	-1072.46	8193.59
P7	410	-13928.6	-1072.5	8193.73
P7	411	-13928.5	-1072.53	8193.86
P7	412	-13928.3	-1072.57	8194
P7	413	-13928.2	-1072.61	8194.14
P7	414	-13928	-1072.65	8194.3
P7	415	-13927.9	-1072.71	8194.45
P7	416	-13927.8	-1072.76	8194.57
P7	417	-13927.6	-1072.81	8194.69
P7	418	-13927.6	-1072.86	8194.81
P7	419	-13927.4	-1072.91	8194.94
P7	420	-13927.3	-1072.95	8195.04
P7	421	-13927.1	-1072.99	8195.13
P7	422	-13927	-1073.02	8195.23
P7	423	-13926.9	-1073.04	8195.33
P7	424	-13926.8	-1073.11	8195.43
P7	425	-13926.7	-1073.13	8195.53
P7	426	-13926.6	-1073.15	8195.62
P7	427	-13926.5	-1073.16	8195.7
P7	428	-13926.4	-1073.18	8195.79
P7	429	-13926.3	-1073.19	8195.87
P7	430	-13926.2	-1073.21	8195.97
P7	431	-13926.2	-1073.22	8196.04
P7	432	-13926.1	-1073.22	8196.12
P7	433	-13926	-1073.23	8196.18
P7	434	-13925.9	-1073.23	8196.23
P7	435	-13925.9	-1073.23	8196.29
P7	436	-13925.8	-1073.19	8196.37
P7	437	-13925.7	-1073.17	8196.45
P7	438	-13925.7	-1073.14	8196.52
P7	439	-13925.7	-1073.13	8196.61
P7	440	-13925.6	-1073.11	8196.72
P7	441	-13925.6	-1073.11	8196.8
P7	442	-13925.6	-1073.09	8196.89
P7	443	-13925.7	-1073.09	8196.99
P7	444	-13925.7	-1073.07	8197.07
P7	445	-13925.7	-1073.08	8197.16
P7	446	-13925.7	-1073.09	8197.25
P7	447	-13925.7	-1073.09	8197.36
P7	448	-13925.7	-1073.08	8197.46
P7	449	-13925.7	-1073.09	8197.56
P7	450	-13925.7	-1073.11	8197.66
P7	451	-13925.7	-1073.11	8197.76
P7	452	-13925.8	-1073.13	8197.85
P7	453	-13925.8	-1073.14	8197.96
P7	454	-13925.8	-1073.16	8198.09
P7	455	-13925.8	-1073.17	8198.21
P7	456	-13925.9	-1073.19	8198.31
P7	457	-13925.9	-1073.22	8198.44
P7	458	-13926	-1073.23	8198.58
P7	459	-13926.1	-1073.24	8198.72
P7	460	-13926.2	-1073.23	8198.88
P7	461	-13926.3	-1073.26	8199.04
P7	462	-13926.4	-1073.28	8199.19
P7	463	-13926.5	-1073.31	8199.36
P7	464	-13926.7	-1073.35	8199.54
P7	465	-13926.8	-1073.37	8199.73
P7	466	-13927	-1073.42	8199.91
P7	467	-13927.1	-1073.48	8200.14
P7	468	-13927.2	-1073.53	8200.36
P7	469	-13927.4	-1073.56	8200.57
P7	470	-13927.6	-1073.62	8200.78
P7	471	-13927.8	-1073.64	8201
P7	472	-13928	-1073.67	8201.25
P7	473	-13928.2	-1073.71	8201.5
P7	474	-13928.4	-1073.7	8201.78
P7	475	-13928.6	-1073.68	8202.07
P7	476	-13928.9	-1073.68	8202.36
P7	477	-13929.2	-1073.68	8202.68
P7	478	-13929.4	-1073.69	8203
P7	479	-13929.7	-1073.69	8203.37
P7	480	-13930	-1073.69	8203.73
P7	481	-13930.2	-1073.68	8204.11
P7	482	-13930.6	-1073.69	8204.5
P7	483	-13930.9	-1073.71	8204.9
P7	484	-13931.2	-1073.71	8205.33
P7	485	-13931.6	-1073.71	8205.76
P7	486	-13931.9	-1073.71	8206.21
P7	487	-13932.3	-1073.73	8206.7
P7	488	-13932.7	-1073.73	8207.19
P7	489	-13933.1	-1073.72	8207.7
P7	490	-13933.5	-1073.73	8208.25
P7	491	-13933.9	-1073.77	8208.81
P7	492	-13934.3	-1073.81	8209.4
P7	493	-13934.8	-1073.85	8210.02
P7	494	-13935.2	-1073.88	8210.67
P7	495	-13935.7	-1073.92	8211.34
P7	496	-13936.3	-1073.96	8212.04
P7	497	-13936.8	-1074.01	8212.78
P7	498	-13937.4	-1074.05	8213.53
P7	499	-13938	-1074.09	8214.29
P7	500	-13938.5	-1074.13	8215.1
P7	501	-13939.1	-1074.18	8215.9
P7	502	-13939.7	-1074.19	8216.73
P7	503	-13940.3	-1074.19	8217.6
P7	504	-13941	-1074.17	8218.49
P7	505	-13941.7	-1074.18	8219.41
P7	506	-13942.4	-1074.17	8220.33
P7	507	-13943.1	-1074.15	8221.29
P7	508	-13943.8	-1074.16	8222.25
P7	509	-13944.6	-1074.12	8223.22
P7	510	-13945.4	-1074.12	8224.25
P7	511	-13946.2	-1074.09	8225.28
P7	512	-13947	-1074.01	8226.37
P7	513	-13947.9	-1073.96	8227.45
P7	514	-13948.8	-1073.87	8228.58
P7	515	-13949.7	-1073.8	8229.69
P7	516	-13950.6	-1073.7	8230.86
P7	517	-13951.6	-1073.58	8232.04
P7	518	-13952.5	-1073.48	8233.22
P7	519	-13953.5	-1073.37	8234.43
P7	520	-13954.5	-1073.24	8235.65
P7	521	-13955.5	-1073.08	8236.9
P7	522	-13956.6	-1072.89	8238.15
P7	523	-13957.6	-1072.72	8239.43
P7	524	-13958.7	-1072.48	8240.72
P7	525	-13959.8	-1072.21	8242.08
P7	526	-13961	-1071.94	8243.41
P7	527	-13962.1	-1071.64	8244.79
P7	528	-13963.3	-1071.34	8246.17
P7	529	-13964.5	-1071.04	8247.55
P7	530	-13965.7	-1070.68	8248.94
P7	531	-13966.9	-1070.33	8250.36
P7	532	-13968.2	-1069.96	8251.75
P7	533	-13969.5	-1069.53	8253.19
P7	534	-13970.9	-1069.09	8254.62
P7	535	-13972.2	-1068.61	8256.12
P7	536	-13973.6	-1068.17	8257.57
P7	537	-13974.9	-1067.73	8259.07
P7	538	-13976.3	-1067.31	8260.57
P7	539	-13977.6	-1066.96	8262.12
P7	540	-13978.9	-1066.62	8263.68
P7	541	-13980.2	-1066.41	8265.26
P7	542	-13981.4	-1066.25	8266.89
P7	543	-13982.6	-1066.19	8268.45
P7	544	-13983.7	-1066.23	8270.02
P7	545	-13984.7	-1066.35	8271.6
P7	546	-13985.7	-1066.51	8273.18
P7	547	-13986.5	-1066.72	8274.76
P7	548	-13987.2	-1067	8276.34
P7	549	-13987.9	-1067.35	8277.86
P7	550	-13988.5	-1067.7	8279.4
P7	551	-13989.1	-1068.09	8280.95
P7	552	-13989.5	-1068.49	8282.52
P7	553	-13990	-1068.91	8284.11
P7	554	-13990.3	-1069.37	8285.74
P7	555	-13990.7	-1069.91	8287.41
P7	556	-13991	-1070.52	8289.1
P7	557	-13991.4	-1071.13	8290.79
P7	558	-13991.6	-1071.75	8292.54
P7	559	-13991.9	-1072.38	8294.33
P7	560	-13992.1	-1072.97	8296.14
P7	561	-13992.2	-1073.65	8297.98
P7	562	-13992.4	-1074.28	8299.82
P7	563	-13992.4	-1074.93	8301.68
P7	564	-13992.4	-1075.62	8303.54
P7	565	-13992.4	-1076.28	8305.41
P7	566	-13992.2	-1077.01	8307.31
P7	567	-13992.1	-1077.71	8309.26
P7	568	-13991.9	-1078.43	8311.22
P7	569	-13991.6	-1079.17	8313.19
P7	570	-13991.3	-1079.95	8315.21
P7	571	-13990.9	-1080.77	8317.25
P7	572	-13990.5	-1081.55	8319.31
P7	573	-13990.1	-1082.35	8321.39
P7	574	-13989.6	-1083.16	8323.51
P7	575	-13989.1	-1083.99	8325.65
P7	576	-13988.5	-1084.81	8327.83
P7	577	-13987.9	-1085.64	8330.04
P7	578	-13987.3	-1086.42	8332.31
P7	579	-13986.7	-1087.21	8334.66
P7	580	-13986.1	-1087.97	8337.02
P7	581	-13985.4	-1088.73	8339.47
P7	582	-13984.7	-1089.42	8341.99
P7	583	-13984	-1090.1	8344.57
P7	584	-13983.2	-1090.75	8347.19
P7	585	-13982.4	-1091.35	8349.86
P7	586	-13981.6	-1091.99	8352.59
P7	587	-13980.7	-1092.61	8355.36
P7	588	-13979.9	-1093.21	8358.22
P7	589	-13979	-1093.8	8361.17
P7	590	-13978.1	-1094.38	8364.19
P7	591	-13977.2	-1094.98	8367.25
P7	592	-13976.3	-1095.6	8370.38
P7	593	-13975.4	-1096.26	8373.57
P7	594	-13974.8	-1097.07	8377.16
P7	595	-13973.8	-1097.68	8380.49
P7	596	-13972.8	-1098.27	8383.9
P7	597	-13971.9	-1098.82	8387.4
P7	598	-13970.8	-1099.36	8390.94
P7	599	-13969.8	-1099.88	8394.59
P7	600	-13968.8	-1100.36	8398.32
P7	601	-13967.6	-1100.79	8402.11
P7	602	-13966.5	-1101.23	8406
P7	603	-13965.3	-1101.59	8409.95
P7	604	-13964.2	-1101.99	8414.07
P7	605	-13962.9	-1102.37	8418.15
P7	606	-13961.7	-1102.72	8422.35
P7	607	-13960.4	-1103.05	8426.56
P7	608	-13959.1	-1103.35	8430.88
P7	609	-13957.9	-1103.71	8435.26
P7	610	-13956.6	-1104.11	8439.71
P7	611	-13955.2	-1104.68	8444.18
P7	612	-13953.9	-1105.22	8448.74
P7	613	-13952.7	-1105.81	8453.36
P7	614	-13951.5	-1106.26	8458.06
P7	615	-13950.3	-1106.78	8462.79
P7	616	-13949.1	-1107.38	8467.52
P7	617	-13947.9	-1108.04	8472.25
P7	618	-13946.7	-1108.68	8477
P7	619	-13945.6	-1109.33	8481.76
P7	620	-13944.6	-1110.09	8486.59
P7	621	-13943.6	-1110.93	8491.32
P7	622	-13942.6	-1112	8496.06
P7	623	-13941.6	-1113.17	8500.72
P7	624	-13940.7	-1114.5	8505.42
P7	625	-13939.9	-1115.95	8510.08
P7	626	-13939.2	-1117.42	8514.76
P7	627	-13938.6	-1118.87	8519.42
P7	628	-13938	-1120.26	8524.06
P7	629	-13937.5	-1121.61	8528.73
P7	630	-13937.1	-1122.9	8533.42
P7	631	-13936.5	-1124.06	8538.02
P7	632	-13936	-1125.16	8542.59
P7	633	-13935.4	-1126.16	8547.11
P7	634	-13934.9	-1127.1	8551.62
P7	635	-13934.2	-1127.93	8556.09
P7	636	-13933.6	-1128.71	8560.48
P7	637	-13932.9	-1129.39	8564.84
P7	638	-13932.2	-1129.99	8569.14
P7	639	-13931.5	-1130.55	8573.4
P7	640	-13930.8	-1131.03	8577.64
P7	641	-13930.1	-1131.55	8581.82
P7	642	-13929.4	-1132.1	8585.94
P7	643	-13928.7	-1132.68	8590.04
P7	644	-13928	-1133.37	8594.07
P7	645	-13927.3	-1134.11	8598.04
P7	646	-13926.6	-1134.95	8602
P7	647	-13925.9	-1135.86	8605.9
P7	648	-13925.3	-1136.88	8609.76
P7	649	-13924.7	-1137.98	8613.54
P7	650	-13924.1	-1139.13	8617.28
P7	651	-13923.4	-1140.37	8620.93
P7	652	-13922.7	-1141.62	8624.53
P7	653	-13922.2	-1142.94	8628.08
P7	654	-13921.4	-1144.28	8631.54
P7	655	-13920.7	-1145.63	8634.88
P7	656	-13920	-1147.03	8638.16
P7	657	-13919.3	-1148.53	8641.38
P7	658	-13918.6	-1150.01	8644.51
P7	659	-13917.8	-1151.55	8647.64
P7	660	-13917.1	-1153.09	8650.72
P7	661	-13916.4	-1154.63	8653.74
P7	662	-13915.6	-1156.13	8656.68
P7	663	-13914.9	-1157.7	8659.54
P7	664	-13914.2	-1159.18	8662.36
P7	665	-13913.6	-1160.7	8665.08
P7	666	-13912.9	-1162.16	8667.79
P7	667	-13912.3	-1163.63	8670.49
P7	668	-13911.6	-1165.06	8673.08
P7	669	-13911	-1166.49	8675.66
P7	670	-13910.4	-1167.81	8678.15
P7	671	-13909.9	-1169.15	8680.6
P7	672	-13909.3	-1170.46	8683.02
P7	673	-13908.8	-1171.72	8685.38
P7	674	-13908.3	-1172.96	8687.73
P7	675	-13907.8	-1174.15	8690.04
P7	676	-13907.4	-1175.31	8692.28
P7	677	-13907	-1176.41	8694.53
P7	678	-13906.6	-1177.49	8696.76
P7	679	-13906.2	-1178.56	8698.94
P7	680	-13905.9	-1179.56	8701.16
P7	681	-13905.7	-1180.58	8703.36
P7	682	-13905.5	-1181.56	8705.55
P7	683	-13905.2	-1182.48	8707.67
P7	684	-13905	-1183.35	8709.78
P7	685	-13904.7	-1184.14	8711.87
P7	686	-13904.6	-1184.88	8714
P7	687	-13904.5	-1185.54	8716.12
P7	688	-13904.5	-1186.21	8718.27
P7	689	-13904.4	-1186.81	8720.37
P7	690	-13904.5	-1187.38	8722.54
P7	691	-13904.6	-1187.92	8724.73
P7	692	-13904.6	-1188.44	8726.88
P7	693	-13904.8	-1188.93	8729.06
P7	694	-13904.9	-1189.36	8731.25
P7	695	-13905.2	-1189.81	8733.47
P7	696	-13905.3	-1190.27	8735.71
P7	697	-13905.7	-1190.73	8737.99
P7	698	-13906	-1191.17	8740.27
P7	699	-13906.4	-1191.59	8742.55
P7	700	-13906.7	-1191.99	8744.88
P7	701	-13907.1	-1192.51	8747.26
P7	702	-13907.7	-1193.03	8749.73
P7	703	-13908.2	-1193.59	8752.17
P7	704	-13908.7	-1194.18	8754.63
P7	705	-13909.2	-1194.78	8757.14
P7	706	-13909.7	-1195.43	8759.75
P7	707	-13910.3	-1196.08	8762.34
P7	708	-13911	-1196.78	8764.99
P7	709	-13911.5	-1197.5	8767.65
P7	710	-13912.2	-1198.2	8770.42
P7	711	-13912.9	-1198.89	8773.21
P7	712	-13913.6	-1199.64	8776.03
P7	713	-13914.3	-1200.33	8778.86
P7	714	-13915.1	-1201.03	8781.77
P7	715	-13915.9	-1201.74	8784.72
P7	716	-13916.8	-1202.5	8787.76
P7	717	-13917.7	-1203.18	8790.84
P7	718	-13918.6	-1203.93	8793.98
P7	719	-13919.5	-1204.69	8797.21
P7	720	-13920.4	-1205.43	8800.45
P7	721	-13921.5	-1206.17	8803.85
P7	722	-13922.5	-1206.94	8807.26
P7	723	-13923.6	-1207.68	8810.72
P7	724	-13924.8	-1208.48	8814.31
P7	725	-13926	-1209.21	8817.94
P7	726	-13927.4	-1209.91	8821.69
P7	727	-13928.7	-1210.6	8825.47
P7	728	-13930.2	-1211.35	8829.36
P7	729	-13931.6	-1212.03	8833.32
P7	730	-13933.2	-1212.74	8837.35
P7	731	-13934.9	-1213.51	8841.49
P7	732	-13936.6	-1214.2	8845.7
P7	733	-13938.2	-1214.9	8849.97
P7	734	-13940.1	-1215.59	8854.31
P7	735	-13942.1	-1216.28	8858.67
P7	736	-13944	-1217.1	8863.1
P7	737	-13946	-1217.93	8867.59
P7	738	-13948.2	-1218.86	8872.18
P7	739	-13950.3	-1219.77	8876.81
P7	740	-13952.4	-1220.65	8881.46
P7	741	-13954.7	-1221.53	8886.16
P7	742	-13956.9	-1222.51	8890.89
P7	743	-13959.2	-1223.55	8895.6
P7	744	-13961.5	-1224.59	8900.37
P7	745	-13963.9	-1225.62	8905.19
P7	746	-13966.3	-1226.7	8909.91
P7	747	-13968.8	-1227.81	8914.65
P7	748	-13971.3	-1228.92	8919.44
P7	749	-13973.9	-1230.02	8924.2
P7	750	-13976.5	-1231.03	8929.02
P7	751	-13979.1	-1232.1	8933.88
P7	752	-13981.8	-1233.1	8938.68
P7	753	-13984.4	-1234.13	8943.52
P7	754	-13987.2	-1235.08	8948.37
P7	755	-13989.9	-1236.01	8953.2
P7	756	-13992.8	-1237.01	8958.04
P7	757	-13995.6	-1237.94	8962.89
P7	758	-13998.4	-1238.87	8967.72
P7	759	-14001.2	-1239.71	8972.55
P7	760	-14004	-1240.54	8977.33
P7	761	-14006.8	-1241.38	8982.15
P7	762	-14009.6	-1242.25	8986.91
P7	763	-14012.4	-1243.06	8991.61
P7	764	-14015.2	-1243.9	8996.29
P7	765	-14018	-1244.68	9000.95
P7	766	-14020.7	-1245.5	9005.54
P7	767	-14023.4	-1246.34	9010.1
P7	768	-14026.1	-1247.21	9014.62
P7	769	-14028.9	-1248.12	9019.15
P7	770	-14031.6	-1249.06	9023.6
P7	771	-14034.4	-1250.01	9028.05
P7	772	-14037.1	-1251.03	9032.5
P7	773	-14039.9	-1252.02	9036.85
P7	774	-14042.6	-1253.05	9041.16
P7	775	-14045.4	-1254.07	9045.41
P7	776	-14048.2	-1255.09	9049.64
P7	777	-14051.1	-1256.19	9053.85
P7	778	-14053.9	-1257.29	9058
P7	779	-14056.8	-1258.34	9062.15
P7	780	-14059.6	-1259.49	9066.2
P7	781	-14062.5	-1260.58	9070.24
P7	782	-14065.3	-1261.68	9074.18
P7	783	-14068.1	-1262.83	9078.08
P7	784	-14070.9	-1264.05	9081.89
P7	785	-14073.7	-1265.34	9085.67
P7	786	-14076.5	-1266.59	9089.4
P7	787	-14079.2	-1267.82	9093.12
P7	788	-14081.8	-1269.01	9096.77
P7	789	-14084.4	-1270.14	9100.37
P7	790	-14087	-1271.31	9103.91
P7	791	-14089.5	-1272.34	9107.4
P7	792	-14091.8	-1273.38	9110.84
P7	793	-14094.1	-1274.28	9114.25
P7	794	-14096.2	-1275.21	9117.62
P7	795	-14098.3	-1275.95	9120.96
P7	796	-14100.2	-1276.64	9124.3
P7	797	-14102.1	-1277.26	9127.63
P7	798	-14104	-1277.86	9130.94
P7	799	-14105.7	-1278.44	9134.18
P7	800	-14107.3	-1279.03	9137.45
P7	801	-14108.9	-1279.59	9140.66
P7	802	-14110.4	-1280.23	9143.9
P7	803	-14111.7	-1280.79	9147.1
P7	804	-14113	-1281.45	9150.35
P7	805	-14114.1	-1282.13	9153.61
P7	806	-14115.4	-1282.83	9156.9
P7	807	-14116.4	-1283.54	9160.16
P7	808	-14117.3	-1284.31	9163.43
P7	809	-14118.3	-1285.11	9166.71
P7	810	-14119.1	-1285.97	9169.99
P7	811	-14120	-1286.88	9173.34
P7	812	-14120.8	-1287.83	9176.72
P7	813	-14121.4	-1288.85	9180.12
P7	814	-14122.1	-1289.89	9183.58
P7	815	-14122.7	-1290.97	9187.05
P7	816	-14123.2	-1292.01	9190.53
P7	817	-14123.8	-1293.11	9194.04
P7	818	-14124.2	-1294.2	9197.55
P7	819	-14124.7	-1295.28	9201.14
P7	820	-14125.1	-1296.39	9204.74
P7	821	-14125.5	-1297.51	9208.38
P7	822	-14125.7	-1298.51	9212.1
P7	823	-14126.1	-1299.58	9215.85
P7	824	-14126.4	-1300.64	9219.62
P7	825	-14126.7	-1301.73	9223.45
P7	826	-14126.8	-1302.79	9227.25
P7	827	-14127	-1303.85	9231.12
P7	828	-14127	-1304.93	9235.04
P7	829	-14127.1	-1305.95	9239.04
P7	830	-14127	-1306.97	9243.04
P7	831	-14127	-1307.95	9247.13
P7	832	-14127	-1308.88	9251.22
P7	833	-14126.8	-1309.77	9255.36
P7	834	-14126.8	-1310.59	9259.58
P7	835	-14126.5	-1311.43	9263.81
P7	836	-14126.3	-1312.26	9268.15
P7	837	-14126	-1313.08	9272.53
P7	838	-14125.7	-1313.85	9276.98
P7	839	-14125.4	-1314.6	9281.49
P7	840	-14124.9	-1315.33	9286
P7	841	-14124.5	-1316.07	9290.61
P7	842	-14124	-1316.79	9295.25
P7	843	-14123.5	-1317.55	9300
P7	844	-14123.1	-1318.31	9304.8
P7	845	-14122.5	-1319.05	9309.7
P7	846	-14121.9	-1319.8	9314.64
P7	847	-14121.2	-1320.57	9319.6
P7	848	-14120.5	-1321.35	9324.68
P7	849	-14119.8	-1322.1	9329.85
P7	850	-14119	-1322.92	9335.05
P7	851	-14118.3	-1323.74	9340.33
P7	852	-14117.4	-1324.53	9345.67
P7	853	-14116.6	-1325.36	9351.06
P7	854	-14115.8	-1326.24	9356.53
P7	855	-14114.9	-1327.22	9362.08
P7	856	-14114	-1328.25	9367.66
P7	857	-14113.2	-1329.34	9373.31
P7	858	-14112.1	-1330.53	9379.05
P7	859	-14111.2	-1331.85	9384.83
P7	860	-14110.3	-1333.21	9390.72
P7	861	-14109.4	-1334.61	9396.6
P7	862	-14108.5	-1336.07	9402.54
P7	863	-14107.6	-1337.62	9408.5
P7	864	-14106.7	-1339.26	9414.53
P7	865	-14105.8	-1340.93	9420.57
P7	866	-14104.9	-1342.62	9426.69
P7	867	-14104	-1344.32	9432.77
P7	868	-14103.2	-1345.99	9438.84
P7	869	-14102.3	-1347.68	9444.92
P7	870	-14101.4	-1349.44	9450.92
P7	871	-14100.6	-1351.25	9456.91
P7	872	-14099.7	-1353	9462.84
P7	873	-14098.9	-1354.74	9468.71
P7	874	-14098.2	-1356.4	9474.56
P7	875	-14097.4	-1357.92	9480.37
P7	876	-14096.7	-1359.42	9486.15
P7	877	-14096	-1360.8	9491.85
P7	878	-14095.1	-1362.06	9497.54
P7	879	-14094.4	-1363.3	9503.13
P7	880	-14093.5	-1364.5	9508.75
P7	881	-14092.7	-1365.65	9514.28
P7	882	-14091.9	-1366.8	9519.72
P7	883	-14091	-1367.9	9525.13
P7	884	-14090.1	-1368.98	9530.52
P7	885	-14089.2	-1370.15	9535.85
P7	886	-14088.3	-1371.28	9541.17
P7	887	-14087.4	-1372.52	9546.41
P7	888	-14086.5	-1373.87	9551.58
P7	889	-14085.6	-1375.23	9556.72
P7	890	-14084.8	-1376.62	9561.8
P7	891	-14083.9	-1377.98	9566.83
P7	892	-14083.2	-1379.43	9571.8
P7	893	-14082.4	-1380.87	9576.74
P7	894	-14081.8	-1382.39	9581.6
P7	895	-14081	-1383.99	9586.43
P7	896	-14080.3	-1385.67	9591.18
P7	897	-14079.6	-1387.32	9595.91
P7	898	-14079	-1389.11	9600.61
P7	899	-14078.4	-1390.88	9605.24
P7	900	-14077.9	-1392.65	9609.87
P7	901	-14077.2	-1394.44	9614.47
P7	902	-14076.7	-1396.23	9619.02
P7	903	-14076.1	-1398.06	9623.6
P7	904	-14075.6	-1399.84	9628.11
P7	905	-14075	-1401.61	9632.58
P7	906	-14074.5	-1403.37	9637.03
P7	907	-14074.1	-1405.09	9641.51
P7	908	-14073.7	-1406.76	9646.01
P7	909	-14073.4	-1408.41	9650.49
P7	910	-14072.9	-1410.1	9654.96
P7	911	-14072.7	-1411.68	9659.43
P7	912	-14072.3	-1413.23	9663.93
P7	913	-14072.1	-1414.82	9668.44
P7	914	-14072	-1416.33	9672.99
P7	915	-14071.8	-1417.8	9677.54
P7	916	-14071.8	-1419.28	9682.1
P7	917	-14071.7	-1420.69	9686.71
P7	918	-14071.7	-1422.06	9691.33
P7	919	-14071.8	-1423.39	9695.99
P7	920	-14071.9	-1424.68	9700.67
P7	921	-14072	-1426	9705.38
P7	922	-14072.4	-1427.3	9710.1
P7	923	-14072.6	-1428.59	9714.86
P7	924	-14073	-1429.88	9719.64
P7	925	-14073.4	-1431.09	9724.45
P7	926	-14073.9	-1432.28	9729.28
P7	927	-14074.5	-1433.41	9734.13
P7	928	-14075.1	-1434.6	9739
P7	929	-14075.8	-1435.76	9743.88
P7	930	-14076.7	-1436.93	9748.77
P7	931	-14077.5	-1438.11	9753.63
P7	932	-14078.5	-1439.24	9758.58
P7	933	-14079.5	-1440.34	9763.54
P7	934	-14080.5	-1441.46	9768.53
P7	935	-14081.8	-1442.56	9773.56
P7	936	-14082.8	-1443.64	9778.65
P7	937	-14084.2	-1444.71	9783.75
P7	938	-14085.4	-1445.79	9788.88
P7	939	-14086.8	-1446.86	9794.03
P7	940	-14088.1	-1447.91	9799.2
P7	941	-14089.5	-1448.9	9804.41
P7	942	-14091.1	-1449.92	9809.63
P7	943	-14092.6	-1450.92	9814.9
P7	944	-14094.1	-1451.95	9820.2
P7	945	-14095.9	-1452.91	9825.53
P7	946	-14097.4	-1453.83	9830.92
P7	947	-14099.3	-1454.74	9836.34
P7	948	-14101.1	-1455.65	9841.78
P7	949	-14103	-1456.55	9847.28
P7	950	-14105.1	-1457.57	9852.87
P7	951	-14107.1	-1458.61	9858.44
P7	952	-14109.2	-1459.7	9864.03
P7	953	-14111.3	-1460.95	9869.52
P7	954	-14113.6	-1462.3	9875.03
P7	955	-14115.7	-1463.76	9880.54
P7	956	-14118	-1465.38	9886.01
P7	957	-14120.3	-1467.12	9891.44
P7	958	-14122.5	-1468.92	9896.85
P7	959	-14124.7	-1470.65	9902.18
P7	960	-14126.8	-1472.4	9907.48
P7	961	-14129.2	-1474.19	9912.66
P7	962	-14131.2	-1475.96	9917.8
P7	963	-14133.4	-1477.76	9922.87
P7	964	-14135.4	-1479.48	9927.88
P7	965	-14137.6	-1481.22	9932.86
P7	966	-14139.8	-1482.98	9937.77
P7	967	-14141.9	-1484.69	9942.64
P7	968	-14144.1	-1486.35	9947.41
P7	969	-14146.2	-1487.97	9952.09
P7	970	-14148.3	-1489.51	9956.67
P7	971	-14150.2	-1491.08	9961.22
P7	972	-14152.1	-1492.51	9965.7
P7	973	-14154	-1493.86	9970.04
P7	974	-14155.9	-1495.16	9974.34
P7	975	-14157.7	-1496.36	9978.52
P7	976	-14159.4	-1497.58	9982.61
P7	977	-14161	-1498.81	9986.63
P7	978	-14162.6	-1500.06	9990.54
P7	979	-14164.1	-1501.3	9994.37
P7	980	-14165.5	-1502.63	9998.16
P7	981	-14167	-1503.97	10001.9
P7	982	-14168.3	-1505.34	10005.5
P7	983	-14169.9	-1506.62	10009.1
P7	984	-14171.2	-1507.93	10012.7
P7	985	-14172.6	-1509.18	10016.2
P7	986	-14174	-1510.46	10019.6
P7	987	-14175.1	-1511.74	10023
P7	988	-14176.5	-1512.96	10026.3
P7	989	-14177.6	-1514.13	10029.6
P7	990	-14178.7	-1515.22	10032.8
P7	991	-14179.8	-1516.25	10035.9
P7	992	-14180.8	-1517.25	10038.9
P7	993	-14181.6	-1518.2	10041.9
P7	994	-14182.5	-1519.09	10044.9
P7	995	-14183.2	-1520.01	10047.8
P7	996	-14184	-1520.8	10050.6
P7	997	-14184.6	-1521.58	10053.3
P7	998	-14185.2	-1522.29	10056.1
P7	999	-14185.7	-1522.96	10058.7
P7	1000	-14186.2	-1523.58	10061.3
P7	1001	-14186.5	-1524.12	10063.8
P7	1002	-14186.7	-1524.63	10066.3
P7	1003	-14187	-1525.12	10068.8
P7	1004	-14187.2	-1525.53	10071.2
P7	1005	-14187.4	-1525.97	10073.6
P7	1006	-14187.4	-1526.41	10075.9
P7	1007	-14187.5	-1526.85	10078.2
P7	1008	-14187.4	-1527.31	10080.4
P7	1009	-14187.3	-1527.74	10082.5
P7	1010	-14187.1	-1528.16	10084.6
P7	1011	-14186.8	-1528.56	10086.7
P7	1012	-14186.6	-1528.97	10088.7
P7	1013	-14186.1	-1529.32	10090.7
P7	1014	-14185.6	-1529.71	10092.6
P7	1015	-14185	-1530.05	10094.6
P7	1016	-14184.3	-1530.43	10096.5
P7	1017	-14183.6	-1530.85	10098.3
P7	1018	-14182.6	-1531.27	10100.2
P7	1019	-14181.8	-1531.71	10102
P7	1020	-14180.7	-1532.2	10103.8
P7	1021	-14179.7	-1532.65	10105.5
P7	1022	-14178.5	-1533.11	10107.3
P7	1023	-14177.2	-1533.59	10108.9
P7	1024	-14176	-1534.07	10110.6
P7	1025	-14174.7	-1534.57	10112.3
P7	1026	-14173.2	-1535.12	10114
P7	1027	-14171.7	-1535.66	10115.7
P7	1028	-14170.2	-1536.23	10117.4
P7	1029	-14168.6	-1536.85	10119
P7	1030	-14166.9	-1537.52	10120.7
P7	1031	-14165.2	-1538.19	10122.3
P7	1032	-14163.5	-1538.91	10123.9
P7	1033	-14161.8	-1539.61	10125.5
P7	1034	-14160	-1540.33	10127.2
P7	1035	-14158.3	-1540.97	10128.7
P7	1036	-14156.4	-1541.65	10130.3
P7	1037	-14154.5	-1542.27	10131.9
P7	1038	-14152.6	-1542.87	10133.4
P7	1039	-14150.6	-1543.41	10134.9
P7	1040	-14148.8	-1543.87	10136.4
P7	1041	-14146.7	-1544.31	10137.9
P7	1042	-14144.7	-1544.74	10139.5
P7	1043	-14142.7	-1545.1	10141
P7	1044	-14140.7	-1545.44	10142.6
P7	1045	-14138.7	-1545.66	10144.1
P7	1046	-14136.7	-1545.89	10145.7
P7	1047	-14134.6	-1546.08	10147.2
P7	1048	-14132.7	-1546.21	10148.8
P7	1049	-14130.6	-1546.29	10150.5
P7	1050	-14128.6	-1546.37	10152.1
P7	1051	-14126.5	-1546.44	10153.8
P7	1052	-14124.5	-1546.63	10155.5
P7	1053	-14122.6	-1546.9	10157.2
P7	1054	-14121.4	-1547.06	10158.9
P7	1055	-14120.2	-1547.32	10160.6
P7	1056	-14119.4	-1547.71	10162.3
P7	1057	-14113.2	-1548.54	10164.6
P7	1058	-14111.2	-1549.06	10166.5
P7	1059	-14109.2	-1549.71	10168.5
P7	1060	-14107.3	-1550.4	10170.5
P7	1061	-14105.1	-1551.08	10172.5
P7	1062	-14103.3	-1551.77	10174.6
P7	1063	-14101.2	-1552.46	10176.7
P7	1064	-14099.3	-1553.2	10179
P7	1065	-14097.6	-1553.95	10181.3
P7	1066	-14095.7	-1554.71	10183.6
P7	1067	-14094	-1555.48	10186
P7	1068	-14092.5	-1556.03	10187.9
P7	1069	-14090.5	-1556.58	10190.2
P7	1070	-14088.9	-1557.94	10195.3
P7	1071	-14087.6	-1557.72	10195.2
P7	1072	-14086.1	-1558.05	10196.5
P7	1073	-14084.7	-1558.6	10198.8
P7	1074	-14083.2	-1559.24	10201
P7	1075	-14082.1	-1559.76	10203.3
P7	1076	-14080.9	-1560.25	10205.7
P7	1077	-14079.7	-1560.74	10208.1
P7	1078	-14078.5	-1561.25	10210.6
P7	1079	-14077.3	-1561.85	10213.2
P7	1080	-14076.2	-1562.35	10215.8
P7	1081	-14075.3	-1562.9	10218.6
P7	1082	-14074.4	-1563.45	10221.4
P7	1083	-14073.5	-1563.96	10224.2
P7	1084	-14072.7	-1564.54	10227.2
P7	1085	-14071.9	-1565.08	10230.2
P7	1086	-14071.3	-1565.52	10233.3
P7	1087	-14070.6	-1566.08	10236.5
P7	1088	-14070	-1566.7	10239.7
P7	1089	-14069.4	-1567.34	10243.1
P7	1090	-14068.8	-1567.96	10246.5
P7	1091	-14068.5	-1568.61	10250
P7	1092	-14068.1	-1569.24	10253.6
P7	1093	-14067.7	-1569.88	10257.4
P7	1094	-14065.7	-1578.93	10288.1
P7	1095	-14065.3	-1579.64	10295.6
P7	1096	-14065.1	-1581.62	10303.2
P7	1097	-14065.1	-1581.32	10304.9
P7	1098	-14065.5	-1581.7	10308.1
P7	1099	-14067.4	-1573.64	10281.9
P7	1100	-14065.4	-1583.36	10319.9
P7	1101	-14065.7	-1585.16	10327.6
P7	1102	-14066.2	-1584.67	10329.3
P7	1103	-14066.5	-1585.83	10335.3
P7	1104	-14067	-1586.64	10341.4
P7	1105	-14067.6	-1587.42	10347.7
P7	1106	-14068.4	-1588.24	10354.1
P7	1107	-14069.2	-1589.05	10360.6
P7	1108	-14070.2	-1589.9	10367.2
P7	1109	-14071.2	-1590.73	10373.8
P7	1110	-14072.2	-1591.56	10380.6
P7	1111	-14074.9	-1592.32	10387.8
P7	1112	-14077.5	-1593.28	10395
P7	1113	-14080.3	-1594.36	10402
P7	1114	-14083.1	-1595.49	10409
P7	1115	-14085.8	-1596.69	10416
P7	1116	-14088.8	-1598.94	10422.7
P7	1117	-14091.4	-1599.94	10429.4
P7	1118	-14094.4	-1600.97	10436
P7	1119	-14097.3	-1601.76	10442.7
P7	1120	-14097.6	-1603.28	10450
P7	1121	-14089	-1605.84	10458.6
P7	1122	-14090.8	-1607.49	10465.7
P7	1123	-14092.4	-1609.34	10472.8
P7	1124	-14094.3	-1611.29	10479.7
P7	1125	-14096.1	-1613.31	10486.6
P7	1126	-14098	-1615.39	10493.4
P7	1127	-14099.6	-1617.65	10500.1
P7	1128	-14101.8	-1619.84	10506.7
P7	1129	-14103.8	-1621.95	10513.3
P7	1130	-14105.7	-1623.99	10519.7
P7	1131	-14107.8	-1625.66	10526.1
P7	1132	-14110	-1627.6	10532.4
P7	1133	-14111.8	-1629.46	10538.6
P7	1134	-14114.1	-1631.26	10544.7
P7	1135	-14116.3	-1632.99	10550.7
P7	1136	-14118.4	-1634.64	10556.7
P7	1137	-14120.5	-1636.27	10562.5
P7	1138	-14122.6	-1637.84	10568.3
P7	1139	-14124.8	-1639.38	10574
P7	1140	-14126.9	-1640.91	10579.6
P7	1141	-14129.1	-1642.41	10585.2
P7	1142	-14131	-1643.88	10590.7
P7	1143	-14133	-1645.39	10596.1
P7	1144	-14135	-1646.91	10601.5
P7	1145	-14138.1	-1648.27	10606.7
P7	1146	-14142	-1649.78	10611.6
P7	1147	-14143.2	-1651.6	10616.9
P7	1148	-14144.2	-1653.42	10622.1
P7	1149	-14146	-1655.2	10627.2
P7	1150	-14147.8	-1656.91	10632.2
P7	1151	-14149.5	-1658.6	10637.2
P7	1152	-14151.5	-1660.24	10642
P7	1153	-14153.2	-1661.87	10646.9
P7	1154	-14155.1	-1663.45	10651.7
P7	1155	-14156.7	-1665.07	10656.5
P7	1156	-14158.4	-1666.56	10661.1
P7	1157	-14159.9	-1668.09	10665.7
P7	1158	-14161.6	-1669.51	10670.3
P7	1159	-14162.9	-1670.9	10674.9
P7	1160	-14164.2	-1672.31	10679.4
P7	1161	-14165.4	-1673.66	10684
P7	1162	-14166.7	-1674.92	10688.5
P7	1163	-14167.8	-1676.17	10693.1
P7	1164	-14168.9	-1677.4	10697.6
P7	1165	-14169.8	-1678.61	10702.2
P7	1166	-14170.9	-1679.75	10706.6
P7	1167	-14171.6	-1680.85	10711.2
P7	1168	-14172.4	-1681.89	10715.7
P7	1169	-14173.5	-1682.89	10720.3
P7	1170	-14174.1	-1683.91	10724.9
P7	1171	-14174.8	-1684.91	10729.5
P7	1172	-14175.3	-1685.98	10734.2
P7	1173	-14175.9	-1686.98	10738.9
P7	1174	-14176.5	-1687.99	10743.6
P7	1175	-14177	-1688.98	10748.3
P7	1176	-14177.5	-1689.92	10753.1
P7	1177	-14177.7	-1690.91	10758
P7	1178	-14178	-1691.88	10762.9
P7	1179	-14178.3	-1692.75	10767.9
P7	1180	-14178.5	-1693.64	10772.9
P7	1181	-14178.6	-1694.48	10777.9
P7	1182	-14178.8	-1695.34	10782.9
P7	1183	-14178.8	-1696.21	10788.1
P7	1184	-14178.7	-1697.09	10793.3
P7	1185	-14178.6	-1697.97	10798.7
P7	1186	-14178.4	-1698.93	10804
P7	1187	-14178.4	-1699.81	10809.4
P7	1188	-14178.3	-1700.72	10814.9
P7	1189	-14178.1	-1701.6	10820.4
P7	1190	-14177.8	-1702.55	10826
P7	1191	-14177.5	-1703.51	10831.7
P7	1192	-14177.2	-1704.4	10837.4
P7	1193	-14176.9	-1705.28	10843.2
P7	1194	-14176.5	-1706.2	10849
P7	1195	-14176.1	-1707.07	10854.9
P7	1196	-14175.7	-1707.97	10860.9
P7	1197	-14175.2	-1708.92	10866.9
P7	1198	-14174.6	-1709.84	10873
P7	1199	-14174.2	-1710.82	10879.2
P7	1200	-14173.7	-1711.72	10885.4
P7	1201	-14173.1	-1712.69	10891.7
P7	1202	-14172.5	-1713.56	10897.9
P7	1203	-14171.8	-1714.59	10904.3
P7	1204	-14171.1	-1715.55	10910.7
P7	1205	-14170.5	-1716.68	10917.2
P7	1206	-14169.7	-1717.86	10923.7
P7	1207	-14169.1	-1719.08	10930.2
P7	1208	-14168.5	-1720.23	10936.7
P7	1209	-14168	-1721.41	10943.2
P7	1210	-14167.3	-1722.73	10949.8
P7	1211	-14166.8	-1724.18	10956.3
P7	1212	-14166.4	-1725.75	10962.7
P7	1213	-14166.1	-1727.46	10969.2
P7	1214	-14165.8	-1729.3	10975.6
P7	1215	-14165.6	-1731.15	10982
P7	1216	-14165.4	-1733.08	10988.4
P7	1217	-14165.5	-1734.92	10994.8
P7	1218	-14165.6	-1736.72	11001.2
P7	1219	-14165.8	-1738.46	11007.4
P7	1220	-14165.8	-1740.1	11013.7
P7	1221	-14166.1	-1741.63	11019.9
P7	1222	-14166.1	-1743.15	11026.2
P7	1223	-14166.3	-1744.42	11032.4
P7	1224	-14166.5	-1745.61	11038.6
P7	1225	-14166.6	-1746.7	11044.7
P7	1226	-14166.6	-1747.84	11050.8
P7	1227	-14166.7	-1748.88	11056.8
P7	1228	-14167	-1749.81	11062.8
P7	1229	-14167.1	-1750.86	11068.7
P7	1230	-14167.2	-1751.97	11074.7
P7	1231	-14167.4	-1753	11080.5
P7	1232	-14167.7	-1754.13	11086.3
P7	1233	-14167.8	-1755.42	11092.1
P7	1234	-14167.9	-1756.7	11097.9
P7	1235	-14168.2	-1758.05	11103.6
P7	1236	-14168.6	-1759.41	11109.2
P7	1237	-14168.8	-1760.95	11114.8
P7	1238	-14169.1	-1762.39	11120.3
P7	1239	-14169.4	-1763.86	11125.8
P7	1240	-14169.6	-1765.43	11131.1
P7	1241	-14169.9	-1767.06	11136.4
P7	1242	-14170.2	-1768.74	11141.7
P7	1243	-14170.6	-1770.51	11146.8
P7	1244	-14170.9	-1772.34	11151.9
P7	1245	-14171	-1774.14	11157.1
P7	1246	-14171.2	-1775.93	11162.2
P7	1247	-14171.6	-1777.71	11167.1
P7	1248	-14172	-1779.52	11172.1
P7	1249	-14172	-1781.45	11177.1
P7	1250	-14172.3	-1783.37	11182
P7	1251	-14172.7	-1785.28	11186.9
P7	1252	-14173.1	-1787.22	11191.8
P7	1253	-14173.4	-1789.2	11196.7
P7	1254	-14174.1	-1791.16	11201.5
P7	1255	-14174.3	-1793.21	11206.5
P7	1256	-14174.9	-1795.07	11211.3
P7	1257	-14175.6	-1796.93	11216.2
P7	1258	-14175.9	-1798.9	11221.3
P7	1259	-14176.5	-1800.7	11226.2
P7	1260	-14177.4	-1802.44	11231
P7	1261	-14178.3	-1804.13	11235.8
P7	1262	-14179.1	-1805.75	11240.8
P7	1263	-14179.9	-1807.36	11245.8
P7	1264	-14180.9	-1808.98	11250.8
P7	1265	-14181.7	-1810.53	11255.9
P7	1266	-14182.7	-1812.07	11261.1
P7	1267	-14183.7	-1813.48	11266.2
P7	1268	-14184.4	-1814.9	11271.6
P7	1269	-14185.6	-1816.24	11276.7
P7	1270	-14186.6	-1817.59	11282.1
P7	1271	-14187.7	-1818.91	11287.4
P7	1272	-14189.1	-1820.06	11292.8
P7	1273	-14190.5	-1821.18	11298.1
P7	1274	-14192	-1822.25	11303.6
P7	1275	-14193.4	-1823.34	11309
P7	1276	-14195	-1824.38	11314.5
P7	1277	-14196.7	-1825.35	11320
P7	1278	-14198.2	-1826.42	11325.8
P7	1279	-14199.8	-1827.43	11331.5
P7	1280	-14201.8	-1828.3	11337.1
P7	1281	-14203.8	-1829.18	11342.8
P7	1282	-14205.8	-1830.14	11348.6
P7	1283	-14207.9	-1831.08	11354.4
P7	1284	-14209.9	-1832.02	11360.4
P7	1285	-14212.3	-1832.87	11366.2
P7	1286	-14214.5	-1833.85	11372.2
P7	1287	-14216.9	-1834.76	11378.3
P7	1288	-14219.1	-1835.71	11384.5
P7	1289	-14221.6	-1836.56	11390.6
P7	1290	-14223.9	-1837.45	11397
P7	1291	-14226.3	-1838.28	11403.3
P7	1292	-14228.9	-1839.12	11409.8
P7	1293	-14231.7	-1839.86	11416.1
P7	1294	-14234.3	-1840.6	11422.6
P7	1295	-14237	-1841.4	11429.1
P7	1296	-14239.8	-1842.21	11435.8
P7	1297	-14242.7	-1843.12	11442.3
P7	1298	-14245.6	-1844.1	11448.9
P7	1299	-14248.6	-1845.12	11455.5
P7	1300	-14251.8	-1846.2	11462
P7	1301	-14254.7	-1847.32	11468.7
P7	1302	-14257.6	-1848.57	11475.3
P7	1303	-14260.8	-1850.03	11481.8
P7	1304	-14263.9	-1851.69	11488.3
P7	1305	-14266.9	-1853.58	11494.8
P7	1306	-14269.8	-1855.61	11501.2
P7	1307	-14272.8	-1857.7	11507.6
P7	1308	-14275.1	-1862.6	11523.5
P7	1309	-14277.9	-1864.71	11529.5
P7	1310	-14280.6	-1867	11534.6
P7	1311	-14283.3	-1869.6	11541.6
P7	1312	-14286	-1872.3	11548.1
P7	1313	-14288.7	-1874.76	11553
P7	1314	-14291.5	-1877.18	11559.5
P7	1315	-14294.5	-1880.53	11565.6
P7	1316	-14297.4	-1882.92	11571.7
P7	1317	-14300.2	-1885.3	11576.7
P7	1318	-14303.1	-1887.65	11583.3
P7	1319	-14305.9	-1889.67	11589
P7	1320	-14308.8	-1891.46	11593.6
P7	1321	-14311.6	-1893.46	11598.8
P7	1322	-14314.5	-1895.06	11603.6
P7	1323	-14317.3	-1896.83	11609.9
P7	1324	-14319.9	-1898.46	11615.2
P7	1325	-14322.8	-1899.91	11619.9
P7	1326	-14325.5	-1901.53	11626.3
P7	1327	-14328.3	-1902.83	11630.9
P7	1328	-14331.1	-1904.29	11637
P7	1329	-14333.6	-1905.61	11642
P7	1330	-14336.3	-1906.81	11646.4
P7	1331	-14338.8	-1908.01	11651.4
P7	1332	-14341.2	-1909.2	11655.8
P7	1333	-14343.7	-1910.28	11659.8
P7	1334	-14346.1	-1911.76	11664.7
P7	1335	-14348.2	-1912.76	11668.6
P7	1336	-14350.7	-1914.49	11675
P7	1337	-14352.7	-1915.24	11678
P7	1338	-14355.2	-1916.35	11681.9
P7	1339	-14357	-1917.43	11686.1
P7	1340	-14358.9	-1916.85	11685
P7	1341	-14361.4	-1914.89	11680.5
P7	1342	-14363.8	-1913.63	11679.9
P7	1343	-14365	-1918.11	11695.4
P7	1344	-14366.2	-1921.93	11708.6
P7	1345	-14367.7	-1922.2	11711
P7	1346	-14369.2	-1922.38	11713.4
P7	1347	-14370.6	-1922.67	11715.8
P7	1348	-14371.8	-1922.97	11718.2
P7	1349	-14373.2	-1923.28	11720.7
P7	1350	-14374.3	-1923.62	11723.2
P7	1351	-14375.3	-1924.01	11725.6
P7	1352	-14376.4	-1924.44	11728.1
P7	1353	-14377.4	-1924.92	11730.5
P7	1354	-14378.1	-1925.51	11733
P7	1355	-14378.9	-1926.13	11735.5
P7	1356	-14379.6	-1926.79	11738.1
P7	1357	-14380.4	-1927.41	11740.7
P7	1358	-14381.3	-1928.03	11743.4
P7	1359	-14382.1	-1928.71	11746.1
P7	1360	-14382.8	-1929.43	11748.8
P7	1361	-14383.3	-1930.14	11751.5
P7	1362	-14383.5	-1931.35	11755.5
P7	1363	-14383.5	-1932.39	11759.7
P7	1364	-14383.6	-1933.45	11763.7
P7	1365	-14383.5	-1934.58	11767.6
P7	1366	-14383.4	-1935.73	11771.7
P7	1367	-14383.1	-1936.81	11775.7
P7	1368	-14382.8	-1937.89	11779.7
P7	1369	-14382.4	-1939.02	11783.8
P7	1370	-14382	-1940.08	11787.9
P7	1371	-14381.5	-1941.15	11792.1
P7	1372	-14380.9	-1942.23	11796.3
P7	1373	-14380.4	-1943.27	11800.6
P7	1374	-14379.9	-1944.29	11805
P7	1375	-14379.1	-1945.3	11809.2
P7	1376	-14378	-1946.1	11813.3
P7	1377	-14377.1	-1946.93	11817.5
P7	1378	-14376.1	-1947.65	11821.8
P7	1379	-14375.1	-1948.31	11826.1
P7	1380	-14373.9	-1949.06	11830.3
P7	1381	-14372.8	-1949.84	11834.7
P7	1382	-14371.8	-1950.51	11839.2
P7	1383	-14370.5	-1951.14	11843.5
P7	1384	-14369.2	-1951.55	11848.1
P7	1385	-14367.9	-1952.02	11853.3
P7	1386	-14366.5	-1952.72	11859.6
P7	1387	-14365	-1953.88	11867.2
P7	1388	-14363.4	-1955.62	11876.2
P7	1389	-14361.7	-1957.9	11886.3
P7	1390	-14360	-1960.43	11896.5
P7	1391	-14358.4	-1961.97	11903.9
P7	1392	-14356.8	-1963.39	11909.6
P7	1393	-14355.4	-1963.92	11914.9
P7	1394	-14355.3	-1955.97	11896.2
P7	1395	-14353.8	-1956.47	11901.3
P7	1396	-14352.2	-1957	11906.6
P7	1397	-14350.7	-1957.54	11912.1
P7	1398	-14348.9	-1958.12	11917.4
P7	1399	-14347.2	-1958.69	11922.9
P7	1400	-14345.8	-1959.34	11928.6
P7	1401	-14343.9	-1959.97	11934.2
P7	1402	-14342.3	-1960.69	11939.9
P7	1403	-14340.6	-1961.55	11945.5
P7	1404	-14339.2	-1962.5	11951.4
P7	1405	-14337.4	-1963.42	11957.1
P7	1406	-14335.7	-1964.43	11962.9
P7	1407	-14332.9	-1972.53	11992.2
P7	1408	-14331.6	-1972.65	11995.4
P7	1409	-14330.3	-1972.99	11999.7
P7	1410	-14328.9	-1973.79	12005.3
P7	1411	-14327.4	-1975.17	12012.3
P7	1412	-14325.7	-1977.72	12021.9
P7	1413	-14324.2	-1979.28	12028.6
P7	1414	-14322.8	-1980.04	12033
P7	1415	-14322.9	-1973.49	12016
P7	1416	-14320.5	-1982.46	12045
P7	1417	-14320.8	-1975.94	12027.7
P7	1418	-14319.6	-1978.16	12037.3
P7	1419	-14318.9	-1978.45	12040.8
P7	1420	-14318.1	-1979.05	12045.4
P7	1421	-14317.2	-1980.03	12051.1
P7	1422	-14316.4	-1981.39	12057.9
P7	1423	-14315.9	-1982.07	12063.2
P7	1424	-14314.9	-1982.71	12068.4
P7	1425	-14314.2	-1983.44	12073.7
P7	1426	-14311.8	-1992.7	12101.8
P7	1427	-14310.9	-1993.28	12107
P7	1428	-14309.9	-1993.93	12112.2
P7	1429	-14309.2	-1994.45	12115.8
P7	1430	-14308.5	-1994.99	12119.3
P7	1431	-14307.8	-1995.5	12122.8
P7	1432	-14307.1	-1995.92	12126
P7	1433	-14306.3	-1996.46	12129.3
P7	1434	-14305.7	-1997.06	12132.6
P7	1435	-14305	-1997.68	12136.1
P7	1436	-14304.3	-1998.29	12139.6
P7	1437	-14304	-1998.92	12143.2
P7	1438	-14303.4	-1999.28	12146.5
P7	1439	-14302.9	-1999.61	12149.7
P7	1440	-14300.9	-2009.89	12178.1
P7	1441	-14300	-2011.79	12183.3
P7	1442	-14299.2	-2013.74	12188.5
P7	1443	-14298.3	-2015.69	12193.7
P7	1444	-14297.5	-2017.66	12198.9
P7	1445	-14296.7	-2019.6	12204.1
P7	1446	-14295.8	-2021.7	12209.3
P7	1447	-14294.5	-2023.55	12213.8
P7	1448	-14293.5	-2025.24	12218.4
P7	1449	-14294	-2018.73	12200.7
P7	1450	-14291.7	-2028.95	12228.9
P7	1451	-14290.8	-2030.32	12232.9
P7	1452	-14290.3	-2029.97	12232
P7	1453	-14289.8	-2029.63	12231.2
P7	1454	-14289.3	-2029.31	12230.3
P7	1455	-14288.8	-2028.96	12229.5
P7	1456	-14286.7	-2039.34	12257
P7	1457	-14286.1	-2040.34	12260.2
P7	1458	-14285.6	-2041.59	12266.1
P7	1459	-14285.1	-2043.12	12271.5
P7	1460	-14284.6	-2043.95	12275.2
P7	1461	-14284.1	-2045.24	12280.7
P7	1462	-14283.7	-2046.22	12285.5
P7	1463	-14283.4	-2046.9	12289.7
P7	1464	-14283.2	-2047.33	12293.4
P7	1465	-14283.1	-2047.57	12296.7
P7	1466	-14283	-2047.7	12299.8
P7	1467	-14283	-2047.77	12302.8
P7	1468	-14283.1	-2047.87	12306
P7	1469	-14283.9	-2044.13	12299.1
P7	1470	-14282.5	-2053.43	12327
P7	1471	-14283.8	-2045.88	12309.5
P7	1472	-14284.2	-2046.65	12314.2
P7	1473	-14283.2	-2055.9	12342.8
P7	1474	-14284.9	-2048.68	12325.7
P7	1475	-14285.2	-2049.54	12331
P7	1476	-14284.2	-2058.88	12360.3
P7	1477	-14285.7	-2051.39	12342.9
P7	1478	-14286.2	-2052.21	12347.6
P7	1479	-14286.5	-2053.06	12353.3
P7	1480	-14285.4	-2063.23	12382.9
P7	1481	-14287.1	-2055.01	12364.8
P7	1482	-14286.1	-2064.93	12394.4
P7	1483	-14286.4	-2065.53	12400
P7	1484	-14288.3	-2058.32	12383.2
P7	1485	-14288.8	-2059.19	12388.8
P7	1486	-14289.3	-2060.02	12394.9
P7	1487	-14290.1	-2060.79	12401.1
P7	1488	-14290.6	-2061.4	12407.4
P7	1489	-14290	-2071.36	12437.5
P7	1490	-14292.1	-2062.93	12419.9
P7	1491	-14291.5	-2072.65	12450
P7	1492	-14292.4	-2074.04	12456.9
P7	1493	-14294.6	-2065.64	12439.8
P7	1494	-14295.7	-2065.55	12444.8
P7	1495	-14297.9	-2057.36	12427.2
P7	1496	-14297.6	-2067.95	12457
P7	1497	-14298.3	-2069.68	12462.8
P7	1498	-14297.7	-2080.36	12492.5
P7	1499	-14298.6	-2082.95	12498
P7	1500	-14300.4	-2074.58	12480.4
P7	1501	-14299.6	-2084.85	12510
P7	1502	-14300.2	-2087.84	12515.4
P7	1503	-14302.1	-2079.59	12497.6
P7	1504	-14301.6	-2090.13	12527.2
P7	1505	-14303.9	-2091.29	12533.9
P7	1506	-14305.3	-2093.95	12544.2
P7	1507	-14306.9	-2096.79	12555.2
P7	1508	-14308.3	-2099.88	12566.2
P7	1509	-14310.8	-2103.79	12581.7
P7	1510	-14313.4	-2107.58	12597
P7	1511	-14315.8	-2110.97	12611.1
P7	1512	-14317.7	-2113.7	12623.1
P7	1513	-14318.9	-2114.75	12629.5
P7	1514	-14319.7	-2115.91	12636.2
P7	1515	-14320.2	-2117.19	12642.9
P7	1516	-14321	-2118.37	12649.7
P7	1517	-14309.5	-2103.38	12597.5
P7	1518	-14310.2	-2103.85	12602.4
P7	1519	-14307.9	-2100.96	12594
P7	1520	-14306.6	-2099.08	12589.4
P7	1521	-14306.4	-2098.73	12590.2
P7	1522	-14307.3	-2099.76	12595.8
P7	1523	-14309	-2101.81	12604.9
P7	1524	-14311.1	-2104.4	12615.7
P7	1525	-14313.3	-2107.08	12626.6
P7	1526	-14316	-2110.42	12639.6
P7	1527	-14317.1	-2111.72	12645.5
P7	1528	-14317.8	-2112.48	12649
P7	1529	-14318.9	-2114.05	12654.2
P7	1530	-14320	-2115.28	12658.8
P7	1531	-14321	-2116.5	12663.4
P7	1532	-14321.7	-2118.27	12669.2
P7	1533	-14322.3	-2119.91	12674.4
P7	1534	-14323.2	-2121.11	12677
P7	1535	-14323.8	-2122.91	12682.5
P7	1536	-14324.6	-2124.28	12685.4
P7	1537	-14325.2	-2125.64	12689.9
P7	1538	-14325.7	-2127.51	12695
P7	1539	-14326.4	-2128.94	12697.5
P7	1540	-14327	-2131.02	12702.6
P7	1541	-14327.7	-2133.08	12708.2
P7	1542	-14328.2	-2135.01	12713.2
P7	1543	-14328.8	-2136.7	12715.1
P7	1544	-14329.2	-2139.02	12719.6
P7	1545	-14329.7	-2139.68	12720.5
P7	1546	-14330	-2140.29	12721.3
P7	1547	-14330.6	-2140.81	12722
P7	1548	-14331	-2141.26	12722.5
P7	1549	-14331.6	-2141.68	12723
P7	1550	-14331.9	-2142	12723.4
P7	1551	-14332.3	-2142.35	12723.7
P7	1552	-14332.7	-2142.64	12723.9
P7	1553	-14332.8	-2144.01	12727.4
P7	1554	-14332.8	-2145.43	12730.7
P7	1555	-14332.4	-2146.31	12732.8
P7	1556	-14332.1	-2147.12	12734.8
P7	1557	-14331.7	-2147.87	12736.8
P7	1558	-14331.1	-2148.73	12740.5
P7	1559	-14330.6	-2149.51	12744.2
P7	1560	-14330.1	-2150.33	12747.9
P7	1561	-14329.5	-2151.18	12751.5
P7	1562	-14328.9	-2152.07	12755.1
P7	1563	-14328.4	-2153.05	12758.6
P7	1564	-14327.8	-2154.1	12762.1
P7	1565	-14327.2	-2155.23	12765.5
P7	1566	-14326.6	-2156.45	12768.9
P7	1567	-14326.2	-2157.77	12772.2
P7	1568	-14325.7	-2159.17	12775.5
P7	1569	-14325.2	-2160.62	12778.7
P7	1570	-14324.7	-2162.16	12781.8
P7	1571	-14324.2	-2163.71	12784.9
P7	1572	-14322.7	-2168.17	12798.7
P7	1573	-14321.3	-2171.71	12809.6
P7	1574	-14319.7	-2175.93	12823.4
P7	1575	-14318.1	-2175.59	12822.6
P7	1576	-14317.5	-2176.24	12825.6
P7	1577	-14317.5	-2168.29	12804.9
P7	1578	-14316.4	-2168.85	12808.4
P7	1579	-14315.2	-2169.6	12811.9
P7	1580	-14313.9	-2170.39	12815.3
P7	1581	-14311.6	-2175.77	12830.5
P7	1582	-14309.8	-2181.8	12847.8
P7	1583	-14308.2	-2180.4	12849.7
P7	1584	-14306.8	-2180.8	12852.9
P7	1585	-14305.4	-2181.44	12857
P7	1586	-14303.6	-2182.83	12862.7
P7	1587	-14302	-2183.33	12868
P7	1588	-14302.2	-2175.68	12846.6
P7	1589	-14301.2	-2176.54	12849.5
P7	1590	-14299.9	-2176.99	12853.7
P7	1591	-14298.6	-2177.52	12858
P7	1592	-14297.2	-2178.08	12862.3
P7	1593	-14296	-2178.73	12866.7
P7	1594	-14294.7	-2179.41	12871.1
P7	1595	-14293.4	-2180.2	12875.6
P7	1596	-14291.8	-2181.05	12880.1
P7	1597	-14290.2	-2181.84	12884.6
P7	1598	-14289.9	-2182.75	12889.5
P7	1599	-14287.7	-2183.75	12893.8
P7	1600	-14285.4	-2184.75	12898.1
P7	1601	-14283.4	-2185.85	12902.6
P7	1602	-14281.5	-2186.99	12907.2
P7	1603	-14279.1	-2188.11	12911.7
P7	1604	-14276.8	-2189.32	12916.2
P7	1605	-14274.9	-2190.54	12920.8
P7	1606	-14272.7	-2191.87	12925.5
P7	1607	-14270.3	-2193.18	12930.1
P7	1608	-14268.1	-2194.5	12934.8
P7	1609	-14266.2	-2196	12939.6
P7	1610	-14264	-2197.44	12944.4
P7	1611	-14261.4	-2198.97	12949.2
P7	1612	-14259.2	-2200.54	12954.2
P7	1613	-14256.7	-2202.11	12959.3
P7	1614	-14254.2	-2203.74	12964.3
P7	1615	-14251.8	-2205.38	12969.4
P7	1616	-14249.7	-2207.1	12974.6
P7	1617	-14247.1	-2208.83	12979.6
P7	1618	-14244.5	-2210.63	12984.8
P7	1619	-14242.1	-2212.47	12989.9
P7	1620	-14240	-2214.47	12995.1
P7	1621	-14237.4	-2216.39	13000.3
P7	1622	-14235.1	-2218.45	13005.5
P7	1623	-14232.3	-2220.9	13011.8
P7	1624	-14228.4	-2223.88	13022.9
P7	1625	-14227.6	-2224.78	13021.1
P7	1626	-14225.2	-2227.04	13026.1
P7	1627	-14222.6	-2228.43	13031.1
P7	1628	-14220.5	-2230.11	13036.1
P7	1629	-14218.1	-2231.63	13040.9
P7	1630	-14216.5	-2232.97	13045.9
P7	1631	-14215.1	-2234.4	13050.7
P7	1632	-14212.7	-2235.72	13055.3
P7	1633	-14211.5	-2236.85	13060.2
P7	1634	-14210.3	-2238.19	13065
P7	1635	-14209.6	-2239.7	13069.7
P7	1636	-14208.1	-2240.69	13074
P7	1637	-14206.4	-2242.18	13079.1
P7	1638	-14204.7	-2243.48	13083.7
P7	1639	-14203	-2244.79	13088.3
P7	1640	-14201	-2246.04	13092.4
P7	1641	-14198.7	-2247.27	13096.8
P7	1642	-14196.5	-2249.25	13101.6
P7	1643	-14194.6	-2250.73	13106.2
P7	1644	-14192.4	-2251.96	13110.6
P7	1645	-14190.5	-2253.44	13114.5
P7	1646	-14188.5	-2255.4	13119.3
P7	1647	-14186.3	-2256.93	13123.9
P7	1648	-14184.2	-2258.46	13128.2
P7	1649	-14182.1	-2259.99	13132.4
P7	1650	-14180.4	-2261.5	13136.6
P7	1651	-14178.3	-2263	13140.8
P7	1652	-14176.3	-2264.47	13144.8
P7	1653	-14174.5	-2265.9	13148.9
P7	1654	-14172.8	-2267.36	13153
P7	1655	-14171.1	-2268.73	13157
P7	1656	-14169.2	-2270.08	13160.9
P7	1657	-14167.7	-2271.44	13164.8
P7	1658	-14166.4	-2273.28	13168.7
P7	1659	-14164.2	-2274.1	13172.6
P7	1660	-14162.6	-2275.51	13176.5
P7	1661	-14161	-2276.87	13180.4
P7	1662	-14159.6	-2278.06	13184.4
P7	1663	-14158.6	-2279.62	13188.7
P7	1664	-14157.4	-2281.1	13193
P7	1665	-14156.3	-2282.5	13197.2
P7	1666	-14155.1	-2283.8	13201.4
P7	1667	-14153.9	-2285.05	13205.5
P7	1668	-14152.6	-2286.19	13209.6
P7	1669	-14151.4	-2287.26	13213.6
P7	1670	-14150.1	-2288.28	13217.6
P7	1671	-14148.9	-2289.23	13221.6
P7	1672	-14147.7	-2290.22	13225.5
P7	1673	-14146.4	-2291.24	13229.3
P7	1674	-14145.2	-2292.29	13233.2
P7	1675	-14143.9	-2293.44	13236.9
P7	1676	-14142.9	-2294.51	13241.1
P7	1677	-14142	-2295.6	13245.2
P7	1678	-14143.3	-2296.89	13249.5
P7	1679	-14144.5	-2298.24	13253.8
P7	1680	-14145.9	-2299.47	13258.2
P7	1681	-14147.1	-2300.65	13262.6
P7	1682	-14148.3	-2301.83	13267
P7	1683	-14149.2	-2302.83	13271.4
P7	1684	-14149.9	-2303.8	13275.8
P7	1685	-14150.3	-2304.74	13280.1
P7	1686	-14150.8	-2305.63	13284.5
P7	1687	-14151.2	-2306.49	13288.9
P7	1688	-14151.7	-2307.36	13293.4
P7	1689	-14152.1	-2308.28	13297.8
P7	1690	-14152.7	-2309.14	13302.3
P7	1691	-14153.4	-2310	13306.9
P7	1692	-14154.6	-2310.94	13311.6
P7	1693	-14155.5	-2311.84	13316.3
P7	1694	-14156.4	-2312.75	13321
P7	1695	-14157.6	-2313.65	13325.8
P7	1696	-14158.9	-2314.58	13330.6
P7	1697	-14160.2	-2315.53	13335.5
P7	1698	-14161.2	-2316.45	13340.4
P7	1699	-14163	-2317.55	13345.5
P7	1700	-14164.7	-2318.63	13350.6
P7	1701	-14166.6	-2319.73	13355.8
P7	1702	-14168.6	-2320.77	13361
P7	1703	-14170.4	-2321.77	13366.3
P7	1704	-14172.6	-2322.76	13371.6
P7	1705	-14174.7	-2323.74	13376.9
P7	1706	-14176.9	-2324.72	13382.3
P7	1707	-14179.2	-2325.82	13387.7
P7	1708	-14181.5	-2326.94	13393.2
P7	1709	-14183.9	-2328.11	13398.6
P7	1710	-14186.3	-2329.44	13404
P7	1711	-14188.8	-2330.86	13409.4
P7	1712	-14191.2	-2332.4	13414.8
P7	1713	-14193.8	-2334.09	13420.1
P7	1714	-14196.4	-2335.92	13425.4
P7	1715	-14199.5	-2337.44	13431
P7	1716	-14201.9	-2339.19	13436.5
P7	1717	-14204.7	-2340.97	13442.1
P7	1718	-14207.7	-2342.72	13447.6
P7	1719	-14210.8	-2344.26	13453.2
P7	1720	-14213.3	-2346.03	13458.6
P7	1721	-14214.3	-2355.94	13491.6
P7	1722	-14217.1	-2358.11	13495.7
P7	1723	-14221.3	-2350.48	13474.9
P7	1724	-14224.1	-2351.65	13480.3
P7	1725	-14227.1	-2352.77	13485.8
P7	1726	-14229.5	-2353.81	13491
P7	1727	-14232.5	-2354.75	13496.2
P7	1728	-14235.2	-2355.56	13501.4
P7	1729	-14237.8	-2356.23	13506.2
P7	1730	-14240.3	-2357.18	13511.9
P7	1731	-14242.8	-2358	13517.4
P7	1732	-14245.2	-2358.69	13522.5
P7	1733	-14247.6	-2359.24	13527.3
P7	1734	-14249.9	-2359.68	13531.8
P7	1735	-14252.2	-2359.85	13535.2
P7	1736	-14254.4	-2360.15	13539.5
P7	1737	-14256.5	-2360.49	13543.9
P7	1738	-14258.6	-2360.89	13548.4
P7	1739	-14260.9	-2361.2	13552.7
P7	1740	-14262.6	-2361.57	13556.8
P7	1741	-14264.7	-2361.87	13560.8
P7	1742	-14266.5	-2362.19	13564.8
P7	1743	-14268.1	-2362.6	13568.6
P7	1744	-14270.1	-2363	13572.5
P7	1745	-14271.5	-2363.39	13576.2
P7	1746	-14273.2	-2363.73	13579.9
P7	1747	-14275	-2364.23	13583.5
P7	1748	-14276.4	-2364.78	13587
P7	1749	-14277.9	-2365.37	13590.4
P7	1750	-14279.3	-2366.07	13593.8
P7	1751	-14280.6	-2366.91	13597.1
P7	1752	-14282	-2367.77	13600.3
P7	1753	-14283.3	-2368.81	13603.5
P7	1754	-14284.5	-2369.89	13606.6
P7	1755	-14285.7	-2371.05	13609.6
P7	1756	-14286.9	-2372.26	13612.6
P7	1757	-14288	-2373.53	13615.5
P7	1758	-14289.3	-2374.85	13618.4
P7	1759	-14290.1	-2376.2	13621.1
P7	1760	-14291.2	-2377.52	13623.9
P7	1761	-14292.4	-2378.93	13626.7
P7	1762	-14293.2	-2380.32	13629.3
P7	1763	-14294.3	-2381.65	13632.1
P7	1764	-14295	-2383	13634.7
P7	1765	-14295.8	-2384.32	13637.2
P7	1766	-14297.1	-2385.62	13639.8
P7	1767	-14297.8	-2386.9	13642.3
P7	1768	-14298.5	-2388.16	13644.7
P7	1769	-14299.1	-2389.26	13647
P7	1770	-14299.7	-2390.29	13649.4
P7	1771	-14300.3	-2391.3	13651.7
P7	1772	-14301	-2392.21	13653.9
P7	1773	-14301.6	-2393.07	13656.1
P7	1774	-14302.1	-2393.79	13658.3
P7	1775	-14302.3	-2394.56	13660.5
P7	1776	-14302.5	-2395.31	13662.6
P7	1777	-14302.6	-2396.04	13664.6
P7	1778	-14302.6	-2396.88	13666.6
P7	1779	-14302.7	-2397.73	13668.6
P7	1780	-14302.6	-2398.58	13670.5
P7	1781	-14302.5	-2399.45	13672.4
P7	1782	-14302.3	-2400.33	13674.3
P7	1783	-14302	-2401.19	13676.2
P7	1784	-14301.7	-2402.06	13678.1
P7	1785	-14301.4	-2402.93	13679.9
P7	1786	-14301.1	-2403.8	13681.7
P7	1787	-14300.6	-2404.66	13683.5
P7	1788	-14300.2	-2405.52	13685.3
P7	1789	-14299.7	-2406.4	13687
P7	1790	-14299.3	-2407.25	13688.6
P7	1791	-14298.8	-2408.14	13690.2
P7	1792	-14298.3	-2408.96	13691.8
P7	1793	-14297.7	-2409.73	13693.4
P7	1794	-14297.3	-2410.52	13694.9
P7	1795	-14296.9	-2411.29	13696.3
P7	1796	-14296.5	-2412.02	13697.8
P7	1797	-14296.1	-2412.7	13699.3
P7	1798	-14295.8	-2413.39	13700.6
P7	1799	-14295.4	-2414.1	13702
P7	1800	-14295	-2414.68	13703.3
P7	1801	-14294.7	-2415.31	13704.6
P7	1802	-14292.6	-2424.44	13737
P7	1803	-14294.1	-2416.24	13706.6
P7	1804	-14293.2	-2416.96	13708.6
P7	1805	-14292.8	-2417.7	13709.9
P7	1806	-14292.3	-2418.24	13711.2
P7	1807	-14291.6	-2418.71	13712.6
P7	1808	-14291	-2419.26	13713.9
P7	1809	-14290.2	-2419.73	13715.3
P7	1810	-14289.5	-2420.27	13716.6
P7	1811	-14287.4	-2428.49	13744.3
P7	1812	-14288.4	-2420.92	13717.7
P7	1813	-14287.3	-2421.72	13720.6
P7	1814	-14286.4	-2422.14	13721.9
P7	1815	-14285.3	-2422.55	13723.3
P7	1816	-14284.4	-2423	13724.8
P7	1817	-14283.5	-2423.45	13726.2
P7	1818	-14282.7	-2423.97	13727.8
P7	1819	-14281.7	-2424.53	13729.3
P7	1820	-14280.7	-2425.1	13730.9
P7	1821	-14279.5	-2425.68	13732.6
P7	1822	-14278.4	-2426.19	13734.3
P7	1823	-14276.9	-2426.77	13736.1
P7	1824	-14275.8	-2427.39	13737.9
P7	1825	-14274.8	-2427.94	13739.8
P7	1826	-14273.6	-2428.85	13741.5
P7	1827	-14272.5	-2429.24	13744
P7	1828	-14269.1	-2439.13	13778.8
P7	1829	-14269.9	-2430.5	13747.9
P7	1830	-14268.2	-2430.78	13749.4
P7	1831	-14266.3	-2431.09	13751.5
P7	1832	-14264.4	-2431.42	13753.5
P7	1833	-14262.6	-2431.68	13755.6
P7	1834	-14260.6	-2431.97	13757.6
P7	1835	-14258.4	-2432.2	13759.6
P7	1836	-14256.4	-2432.42	13761.5
P7	1837	-14254.3	-2432.56	13763.5
P7	1838	-14252.3	-2432.63	13765.4
P7	1839	-14250.1	-2432.69	13767.4
P7	1840	-14247.9	-2432.72	13769.4
P7	1841	-14245.8	-2432.7	13771.3
P7	1842	-14243.6	-2432.64	13773.3
P7	1843	-14241.5	-2432.47	13775.3
P7	1844	-14239.3	-2432.32	13777.3
P7	1845	-14237.1	-2432.12	13779.3
P7	1846	-14235	-2431.86	13781.3
P7	1847	-14232.8	-2431.55	13783.4
P7	1848	-14230.7	-2431.24	13785.5
P7	1849	-14228.4	-2430.92	13787.6
P7	1850	-14226.2	-2431.65	13789.9
P7	1851	-14222.2	-2441.78	13826.5
P7	1852	-14221.7	-2431.85	13794.1
P7	1853	-14219.4	-2431.92	13796.3
P7	1854	-14217	-2432.18	13798.3
P7	1855	-14214.7	-2432.3	13800.4
P7	1856	-14210.6	-2442.47	13837.1
P7	1857	-14210.1	-2432.58	13804.7
P7	1858	-14206.1	-2441.64	13836.8
P7	1859	-14204.2	-2439.71	13831.3
P7	1860	-14202.1	-2437.77	13825.8
P7	1861	-14200.2	-2435.87	13820.3
P7	1862	-14198.3	-2433.96	13814.9
P7	1863	-14195.7	-2434.55	13816.8
P7	1864	-14193.4	-2434.95	13818.8
P7	1865	-14191	-2435.38	13820.7
P7	1866	-14188.5	-2435.82	13822.7
P7	1867	-14186	-2436.3	13824.7
P7	1868	-14183.6	-2436.81	13826.6
P7	1869	-14181.1	-2437.36	13828.5
P7	1870	-14178.5	-2437.92	13830.4
P7	1871	-14176	-2438.22	13832.2
P7	1872	-14173.6	-2438.76	13834
P7	1873	-14171.2	-2439.26	13835.9
P7	1874	-14168.8	-2439.78	13837.7
P7	1875	-14166.5	-2440.44	13839.4
P7	1876	-14164	-2441.15	13841.2
P7	1877	-14161.7	-2441.74	13843.1
P7	1878	-14159.4	-2442.3	13844.9
P7	1879	-14157.1	-2442.86	13846.7
P7	1880	-14154.7	-2443.41	13848.5
P7	1881	-14152.7	-2443.96	13850.3
P7	1882	-14150.2	-2444.51	13852.1
P7	1883	-14148.1	-2444.97	13854
P7	1884	-14146.3	-2445.46	13855.7
P7	1885	-14144.1	-2445.96	13857.6
P7	1886	-14142.2	-2446.49	13859.4
P7	1887	-14140.4	-2446.95	13861.3
P7	1888	-14138.4	-2447.77	13863.1
P7	1889	-14136.8	-2448.13	13865
P7	1890	-14133.1	-2456.67	13899.3
P7	1891	-14131.9	-2456.33	13898.5
P7	1892	-14130.7	-2455.98	13897.6
P7	1893	-14129.5	-2455.66	13896.7
P7	1894	-14128.1	-2455.46	13895.8
P7	1895	-14126.8	-2455.25	13894.9
P7	1896	-14125.4	-2455.05	13894
P7	1897	-14124	-2454.79	13893.1
P7	1898	-14122.6	-2454.59	13892.2
P7	1899	-14121.2	-2454.43	13891.2
P7	1900	-14119.8	-2454.18	13890.3
P7	1901	-14118.2	-2453.97	13889.3
P7	1902	-14116.9	-2454.2	13891.6
P7	1903	-14113.3	-2463.92	13926.1
P7	1904	-14114.3	-2455.36	13895.9
P7	1905	-14112.8	-2455.72	13898.1
P7	1906	-14109.4	-2464.79	13929.6
P7	1907	-14110.1	-2456.93	13902.5
P7	1908	-14108.8	-2457.43	13904.8
P7	1909	-14107.7	-2457.94	13907
P7	1910	-14106.1	-2458.46	13909.3
P7	1911	-14105	-2458.95	13911.7
P7	1912	-14103.9	-2459.42	13914
P7	1913	-14102.7	-2459.83	13916.4
P7	1914	-14101.5	-2460.29	13918.9
P7	1915	-14100.5	-2460.82	13921.4
P7	1916	-14099	-2461.29	13923.9
P7	1917	-14098.1	-2461.83	13926.4
P7	1918	-14097.1	-2462.28	13929
P7	1919	-14096.2	-2462.77	13931.7
P7	1920	-14095.3	-2463.27	13934.3
P7	1921	-14094.4	-2463.77	13937
P7	1922	-14093.7	-2464.22	13939.8
P7	1923	-14093	-2464.73	13942.6
P7	1924	-14092.2	-2465.34	13945.4
P7	1925	-14091.8	-2465.82	13948.2
P7	1926	-14091.3	-2466.27	13951.2
P7	1927	-14090.7	-2466.73	13954.2
P7	1928	-14090.2	-2467.2	13957.2
P7	1929	-14089.7	-2467.76	13960.4
P7	1930	-14089.3	-2468.23	13963.5
P7	1931	-14089.1	-2468.74	13966.9
P7	1932	-14088.9	-2469.26	13970.2
P7	1933	-14088.7	-2469.73	13973.6
P7	1934	-14088.6	-2470.27	13977.2
P7	1935	-14088.4	-2470.78	13980.7
P7	1936	-14088.5	-2471.19	13984.4
P7	1937	-14088.5	-2471.71	13988.1
P7	1938	-14088.6	-2472.29	13991.9
P7	1939	-14088.7	-2472.89	13995.9
P7	1940	-14088.7	-2473.48	13999.8
P7	1941	-14089.2	-2474.1	14003.9
P7	1942	-14089.4	-2474.69	14008.1
P7	1943	-14089.7	-2475.29	14012.4
P7	1944	-14088.4	-2484.3	14043.6
P7	1945	-14088.6	-2484.98	14051.7
P7	1946	-14089.2	-2486.93	14059.9
P7	1947	-14089.9	-2486.58	14062.2
P7	1948	-14091	-2486.93	14065.9
P7	1949	-14093.6	-2478.83	14040.3
P7	1950	-14092.3	-2488.52	14078.8
P7	1951	-14093.2	-2490.28	14087.1
P7	1952	-14094.3	-2489.76	14089.4
P7	1953	-14095.5	-2490.68	14093.3
P7	1954	-14097	-2490.85	14097.2
P7	1955	-14100	-2482.59	14071.7
P7	1956	-14101.6	-2483.29	14077.3
P7	1957	-14103.1	-2483.91	14082.9
P7	1958	-14104.1	-2484.51	14088.8
P7	1959	-14105.8	-2485.48	14094.6
P7	1960	-14107	-2486.42	14100.5
P7	1961	-14108.6	-2487.49	14106.5
P7	1962	-14109.6	-2488.53	14112.6
P7	1963	-14110.9	-2489.89	14118.8
P7	1964	-14112.3	-2491.52	14125.1
P7	1965	-14113.8	-2492.94	14131.4
P7	1966	-14114.7	-2494.58	14137.6
P7	1967	-14113.5	-2506.4	14184.5
P7	1968	-14116.6	-2498.28	14150.6
P7	1969	-14117.5	-2500.4	14157.1
P7	1970	-14119.2	-2502.52	14163.5
P7	1971	-14120.1	-2504.69	14170
P7	1972	-14120.9	-2506.79	14176.6
P7	1973	-14122	-2508.78	14183.1
P7	1974	-14123.1	-2510.78	14189.5
P7	1975	-14124	-2512.72	14196
P7	1976	-14125.2	-2514.51	14202.3
P7	1977	-14126.3	-2516.33	14208.6
P7	1978	-14127.6	-2518.02	14214.9
P7	1979	-14128.6	-2519.66	14221.1
P7	1980	-14129.8	-2521.1	14227.3
P7	1981	-14131	-2522.55	14233.4
P7	1982	-14132.3	-2524.01	14239.4
P7	1983	-14133.5	-2525.47	14245.5
P7	1984	-14134.6	-2526.97	14251.4
P7	1985	-14136.2	-2528.45	14257.3
P7	1986	-14137.2	-2529.96	14263.1
P7	1987	-14138.8	-2531.36	14268.8
P7	1988	-14140.3	-2532.91	14274.4
P7	1989	-14141.3	-2534.38	14279.8
P7	1990	-14142.7	-2535.92	14285.3
P7	1991	-14144.6	-2537.51	14290.8
P7	1992	-14145.9	-2539.1	14296.1
P7	1993	-14147.3	-2540.64	14301.3
P7	1994	-14149.2	-2542.25	14306.4
P7	1995	-14150.3	-2543.87	14311.4
P7	1996	-14151.8	-2545.61	14316.2
P7	1997	-14153.8	-2547.31	14320.9
P7	1998	-14155.2	-2549.03	14325.6
P7	1999	-14157	-2550.7	14330.3
P7	2000	-14158.9	-2552.5	14334.8
P7	2001	-14160	-2554.29	14339.4
P7	2002	-14162.2	-2556.03	14343.7
P7	2003	-14164	-2557.8	14347.9
[truncated: 4,042 more rows]
