# Supplementary material for: Criterion Validity of Catapult ClearSky T6 Local Positioning System for Measuring Inter-Unit Distance
Source: Sensors (Basel). 2020 Jul 1;20(13):3693. doi: 10.3390/s20133693 (PMC7374308; doi:10.3390/s20133693)
Supplement: Supplementary file 1 [file sensors-20-03693-s001.zip › vicon_data/ma_circuit_p8.csv]

Name	Frame	X	Y	Z
P8	5	-13919.1	-699.289	6738.29
P8	6	-13919.1	-699.313	6738.45
P8	7	-13919.2	-699.372	6738.67
P8	8	-13919.2	-699.599	6738.9
P8	9	-13919.1	-699.889	6739.17
P8	10	-13919	-700.223	6739.44
P8	11	-13918.9	-700.525	6739.72
P8	12	-13918.8	-700.793	6740.02
P8	13	-13918.8	-701.037	6740.33
P8	14	-13918.7	-701.262	6740.67
P8	15	-13918.6	-701.53	6741.09
P8	16	-13918.5	-701.854	6741.57
P8	17	-13918.4	-702.177	6742
P8	18	-13918.3	-702.535	6742.46
P8	19	-13918.1	-702.882	6742.89
P8	20	-13918	-703.176	6743.23
P8	21	-13917.9	-703.388	6743.47
P8	22	-13917.8	-703.58	6743.64
P8	23	-13917.7	-703.73	6743.77
P8	24	-13917.6	-703.841	6743.84
P8	25	-13917.5	-703.964	6743.88
P8	26	-13917.4	-704.132	6743.99
P8	27	-13917.3	-704.305	6744.12
P8	28	-13917.2	-704.499	6744.26
P8	29	-13917.1	-704.739	6744.41
P8	30	-13917	-704.953	6744.55
P8	31	-13916.9	-705.115	6744.67
P8	32	-13916.7	-705.277	6744.75
P8	33	-13916.6	-705.405	6744.81
P8	34	-13916.5	-705.549	6744.9
P8	35	-13916.4	-705.721	6744.98
P8	36	-13916.3	-705.928	6745.11
P8	37	-13916.2	-706.189	6745.27
P8	38	-13916	-706.505	6745.43
P8	39	-13915.8	-706.759	6745.62
P8	40	-13915.4	-707.031	6745.77
P8	41	-13915.1	-707.279	6745.88
P8	42	-13914.6	-707.47	6746.01
P8	43	-13914.2	-707.653	6746.15
P8	44	-13913.8	-707.876	6746.34
P8	45	-13913.4	-708.089	6746.6
P8	46	-13912.9	-708.377	6746.87
P8	47	-13912.5	-708.7	6747.14
P8	48	-13912.1	-709.053	6747.39
P8	49	-13911.7	-709.349	6747.58
P8	50	-13911.3	-709.658	6747.75
P8	51	-13910.9	-709.922	6747.93
P8	52	-13910.5	-710.154	6748.17
P8	53	-13910.1	-710.348	6748.49
P8	54	-13909.8	-710.567	6748.84
P8	55	-13909.4	-710.833	6749.22
P8	56	-13909	-711.128	6749.53
P8	57	-13908.6	-711.45	6749.79
P8	58	-13908.1	-711.794	6749.99
P8	59	-13907.7	-712.063	6750.13
P8	60	-13907.3	-712.273	6750.31
P8	61	-13906.9	-712.492	6750.47
P8	62	-13906.5	-712.653	6750.69
P8	63	-13906.2	-712.797	6750.92
P8	64	-13905.9	-712.982	6751.13
P8	65	-13905.5	-713.134	6751.33
P8	66	-13905.2	-713.302	6751.5
P8	67	-13904.9	-713.5	6751.62
P8	68	-13904.7	-713.677	6751.74
P8	69	-13904.4	-713.867	6751.87
P8	70	-13904.2	-714.088	6752.01
P8	71	-13904.1	-714.293	6752.25
P8	72	-13903.9	-714.457	6752.46
P8	73	-13903.8	-714.618	6752.69
P8	74	-13903.7	-714.745	6752.85
P8	75	-13903.6	-714.788	6752.92
P8	76	-13903.4	-714.857	6752.99
P8	77	-13903.2	-714.859	6753.01
P8	78	-13903.1	-714.825	6753.02
P8	79	-13903	-714.773	6753.06
P8	80	-13902.8	-714.692	6753.16
P8	81	-13902.7	-714.563	6753.3
P8	82	-13902.7	-714.421	6753.41
P8	83	-13902.5	-714.287	6753.53
P8	84	-13902.4	-714.142	6753.65
P8	85	-13902.2	-714.039	6753.8
P8	86	-13902	-713.914	6753.95
P8	87	-13901.8	-713.809	6754.17
P8	88	-13901.5	-713.74	6754.4
P8	89	-13901.2	-713.693	6754.63
P8	90	-13900.8	-713.62	6754.85
P8	91	-13900.5	-713.495	6755.05
P8	92	-13900.2	-713.311	6755.18
P8	93	-13899.9	-713.103	6755.29
P8	94	-13899.6	-712.887	6755.41
P8	95	-13899.4	-712.774	6755.52
P8	96	-13899.2	-712.662	6755.7
P8	97	-13899.1	-712.639	6755.86
P8	98	-13899	-712.553	6756.04
P8	99	-13899	-712.475	6756.19
P8	100	-13899.1	-712.272	6756.32
P8	101	-13899.1	-711.984	6756.46
P8	102	-13899.2	-711.662	6756.56
P8	103	-13899.4	-711.329	6756.63
P8	104	-13899.6	-711.065	6756.67
P8	105	-13899.7	-710.815	6756.65
P8	106	-13899.9	-710.594	6756.64
P8	107	-13900.2	-710.396	6756.65
P8	108	-13900.5	-710.195	6756.66
P8	109	-13900.8	-709.914	6756.64
P8	110	-13901	-709.672	6756.64
P8	111	-13901.2	-709.45	6756.58
P8	112	-13901.5	-709.232	6756.49
P8	113	-13901.7	-709.006	6756.39
P8	114	-13901.9	-708.837	6756.24
P8	115	-13902.1	-708.668	6756.13
P8	116	-13902.3	-708.489	6755.99
P8	117	-13902.5	-708.371	6755.86
P8	118	-13902.7	-708.261	6755.72
P8	119	-13902.9	-708.188	6755.57
P8	120	-13903.1	-708.129	6755.36
P8	121	-13903.3	-708.093	6755.15
P8	122	-13903.5	-708.028	6754.93
P8	123	-13903.7	-707.976	6754.66
P8	124	-13903.9	-707.891	6754.43
P8	125	-13904.1	-707.835	6754.21
P8	126	-13904.4	-707.72	6753.98
P8	127	-13904.5	-707.65	6753.75
P8	128	-13904.8	-707.595	6753.48
P8	129	-13904.9	-707.539	6753.23
P8	130	-13905.1	-707.503	6753
P8	131	-13905.3	-707.46	6752.78
P8	132	-13905.5	-707.398	6752.58
P8	133	-13905.8	-707.343	6752.33
P8	134	-13906	-707.295	6752.05
P8	135	-13906.3	-707.19	6751.77
P8	136	-13906.5	-707.063	6751.47
P8	137	-13906.8	-706.928	6751.22
P8	138	-13907.1	-706.74	6750.99
P8	139	-13907.3	-706.562	6750.75
P8	140	-13907.5	-706.402	6750.5
P8	141	-13907.8	-706.243	6750.26
P8	142	-13908.1	-706.117	6750.05
P8	143	-13908.4	-705.963	6749.82
P8	144	-13908.6	-705.817	6749.61
P8	145	-13908.9	-705.684	6749.38
P8	146	-13909.2	-705.538	6749.16
P8	147	-13909.6	-705.397	6748.98
P8	148	-13909.9	-705.237	6748.8
P8	149	-13910.2	-705.061	6748.64
P8	150	-13910.6	-704.934	6748.48
P8	151	-13910.9	-704.796	6748.34
P8	152	-13911.2	-704.698	6748.19
P8	153	-13911.5	-704.619	6748.03
P8	154	-13911.8	-704.517	6747.86
P8	155	-13912.1	-704.403	6747.66
P8	156	-13912.4	-704.3	6747.45
P8	157	-13912.6	-704.216	6747.26
P8	158	-13912.9	-704.102	6746.99
P8	159	-13913.3	-704.037	6746.74
P8	160	-13913.5	-703.938	6746.53
P8	161	-13913.8	-703.814	6746.28
P8	162	-13914.1	-703.675	6746.01
P8	163	-13914.4	-703.511	6745.76
P8	164	-13914.7	-703.378	6745.52
P8	165	-13915	-703.209	6745.34
P8	166	-13915.4	-703.077	6745.13
P8	167	-13915.7	-702.928	6744.95
P8	168	-13916	-702.744	6744.78
P8	169	-13916.4	-702.573	6744.59
P8	170	-13916.7	-702.434	6744.43
P8	171	-13917	-702.294	6744.3
P8	172	-13917.4	-702.133	6744.17
P8	173	-13917.7	-702.02	6744.04
P8	174	-13918	-701.878	6743.95
P8	175	-13918.4	-701.726	6743.86
P8	176	-13918.7	-701.614	6743.75
P8	177	-13919	-701.517	6743.66
P8	178	-13919.3	-701.411	6743.56
P8	179	-13919.6	-701.298	6743.49
P8	180	-13919.9	-701.23	6743.38
P8	181	-13920.1	-701.183	6743.33
P8	182	-13920.5	-701.157	6743.22
P8	183	-13920.7	-701.135	6743.13
P8	184	-13921	-701.085	6743.02
P8	185	-13921.2	-701.076	6742.97
P8	186	-13921.6	-701.071	6742.92
P8	187	-13921.8	-701.072	6742.92
P8	188	-13922	-701.071	6742.92
P8	189	-13922.3	-701.089	6742.91
P8	190	-13922.5	-701.07	6742.91
P8	191	-13922.7	-701.041	6742.9
P8	192	-13923	-701.023	6742.87
P8	193	-13923.2	-701.003	6742.86
P8	194	-13923.4	-700.968	6742.89
P8	195	-13923.6	-700.933	6742.88
P8	196	-13923.9	-700.896	6742.89
P8	197	-13924.1	-700.862	6742.92
P8	198	-13924.3	-700.818	6742.93
P8	199	-13924.5	-700.781	6742.94
P8	200	-13924.7	-700.751	6742.96
P8	201	-13925	-700.716	6742.95
P8	202	-13925.2	-700.699	6742.91
P8	203	-13925.4	-700.645	6742.93
P8	204	-13925.6	-700.632	6742.92
P8	205	-13925.8	-700.554	6742.9
P8	206	-13926.1	-700.479	6742.87
P8	207	-13926.3	-700.423	6742.86
P8	208	-13926.6	-700.354	6742.85
P8	209	-13926.8	-700.281	6742.84
P8	210	-13927	-700.236	6742.82
P8	211	-13927.2	-700.185	6742.8
P8	212	-13927.5	-700.08	6742.77
P8	213	-13927.7	-700.004	6742.72
P8	214	-13927.9	-699.909	6742.69
P8	215	-13928.2	-699.8	6742.67
P8	216	-13928.4	-699.673	6742.63
P8	217	-13928.6	-699.581	6742.59
P8	218	-13928.9	-699.463	6742.55
P8	219	-13929.1	-699.34	6742.51
P8	220	-13929.3	-699.247	6742.5
P8	221	-13929.5	-699.166	6742.48
P8	222	-13929.7	-699.092	6742.48
P8	223	-13929.9	-699.014	6742.48
P8	224	-13930.1	-698.941	6742.45
P8	225	-13930.3	-698.902	6742.47
P8	226	-13930.5	-698.84	6742.43
P8	227	-13930.7	-698.775	6742.42
P8	228	-13930.9	-698.762	6742.44
P8	229	-13931.1	-698.734	6742.49
P8	230	-13931.2	-698.715	6742.54
P8	231	-13931.4	-698.693	6742.64
P8	232	-13931.6	-698.724	6742.69
P8	233	-13931.7	-698.715	6742.8
P8	234	-13931.9	-698.757	6742.86
P8	235	-13932	-698.783	6742.95
P8	236	-13932.1	-698.825	6743.03
P8	237	-13932.2	-698.877	6743.11
P8	238	-13932.3	-698.902	6743.18
P8	239	-13932.4	-698.957	6743.26
P8	240	-13932.5	-699.013	6743.34
P8	241	-13932.6	-699.063	6743.42
P8	242	-13932.7	-699.092	6743.51
P8	243	-13932.8	-699.159	6743.58
P8	244	-13932.9	-699.185	6743.66
P8	245	-13933	-699.256	6743.73
P8	246	-13933	-699.285	6743.83
P8	247	-13933.1	-699.34	6743.93
P8	248	-13933.1	-699.4	6744.04
P8	249	-13933.2	-699.434	6744.14
P8	250	-13933.3	-699.491	6744.25
P8	251	-13933.4	-699.551	6744.37
P8	252	-13933.5	-699.613	6744.51
P8	253	-13933.5	-699.643	6744.65
P8	254	-13933.6	-699.71	6744.77
P8	255	-13933.7	-699.745	6744.91
P8	256	-13933.7	-699.838	6745.07
P8	257	-13933.7	-699.915	6745.26
P8	258	-13933.7	-699.995	6745.41
P8	259	-13933.8	-700.074	6745.57
P8	260	-13933.9	-700.143	6745.75
P8	261	-13933.9	-700.231	6745.93
P8	262	-13933.9	-700.291	6746.15
P8	263	-13934	-700.392	6746.32
P8	264	-13934	-700.498	6746.53
P8	265	-13934	-700.572	6746.72
P8	266	-13934	-700.649	6746.9
P8	267	-13934.1	-700.751	6747.1
P8	268	-13934.1	-700.797	6747.27
P8	269	-13934.1	-700.907	6747.49
P8	270	-13934.2	-700.972	6747.69
P8	271	-13934.2	-701.02	6747.9
P8	272	-13934.2	-701.077	6748.08
P8	273	-13934.2	-701.11	6748.26
P8	274	-13934.3	-701.185	6748.46
P8	275	-13934.3	-701.219	6748.62
P8	276	-13934.3	-701.278	6748.78
P8	277	-13934.4	-701.31	6748.92
P8	278	-13934.3	-701.368	6749.07
P8	279	-13934.3	-701.367	6749.21
P8	280	-13934.3	-701.394	6749.37
P8	281	-13934.3	-701.402	6749.54
P8	282	-13934.3	-701.428	6749.7
P8	283	-13934.3	-701.449	6749.83
P8	284	-13934.3	-701.474	6749.99
P8	285	-13934.3	-701.492	6750.11
P8	286	-13934.3	-701.512	6750.27
P8	287	-13934.3	-701.528	6750.4
P8	288	-13934.3	-701.544	6750.52
P8	289	-13934.3	-701.534	6750.65
P8	290	-13934.3	-701.527	6750.75
P8	291	-13934.3	-701.54	6750.88
P8	292	-13934.3	-701.532	6751.01
P8	293	-13934.3	-701.496	6751.13
P8	294	-13934.2	-701.494	6751.23
P8	295	-13934.2	-701.473	6751.37
P8	296	-13934.2	-701.477	6751.49
P8	297	-13934.2	-701.462	6751.57
P8	298	-13934.2	-701.44	6751.69
P8	299	-13934.1	-701.443	6751.77
P8	300	-13934	-701.45	6751.88
P8	301	-13934	-701.415	6751.99
P8	302	-13933.9	-701.415	6752.06
P8	303	-13933.9	-701.427	6752.14
P8	304	-13933.8	-701.426	6752.23
P8	305	-13933.8	-701.466	6752.33
P8	306	-13933.7	-701.461	6752.44
P8	307	-13933.7	-701.466	6752.55
P8	308	-13933.6	-701.444	6752.63
P8	309	-13933.5	-701.401	6752.77
P8	310	-13933.5	-701.4	6752.88
P8	311	-13933.4	-701.379	6752.99
P8	312	-13933.3	-701.389	6753.1
P8	313	-13933.3	-701.374	6753.18
P8	314	-13933.2	-701.379	6753.25
P8	315	-13933.1	-701.387	6753.33
P8	316	-13933	-701.374	6753.42
P8	317	-13932.9	-701.415	6753.51
P8	318	-13932.8	-701.457	6753.57
P8	319	-13932.7	-701.498	6753.64
P8	320	-13932.6	-701.53	6753.71
P8	321	-13932.4	-701.579	6753.78
P8	322	-13932.3	-701.627	6753.84
P8	323	-13932.3	-701.708	6753.88
P8	324	-13932.1	-701.784	6753.96
P8	325	-13932.1	-701.805	6754.01
P8	326	-13932	-701.858	6754.08
P8	327	-13931.9	-701.845	6754.15
P8	328	-13931.8	-701.853	6754.24
P8	329	-13931.8	-701.871	6754.33
P8	330	-13931.8	-701.877	6754.39
P8	331	-13931.7	-701.867	6754.49
P8	332	-13931.7	-701.883	6754.6
P8	333	-13931.7	-701.849	6754.68
P8	334	-13931.7	-701.812	6754.78
P8	335	-13931.8	-701.773	6754.85
P8	336	-13931.8	-701.697	6754.96
P8	337	-13931.8	-701.634	6755.05
P8	338	-13931.9	-701.576	6755.17
P8	339	-13931.9	-701.535	6755.31
P8	340	-13932	-701.485	6755.45
P8	341	-13932	-701.435	6755.57
P8	342	-13932.1	-701.407	6755.66
P8	343	-13932.2	-701.373	6755.75
P8	344	-13932.3	-701.344	6755.88
P8	345	-13932.4	-701.283	6755.96
P8	346	-13932.4	-701.236	6756.08
P8	347	-13932.5	-701.205	6756.19
P8	348	-13932.6	-701.163	6756.31
P8	349	-13932.7	-701.158	6756.38
P8	350	-13932.8	-701.115	6756.52
P8	351	-13932.8	-701.122	6756.62
P8	352	-13932.9	-701.116	6756.73
P8	353	-13932.9	-701.091	6756.84
P8	354	-13933	-701.104	6756.94
P8	355	-13933	-701.11	6757.04
P8	356	-13933.1	-701.126	6757.14
P8	357	-13933.1	-701.14	6757.26
P8	358	-13933.2	-701.133	6757.35
P8	359	-13933.1	-701.155	6757.47
P8	360	-13933.2	-701.23	6757.57
P8	361	-13933.1	-701.26	6757.68
P8	362	-13933.2	-701.321	6757.76
P8	363	-13933.1	-701.353	6757.88
P8	364	-13933.1	-701.436	6757.99
P8	365	-13933.1	-701.498	6758.1
P8	366	-13933	-701.588	6758.18
P8	367	-13933	-701.685	6758.26
P8	368	-13933	-701.773	6758.34
P8	369	-13932.8	-701.862	6758.44
P8	370	-13932.8	-701.958	6758.54
P8	371	-13932.8	-702.054	6758.63
P8	372	-13932.7	-702.154	6758.71
P8	373	-13932.7	-702.247	6758.79
P8	374	-13932.6	-702.332	6758.85
P8	375	-13932.6	-702.367	6758.91
P8	376	-13932.6	-702.437	6758.96
P8	377	-13932.6	-702.494	6759.01
P8	378	-13932.5	-702.506	6759.06
P8	379	-13932.5	-702.522	6759.1
P8	380	-13932.5	-702.528	6759.16
P8	381	-13932.5	-702.552	6759.17
P8	382	-13932.5	-702.564	6759.18
P8	383	-13932.4	-702.604	6759.21
P8	384	-13932.4	-702.637	6759.21
P8	385	-13932.4	-702.678	6759.21
P8	386	-13932.4	-702.707	6759.19
P8	387	-13932.4	-702.71	6759.19
P8	388	-13932.3	-702.742	6759.18
P8	389	-13932.3	-702.775	6759.18
P8	390	-13932.2	-702.81	6759.19
P8	391	-13932.2	-702.849	6759.16
P8	392	-13932.1	-702.887	6759.17
P8	393	-13932.1	-702.933	6759.15
P8	394	-13932.1	-702.995	6759.12
P8	395	-13932	-703.014	6759.1
P8	396	-13932	-703.069	6759.08
P8	397	-13931.9	-703.076	6759.04
P8	398	-13931.9	-703.076	6759.03
P8	399	-13931.8	-703.095	6759
P8	400	-13931.7	-703.075	6758.97
P8	401	-13931.7	-703.085	6758.93
P8	402	-13931.6	-703.075	6758.92
P8	403	-13931.6	-703.046	6758.87
P8	404	-13931.4	-703.067	6758.83
P8	405	-13931.4	-703.063	6758.79
P8	406	-13931.3	-703.044	6758.74
P8	407	-13931.2	-703.093	6758.7
P8	408	-13931.1	-703.092	6758.67
P8	409	-13931	-703.081	6758.64
P8	410	-13930.8	-703.13	6758.56
P8	411	-13930.8	-703.133	6758.53
P8	412	-13930.6	-703.182	6758.47
P8	413	-13930.5	-703.166	6758.4
P8	414	-13930.4	-703.19	6758.37
P8	415	-13930.2	-703.239	6758.31
P8	416	-13930.1	-703.251	6758.3
P8	417	-13929.8	-703.317	6758.26
P8	418	-13929.7	-703.419	6758.24
P8	419	-13929.4	-703.531	6758.22
P8	420	-13929.2	-703.63	6758.2
P8	421	-13929	-703.785	6758.21
P8	422	-13928.6	-703.954	6758.24
P8	423	-13928.4	-704.123	6758.28
P8	424	-13928	-704.33	6758.34
P8	425	-13927.6	-704.538	6758.4
P8	426	-13927.3	-704.761	6758.46
P8	427	-13927.1	-705.002	6758.49
P8	428	-13926.8	-705.241	6758.54
P8	429	-13926.5	-705.448	6758.57
P8	430	-13926.3	-705.597	6758.64
P8	431	-13926.2	-705.722	6758.66
P8	432	-13926	-705.798	6758.68
P8	433	-13925.9	-705.84	6758.69
P8	434	-13925.8	-705.809	6758.71
P8	435	-13925.7	-705.78	6758.73
P8	436	-13925.7	-705.755	6758.69
P8	437	-13925.7	-705.679	6758.66
P8	438	-13925.7	-705.591	6758.6
P8	439	-13925.7	-705.495	6758.55
P8	440	-13925.7	-705.394	6758.51
P8	441	-13925.8	-705.238	6758.46
P8	442	-13925.8	-705.135	6758.43
P8	443	-13925.7	-704.991	6758.4
P8	444	-13925.7	-704.887	6758.38
P8	445	-13925.7	-704.793	6758.36
P8	446	-13925.6	-704.713	6758.35
P8	447	-13925.5	-704.642	6758.36
P8	448	-13925.4	-704.609	6758.34
P8	449	-13925.3	-704.602	6758.35
P8	450	-13925.1	-704.607	6758.35
P8	451	-13924.9	-704.618	6758.38
P8	452	-13924.7	-704.675	6758.37
P8	453	-13924.5	-704.697	6758.36
P8	454	-13924.3	-704.741	6758.37
P8	455	-13924.1	-704.805	6758.36
P8	456	-13923.9	-704.865	6758.36
P8	457	-13923.7	-704.888	6758.36
P8	458	-13923.5	-704.945	6758.31
P8	459	-13923.3	-704.944	6758.23
P8	460	-13923.2	-704.995	6758.14
P8	461	-13923	-705.017	6758.04
P8	462	-13922.9	-705.008	6757.91
P8	463	-13922.7	-704.991	6757.8
P8	464	-13922.7	-704.965	6757.64
P8	465	-13922.6	-704.927	6757.48
P8	466	-13922.6	-704.884	6757.32
P8	467	-13922.6	-704.785	6757.15
P8	468	-13922.6	-704.688	6756.98
P8	469	-13922.7	-704.567	6756.79
P8	470	-13922.7	-704.449	6756.6
P8	471	-13922.8	-704.314	6756.41
P8	472	-13923	-704.125	6756.18
P8	473	-13923.1	-703.923	6755.96
P8	474	-13923.2	-703.674	6755.75
P8	475	-13923.4	-703.448	6755.55
P8	476	-13923.6	-703.215	6755.33
P8	477	-13923.8	-702.977	6755.09
P8	478	-13924	-702.733	6754.87
P8	479	-13924.3	-702.518	6754.61
P8	480	-13924.6	-702.229	6754.33
P8	481	-13924.9	-701.906	6754.02
P8	482	-13925.2	-701.599	6753.74
P8	483	-13925.5	-701.261	6753.42
P8	484	-13925.8	-700.929	6753.1
P8	485	-13926.2	-700.604	6752.78
P8	486	-13926.5	-700.3	6752.43
P8	487	-13926.9	-699.955	6752.07
P8	488	-13927.2	-699.606	6751.68
P8	489	-13927.6	-699.247	6751.29
P8	490	-13927.9	-698.888	6750.92
P8	491	-13928.3	-698.511	6750.49
P8	492	-13928.7	-698.151	6750.03
P8	493	-13929.1	-697.791	6749.53
P8	494	-13929.4	-697.45	6749.01
P8	495	-13929.8	-697.1	6748.44
P8	496	-13930.2	-696.777	6747.86
P8	497	-13930.6	-696.41	6747.26
P8	498	-13931	-696.076	6746.64
P8	499	-13931.4	-695.697	6745.97
P8	500	-13931.8	-695.334	6745.28
P8	501	-13932.2	-694.935	6744.56
P8	502	-13932.7	-694.579	6743.8
P8	503	-13933.1	-694.182	6743.04
P8	504	-13933.5	-693.765	6742.23
P8	505	-13934	-693.353	6741.38
P8	506	-13934.4	-692.954	6740.53
P8	507	-13934.9	-692.541	6739.61
P8	508	-13935.4	-692.155	6738.65
P8	509	-13935.8	-691.757	6737.69
P8	510	-13936.3	-691.345	6736.67
P8	511	-13936.7	-690.921	6735.62
P8	512	-13937.1	-690.476	6734.58
P8	513	-13937.6	-690.045	6733.44
P8	514	-13938.1	-689.628	6732.32
P8	515	-13938.6	-689.192	6731.13
P8	516	-13939.1	-688.754	6729.95
P8	517	-13939.6	-688.326	6728.71
P8	518	-13940.1	-687.87	6727.41
P8	519	-13940.6	-687.404	6726.1
P8	520	-13941.1	-686.95	6724.77
P8	521	-13941.6	-686.498	6723.42
P8	522	-13942.1	-686.034	6722.02
P8	523	-13942.7	-685.557	6720.59
P8	524	-13943.2	-685.098	6719.15
P8	525	-13943.8	-684.61	6717.68
P8	526	-13944.4	-684.085	6716.21
P8	527	-13944.9	-683.576	6714.7
P8	528	-13945.5	-683.02	6713.21
P8	529	-13946.1	-682.514	6711.7
P8	530	-13946.7	-681.964	6710.12
P8	531	-13947.2	-681.425	6708.54
P8	532	-13947.8	-680.872	6706.96
P8	533	-13948.3	-680.362	6705.38
P8	534	-13948.9	-679.815	6703.72
P8	535	-13949.5	-679.29	6702.08
P8	536	-13950.2	-678.768	6700.45
P8	537	-13950.8	-678.229	6698.81
P8	538	-13951.4	-677.7	6697.16
P8	539	-13952	-677.118	6695.53
P8	540	-13952.5	-676.606	6693.84
P8	541	-13953.1	-676.031	6692.16
P8	542	-13953.6	-675.511	6690.51
P8	543	-13954.2	-675.046	6688.85
P8	544	-13954.7	-674.561	6687.2
P8	545	-13955.3	-674.099	6685.51
P8	546	-13955.8	-673.633	6683.83
P8	547	-13956.2	-673.205	6682.19
P8	548	-13956.7	-672.835	6680.58
P8	549	-13957.2	-672.412	6678.97
P8	550	-13957.6	-672.059	6677.35
P8	551	-13958	-671.736	6675.76
P8	552	-13958.4	-671.407	6674.18
P8	553	-13958.8	-671.132	6672.64
P8	554	-13959.1	-670.832	6671.09
P8	555	-13959.4	-670.571	6669.53
P8	556	-13959.8	-670.325	6668.05
P8	557	-13960.1	-670.121	6666.59
P8	558	-13960.3	-669.913	6665.11
P8	559	-13960.6	-669.716	6663.65
P8	560	-13960.8	-669.531	6662.24
P8	561	-13961	-669.325	6660.82
P8	562	-13961.2	-669.122	6659.42
P8	563	-13961.3	-668.964	6658.05
P8	564	-13961.5	-668.811	6656.68
P8	565	-13961.6	-668.662	6655.29
P8	566	-13961.7	-668.575	6653.94
P8	567	-13961.8	-668.491	6652.6
P8	568	-13961.8	-668.429	6651.21
P8	569	-13961.9	-668.366	6649.91
P8	570	-13961.8	-668.293	6648.63
P8	571	-13961.8	-668.229	6647.34
P8	572	-13961.8	-668.201	6646.11
P8	573	-13961.7	-668.16	6644.88
P8	574	-13961.6	-668.158	6643.72
P8	575	-13961.5	-668.188	6642.55
P8	576	-13961.3	-668.214	6641.43
P8	577	-13961.1	-668.256	6640.41
P8	578	-13960.8	-668.324	6639.42
P8	579	-13960.6	-668.484	6638.49
P8	580	-13960.4	-668.704	6637.6
P8	581	-13960.2	-668.908	6636.76
P8	582	-13959.9	-669.164	6635.96
P8	583	-13959.6	-669.395	6635.25
P8	584	-13959.3	-669.674	6634.62
P8	585	-13959.1	-669.937	6634.09
P8	586	-13958.8	-670.253	6633.63
P8	587	-13958.6	-670.573	6633.25
P8	588	-13958.4	-670.899	6632.97
P8	589	-13958.1	-671.263	6632.8
P8	590	-13957.9	-671.623	6632.68
P8	591	-13957.7	-671.978	6632.71
P8	592	-13957.6	-672.305	6632.81
P8	593	-13957.5	-672.644	6632.98
P8	594	-13957.5	-673.02	6633.28
P8	595	-13957.4	-673.432	6633.64
P8	596	-13957.4	-673.807	6634.12
P8	597	-13957.4	-674.224	6634.7
P8	598	-13957.5	-674.636	6635.37
P8	599	-13957.5	-675.046	6636.15
P8	600	-13957.7	-675.438	6637
P8	601	-13957.9	-675.844	6637.94
P8	602	-13958.1	-676.287	6638.98
P8	603	-13958.4	-676.683	6640.1
P8	604	-13958.8	-677.084	6641.32
P8	605	-13959.2	-677.444	6642.62
P8	606	-13959.6	-677.787	6644.06
P8	607	-13960.2	-678.108	6645.59
P8	608	-13960.8	-678.375	6647.24
P8	609	-13961.3	-678.636	6649.02
P8	610	-13962	-678.846	6650.87
P8	611	-13962.8	-679.022	6652.83
P8	612	-13963.6	-679.138	6654.9
P8	613	-13964.4	-679.269	6657.07
P8	614	-13965.2	-679.363	6659.33
P8	615	-13966.1	-679.479	6661.66
P8	616	-13967	-679.543	6664.18
P8	617	-13968	-679.625	6666.73
P8	618	-13968.9	-679.734	6669.36
P8	619	-13969.9	-679.838	6672.11
P8	620	-13970.9	-680.016	6674.86
P8	621	-13971.9	-680.291	6677.68
P8	622	-13972.8	-680.687	6680.53
P8	623	-13973.7	-681.189	6683.41
P8	624	-13974.6	-681.772	6686.31
P8	625	-13975.5	-682.404	6689.16
P8	626	-13976.3	-683.012	6692.05
P8	627	-13977.2	-683.568	6694.93
P8	628	-13978	-684.1	6697.79
P8	629	-13978.8	-684.574	6700.65
P8	630	-13979.6	-685.014	6703.47
P8	631	-13980.4	-685.37	6706.26
P8	632	-13981.1	-685.657	6709.07
P8	633	-13981.8	-685.895	6711.83
P8	634	-13982.4	-686.077	6714.65
P8	635	-13983.1	-686.195	6717.4
P8	636	-13983.7	-686.361	6720.16
P8	637	-13984.3	-686.488	6722.85
P8	638	-13984.9	-686.579	6725.48
P8	639	-13985.5	-686.63	6728.13
P8	640	-13986	-686.759	6730.72
P8	641	-13986.5	-686.856	6733.33
P8	642	-13986.9	-686.975	6735.92
P8	643	-13987.4	-687.105	6738.44
P8	644	-13987.7	-687.26	6740.93
P8	645	-13988.1	-687.43	6743.39
P8	646	-13988.4	-687.585	6745.81
P8	647	-13988.8	-687.804	6748.2
P8	648	-13989.1	-688.079	6750.51
P8	649	-13989.3	-688.386	6752.78
P8	650	-13989.6	-688.708	6755.02
P8	651	-13989.9	-689.061	6757.2
P8	652	-13990.2	-689.378	6759.33
P8	653	-13990.4	-689.73	6761.42
P8	654	-13990.6	-690.091	6763.44
P8	655	-13990.8	-690.482	6765.45
P8	656	-13991	-690.899	6767.42
P8	657	-13991.2	-691.389	6769.33
P8	658	-13991.4	-691.933	6771.17
P8	659	-13991.5	-692.512	6772.96
P8	660	-13991.6	-693.131	6774.7
P8	661	-13991.8	-693.752	6776.38
P8	662	-13991.9	-694.426	6777.98
P8	663	-13992	-695.05	6779.53
P8	664	-13992.1	-695.729	6781.04
P8	665	-13992.2	-696.35	6782.5
P8	666	-13992.3	-696.979	6783.91
P8	667	-13992.3	-697.572	6785.35
P8	668	-13992.4	-698.095	6786.71
P8	669	-13992.5	-698.595	6788
P8	670	-13992.6	-699.031	6789.34
P8	671	-13992.6	-699.456	6790.62
P8	672	-13992.7	-699.834	6791.82
P8	673	-13992.6	-700.184	6793.11
P8	674	-13992.6	-700.542	6794.31
P8	675	-13992.6	-700.869	6795.48
P8	676	-13992.6	-701.19	6796.69
P8	677	-13992.4	-701.471	6797.82
P8	678	-13992.3	-701.793	6798.97
P8	679	-13992.1	-702.087	6800.04
P8	680	-13991.9	-702.431	6801.13
P8	681	-13991.7	-702.791	6802.21
P8	682	-13991.4	-703.197	6803.27
P8	683	-13991.1	-703.633	6804.35
P8	684	-13990.8	-704.079	6805.38
P8	685	-13990.4	-704.554	6806.46
P8	686	-13990	-705.057	6807.46
P8	687	-13989.6	-705.491	6808.56
P8	688	-13989.2	-705.92	6809.55
P8	689	-13988.8	-706.348	6810.66
P8	690	-13988.3	-706.75	6811.65
P8	691	-13987.9	-707.155	6812.77
P8	692	-13987.5	-707.555	6813.76
P8	693	-13987	-707.922	6814.88
P8	694	-13986.6	-708.224	6815.91
P8	695	-13986.1	-708.514	6817.01
P8	696	-13985.6	-708.728	6818.06
P8	697	-13985.1	-708.927	6819.2
P8	698	-13984.5	-709.105	6820.26
P8	699	-13983.9	-709.341	6821.4
P8	700	-13983.3	-709.551	6822.41
P8	701	-13982.7	-709.818	6823.51
P8	702	-13982	-710.067	6824.48
P8	703	-13981.2	-710.372	6825.53
P8	704	-13980.5	-710.673	6826.52
P8	705	-13979.6	-711.028	6827.54
P8	706	-13978.8	-711.367	6828.54
P8	707	-13977.9	-711.737	6829.52
P8	708	-13976.9	-712.116	6830.56
P8	709	-13975.9	-712.479	6831.48
P8	710	-13974.9	-712.847	6832.5
P8	711	-13973.8	-713.214	6833.47
P8	712	-13972.7	-713.544	6834.42
P8	713	-13971.6	-713.868	6835.45
P8	714	-13970.5	-714.169	6836.38
P8	715	-13969.2	-714.521	6837.38
P8	716	-13968	-714.814	6838.41
P8	717	-13966.7	-715.119	6839.36
P8	718	-13965.3	-715.418	6840.42
P8	719	-13964	-715.669	6841.45
P8	720	-13962.6	-715.93	6842.48
P8	721	-13961.2	-716.229	6843.58
P8	722	-13959.8	-716.479	6844.67
P8	723	-13958.3	-716.791	6845.85
P8	724	-13956.8	-717.098	6847.01
P8	725	-13955.3	-717.394	6848.21
P8	726	-13953.8	-717.736	6849.45
P8	727	-13952.2	-718.137	6850.69
P8	728	-13950.6	-718.548	6852.02
P8	729	-13949	-718.974	6853.32
P8	730	-13947.4	-719.436	6854.71
P8	731	-13945.7	-719.926	6856.06
P8	732	-13944.1	-720.463	6857.51
P8	733	-13942.4	-721.038	6858.98
P8	734	-13940.7	-721.676	6860.46
P8	735	-13939	-722.421	6861.96
P8	736	-13937.2	-723.185	6863.41
P8	737	-13935.4	-723.999	6864.9
P8	738	-13933.6	-724.832	6866.35
P8	739	-13931.7	-725.772	6867.82
P8	740	-13929.8	-726.755	6869.22
P8	741	-13927.8	-727.735	6870.58
P8	742	-13925.7	-728.681	6871.95
P8	743	-13923.7	-729.588	6873.27
P8	744	-13921.6	-730.449	6874.57
P8	745	-13919.5	-731.236	6875.89
P8	746	-13917.2	-731.986	6877.24
P8	747	-13915.1	-732.66	6878.6
P8	748	-13912.9	-733.223	6879.94
P8	749	-13910.6	-733.801	6881.34
P8	750	-13908.4	-734.283	6882.73
P8	751	-13906.1	-734.726	6884.22
P8	752	-13903.8	-735.14	6885.7
P8	753	-13901.5	-735.514	6887.31
P8	754	-13899.2	-735.88	6888.93
P8	755	-13896.9	-736.294	6890.67
P8	756	-13894.6	-736.719	6892.44
P8	757	-13892.4	-737.14	6894.29
P8	758	-13890.3	-737.542	6896.2
P8	759	-13888.2	-737.917	6898.22
P8	760	-13886.2	-738.308	6900.26
P8	761	-13884.2	-738.757	6902.38
P8	762	-13882.3	-739.167	6904.67
P8	763	-13880.5	-739.536	6906.96
P8	764	-13878.8	-739.862	6909.33
P8	765	-13877.2	-740.156	6911.74
P8	766	-13875.6	-740.454	6914.22
P8	767	-13874.1	-740.771	6916.75
P8	768	-13872.7	-741.136	6919.33
P8	769	-13871.3	-741.51	6921.95
P8	770	-13870	-741.919	6924.64
P8	771	-13868.8	-742.37	6927.41
P8	772	-13867.7	-742.861	6930.21
P8	773	-13866.7	-743.403	6933.09
P8	774	-13865.8	-744.011	6936.1
P8	775	-13865	-744.634	6939.11
P8	776	-13864.2	-745.344	6942.21
P8	777	-13863.5	-746.124	6945.38
P8	778	-13862.9	-746.988	6948.63
P8	779	-13862.4	-747.883	6951.87
P8	780	-13862	-748.836	6955.23
P8	781	-13861.6	-749.796	6958.61
P8	782	-13861.3	-750.766	6961.98
P8	783	-13860.9	-751.735	6965.39
P8	784	-13860.6	-752.625	6968.81
P8	785	-13860.3	-753.428	6972.18
P8	786	-13860	-754.231	6975.65
P8	787	-13859.6	-754.926	6979.1
P8	788	-13859.2	-755.549	6982.56
P8	789	-13858.7	-756.107	6986.04
P8	790	-13858.3	-756.617	6989.53
P8	791	-13857.8	-757.164	6993.01
P8	792	-13857.4	-757.718	6996.5
P8	793	-13856.9	-758.251	7000
P8	794	-13856.4	-758.831	7003.5
P8	795	-13855.9	-759.441	7006.97
P8	796	-13855.3	-760.162	7010.47
P8	797	-13854.7	-760.977	7013.95
P8	798	-13854	-761.886	7017.46
P8	799	-13853.4	-762.886	7020.9
P8	800	-13852.6	-763.894	7024.33
P8	801	-13851.9	-764.975	7027.8
P8	802	-13851.1	-766.081	7031.2
P8	803	-13850.3	-767.237	7034.52
P8	804	-13849.4	-768.341	7037.92
P8	805	-13848.5	-769.481	7041.2
P8	806	-13847.7	-770.663	7044.42
P8	807	-13846.8	-771.892	7047.55
P8	808	-13845.8	-773.172	7050.63
P8	809	-13844.9	-774.427	7053.69
P8	810	-13844	-775.605	7056.74
P8	811	-13843	-776.932	7059.72
P8	812	-13842.1	-778.159	7062.71
P8	813	-13841.2	-779.504	7065.61
P8	814	-13840.3	-780.821	7068.49
P8	815	-13839.4	-782.13	7071.37
P8	816	-13838.5	-783.477	7074.16
P8	817	-13837.7	-784.871	7076.92
P8	818	-13836.9	-786.201	7079.7
P8	819	-13836.1	-787.553	7082.48
P8	820	-13835.4	-788.947	7085.25
P8	821	-13834.7	-790.251	7088.02
P8	822	-13834.1	-791.647	7090.8
P8	823	-13833.5	-792.946	7093.58
P8	824	-13833	-794.162	7096.38
P8	825	-13832.5	-795.306	7099.2
P8	826	-13832	-796.473	7102.01
P8	827	-13831.6	-797.543	7104.88
P8	828	-13831.3	-798.591	7107.73
P8	829	-13831	-799.659	7110.62
P8	830	-13830.7	-800.576	7113.58
P8	831	-13830.6	-801.553	7116.53
P8	832	-13830.4	-802.471	7119.56
P8	833	-13830.3	-803.328	7122.66
P8	834	-13830.3	-804.217	7125.79
P8	835	-13830.4	-805.103	7129
P8	836	-13830.5	-805.943	7132.25
P8	837	-13830.6	-806.846	7135.55
P8	838	-13830.7	-807.82	7138.91
P8	839	-13831	-808.792	7142.29
P8	840	-13831.3	-809.72	7145.74
P8	841	-13831.7	-810.625	7149.22
P8	842	-13832.1	-811.456	7152.77
P8	843	-13832.6	-812.335	7156.4
P8	844	-13833.1	-813.166	7160.09
P8	845	-13833.8	-813.925	7163.81
P8	846	-13834.4	-814.701	7167.55
P8	847	-13835.3	-815.337	7171.34
P8	848	-13836.1	-815.872	7175.2
P8	849	-13837.1	-816.413	7179.04
P8	850	-13838.2	-816.913	7182.98
P8	851	-13839.4	-817.357	7186.98
P8	852	-13840.7	-817.776	7191.04
P8	853	-13842.2	-818.185	7195.15
P8	854	-13843.8	-818.542	7199.35
P8	855	-13845.5	-818.856	7203.64
P8	856	-13847.3	-819.223	7207.96
P8	857	-13849.3	-819.461	7212.36
P8	858	-13851.3	-819.74	7216.83
P8	859	-13853.5	-819.909	7221.33
P8	860	-13855.7	-820.116	7225.95
P8	861	-13858.2	-820.212	7230.58
P8	862	-13860.7	-820.264	7235.31
P8	863	-13863.3	-820.263	7240.06
P8	864	-13866	-820.156	7244.92
P8	865	-13868.9	-820.191	7249.83
P8	866	-13871.9	-820.239	7254.86
P8	867	-13874.9	-820.382	7259.86
P8	868	-13877.9	-820.504	7264.93
P8	869	-13881	-820.559	7269.9
P8	870	-13884.2	-820.578	7274.98
P8	871	-13887.5	-820.645	7280.06
P8	872	-13890.8	-820.735	7285.19
P8	873	-13894.2	-820.882	7290.27
P8	874	-13897.6	-821.131	7295.31
P8	875	-13901.1	-821.537	7300.32
P8	876	-13904.6	-822.274	7305.3
P8	877	-13908.1	-823.206	7310.19
P8	878	-13911.5	-824.416	7314.93
P8	879	-13914.7	-825.629	7319.55
P8	880	-13918.1	-826.837	7324.1
P8	881	-13921.4	-828.031	7328.58
P8	882	-13924.7	-829.144	7333.09
P8	883	-13928.1	-830.293	7337.56
P8	884	-13931.5	-831.494	7342
P8	885	-13934.9	-832.692	7346.4
P8	886	-13938.3	-833.852	7350.78
P8	887	-13941.5	-834.995	7355.17
P8	888	-13944.8	-836.117	7359.6
P8	889	-13948	-837.277	7363.99
P8	890	-13951.3	-838.518	7368.44
P8	891	-13954.5	-839.791	7372.91
P8	892	-13957.7	-841.142	7377.37
P8	893	-13960.8	-842.549	7381.88
P8	894	-13963.7	-843.97	7386.34
P8	895	-13966.7	-845.438	7390.78
P8	896	-13969.5	-846.97	7395.19
P8	897	-13972.2	-848.455	7399.59
P8	898	-13975	-849.946	7403.91
P8	899	-13977.5	-851.425	7408.17
P8	900	-13979.9	-852.921	7412.37
P8	901	-13982.3	-854.307	7416.45
P8	902	-13984.5	-855.721	7420.49
P8	903	-13986.5	-857.031	7424.4
P8	904	-13988.5	-858.251	7428.3
P8	905	-13990.4	-859.358	7432.11
P8	906	-13992.2	-860.408	7435.82
P8	907	-13994	-861.465	7439.5
P8	908	-13995.8	-862.498	7443.14
P8	909	-13997.5	-863.536	7446.74
P8	910	-13999.1	-864.516	7450.33
P8	911	-14000.7	-865.407	7453.88
P8	912	-14002.2	-866.199	7457.4
P8	913	-14003.6	-867.019	7460.94
P8	914	-14005	-867.79	7464.49
P8	915	-14006.2	-868.602	7468.07
P8	916	-14007.4	-869.4	7471.65
P8	917	-14008.5	-870.266	7475.24
P8	918	-14009.5	-871.206	7478.84
P8	919	-14010.5	-872.101	7482.48
P8	920	-14011.5	-873.142	7486.15
P8	921	-14012.3	-874.179	7489.86
P8	922	-14013.2	-875.281	7493.55
P8	923	-14013.9	-876.432	7497.31
P8	924	-14014.6	-877.624	7501.14
P8	925	-14015.3	-878.849	7504.99
P8	926	-14015.9	-880.048	7508.88
P8	927	-14016.6	-881.259	7512.78
P8	928	-14017.2	-882.499	7516.74
P8	929	-14017.8	-883.683	7520.76
P8	930	-14018.5	-884.881	7524.78
P8	931	-14019.1	-885.98	7528.84
P8	932	-14019.8	-886.97	7532.94
P8	933	-14020.5	-887.917	7537.05
P8	934	-14021.1	-888.789	7541.2
P8	935	-14021.8	-889.608	7545.39
P8	936	-14022.4	-890.321	7549.61
P8	937	-14023	-891.008	7553.85
P8	938	-14023.6	-891.603	7558.13
P8	939	-14024.1	-892.175	7562.45
P8	940	-14024.6	-892.705	7566.84
P8	941	-14025.2	-893.177	7571.25
P8	942	-14025.7	-893.631	7575.69
P8	943	-14026.1	-894.044	7580.15
P8	944	-14026.6	-894.489	7584.67
P8	945	-14026.9	-894.876	7589.25
P8	946	-14027.3	-895.2	7593.88
P8	947	-14027.6	-895.51	7598.56
P8	948	-14027.9	-895.781	7603.29
P8	949	-14028.1	-895.987	7608.13
P8	950	-14028.3	-896.262	7612.97
P8	951	-14028.4	-896.49	7617.9
P8	952	-14028.4	-896.684	7622.89
P8	953	-14028.4	-896.822	7628.03
P8	954	-14028.3	-896.916	7633.22
P8	955	-14028.1	-897.012	7638.51
P8	956	-14027.9	-897.091	7643.84
P8	957	-14027.6	-897.137	7649.22
P8	958	-14027.3	-897.258	7654.7
P8	959	-14027	-897.424	7660.21
P8	960	-14026.7	-897.721	7665.79
P8	961	-14026.5	-898.231	7671.42
P8	962	-14026.3	-898.95	7677.07
P8	963	-14026.2	-899.821	7682.74
P8	964	-14026.1	-900.857	7688.45
P8	965	-14025.9	-902	7694.13
P8	966	-14025.9	-903.247	7699.84
P8	967	-14025.5	-904.868	7706.17
P8	968	-14025.4	-906.348	7711.86
P8	969	-14025.6	-907.924	7717.39
P8	970	-14025.7	-909.627	7722.92
P8	971	-14026	-911.38	7728.35
P8	972	-14026.2	-913.181	7733.76
P8	973	-14026.4	-914.966	7739.14
P8	974	-14026.6	-916.698	7744.41
P8	975	-14026.9	-918.409	7749.6
P8	976	-14027.2	-920.144	7754.71
P8	977	-14027.7	-921.883	7759.77
P8	978	-14028.1	-923.54	7764.75
P8	979	-14028.6	-925.193	7769.61
P8	980	-14029.2	-926.751	7774.38
P8	981	-14029.8	-928.416	7779.13
P8	982	-14030.4	-930.068	7783.84
P8	983	-14031.2	-931.788	7788.47
P8	984	-14032.1	-933.547	7792.97
P8	985	-14033	-935.308	7797.49
P8	986	-14033.9	-937.062	7801.94
P8	987	-14035	-938.898	7806.31
P8	988	-14036.1	-940.799	7810.6
P8	989	-14037.2	-942.678	7814.82
P8	990	-14038.4	-944.673	7818.97
P8	991	-14039.7	-946.626	7823.09
P8	992	-14040.9	-948.621	7827.13
P8	993	-14042.5	-950.448	7830.78
P8	994	-14043.8	-952.27	7834.71
P8	995	-14045.3	-954.032	7838.51
P8	996	-14046.7	-955.747	7842.35
P8	997	-14048.1	-957.35	7846.16
P8	998	-14049.6	-958.887	7849.92
P8	999	-14051.1	-960.35	7853.68
P8	1000	-14052.7	-961.717	7857.41
P8	1001	-14054.4	-963.047	7861.11
P8	1002	-14056.1	-964.293	7864.79
P8	1003	-14057.9	-965.508	7868.49
P8	1004	-14059.8	-966.676	7872.12
P8	1005	-14061.8	-967.865	7875.76
P8	1006	-14063.8	-969.075	7879.42
P8	1007	-14065.9	-970.28	7883.06
P8	1008	-14068.2	-971.512	7886.7
P8	1009	-14070.5	-972.747	7890.36
P8	1010	-14072.8	-973.995	7894.01
P8	1011	-14075.2	-975.294	7897.65
P8	1012	-14077.7	-976.591	7901.29
P8	1013	-14080.3	-977.866	7904.94
P8	1014	-14083	-979.145	7908.54
P8	1015	-14085.8	-980.406	7912.14
P8	1016	-14088.6	-981.672	7915.72
P8	1017	-14091.5	-982.955	7919.28
P8	1018	-14094.4	-984.231	7922.84
P8	1019	-14097.4	-985.5	7926.4
P8	1020	-14100.4	-986.72	7929.94
P8	1021	-14103.6	-987.864	7933.48
P8	1022	-14106.8	-988.904	7936.96
P8	1023	-14110.1	-989.882	7940.46
P8	1024	-14113.5	-990.822	7943.96
P8	1025	-14117	-991.695	7947.53
P8	1026	-14120.5	-992.463	7951.04
P8	1027	-14124	-993.087	7954.57
P8	1028	-14127.5	-993.604	7958.06
P8	1029	-14131	-993.993	7961.64
P8	1030	-14134.7	-994.355	7965.25
P8	1031	-14138.3	-994.66	7968.91
P8	1032	-14142	-995.01	7972.64
P8	1033	-14145.7	-995.408	7976.38
P8	1034	-14149.3	-995.819	7980.16
P8	1035	-14152.9	-996.261	7983.91
P8	1036	-14156.4	-996.683	7987.64
P8	1037	-14159.8	-997.143	7991.37
P8	1038	-14163.1	-997.762	7995.12
P8	1039	-14166.4	-998.481	7998.9
P8	1040	-14169.5	-999.3	8002.69
P8	1041	-14172.5	-1000.16	8006.45
P8	1042	-14175.4	-1001.09	8010.16
P8	1043	-14178	-1001.99	8013.83
P8	1044	-14180.6	-1002.88	8017.48
P8	1045	-14182.9	-1003.72	8021.12
P8	1046	-14185.3	-1004.49	8024.72
P8	1047	-14187.5	-1005.24	8028.3
P8	1048	-14189.5	-1005.97	8031.86
P8	1049	-14191.4	-1006.74	8035.32
P8	1050	-14193.2	-1007.5	8038.77
P8	1051	-14194.9	-1008.24	8042.09
P8	1052	-14196.5	-1008.95	8045.38
P8	1053	-14198	-1009.65	8048.61
P8	1054	-14199.4	-1010.33	8051.79
P8	1055	-14200.7	-1011.08	8054.94
P8	1056	-14202	-1011.85	8058.05
P8	1057	-14203.3	-1012.76	8061.06
P8	1058	-14204.5	-1013.7	8064.01
P8	1059	-14205.7	-1014.76	8066.93
P8	1060	-14206.9	-1015.88	8069.76
P8	1061	-14208	-1017.05	8072.57
P8	1062	-14209.1	-1018.25	8075.29
P8	1063	-14210.2	-1019.47	8077.99
P8	1064	-14211.3	-1020.67	8080.64
P8	1065	-14212.4	-1021.84	8083.25
P8	1066	-14213.5	-1022.99	8085.87
P8	1067	-14214.5	-1024.08	8088.47
P8	1068	-14215.5	-1025.1	8091.04
P8	1069	-14216.5	-1026.07	8093.61
P8	1070	-14217.5	-1026.98	8096.18
P8	1071	-14218.5	-1027.83	8098.77
P8	1072	-14219.5	-1028.64	8101.38
P8	1073	-14220.5	-1029.44	8104.03
P8	1074	-14221.5	-1030.2	8106.68
P8	1075	-14222.4	-1030.96	8109.36
P8	1076	-14223.4	-1031.68	8112.04
P8	1077	-14224.3	-1032.39	8114.75
P8	1078	-14225.2	-1033.1	8117.47
P8	1079	-14226.1	-1033.81	8120.21
P8	1080	-14227.1	-1034.49	8122.94
P8	1081	-14228	-1035.21	8125.67
P8	1082	-14228.8	-1035.86	8128.38
P8	1083	-14229.7	-1036.51	8131.08
P8	1084	-14230.5	-1037.11	8133.78
P8	1085	-14231.3	-1037.73	8136.5
P8	1086	-14232.1	-1038.32	8139.2
P8	1087	-14232.8	-1038.92	8141.92
P8	1088	-14233.5	-1039.51	8144.57
P8	1089	-14234.1	-1040.05	8147.15
P8	1090	-14234.7	-1040.57	8149.74
P8	1091	-14235.2	-1041.1	8152.28
P8	1092	-14235.8	-1041.57	8154.78
P8	1093	-14236.3	-1041.99	8157.27
P8	1094	-14236.9	-1042.39	8159.76
P8	1095	-14237.4	-1042.78	8162.26
P8	1096	-14237.9	-1043.13	8164.75
P8	1097	-14238.3	-1043.45	8167.23
P8	1098	-14238.8	-1043.76	8169.68
P8	1099	-14239.2	-1044.06	8172.12
P8	1100	-14239.6	-1044.39	8174.55
P8	1101	-14240	-1044.69	8176.99
P8	1102	-14240.3	-1045	8179.45
P8	1103	-14240.7	-1045.31	8181.9
P8	1104	-14241	-1045.65	8184.35
P8	1105	-14241.4	-1046.04	8186.81
P8	1106	-14241.7	-1046.46	8189.31
P8	1107	-14241.9	-1046.91	8191.79
P8	1108	-14242.2	-1047.38	8194.27
P8	1109	-14242.4	-1047.85	8196.77
P8	1110	-14242.6	-1048.35	8199.27
P8	1111	-14242.8	-1048.84	8201.75
P8	1112	-14242.9	-1049.39	8204.25
P8	1113	-14243	-1049.98	8206.77
P8	1114	-14243	-1050.6	8209.29
P8	1115	-14242.9	-1051.27	8211.86
P8	1116	-14242.9	-1051.91	8214.44
P8	1117	-14242.8	-1052.56	8217.07
P8	1118	-14242.7	-1053.22	8219.73
P8	1119	-14242.6	-1053.83	8222.45
P8	1120	-14242.4	-1054.45	8225.2
P8	1121	-14242.2	-1055.05	8228.03
P8	1122	-14241.9	-1055.61	8230.91
P8	1123	-14241.6	-1056.16	8233.86
P8	1124	-14241.2	-1056.69	8236.86
P8	1125	-14240.7	-1057.17	8239.96
P8	1126	-14240.5	-1057.87	8243.44
P8	1127	-14239.8	-1058.3	8246.66
P8	1128	-14239.2	-1058.74	8250
P8	1129	-14238.4	-1059.13	8253.39
P8	1130	-14237.6	-1059.48	8256.94
P8	1131	-14236.7	-1059.85	8260.59
P8	1132	-14235.8	-1060.22	8264.35
P8	1133	-14234.8	-1060.64	8268.18
P8	1134	-14233.7	-1061.06	8272.1
P8	1135	-14232.6	-1061.53	8276.08
P8	1136	-14231.4	-1062.06	8280.19
P8	1137	-14230.1	-1062.69	8284.36
P8	1138	-14228.7	-1063.34	8288.64
P8	1139	-14227.2	-1064.14	8292.98
P8	1140	-14225.7	-1064.98	8297.44
P8	1141	-14224.1	-1065.93	8301.98
P8	1142	-14222.3	-1066.93	8306.62
P8	1143	-14220.6	-1068.05	8311.37
P8	1144	-14218.7	-1069.19	8316.21
P8	1145	-14216.8	-1070.4	8321.14
P8	1146	-14214.9	-1071.63	8326.2
P8	1147	-14213	-1072.93	8331.37
P8	1148	-14210.9	-1074.24	8336.62
P8	1149	-14208.9	-1075.6	8342.03
P8	1150	-14206.7	-1076.95	8347.59
P8	1151	-14204.5	-1078.35	8353.32
P8	1152	-14202.3	-1079.73	8359.12
P8	1153	-14199.8	-1081.03	8365.05
P8	1154	-14197.5	-1082.36	8371.17
P8	1155	-14195.1	-1083.72	8377.47
P8	1156	-14192.6	-1084.95	8383.88
P8	1157	-14190.2	-1086.24	8390.5
P8	1158	-14187.7	-1087.5	8397.23
P8	1159	-14185.2	-1088.77	8404.13
P8	1160	-14182.7	-1089.98	8411.21
P8	1161	-14180.1	-1091.12	8418.36
P8	1162	-14177.5	-1092.25	8425.63
P8	1163	-14174.8	-1093.28	8432.98
P8	1164	-14172.1	-1094.25	8440.44
P8	1165	-14169.4	-1095.15	8447.95
P8	1166	-14166.6	-1096.09	8455.57
P8	1167	-14163.8	-1097.12	8463.34
P8	1168	-14161	-1098.24	8471.1
P8	1169	-14158.4	-1099.48	8478.89
P8	1170	-14155.9	-1100.94	8486.71
P8	1171	-14153.3	-1102.53	8494.49
P8	1172	-14150.9	-1104.28	8502.14
P8	1173	-14148.5	-1106.3	8509.68
P8	1174	-14146.1	-1108.63	8517.15
P8	1175	-14143.8	-1111.23	8524.52
P8	1176	-14141.6	-1114.08	8531.85
P8	1177	-14139.6	-1117.08	8539.02
P8	1178	-14137.5	-1119.97	8546.06
P8	1179	-14135.6	-1122.83	8552.99
P8	1180	-14133.7	-1125.31	8559.83
P8	1181	-14131.8	-1127.71	8566.57
P8	1182	-14129.9	-1129.87	8573.35
P8	1183	-14128.1	-1131.89	8580.01
P8	1184	-14126.2	-1133.82	8586.62
P8	1185	-14124.4	-1135.71	8593.29
P8	1186	-14122.6	-1137.57	8599.87
P8	1187	-14120.7	-1139.46	8606.42
P8	1188	-14119	-1141.41	8612.87
P8	1189	-14117.2	-1143.34	8619.32
P8	1190	-14115.5	-1145.37	8625.76
P8	1191	-14113.9	-1147.41	8632.27
P8	1192	-14112.2	-1149.6	8638.72
P8	1193	-14110.6	-1151.97	8645.15
P8	1194	-14109.1	-1154.41	8651.57
P8	1195	-14107.6	-1156.93	8657.97
P8	1196	-14106.2	-1159.46	8664.39
P8	1197	-14104.7	-1161.99	8670.75
P8	1198	-14103.4	-1164.48	8677.1
P8	1199	-14101.9	-1166.98	8683.54
P8	1200	-14100.5	-1169.37	8689.87
P8	1201	-14099.1	-1171.68	8696.14
P8	1202	-14097.8	-1173.93	8702.54
P8	1203	-14096.5	-1176.1	8708.87
P8	1204	-14095.2	-1178.22	8715.24
P8	1205	-14094	-1180.24	8721.63
P8	1206	-14092.8	-1182.22	8728
P8	1207	-14091.7	-1184.15	8734.45
P8	1208	-14090.6	-1186.07	8740.93
P8	1209	-14089.5	-1187.94	8747.5
P8	1210	-14088.6	-1189.77	8754.11
P8	1211	-14087.6	-1191.56	8760.71
P8	1212	-14086.9	-1193.42	8767.4
P8	1213	-14086.2	-1195.24	8774.17
P8	1214	-14085.5	-1197.11	8780.94
P8	1215	-14085	-1198.93	8787.76
P8	1216	-14084.5	-1200.74	8794.64
P8	1217	-14084.2	-1202.5	8801.65
P8	1218	-14083.9	-1204.09	8808.62
P8	1219	-14083.8	-1205.68	8815.64
P8	1220	-14083.8	-1207.14	8822.72
P8	1221	-14083.8	-1208.42	8829.88
P8	1222	-14084	-1209.58	8837.13
P8	1223	-14084.2	-1210.64	8844.39
P8	1224	-14084.6	-1211.53	8851.69
P8	1225	-14085	-1212.42	8859.04
P8	1226	-14085.5	-1213.17	8866.51
P8	1227	-14086.1	-1213.89	8874
P8	1228	-14086.8	-1214.44	8881.49
P8	1229	-14087.6	-1215.03	8889.08
P8	1230	-14088.3	-1215.56	8896.75
P8	1231	-14089.2	-1216.18	8904.52
P8	1232	-14090.1	-1216.77	8912.36
P8	1233	-14091.1	-1217.39	8920.4
P8	1234	-14092.1	-1218.09	8928.38
P8	1235	-14093.1	-1218.95	8936.3
P8	1236	-14094.2	-1219.91	8944.31
P8	1237	-14095.3	-1221.09	8952.32
P8	1238	-14096.4	-1222.54	8960.35
P8	1239	-14097.7	-1224.13	8968.36
P8	1240	-14098.8	-1225.78	8976.29
P8	1241	-14099.9	-1227.43	8984.27
P8	1242	-14101.1	-1228.98	8992.2
P8	1243	-14102.1	-1230.59	9000.07
P8	1244	-14103.2	-1232.22	9007.83
P8	1245	-14104.3	-1233.91	9015.49
P8	1246	-14105.2	-1235.68	9022.99
P8	1247	-14106.1	-1237.55	9030.35
P8	1248	-14107	-1239.66	9037.62
P8	1249	-14107.6	-1241.85	9044.87
P8	1250	-14108.1	-1244.06	9051.95
P8	1251	-14108.6	-1246.05	9058.99
P8	1252	-14109.1	-1247.87	9066.03
P8	1253	-14109.7	-1249.63	9073.09
P8	1254	-14110.3	-1251.37	9080.1
P8	1255	-14110.9	-1253.11	9087.02
P8	1256	-14111.3	-1254.96	9093.85
P8	1257	-14111.7	-1256.81	9100.68
P8	1258	-14112	-1258.78	9107.31
P8	1259	-14112.2	-1260.72	9113.86
P8	1260	-14112.5	-1262.75	9120.42
P8	1261	-14112.8	-1264.81	9126.92
P8	1262	-14113	-1266.93	9133.43
P8	1263	-14113.3	-1269.2	9139.92
P8	1264	-14113.6	-1271.56	9146.4
P8	1265	-14113.8	-1274.08	9152.85
P8	1266	-14114	-1276.62	9159.29
P8	1267	-14114.1	-1279.1	9165.62
P8	1268	-14114.3	-1281.57	9171.87
P8	1269	-14114.5	-1283.92	9178.17
P8	1270	-14114.6	-1286.2	9184.49
P8	1271	-14114.9	-1288.41	9190.8
P8	1272	-14115	-1290.48	9197.09
P8	1273	-14115	-1292.37	9203.36
P8	1274	-14114.9	-1294.17	9209.7
P8	1275	-14114.8	-1295.79	9215.98
P8	1276	-14114.6	-1297.34	9222.29
P8	1277	-14114.5	-1298.81	9228.59
P8	1278	-14114.2	-1300.17	9234.98
P8	1279	-14113.8	-1301.45	9241.35
P8	1280	-14113.4	-1302.63	9247.87
P8	1281	-14112.9	-1303.76	9254.38
P8	1282	-14112.4	-1304.88	9261.02
P8	1283	-14111.8	-1305.94	9267.74
P8	1284	-14111.2	-1307	9274.56
P8	1285	-14110.5	-1307.96	9281.38
P8	1286	-14109.8	-1308.89	9288.2
P8	1287	-14109	-1309.81	9295.18
P8	1288	-14108.1	-1310.67	9302.19
P8	1289	-14107.2	-1311.47	9309.28
P8	1290	-14106.1	-1312.2	9316.39
P8	1291	-14105.1	-1312.82	9323.61
P8	1292	-14103.9	-1313.38	9330.94
P8	1293	-14102.7	-1313.87	9338.27
P8	1294	-14101.5	-1314.32	9345.64
P8	1295	-14100.2	-1314.79	9353.03
P8	1296	-14098.8	-1315.29	9360.5
P8	1297	-14097.4	-1315.82	9368.02
P8	1298	-14095.9	-1316.48	9375.54
P8	1299	-14094.6	-1317.14	9383.12
P8	1300	-14093.3	-1317.85	9390.71
P8	1301	-14092.1	-1318.58	9398.39
P8	1302	-14090.9	-1319.36	9405.95
P8	1303	-14089.8	-1320.12	9413.57
P8	1304	-14088.5	-1321.1	9421.31
P8	1305	-14087.3	-1322.41	9429.1
P8	1306	-14086.3	-1324	9436.91
P8	1307	-14085.4	-1325.72	9444.76
P8	1308	-14084.7	-1327.49	9452.5
P8	1309	-14083.9	-1329.25	9460.28
P8	1310	-14083.2	-1331.14	9467.94
P8	1311	-14082.4	-1333.17	9475.6
P8	1312	-14081.7	-1335.33	9483.25
P8	1313	-14081.1	-1337.58	9490.87
P8	1314	-14080.6	-1340.07	9498.39
P8	1315	-14080.3	-1342.78	9505.85
P8	1316	-14079.8	-1345.78	9513.29
P8	1317	-14079.4	-1348.87	9520.65
P8	1318	-14079.1	-1352.01	9527.86
P8	1319	-14078.5	-1355.03	9535.03
P8	1320	-14078.3	-1357.88	9542.12
P8	1321	-14077.7	-1360.61	9549.18
P8	1322	-14077.4	-1363.19	9556.17
P8	1323	-14076.8	-1365.79	9563.13
P8	1324	-14076.3	-1368.29	9570.06
P8	1325	-14075.7	-1370.88	9576.95
P8	1326	-14075.1	-1373.34	9583.75
P8	1327	-14074.5	-1375.82	9590.54
P8	1328	-14073.9	-1378.23	9597.29
P8	1329	-14073.3	-1380.6	9603.93
P8	1330	-14073	-1382.98	9610.52
P8	1331	-14072.4	-1385.41	9617.01
P8	1332	-14072.1	-1387.78	9623.47
P8	1333	-14071.7	-1390.28	9629.82
P8	1334	-14071.4	-1392.78	9636.13
P8	1335	-14071.1	-1395.38	9642.36
P8	1336	-14070.9	-1397.95	9648.63
P8	1337	-14070.8	-1400.53	9654.79
P8	1338	-14070.7	-1403.06	9660.9
P8	1339	-14070.5	-1405.41	9666.96
P8	1340	-14070.4	-1407.68	9672.95
P8	1341	-14070.3	-1409.8	9678.9
P8	1342	-14070.3	-1411.85	9684.91
P8	1343	-14070.5	-1413.76	9690.84
P8	1344	-14070.7	-1415.56	9696.67
P8	1345	-14071	-1417.2	9702.46
P8	1346	-14071.1	-1418.74	9708.29
P8	1347	-14071.7	-1420.35	9714.05
P8	1348	-14072.3	-1421.77	9719.88
P8	1349	-14073.1	-1423.14	9725.65
P8	1350	-14073.9	-1424.55	9731.5
P8	1351	-14074.9	-1425.87	9737.42
P8	1352	-14075.8	-1427.22	9743.38
P8	1353	-14076.9	-1428.52	9749.31
P8	1354	-14078.2	-1429.76	9755.26
P8	1355	-14079.5	-1431.02	9761.3
P8	1356	-14080.9	-1432.24	9767.38
P8	1357	-14082.4	-1433.4	9773.49
P8	1358	-14084	-1434.5	9779.65
P8	1359	-14085.7	-1435.46	9785.82
P8	1360	-14087.3	-1436.42	9792.03
P8	1361	-14089.1	-1437.26	9798.25
P8	1362	-14091.1	-1438	9804.47
P8	1363	-14093	-1438.76	9810.7
P8	1364	-14095.1	-1439.51	9817.03
P8	1365	-14097.2	-1440.33	9823.38
P8	1366	-14099.3	-1441.18	9829.79
P8	1367	-14101.5	-1442.06	9836.19
P8	1368	-14103.7	-1443	9842.61
P8	1369	-14106	-1443.98	9849.11
P8	1370	-14108.3	-1445.01	9855.66
P8	1371	-14110.6	-1446.08	9862.22
P8	1372	-14113	-1447.23	9868.8
P8	1373	-14115.2	-1448.39	9875.38
P8	1374	-14117.4	-1449.66	9882.01
P8	1375	-14119.5	-1451.07	9888.64
P8	1376	-14121.7	-1452.65	9895.36
P8	1377	-14123.8	-1454.41	9902.2
P8	1378	-14125.7	-1456.2	9908.92
P8	1379	-14127.6	-1458.03	9915.63
P8	1380	-14129.6	-1459.88	9922.39
P8	1381	-14131.4	-1461.74	9929.16
P8	1382	-14133.2	-1463.71	9935.96
P8	1383	-14135.1	-1465.72	9942.72
P8	1384	-14136.6	-1467.82	9949.47
P8	1385	-14138.2	-1469.95	9956.24
P8	1386	-14139.8	-1472.09	9963.04
P8	1387	-14141.5	-1474.28	9969.84
P8	1388	-14142.9	-1476.44	9976.56
P8	1389	-14144.4	-1478.55	9983.25
P8	1390	-14146	-1480.56	9989.91
P8	1391	-14147.8	-1482.47	9996.55
P8	1392	-14149.4	-1484.3	10003.2
P8	1393	-14150.9	-1486.16	10009.8
P8	1394	-14152.6	-1487.9	10016.4
P8	1395	-14154.4	-1489.58	10022.9
P8	1396	-14156.1	-1491.22	10029.4
P8	1397	-14157.8	-1492.81	10035.9
P8	1398	-14159.6	-1494.34	10042.4
P8	1399	-14161.4	-1495.86	10048.9
P8	1400	-14163.2	-1497.37	10055.3
P8	1401	-14165.1	-1498.83	10061.8
P8	1402	-14166.8	-1500.3	10068.2
P8	1403	-14168.6	-1501.77	10074.6
P8	1404	-14170.4	-1503.29	10080.9
P8	1405	-14172.2	-1504.83	10087.3
P8	1406	-14174	-1506.37	10093.5
P8	1407	-14175.8	-1507.95	10099.7
P8	1408	-14177.5	-1509.67	10105.8
P8	1409	-14179.2	-1511.56	10112
P8	1410	-14180.8	-1513.63	10118.2
P8	1411	-14182.3	-1515.84	10124.3
P8	1412	-14183.9	-1518.18	10130.4
P8	1413	-14185.3	-1520.59	10136.4
P8	1414	-14186.7	-1522.98	10142.4
P8	1415	-14188.1	-1525.38	10148.3
P8	1416	-14189.4	-1527.67	10154.2
P8	1417	-14190.7	-1529.85	10160.1
P8	1418	-14191.8	-1532.01	10165.9
P8	1419	-14192.8	-1534.03	10171.8
P8	1420	-14193.7	-1535.94	10177.6
P8	1421	-14194.4	-1537.8	10183.4
P8	1422	-14195.1	-1539.59	10189.3
P8	1423	-14195.7	-1541.36	10195.2
P8	1424	-14196.1	-1543.03	10201
P8	1425	-14196.4	-1544.64	10206.9
P8	1426	-14196.7	-1546.18	10212.9
P8	1427	-14196.8	-1547.7	10218.9
P8	1428	-14196.8	-1549.15	10225.1
P8	1429	-14196.7	-1550.53	10231.2
P8	1430	-14196.4	-1551.86	10237.4
P8	1431	-14196	-1553.04	10243.6
P8	1432	-14195.5	-1554.17	10249.9
P8	1433	-14195	-1555.16	10256.1
P8	1434	-14194.1	-1555.97	10262.3
P8	1435	-14193.3	-1556.58	10268.5
P8	1436	-14192.2	-1557.06	10274.6
P8	1437	-14191	-1557.41	10280.8
P8	1438	-14189.6	-1557.65	10286.9
P8	1439	-14188.2	-1557.92	10292.9
P8	1440	-14186.5	-1558.16	10299
P8	1441	-14184.8	-1558.39	10304.9
P8	1442	-14183	-1558.71	10310.9
P8	1443	-14181.2	-1558.95	10316.8
P8	1444	-14179.3	-1559.16	10322.6
P8	1445	-14177.2	-1559.41	10328.4
P8	1446	-14175.3	-1559.71	10334.2
P8	1447	-14173.4	-1560.22	10340
P8	1448	-14171.4	-1560.93	10345.9
P8	1449	-14169.6	-1561.85	10351.7
P8	1450	-14167.7	-1562.87	10357.3
P8	1451	-14166	-1564.1	10362.8
P8	1452	-14164.4	-1565.85	10368.3
P8	1453	-14162.9	-1568.07	10373.7
P8	1454	-14161.4	-1570.62	10379.2
P8	1455	-14160.2	-1573.41	10384.5
P8	1456	-14159.1	-1576.22	10389.6
P8	1457	-14158.2	-1578.83	10394.6
P8	1458	-14157.3	-1581.36	10399.6
P8	1459	-14156.3	-1583.77	10404.6
P8	1460	-14155.4	-1586.06	10409.5
P8	1461	-14154.6	-1588.2	10414.4
P8	1462	-14153.7	-1590.18	10419.2
P8	1463	-14152.9	-1592.03	10424
P8	1464	-14152.3	-1593.67	10428.8
P8	1465	-14151.5	-1595.15	10433.6
P8	1466	-14150.9	-1596.45	10438.3
P8	1467	-14150.4	-1597.59	10443
P8	1468	-14149.8	-1598.72	10447.8
P8	1469	-14149.4	-1599.85	10452.5
P8	1470	-14149	-1601.01	10457.3
P8	1471	-14148.7	-1602.23	10462
P8	1472	-14148.5	-1603.41	10466.6
P8	1473	-14148.3	-1604.61	10471.2
P8	1474	-14148.2	-1605.85	10475.7
P8	1475	-14148.2	-1607.17	10480.2
P8	1476	-14148.4	-1608.52	10484.6
P8	1477	-14148.6	-1609.96	10489
P8	1478	-14149	-1611.46	10493.3
P8	1479	-14149.3	-1613.11	10497.5
P8	1480	-14149.5	-1614.8	10501.7
P8	1481	-14149.8	-1616.48	10505.8
P8	1482	-14150.3	-1618.06	10509.8
P8	1483	-14150.7	-1619.51	10513.7
P8	1484	-14151	-1620.93	10517.7
P8	1485	-14151.2	-1622.21	10521.6
P8	1486	-14151.6	-1623.44	10525.4
P8	1487	-14151.9	-1624.57	10529.1
P8	1488	-14152.4	-1625.62	10532.9
P8	1489	-14152.8	-1626.64	10536.6
P8	1490	-14153.3	-1627.61	10540.4
P8	1491	-14153.8	-1628.59	10544.1
P8	1492	-14154.5	-1629.49	10547.8
P8	1493	-14155.2	-1630.44	10551.6
P8	1494	-14155.9	-1631.5	10555.4
P8	1495	-14156.6	-1632.59	10559.2
P8	1496	-14157.5	-1633.7	10563.1
P8	1497	-14158.3	-1634.9	10567.1
P8	1498	-14159.3	-1636.06	10571.1
P8	1499	-14160.3	-1637.28	10575
P8	1500	-14161.6	-1638.46	10579
P8	1501	-14162.7	-1639.68	10583.1
P8	1502	-14163.9	-1640.9	10587.1
P8	1503	-14165.4	-1642.02	10591.2
P8	1504	-14166.9	-1642.97	10595.3
P8	1505	-14168.4	-1643.92	10599.4
P8	1506	-14170.2	-1644.74	10603.4
P8	1507	-14172	-1645.41	10607.5
P8	1508	-14173.8	-1646.06	10611.6
P8	1509	-14175.8	-1646.62	10615.6
P8	1510	-14177.8	-1647.1	10619.8
P8	1511	-14179.8	-1647.46	10623.8
P8	1512	-14182	-1647.82	10627.9
P8	1513	-14184.1	-1648.1	10632
P8	1514	-14186.5	-1648.34	10636
P8	1515	-14188.9	-1648.46	10640.1
P8	1516	-14191.2	-1648.57	10644.2
P8	1517	-14193.8	-1648.57	10648.4
P8	1518	-14196.1	-1648.62	10652.5
P8	1519	-14198.7	-1648.62	10656.7
P8	1520	-14201.3	-1648.71	10660.8
P8	1521	-14204	-1648.95	10665.1
P8	1522	-14206.6	-1649.27	10669.4
P8	1523	-14209.2	-1649.65	10673.7
P8	1524	-14211.9	-1649.96	10677.9
P8	1525	-14214.5	-1650.17	10682.1
P8	1526	-14216.9	-1650.34	10686.4
P8	1527	-14219.6	-1650.54	10690.7
P8	1528	-14222.1	-1650.67	10694.9
P8	1529	-14224.3	-1650.83	10699.2
P8	1530	-14226.8	-1650.88	10703.5
P8	1531	-14229.1	-1650.99	10707.7
P8	1532	-14231.5	-1651.18	10711.9
P8	1533	-14234	-1651.44	10716
P8	1534	-14236.2	-1651.94	10720.1
P8	1535	-14238.5	-1652.63	10724.2
P8	1536	-14240.7	-1653.56	10728.2
P8	1537	-14242.8	-1654.69	10732.2
P8	1538	-14245	-1655.86	10736
P8	1539	-14246.8	-1657.13	10739.9
P8	1540	-14249	-1658.43	10743.7
P8	1541	-14251	-1659.76	10747.4
P8	1542	-14253	-1661.13	10751.1
P8	1543	-14255.1	-1662.46	10754.8
P8	1544	-14257.2	-1663.74	10758.4
P8	1545	-14259.1	-1664.94	10762
P8	1546	-14261.1	-1666.07	10765.5
P8	1547	-14263.2	-1667.14	10769.1
P8	1548	-14265.3	-1668.09	10772.6
P8	1549	-14267.4	-1668.94	10776.1
P8	1550	-14269.4	-1669.72	10779.5
P8	1551	-14271.6	-1670.54	10782.9
P8	1552	-14273.6	-1671.2	10786.3
P8	1553	-14275.8	-1671.92	10789.6
P8	1554	-14277.8	-1672.62	10792.9
P8	1555	-14279.8	-1673.31	10796.2
P8	1556	-14281.7	-1673.99	10799.5
P8	1557	-14283.7	-1674.71	10802.6
P8	1558	-14285.7	-1675.42	10805.7
P8	1559	-14287.5	-1676.17	10808.8
P8	1560	-14289.5	-1676.88	10811.7
P8	1561	-14291.1	-1677.65	10814.6
P8	1562	-14293	-1678.36	10817.4
P8	1563	-14294.7	-1679.11	10820.2
P8	1564	-14296.2	-1679.93	10823
P8	1565	-14297.8	-1680.65	10825.7
P8	1566	-14299.3	-1681.44	10828.3
P8	1567	-14301	-1682.13	10830.9
P8	1568	-14302.4	-1682.84	10833.5
P8	1569	-14303.9	-1683.48	10836.1
P8	1570	-14305.3	-1683.99	10838.6
P8	1571	-14306.5	-1684.48	10841.1
P8	1572	-14307.9	-1684.91	10843.6
P8	1573	-14309.1	-1685.24	10846.2
P8	1574	-14310.1	-1685.68	10848.7
P8	1575	-14311.3	-1686.11	10851.2
P8	1576	-14312.4	-1686.49	10853.8
P8	1577	-14313.2	-1686.87	10856.4
P8	1578	-14314.2	-1687.25	10859
P8	1579	-14315.1	-1687.66	10861.6
P8	1580	-14316	-1688.12	10864.2
P8	1581	-14316.6	-1688.6	10867
P8	1582	-14317.3	-1689.09	10869.8
P8	1583	-14318	-1689.56	10872.7
P8	1584	-14318.7	-1690.06	10875.5
P8	1585	-14319.2	-1690.62	10878.4
P8	1586	-14319.8	-1691.16	10881.3
P8	1587	-14320.2	-1691.73	10884.3
P8	1588	-14320.6	-1692.34	10887.4
P8	1589	-14320.9	-1692.9	10890.5
P8	1590	-14321.3	-1693.46	10893.6
P8	1591	-14321.6	-1694.03	10896.8
P8	1592	-14321.7	-1694.63	10900
P8	1593	-14321.8	-1695.28	10903.3
P8	1594	-14321.9	-1695.86	10906.7
P8	1595	-14322	-1696.39	10910.1
P8	1596	-14322	-1696.95	10913.6
P8	1597	-14321.9	-1697.56	10917.1
P8	1598	-14321.8	-1698.21	10920.8
P8	1599	-14321.8	-1698.93	10924.5
P8	1600	-14321.6	-1699.57	10928.3
P8	1601	-14321.7	-1700.26	10932.1
P8	1602	-14321.6	-1700.98	10936.1
P8	1603	-14321.6	-1701.75	10940.1
P8	1604	-14321.5	-1702.55	10944.2
P8	1605	-14321.3	-1703.44	10948.4
P8	1606	-14321.3	-1704.31	10952.7
P8	1607	-14321.3	-1705.24	10957
P8	1608	-14321.3	-1706.16	10961.5
P8	1609	-14321.3	-1707.13	10966.1
P8	1610	-14321.4	-1708.14	10970.7
P8	1611	-14321.3	-1709.19	10975.4
P8	1612	-14321.3	-1710.24	10980.3
P8	1613	-14321.2	-1711.29	10985.3
P8	1614	-14321.4	-1712.25	10990.4
P8	1615	-14321.4	-1713.24	10995.5
P8	1616	-14321.4	-1714.21	11000.7
P8	1617	-14321.4	-1715.28	11006.1
P8	1618	-14321.3	-1716.32	11011.6
P8	1619	-14321.3	-1717.28	11017.2
P8	1620	-14321.3	-1718.27	11022.9
P8	1621	-14321.4	-1719.27	11028.7
P8	1622	-14321.3	-1720.29	11034.7
P8	1623	-14321.4	-1721.26	11040.8
P8	1624	-14321.3	-1722.27	11046.9
P8	1625	-14321.2	-1723.26	11053.2
P8	1626	-14321.2	-1724.21	11059.6
P8	1627	-14321.3	-1725.11	11066
P8	1628	-14320.9	-1726.06	11072.7
P8	1629	-14320.8	-1726.99	11079.4
P8	1630	-14320.7	-1727.88	11086.2
P8	1631	-14320.5	-1728.76	11093.1
P8	1632	-14320.2	-1729.57	11100.2
P8	1633	-14320	-1730.42	11107.3
P8	1634	-14319.7	-1731.43	11114.5
P8	1635	-14319.6	-1732.68	11121.7
P8	1636	-14319.4	-1734.2	11129.2
P8	1637	-14319.5	-1735.85	11136.6
P8	1638	-14319.7	-1737.58	11144.1
P8	1639	-14319.7	-1739.45	11151.7
P8	1640	-14319.8	-1741.38	11159.2
P8	1641	-14320.1	-1743.43	11166.8
P8	1642	-14320.2	-1745.52	11174.4
P8	1643	-14320.6	-1747.66	11182
P8	1644	-14320.9	-1749.89	11189.6
P8	1645	-14321.3	-1752.13	11197.1
P8	1646	-14321.7	-1754.33	11204.6
P8	1647	-14322.2	-1756.53	11212.1
P8	1648	-14323	-1758.65	11219.3
P8	1649	-14323.5	-1760.82	11226.6
P8	1650	-14324.1	-1762.96	11233.9
P8	1651	-14324.7	-1765.02	11241
P8	1652	-14325.5	-1767.06	11248.1
P8	1653	-14326	-1769.08	11255.4
P8	1654	-14326.8	-1771.03	11262.5
P8	1655	-14327.5	-1773.06	11269.6
P8	1656	-14328.2	-1775.13	11276.6
P8	1657	-14328.9	-1777.26	11283.6
P8	1658	-14329.7	-1779.43	11290.4
P8	1659	-14330.5	-1781.73	11297.3
P8	1660	-14331.2	-1784.01	11304.3
P8	1661	-14332.1	-1786.29	11311
P8	1662	-14333	-1788.57	11317.7
P8	1663	-14333.7	-1790.96	11324.5
P8	1664	-14334.8	-1793.34	11331
P8	1665	-14335.6	-1795.89	11337.7
P8	1666	-14336.3	-1798.44	11344.3
P8	1667	-14337	-1801.1	11350.9
P8	1668	-14337.6	-1803.64	11357.5
P8	1669	-14338.1	-1806.19	11364
P8	1670	-14338.7	-1808.62	11370.5
P8	1671	-14339.1	-1810.94	11377.1
P8	1672	-14339.3	-1813.49	11383.7
P8	1673	-14339.8	-1815.66	11390.2
P8	1674	-14340.3	-1817.8	11396.8
P8	1675	-14340.7	-1819.97	11403.4
P8	1676	-14341.2	-1822.01	11410.1
P8	1677	-14341.7	-1824.08	11416.8
P8	1678	-14342.3	-1825.86	11423.5
P8	1679	-14342.9	-1827.66	11430.4
P8	1680	-14343.9	-1829.38	11437.4
P8	1681	-14344.9	-1831.17	11444.6
P8	1682	-14346.2	-1832.95	11452.1
P8	1683	-14347.6	-1834.8	11459.8
P8	1684	-14349.2	-1836.63	11467.7
P8	1685	-14350.9	-1839.59	11478.3
P8	1686	-14352.5	-1841.53	11487.3
P8	1687	-14354.3	-1843.3	11494.9
P8	1688	-14356	-1844.76	11503.2
P8	1689	-14357.8	-1846.14	11512.6
P8	1690	-14359.5	-1847.26	11521.1
P8	1691	-14361.2	-1848.14	11529
P8	1692	-14363.9	-1848.97	11538
P8	1693	-14366.6	-1849.56	11546.4
P8	1694	-14369.5	-1850.16	11554.6
P8	1695	-14372.7	-1850.64	11562.7
P8	1696	-14375.9	-1851.04	11570.7
P8	1697	-14379.3	-1851.34	11578.6
P8	1698	-14382.7	-1851.53	11586.5
P8	1699	-14386.2	-1851.62	11594.4
P8	1700	-14389.8	-1851.62	11602.5
P8	1701	-14393.5	-1851.69	11610.7
P8	1702	-14397.2	-1851.73	11619.1
P8	1703	-14401	-1851.92	11627.6
P8	1704	-14405	-1852.66	11635.9
P8	1705	-14408.8	-1853.7	11645.2
P8	1706	-14412.5	-1854.9	11652.8
P8	1707	-14416	-1856	11660.9
P8	1708	-14419.7	-1857.34	11669.3
P8	1709	-14423.3	-1859.08	11677.6
P8	1710	-14426.8	-1860.16	11685.8
P8	1711	-14430.4	-1861.99	11693.8
P8	1712	-14433.9	-1864.14	11702.7
P8	1713	-14437.2	-1866.55	11711.6
P8	1714	-14440.3	-1869.09	11718.8
P8	1715	-14443.2	-1871.2	11725.1
P8	1716	-14446.1	-1874.04	11733.3
P8	1717	-14449.1	-1877.01	11741.5
P8	1718	-14451.7	-1879.51	11748.9
P8	1719	-14447.9	-1878.62	11728.3
P8	1720	-14454.2	-1878.72	11736.8
P8	1721	-14460.4	-1879.14	11746.3
P8	1722	-14462.6	-1881.9	11753.5
P8	1723	-14464.7	-1884.82	11760.7
P8	1724	-14466.6	-1887.43	11767.8
P8	1725	-14467.4	-1890.62	11773.7
P8	1726	-14468	-1893.62	11778.8
P8	1727	-14468.5	-1896.6	11783.8
P8	1728	-14469.2	-1899.55	11788.9
P8	1729	-14470	-1902.45	11794.2
P8	1730	-14471.1	-1905.3	11800
P8	1731	-14472.5	-1908.11	11806.2
P8	1732	-14474.3	-1910.86	11812.9
P8	1733	-14476.2	-1913.55	11820
P8	1734	-14478.4	-1916.19	11827.6
P8	1735	-14480.7	-1918.76	11835.5
P8	1736	-14483.1	-1921.26	11843.7
P8	1737	-14485.4	-1923.7	11851.9
P8	1738	-14487.6	-1926.08	11860.2
P8	1739	-14489.7	-1928.4	11868.4
P8	1740	-14491.5	-1930.65	11876.4
P8	1741	-14493	-1932.84	11884.2
P8	1742	-14494.1	-1934.97	11891.7
P8	1743	-14495	-1937.04	11899
P8	1744	-14495.6	-1939.06	11906.1
P8	1745	-14495.9	-1941.03	11913
P8	1746	-14496.1	-1942.97	11920.1
P8	1747	-14496.2	-1944.84	11927.2
P8	1748	-14496.2	-1946.7	11934.5
P8	1749	-14496	-1948.44	11941.6
P8	1750	-14495.5	-1950.18	11948.9
P8	1751	-14495.2	-1951.76	11956.2
P8	1752	-14494.5	-1953.35	11963.5
P8	1753	-14493.7	-1954.74	11971
P8	1754	-14492.8	-1957.15	11978.5
P8	1755	-14491.8	-1958.07	11985.8
P8	1756	-14482.8	-1962.49	11992.2
P8	1757	-14489.2	-1959.96	12001.1
P8	1758	-14487.7	-1960.56	12008.6
P8	1759	-14489.2	-1974.33	12065.5
P8	1760	-14487.1	-1973.84	12070.7
P8	1761	-14485.1	-1973.42	12076
P8	1762	-14482.9	-1972.98	12081.4
P8	1763	-14480.6	-1972.66	12086.9
P8	1764	-14477.8	-1972.47	12092.4
P8	1765	-14476.2	-1972.45	12098.5
P8	1766	-14473.9	-1972.63	12104.5
P8	1767	-14471.8	-1972.89	12111
P8	1768	-14469.5	-1973.26	12117.2
P8	1769	-14468.2	-1973.71	12125.8
P8	1770	-14466.9	-1974.18	12134.5
P8	1771	-14465.7	-1974.7	12143.1
P8	1772	-14464.5	-1975.19	12151.7
P8	1773	-14463.2	-1975.92	12160.4
P8	1774	-14462	-1976.96	12169.2
P8	1775	-14461	-1979.14	12179.4
P8	1776	-14460.2	-1980.89	12186.9
P8	1777	-14459.6	-1983.46	12195.4
P8	1778	-14459.1	-1985.55	12201.6
P8	1779	-14458.8	-1988.48	12211.6
P8	1780	-14458.8	-1991.22	12217.1
P8	1781	-14458.7	-1994.17	12224.2
P8	1782	-14459	-1997.16	12232.6
P8	1783	-14459.2	-1999.89	12238
P8	1784	-14459.5	-2002.71	12245.2
P8	1785	-14459.8	-2005.32	12252
P8	1786	-14460.1	-2007.99	12259.9
P8	1787	-14460.5	-2010.73	12266.1
P8	1788	-14460.8	-2013.05	12272.2
P8	1789	-14461.2	-2016.19	12278.6
P8	1790	-14461.6	-2019.33	12284.9
P8	1791	-14461.9	-2022.35	12291.2
P8	1792	-14462.4	-2023.98	12298.3
P8	1793	-14464.4	-2018.12	12271.6
P8	1794	-14465.3	-2020.61	12273.4
P8	1795	-14465.9	-2023.02	12280.9
P8	1796	-14466	-2025.27	12292.4
P8	1797	-14465.8	-2036.44	12329.1
P8	1798	-14468	-2029.96	12299.3
P8	1799	-14468.3	-2032.2	12310.2
P8	1800	-14468.3	-2043.37	12346.2
P8	1801	-14469.1	-2045.77	12352.5
P8	1802	-14471.4	-2040.68	12325.2
P8	1803	-14472.3	-2042.81	12331.1
P8	1804	-14473.2	-2044.6	12336.7
P8	1805	-14474.2	-2046.69	12342.5
P8	1806	-14475.4	-2048.73	12348.4
P8	1807	-14476.5	-2050.63	12354.2
P8	1808	-14477.8	-2052.3	12360.1
P8	1809	-14479.2	-2053.22	12364.9
P8	1810	-14480.5	-2055.51	12371.5
P8	1811	-14482.4	-2057.96	12380.3
P8	1812	-14484.3	-2060.4	12389.3
P8	1813	-14486.3	-2062.91	12398.2
P8	1814	-14488	-2065.37	12407
P8	1815	-14489.8	-2067.79	12415.8
P8	1816	-14492	-2070.09	12424.7
P8	1817	-14493.9	-2072.31	12433.5
P8	1818	-14495.6	-2074.48	12442.1
P8	1819	-14498.3	-2076.02	12447.1
P8	1820	-14500.9	-2077.49	12452.1
P8	1821	-14503.8	-2079.17	12458
P8	1822	-14506.8	-2080.64	12463.9
P8	1823	-14510.8	-2073.31	12445
P8	1824	-14513.3	-2083.55	12473.4
P8	1825	-14517.5	-2075.8	12455.5
P8	1826	-14520.9	-2076.93	12460.7
P8	1827	-14524.6	-2078.04	12466.1
P8	1828	-14528.3	-2079.18	12471.5
P8	1829	-14532.3	-2080.3	12477
P8	1830	-14536.2	-2081.4	12482.6
P8	1831	-14540.3	-2082.4	12488.2
P8	1832	-14544.2	-2083.37	12493.8
P8	1833	-14548.5	-2084.33	12499.6
P8	1834	-14552.6	-2085.27	12505.4
P8	1835	-14557	-2086.19	12511.3
P8	1836	-14561.2	-2087.25	12517.7
P8	1837	-14565.5	-2087.97	12523.3
P8	1838	-14569.7	-2088.25	12527.8
P8	1839	-14573.9	-2089.68	12535.7
P8	1840	-14578.3	-2090.43	12542.1
P8	1841	-14582.5	-2090.69	12548.2
P8	1842	-14586.8	-2091.15	12554.8
P8	1843	-14591	-2091.56	12561.4
P8	1844	-14595.2	-2091.95	12568.1
P8	1845	-14599.4	-2092.39	12574.7
P8	1846	-14603.5	-2092.93	12581.4
P8	1847	-14607.6	-2093.63	12588.1
P8	1848	-14611.6	-2094.53	12594.7
P8	1849	-14615.5	-2095.67	12601.3
P8	1850	-14619.2	-2096.78	12607.9
P8	1851	-14623.1	-2098.78	12614.5
P8	1852	-14626.5	-2100.74	12620.7
P8	1853	-14629.8	-2102.8	12627
P8	1854	-14633.1	-2105.26	12633.5
P8	1855	-14636.4	-2107.38	12639.7
P8	1856	-14639.4	-2109.54	12645.6
P8	1857	-14642.4	-2111.49	12651.3
P8	1858	-14645.2	-2113.38	12657.1
P8	1859	-14647.8	-2115.16	12662.6
P8	1860	-14650.4	-2116.86	12668.1
P8	1861	-14653	-2118.61	12673.5
P8	1862	-14655.6	-2120.28	12679
P8	1863	-14658	-2121.83	12684.2
P8	1864	-14660.5	-2123.3	12689.3
P8	1865	-14662.8	-2124.68	12694.4
P8	1866	-14664.9	-2125.91	12699.4
P8	1867	-14667.1	-2127.03	12704.5
P8	1868	-14669.1	-2128.05	12709.4
P8	1869	-14671.2	-2129.18	12714.4
P8	1870	-14673.1	-2130.17	12719.1
P8	1871	-14675.1	-2131.04	12724
P8	1872	-14676.9	-2132.07	12728.7
P8	1873	-14678.6	-2133.12	12733.2
P8	1874	-14680.4	-2134.19	12737.8
P8	1875	-14682	-2135.46	12742.2
P8	1876	-14683.5	-2136.64	12746.6
P8	1877	-14684.9	-2137.88	12750.9
P8	1878	-14686.3	-2139.11	12755
P8	1879	-14687.8	-2140.25	12759.2
P8	1880	-14688.6	-2149.2	12786
P8	1881	-14690.5	-2142.29	12767.4
P8	1882	-14691.9	-2144.67	12774.6
P8	1883	-14693.1	-2145.72	12778.4
P8	1884	-14694.4	-2146.73	12782.2
P8	1885	-14695.5	-2147.71	12785.9
P8	1886	-14696.7	-2148.62	12789.5
P8	1887	-14697.8	-2149.61	12793.1
P8	1888	-14698.8	-2150.56	12796.8
P8	1889	-14699.8	-2151.5	12800.4
P8	1890	-14701	-2151.67	12801.6
P8	1891	-14701.7	-2152.54	12805.1
P8	1892	-14702.5	-2153.42	12808.6
P8	1893	-14703.2	-2154.22	12812.1
P8	1894	-14703.9	-2155.09	12815.7
P8	1895	-14704.8	-2155.97	12819.3
P8	1896	-14704.6	-2164.68	12846.5
P8	1897	-14705.5	-2157.6	12826.2
P8	1898	-14705.6	-2160.11	12834.2
P8	1899	-14705.7	-2161.08	12838
P8	1900	-14705.7	-2162.03	12841.9
P8	1901	-14705.6	-2162.96	12845.7
P8	1902	-14705.4	-2163.87	12849.5
P8	1903	-14705.2	-2162.8	12846.5
P8	1904	-14704.9	-2163.41	12849.9
P8	1905	-14704.3	-2164.07	12853.1
P8	1906	-14703	-2172.35	12879.5
P8	1907	-14702.7	-2165.43	12859.4
P8	1908	-14701.2	-2174.13	12888.5
P8	1909	-14700.8	-2166.77	12865.7
P8	1910	-14699.6	-2167.33	12868.4
P8	1911	-14698.3	-2167.92	12871.2
P8	1912	-14696.8	-2168.54	12874
P8	1913	-14695.3	-2169.03	12876.7
P8	1914	-14693.8	-2169.71	12879.6
P8	1915	-14692.3	-2170.24	12882.4
P8	1916	-14689.9	-2178.61	12909.3
P8	1917	-14688.1	-2179.97	12913.4
P8	1918	-14686.3	-2181.59	12917.6
P8	1919	-14685.2	-2173.78	12890.8
P8	1920	-14683.1	-2174.32	12892.3
P8	1921	-14680.7	-2174.77	12899.7
P8	1922	-14678.1	-2183.31	12926.2
P8	1923	-14675.5	-2182.67	12928.9
P8	1924	-14674.2	-2175.85	12907.9
P8	1925	-14671.7	-2176.23	12910.5
P8	1926	-14669.4	-2176.41	12913.2
P8	1927	-14666.9	-2176.42	12915.8
P8	1928	-14664.5	-2176.38	12918.5
P8	1929	-14662.1	-2175.24	12918.5
P8	1930	-14659.5	-2175.11	12921.5
P8	1931	-14656.9	-2174.98	12924.7
P8	1932	-14654.2	-2174.84	12927.9
P8	1933	-14651.4	-2174.68	12931.1
P8	1934	-14648.7	-2174.37	12934.3
P8	1935	-14645.6	-2174.23	12937
P8	1936	-14643	-2174.05	12939.7
P8	1937	-14639.8	-2174.07	12942.4
P8	1938	-14637.1	-2174.05	12945.2
P8	1939	-14633.8	-2174.11	12947.9
P8	1940	-14631	-2174.14	12950.8
P8	1941	-14628.1	-2174.4	12953.7
P8	1942	-14625.1	-2174.73	12956.5
P8	1943	-14622.4	-2175.27	12959.5
P8	1944	-14619.1	-2175.93	12962.3
P8	1945	-14616.7	-2176.91	12965.3
P8	1946	-14613.6	-2178.01	12968.2
P8	1947	-14610.8	-2179.23	12971.1
P8	1948	-14608.6	-2180.59	12974
P8	1949	-14606.3	-2182.04	12976.6
P8	1950	-14603.7	-2183.5	12979.2
P8	1951	-14600.7	-2184.9	12982
P8	1952	-14597.5	-2186.18	12985.1
P8	1953	-14594.4	-2187.29	12988.5
P8	1954	-14591.6	-2188.25	12991.3
P8	1955	-14589.1	-2189.35	12994.2
P8	1956	-14586.7	-2190.36	12997
P8	1957	-14584.1	-2191.24	12999.6
P8	1958	-14581.6	-2192.13	13002.3
P8	1959	-14578.3	-2201.25	13030.6
P8	1960	-14575.7	-2202	13033.5
P8	1961	-14574.3	-2195.38	13012.1
P8	1962	-14571.6	-2195.95	13014.2
P8	1963	-14569.3	-2196.31	13016.4
P8	1964	-14566.7	-2196.52	13018.6
P8	1965	-14564.5	-2197.44	13021.3
P8	1966	-14562.1	-2198.21	13024
P8	1967	-14559.8	-2199	13026.7
P8	1968	-14557.3	-2199.84	13029.3
P8	1969	-14555	-2200.7	13032
P8	1970	-14552	-2209.75	13062.8
P8	1971	-14550.7	-2202.71	13037.1
P8	1972	-14549	-2203.7	13039.7
P8	1973	-14547.2	-2204.59	13041.5
P8	1974	-14545.5	-2205.5	13043.3
P8	1975	-14543.8	-2206.46	13045.2
P8	1976	-14542.2	-2207.34	13047.7
P8	1977	-14540.8	-2208.15	13050.1
P8	1978	-14539.6	-2209.07	13052.4
P8	1979	-14538.3	-2209.92	13054.7
P8	1980	-14537.1	-2210.82	13056.9
P8	1981	-14535.5	-2211.68	13059.1
P8	1982	-14534.1	-2212.63	13061.2
P8	1983	-14533	-2213.49	13063.3
P8	1984	-14532.2	-2214.24	13065.5
P8	1985	-14531.4	-2215.2	13068
P8	1986	-14530.6	-2216.21	13070.6
P8	1987	-14529.7	-2217.04	13072.5
P8	1988	-14529	-2217.72	13074.6
P8	1989	-14528.3	-2218.37	13076.6
P8	1990	-14527.7	-2218.99	13078.8
P8	1991	-14527.1	-2219.75	13081
P8	1992	-14526.6	-2220.36	13083.2
P8	1993	-14526.2	-2221.1	13085.5
P8	1994	-14525.6	-2221.83	13087.8
P8	1995	-14525.2	-2222.61	13090.2
P8	1996	-14524.8	-2223.43	13092.6
P8	1997	-14524	-2224.23	13095
P8	1998	-14523.6	-2225.1	13097.5
P8	1999	-14523.2	-2226.01	13100
P8	2000	-14522.8	-2227.14	13102.6
P8	2001	-14522.4	-2227.97	13105.3
P8	2002	-14522.1	-2229.03	13107.9
P8	2003	-14521.8	-2229.99	13110.7
[truncated: 4,042 more rows]
